# Supplementary material for: Genetic Variation in the Nuclear and Organellar Genomes Modulates Stochastic Variation in the Metabolome, Growth, and Defense
Source: PLoS Genet. 2015 Jan 8;11(1):e1004779. doi: 10.1371/journal.pgen.1004779 (PMC4287608; doi:10.1371/journal.pgen.1004779)
Supplement: S3 Table — QTLs identified for per line CV for all phenotypes. The position and estimated effect size for each identified QTL for each phenotype is presented. (XLSX) [file pgen.1004779.s011.xlsx]

## Sheet: Sheet1
Table S3. QTLs identified for per line CV for all phenotypes
The position and estimated effect size for each identified QTL for each phenotype is presented.
Metabolite	Number of QTLs	Chromosome	Position (cM)	Marker at peak LOD	% Additive Effect
adenosine	2	5	21.6346	C5_6251965	8.45674
adenosine	2	5	42.6296	C5_13007508	-15.2418
alanine	1	2	54.3617	C2_9585391	-13.5433
alanine.3TMS	1	3	38.0436	MSAT3.5	-14.7055
allantoic.acid	1	1	11.9384	C1_3868089	8.14598
allantoin.5TMS	1	4	47.1648	C4_7590288	15.401
arabinose	2	4	82.4662	C4_16735445	20.8155
arabinose	2	5	87.6185	C5_24361934	-27.1451
arachidic.acid	1	2	75.3376	C2_14396709	-18.2757
arginine...ornithine	1	3	59.0127	C3_10918909	17.7751
ascorbic.acid	1	5	69.7759	C5_18515329	-22.3683
asparagine	2	1	87.121	C1_23656375	-14.2285
asparagine	2	4	23.2381	C4_2323396	13.4022
asparagine.dehydrated	1	1	15.2807	C1_4833319	-16.0356
aspartic.acid	1	4	78.6167	C4_15468948	7.73947
beta.alanine	1	4	75.0824	4_14385343	-15.827
beta.sitosterol	1	5	27.4876	AthCDPK9	16.7198
capric.acid	1	1	100.386	C1_26232300	-16.9722
chlorogenic.acid	1	2	17.5653	C2_1470766	-12.8543
chlorogenic.acid.minor	1	1	14.9778	C1_4617576	14.7929
citric.acid	1	1	50.3945	C1_12245075	16.2143
diacetone.alcohol.NIST	1	2	85.4408	C2_16916847	21.3438
dihydroabietic.acid	1	1	80.9955	C1_21981092	-17.8584
dodecane	1	2	80.9491	C2_16392237	19.6597
dodecanol	1	2	88.4357	C2_18493344	-16.7733
erythritol	1	5	33.6137	C5_9076201	-19.4276
erythronic.acid	2	3	63.1716	C3_11833948	14.5618
erythronic.acid	2	3	96.4568	MSAT3.28	16.1649
erythronic.acid.lactone	1	4	39.4235	C4_6836299	-17.4532
erythrose	2	3	49.7994	C3_9623043	13.2304
erythrose	2	4	30.157	C4_3312521	-16.0092
erythrose.1	1	4	48.8864	C4_7846214	8.50994
ethanolamine	1	4	1.88722	4_208623	-20.0064
FAD	1	5	75.6969	5-20408706	-14.6005
fructose.1	1	3	52.2619	C3_9793997	-2.9818
fructose.2	1	4	25.8415	C4_2727033	-17.4751
fucose.1...rhamnose.2	2	4	87.3988	C4_17722374	-22.6538
fucose.1...rhamnose.2	2	5	13.7659	C5_3967412	-18.4204
GABA	1	2	49.6979	C2_8790002	-16.4488
galactinol.minor.2	2	4	81.5519	C4_16575152	21.1785
galactinol.minor.2	2	5	82.5673	5-22414510	-16.7261
galactonic.acid	1	4	32.3548	C4_5445002	-15.4531
galactose	1	3	107.374	C3_22582981	-17.6179
glucoheptulose	1	5	37.9137	C5_9766146	-22.2241
gluconic.acid	2	4	30.157	4_4804292	-25.8653
gluconic.acid	2	4	50.5938	C4_8328283	20.1665
gluconic.acid.lactone	1	3	83.2366	C3_18971527	4.28423
glucose.1.phosphate	1	5	93.9594	C5_25538680	-21.7339
glucose.6.phosphate.2	1	5	93.7314	C5_25459575	-20.4038
glutamate.TMS2x	1	2	44.0995	C2_7947930	-13.9222
glyceric.acid	1	2	73.318	C2_13341906	-13.9762
glycerol	2	5	26.0674	MSAT5.14	10.505
glycerol	2	5	101.461	C5_26975288	-25.6903
glycine	1	5	24.9483	5-7278798	12.0614
glycine.TMS1x	1	5	93.051	C5_25407678	-19.3607
glycolic.acid	1	5	18.8408	C5_5191783	-4.48434
homoserine.minor	3	1	80.6556	C1_21736129	-17.1679
homoserine.minor	3	3	50.7164	C3_9623868	-13.0856
homoserine.minor	3	4	81.3292	C4_16549704	9.51822
hydroxylamine	1	2	7.73168	2_518639	-18.0159
inositol.myo.	1	5	101.461	C5_26975288	-19.2364
inulobiose.2	1	4	49.7699	4-8078388	-16.2841
isoleucine	2	4	69.6217	C4_12244569	-12.7642
isoleucine	2	5	86.1878	C5_23770825	-13.2085
isoleucine.minor	1	5	75.2859	C5_20198935	-12.8033
lactic.acid	2	4	83.3364	C4_17129502	19.7352
lactic.acid	2	5	26.8324	5-7842900	20.4229
lauric.acid	2	3	42.2632	C3_8916208	15.2738
lauric.acid	2	5	45.2986	MSAT5.1	10.8265
leucine	1	4	69.8189	C4_12285366	-13.1928
levoglucosan	2	4	41.4688	4-7077771	-14.3109
levoglucosan	2	4	69.6217	C4_12244569	-14.7164
linoleic.acid	2	1	15.6552	C1_4936581	17.3345
linoleic.acid	2	3	26.6869	C3_7046389	18.5524
lysine	1	4	71.5199	4_12900428	-14.4546
maleic.acid	2	3	51.5622	C3_9655273	15.605
maleic.acid	2	5	83.3293	C5_22755440	18.1631
maltose.1	1	5	101.461	C5_26975288	-19.8916
mannonic.acid.NIST	2	3	111.108	C3_23403229	-21.9951
mannonic.acid.NIST	2	4	10.9176	C4_885880	-26.6959
methionine	1	1	13.9271	C1_4327315	14.7846
methionine.sulfoxide	2	2	17.2035	C2_1445535	22.2354
methionine.sulfoxide	2	5	95.0471	C5_25782442	-17.9061
myristic.acid	2	2	83.2539	C2_16892399	17.8138
myristic.acid	2	5	94.1351	C5_25565750	-21.8555
N.acetylglutamate	1	5	67.4307	C5_17830017	13.8176
N.methylalanine	1	4	30.6318	C4_5207886	13.3759
oleic.acid	3	1	15.6552	C1_4936581	18.4858
oleic.acid	3	5	4.94479	C5_791233	-22.2804
oleic.acid	3	5	46.5018	C5_14195771	13.6398
pelargonic.acid	2	4	66.0735	4-11579700	-18.4057
pelargonic.acid	2	5	82.5673	5-22414510	-20.7119
pentadecanoic.acid	2	2	17.5653	C2_1470766	24.1997
pentadecanoic.acid	2	3	90.0411	3_19930733	17.7448
phenol	2	1	43.4843	C1_11048403	-19.6637
phenol	2	3	21.8605	C3_5457918	24.8921
phenylalanine	1	4	89.4124	4-17803605	-11.1863
phenylalanine.TMS1x	1	2	26.9338	C2_2021779	-14.4151
phthalic.acid	3	1	39.8736	C1_9981308	-18.0004
phthalic.acid	3	5	6.14322	C5_1173362	1.84395
phthalic.acid	3	5	44.9406	C5_13792589	15.2579
phytol	1	4	39.4235	C4_6836299	-10.3935
proline	2	2	78.2805	C2_15425844	17.888
proline	2	5	53.8794	C5_15441440	10.5482
propane.1.3.diol.NIST	2	1	50.3945	C1_12245075	-14.8537
propane.1.3.diol.NIST	2	3	49.7994	C3_9623043	-17.6301
putrescine	1	3	60.1518	C3_11020079	14.8952
pyrophosphate	1	4	55.7383	C4_9782592	11.853
raffinose	1	5	73.6232	C5_19383918	-8.63069
ribose	1	3	104.795	C3_22490170	-16.5857
salicin	1	1	5.25949	T1G11	-12.0622
salicylic.acid	2	1	43.4843	C1_11048403	5.29052
salicylic.acid	2	3	71.6034	3_17166363	-13.4136
serine	1	5	25.695	C5_7475652	6.74881
serine.4TMS	1	5	79.8706	C5_21435322	-13.137
serine.minor	1	4	73.8178	C4_13960693	-16.1659
shikimic.acid	1	4	50.2767	C4_8296688	18.2457
sophorose	2	1	72.2815	C1_19437232	23.6138
sophorose	2	4	1.88722	4_208623	21.6275
sorbitol	1	2	20.855	C2_1985132	-14.5241
squalene	1	5	34.3475	C5_9096886	19.118
stearic.acid	1	5	44.9406	C5_13792589	19.7212
succinic.acid	1	2	24.0028	C2_2008263	-17.3675
sucrose	1	5	83.5915	C5_22788570	-12.9352
talose	1	1	50.3945	C1_12245075	-14.1173
threonic.acid	1	1	41.8088	C1_10238815	-6.69706
tocopherol.alpha	1	2	1.45433	C2_220022	19.2259
trans.4.hydroxyproline	1	3	21.3574	C3_5385684	15.0495
trehalose	1	1	30.5398	C1_8426304	-18.735
tryptophan	1	4	75.4353	C4_14500253	-15.8074
tyrosine	1	4	71.5199	4_12900428	-16.0673
urea	1	5	91.2863	5_25301310	-16.9104
uric.acid	2	4	30.6318	C4_5207886	-15.59
uric.acid	2	5	62.1505	C5_16937216	-20.292
valine	1	4	71.5199	4_12900428	-15.8047
X1.2.anhydro.myo.inositol.NIST	1	3	21.8605	C3_5457918	28.0165
X1.5.anhydroglucitol	2	1	63.4136	C1_17296570	-14.2059
X1.5.anhydroglucitol	2	3	73.49	C3_17686476	19.3498
X1.hexadecanol	1	3	8.07611	C3_1847486	-14.5044
X1.monostearin	1	3	50.7164	C3_9623868	18.1778
X199177	1	1	43.0548	C1_10796568	-19.4806
X199205	1	3	48.0265	C3_9512024	-18.0953
X199215	1	5	94.598	C5_25708060	-20.4682
X199223	1	5	96.2775	C5_26080917	-23.8409
X199239	2	4	41.0895	C4_7070221	-20.8189
X199239	2	5	53.8794	C5_15441440	16.0701
X199259	1	2	90.2612	C2_18708968	-16.4141
X199463	1	5	37.2221	C5_9538949	-11.8575
X199553	1	5	0.00201	5_43840	-18.5916
X199562	1	3	26.6869	C3_7046389	9.3376
X199596	1	4	60.1121	4_10482089	-20.7643
X199777	1	4	1.88722	4_208623	-17.0105
X199786	2	1	109.986	1_27650244	-15.8951
X199786	2	5	88.407	C5_24599755	-21.4403
X199802	1	4	30.157	C4_3312521	-18.4962
X2.ketoglucose.dimethylacetal.NIST	1	2	43.3105	C2_7798665	-2.05472
X200411	1	4	44.8905	C4_7257361	-16.4137
X200450	2	2	32.0442	C2_5956563	19.1317
X200450	2	4	23.2381	C4_2323396	-26.2365
X200462	1	5	71.2835	C5_18880919	-17.5131
X200464	2	4	3.61367	C4_378171	-21.6955
X200464	2	5	82.5673	5-22414510	19.5785
X200486	1	5	11.2667	C5_3132339	-11.4879
X200491	1	5	101.461	C5_26975288	-27.1958
X200511	1	2	89.9117	2_18701082	18.7698
X200589	2	1	6.79278	C1_1915228	-14.5131
X200589	2	5	66.9285	C5_17675844	-16.196
X200599	1	1	90.2626	C1_24460267	-15.155
X200680	1	4	85.44	C4_17528470	-13.4986
X200735	1	3	21.1959	C3_5382797	21.4584
X200909	2	1	6.79278	C1_1915228	-21.7609
X200909	2	5	37.9137	C5_9766146	-13.9996
X200971	2	2	13.7237	2_948610	19.1454
X200971	2	5	32.2564	C5_8885932	-6.12578
X201832	1	5	39.7519	C5_9995956	-16.9974
X201838	3	1	44.1973	C1_11160069	-14.7721
X201838	3	2	15.9136	C2_1290036	16.711
X201838	3	4	13.6517	C4_1026382	13.8393
X201887	2	1	88.7521	C1_24030248	-13.3323
X201887	2	3	60.1518	C3_11020079	17.4775
X202178	1	3	21.8605	C3_5457918	16.6231
X202293	2	3	83.2366	C3_18971527	29.4004
X202293	2	4	48.8864	C4_7846214	-25.4519
X202571	2	3	16.4262	C3_4540473	-14.8575
X202571	2	4	30.157	C4_3312521	-15.1621
X202579	1	4	16.9044	C4_1506869	17.6519
X202663	1	3	27.104	C3_7108743	17.4084
X202664	2	1	43.0548	C1_10796568	-24.0606
X202664	2	3	21.0287	C3_5364027	18.3378
X202907	1	5	93.7314	C5_25459575	-13.9746
X203259	1	5	76.3021	C5_20647561	21.5645
X203264	1	4	22.2405	C4_2025256	-16.1629
X203325	2	3	21.3574	C3_5385684	-13.0152
X203325	2	3	66.1908	C3_16001509	15.7825
X204157	2	2	6.42772	C2_376511	11.7617
X204157	2	4	2.312	C4_224275	10.9748
X204344	1	4	15.4391	C4_1295996	-22.1439
X205672	1	5	41.7439	C5_11137211	-20.6625
X207241	2	2	15.9136	C2_1290036	15.2578
X207241	2	3	106.757	C3_22557391	-16.7799
X208381	1	4	69.8189	C4_12285366	-16.4541
X208651	1	4	49.7699	4-8078388	-13.3195
X208655	2	3	44.181	C3_9049960	-13.3227
X208655	2	4	41.7875	C4_7128974	-16.548
X208664	1	1	14.3697	C1_4500439	9.85248
X208845	2	4	41.4688	4-7077771	-20.977
X208845	2	5	53.4547	C5_15434591	20.6524
X208850	4	1	50.3945	C1_12245075	-20.0494
X208850	4	2	16.2703	C2_1364552	21.5844
X208850	4	2	85.4408	C2_16916847	22.5858
X208850	4	4	1.88722	4_208623	28.8979
X208874	2	3	103.97	C3_22081936	18.403
X208874	2	5	71.2835	C5_18880919	-17.7617
X210286	1	4	24.7197	C4_2524250	-16.6498
X210557	2	2	52.5997	2_9256494	-14.9095
X210557	2	5	96.2775	C5_26080917	-18.8864
X210901	1	5	79.1298	C5_21403690	-17.9904
X211895	2	3	21.3574	C3_5385684	15.8684
X211895	2	5	91.2863	5_25301310	-18.9739
X211896	2	1	39.8736	C1_9981308	-22.9379
X211896	2	5	101.461	C5_26975288	-26.9581
X211902	1	4	22.7384	C4_2173404	-22.5418
X211917	1	5	97.7497	5_26121185	-18.577
X211921	1	1	56.5299	C1_13770945	-14.1699
X211932	2	2	6.42772	C2_376511	22.1716
X211932	2	4	32.3548	C4_5445002	16.3376
X211956	2	3	49.7994	C3_9623043	-17.5993
X211956	2	4	34.8634	C4_5806044	-18.7074
X211961	3	1	35.0339	C1_9358075	-11.8533
X211961	3	2	11.8959	C2_808690	14.7345
X211961	3	2	87.6949	C2_18135222	14.1446
X211965	1	4	0.62381	C4_109134	-20.036
X211978	1	3	5.6436	C3_1168987	-20.9472
X211980	1	3	23.1926	C3_5910072	10.8507
X211982	1	5	5.651	5-872097	9.5722
X211991	3	2	49.6979	C2_8790002	-18.0379
X211991	3	4	23.0574	C4_2283992	12.4519
X211991	3	2	86.593	2_17844202	-22.5056
X212009	1	5	32.2564	C5_8885932	-20.4632
X212181	1	1	43.4843	C1_11048403	-18.4525
X212208	1	1	1.93738	C1_420866	9.07476
X212261	2	3	83.2366	C3_18971527	24.252
X212261	2	4	37.4428	C4_6398172	-23.1956
X212282	1	5	27.4876	AthCDPK9	22.4043
X212303	1	5	93.7314	C5_25459575	-21.3958
X212391	1	1	99.3765	C1_25904559	15.6732
X212612	1	1	102.216	1-26278221	16.0756
X212748	1	1	50.3945	C1_12245075	-20.1882
X213005	2	1	11.0964	C1_3355726	12.5498
X213005	2	1	58.567	C1_16734993	-19.1974
X213149	2	5	3.77994	5-625179	-11.5578
X213149	2	5	97.6537	5-26120843	-19.6873
X213160	2	3	43.0508	C3_8946008	-16.0758
X213160	2	3	102.903	3-21632379	-15.4382
X213182	2	3	84.2895	C3_19161491	-20.024
X213182	2	4	5.3733	MSAT4.8	18.7881
X213243	2	5	50.7554	C5_14997303	11.7534
X213243	2	5	97.7497	5_26121185	-17.436
X213318	1	2	53.2395	At2g22200	16.0914
X213324	2	3	20.8151	C3_5333186	5.72267
X213324	2	3	47.2542	C3_9430822	-16.3234
X213526	3	2	16.2703	C2_1364552	-15.0434
X213526	3	4	13.6517	C4_1026382	15.3785
X213526	3	2	89.9117	2_18701082	-18.3763
X213697	1	3	49.7994	C3_9623043	-15.2581
X213720	2	1	113.353	C1_28844794	-22.1128
X213720	2	4	5.56687	C4_449005	21.381
X213730	1	1	76.6575	C1_20334612	14.9005
X213783	1	5	81.9177	C5_22059736	-25.0633
X214011	1	2	34.6057	C2_6311417	11.1321
X214537	2	1	75.5993	C1_20139143	7.98752
X214537	2	1	96.4886	C1_25500148	-9.98309
X215062	2	1	6.79278	C1_1915228	-24.6304
X215062	2	4	70.0258	4-12403706	-16.8237
X216428	1	5	12.5033	C5_3561394	-14.2633
X216445	1	3	2.54879	C3_614961	11.6223
X216449	1	5	12.9895	C5_3828483	-13.0703
X216454	1	1	50.3945	C1_12245075	-21.852
X216472	1	3	92.1319	C3_20004307	-5.37762
X216569	2	1	74.3484	C1_19584168	-31.8732
X216569	2	4	36.8217	C4_6210390	7.59538
X216865	1	3	50.7164	C3_9623868	-17.5307
X217783	1	3	64.4099	C3_15253773	-18.9913
X217784	1	1	39.8736	C1_9981308	-24.0689
X217809	1	5	81.9177	C5_22059736	-12.0633
X217866	1	3	50.9324	C3_9625382	-28.3111
X218441	2	3	62.2666	C3_11311504	22.7374
X218441	2	5	38.6041	C5_9941038	-20.8337
X218467	1	1	15.2807	C1_4833319	2.40942
X218513	1	5	34.878	C5_9172155	19.3384
X218520	1	3	57.0934	C3_10332905	13.6153
X218550	1	5	80.2041	C5_21601855	16.1645
X218556	1	1	14.3697	C1_4500439	-21.3843
X218615	1	4	61.8952	C4_10656569	16.7672
X218681	1	4	23.3304	C4_2369230	29.9532
X218687	2	2	16.2703	C2_1364552	13.8919
X218687	2	2	52.0855	C2_9171125	-17.386
X218688	1	3	62.0529	MSAT3.32	16.8334
X218699	2	4	23.0574	C4_2283992	-14.1425
X218699	2	4	83.0157	C4_16947346	13.9313
X218702	2	1	36.3245	C1_9768855	-16.9943
X218702	2	3	62.0529	MSAT3.32	12.1686
X218708	1	5	101.226	C5_26813856	13.7697
X218710	2	3	62.0529	MSAT3.32	15.3586
X218710	2	5	75.0367	NGA129	15.5635
X218728	2	3	21.1959	C3_5382797	21.8497
X218728	2	3	50.7164	C3_9623868	-15.5532
X218739	3	3	82.837	C3_18891850	21.7651
X218739	3	5	58.7551	5_16368524	-0.350617
X218739	3	3	102.903	3-21632379	20.5189
X218767	2	2	27.4216	C2_2145745	-18.0253
X218767	2	4	2.51176	C4_262249	-26.6152
X218768	2	1	40.3308	C1_9999988	-26.6341
X218768	2	5	100.857	C5_26758064	-18.6658
X218787	2	2	15.9136	C2_1290036	-25.3246
X218787	2	4	2.312	C4_224275	-24.8144
X218795	1	5	93.7314	C5_25459575	-16.6071
X218798	3	3	43.5073	C3_9012678	-15.6498
X218798	3	5	3.32068	C5_566118	10.95
X218798	3	3	67.4559	C3_16512050	-20.3904
X218835	1	2	94.5751	MSAT2.22	23.6662
X218860	3	1	36.3245	C1_9768855	-17.3918
X218860	3	3	49.7994	C3_9623043	-24.4381
X218860	3	4	0.62381	C4_109134	-23.0987
X219021	1	4	41.0895	C4_7070221	-18.232
X219032	1	1	54.9181	C1_13066244	-19.8954
X220009	1	3	21.1959	C3_5382797	15.4322
X220011	2	3	38.0436	MSAT3.5	-16.8031
X220011	2	5	81.2614	MSAT5.13	-25.3962
X220015	3	1	38.1273	NGA392	-28.6498
X220015	3	4	50.8243	C4_8440609	-21.3786
X220015	3	4	81.5519	C4_16575152	14.933
X220103	2	2	49.6979	C2_8790002	-12.6913
X220103	2	2	90.9596	C2_18912815	-3.45484
X220143	2	2	16.2703	C2_1364552	-21.4219
X220143	2	4	7.06049	C4_644179	-23.3719
X220230	1	3	5.6436	C3_1168987	-17.4493
X220233	2	3	8.2509	C3_1982523	-21.2851
X220233	2	5	77.877	C5_20929009	-21.2422
X221569	2	2	85.4408	C2_16916847	26.8613
X221569	2	4	51.5497	C4_8603815	-18.5946
X221670	1	3	61.449	C3_11119765	19.3171
X222029	1	1	82.5897	C1_22176743	-17.1988
X222036	1	2	19.4869	C2_1640814	-14.3218
X222099	2	1	15.2807	C1_4833319	11.1899
X222099	2	1	36.3245	C1_9768855	-13.4712
X222115	2	2	49.6979	C2_8790002	10.6645
X222115	2	2	71.43	2-13265029	-21.4334
X222169	2	1	87.9685	C1_23842498	-12.1848
X222169	2	3	3.89539	C3_715448	9.28398
X222199	2	5	36.5656	C5_9417299	1.96536
X222199	2	5	62.2662	5_16964745	-21.5854
X223500	2	3	50.7164	C3_9623868	-16.1472
X223500	2	4	81.5519	C4_16575152	23.9659
X223501	2	1	43.0548	C1_10796568	-20.2244
X223501	2	5	93.9594	C5_25538680	-18.1238
X223521	1	3	41.4721	C3_8679453	-19.5384
X223531	2	3	62.0529	MSAT3.32	25.5592
X223531	2	5	93.9594	C5_25538680	-27.678
X223597	1	5	2.86768	C5_480847	-19.0657
X223938	1	1	90.031	C1_24443814	-18.1575
X224035	2	5	1.62202	C5_125518	-14.2037
X224035	2	5	66.9285	C5_17675844	-16.3572
X224551	1	4	17.616	C4_1599938	-10.0321
X224571	1	4	33.3595	C4_5538105	6.26215
X224574	1	1	35.2594	1-9496666	-26.2994
X224627	2	1	82.8631	C1_22238945	-15.8236
X224627	2	2	27.8517	C2_2205375	17.1031
X224633	1	1	64.513	C1_17397760	-21.3225
X224644	1	4	33.3595	C4_5538105	15.9224
X224790	2	2	16.2703	C2_1364552	17.1369
X224790	2	4	24.7197	C4_2524250	15.2487
X224859	1	3	26.4289	C3_6822360	-14.5067
X225283	1	4	11.512	C4_968922	15.0971
X225387	2	4	83.0157	C4_16947346	16.6209
X225387	2	5	74.2719	C5_19926693	-18.5701
X225516	1	1	58.567	C1_16734993	-13.4087
X225863	3	2	70.1099	2_13148965	-13.8952
X225863	3	4	23.3304	C4_2369230	-18.9587
X225863	3	4	83.0157	C4_16947346	-27.3848
X225884	1	3	62.0529	MSAT3.32	22.8304
X225923	1	5	69.7759	C5_18515329	-12.509
X226083	2	3	2.54879	C3_614961	-4.27811
X226083	2	3	21.0287	C3_5364027	17.9183
X226280	2	2	87.6949	C2_18135222	21.7206
X226280	2	5	94.1351	C5_25565750	-23.9949
X226303	3	3	50.7164	C3_9623868	-15.0879
X226303	3	4	25.8415	C4_2727033	-14.5514
X226303	3	5	101.461	C5_26975288	-13.8442
X226876	1	3	87.3494	C3_19655485	10.8909
X227299	1	3	60.1518	C3_11020079	-14.8923
X227307	1	1	82.2209	C1_22174649	-25.0634
X227322	4	1	22.6232	C1_6761513	8.59122
X227322	4	2	66.0473	2-12656716	10.7755
X227322	4	3	61.449	C3_11119765	12.8173
X227322	4	4	71.1026	C4_12841813	-12.903
X227366	1	1	36.3245	C1_9768855	-22.7733
X227367	3	1	6.79278	C1_1915228	-4.76831
X227367	3	1	39.8736	C1_9981308	-15.3653
X227367	3	1	64.788	C1_17497406	-17.1671
X227632	1	5	81.2614	MSAT5.13	-17.2846
X227655	3	1	69.2557	C1_18903091	-20.5267
X227655	3	2	8.98819	C2_584278	15.1971
X227655	3	1	115.146	C1_29477011	20.7989
X227724	2	2	30.7715	C2_4685148	1.07902
X227724	2	3	37.7829	MSAT3.6	-18.3651
X228008	2	3	73.49	C3_17686476	19.6202
X228008	2	4	2.51176	C4_262249	-22.5274
X228112	1	4	7.06049	C4_644179	-18.9523
X228139	1	3	60.1518	C3_11020079	30.2052
X228572	2	1	99.3765	C1_25904559	-16.7758
X228572	2	4	30.157	C4_3312521	-23.4453
X228668	3	2	20.855	C2_1985132	30.0393
X228668	3	4	56.4598	C4_10088301	-23.7651
X228668	3	4	81.5519	C4_16575152	12.1505
X228911	1	4	25.8415	C4_2727033	-18.4062
X228928	1	4	89.4124	4-17803605	-16.3137
X228978	2	3	46.006	C3_9399580	-14.0272
X228978	2	4	68.8016	Msat4.19	-15.5356
X229124	3	1	82.0275	C1_22101223	-22.9481
X229124	3	4	49.7699	4-8078388	-15.2127
X229124	3	4	82.4662	C4_16735445	14.3511
X231180	1	4	69.6217	C4_12244569	-18.3075
X231194	1	4	39.4235	C4_6836299	17.6339
X231207	2	1	80.9955	C1_21981092	-15.6785
X231207	2	1	113.036	NGA692	16.523
X231326	1	4	54.7168	C4_9316828	-17.0704
X231655	1	5	93.7314	C5_25459575	-15.7801
X231656	1	4	68.8016	Msat4.19	-14.9949
X231657	2	3	109.792	C3_23167454	-18.807
X231657	2	4	3.28187	C4_358595	-18.0637
X231664	1	2	55.2092	C2_9721752	15.2218
X231850	1	5	101.461	C5_26975288	-2.5894
X231947	2	1	2.52376	C1_571420	14.4558
X231947	2	1	40.3308	C1_9999988	-10.0283
X231990	1	5	13.7659	C5_3967412	-18.3897
X233111	1	1	89.8185	F5I14	15.7832
X233361	1	3	110.43	C3_23288244	12.0312
X233410	2	2	20.855	C2_1985132	-24.8602
X233410	2	4	7.06049	C4_644179	-20.9314
X233455	1	3	57.0934	C3_10332905	17.2742
X234717	1	4	2.73765	C4_284743	-16.6093
X236605	1	3	103.317	3_21728447	-14.3503
X236692	1	2	32.9484	C2_6122052	22.7604
X236832	4	2	17.5653	C2_1470766	-17.3117
X236832	4	3	23.7852	C3_6011884	2.93625
X236832	4	5	56.541	C5_15907734	-14.4236
X236832	4	2	41.2033	C2_7486509	15.3258
X237193	1	1	47.7468	1-11655171	-19.1319
X238238	1	3	16.4262	C3_4540473	-19.5923
X238296	1	2	8.98819	C2_584278	17.545
X238427	1	1	86.3751	C1_23423667	-7.4656
X238550	1	5	76.3021	C5_20647561	22.7393
X238655	1	5	17.1208	5_4721336	21.6777
X238955	1	2	90.9596	C2_18912815	11.9867
X239067	1	5	6.47467	5-1213621	15.1705
X239344	2	2	17.5653	C2_1470766	23.59
X239344	2	4	2.312	C4_224275	18.2215
X240432	1	3	59.0127	C3_10918909	14.1225
X240440	1	1	82.5897	C1_22176743	-11.334
X240441	1	5	62.1505	C5_16937216	18.9303
X240810	3	1	9.72228	C1_2472487	17.7811
X240810	3	3	14.6504	C3_3816439	-5.67183
X240810	3	4	23.2381	C4_2323396	-20.9603
X241057	1	3	50.7164	C3_9623868	-24.953
X241387	2	2	39.3137	C2_7328352	-10.2947
X241387	2	3	24.5134	C3_6342492	15.3595
X241572	2	3	3.61144	3_620734	17.5391
X241572	2	5	75.2859	C5_20198935	-18.3243
X241881	1	2	15.9136	C2_1290036	16.1095
X241898	3	3	26.6869	C3_7046389	6.55622
X241898	3	5	97.6537	5-26120843	5.26998
X241898	3	3	58.4319	C3_10808061	-16.0631
X243682	1	5	12.9895	C5_3828483	-14.1252
X245705	1	5	93.7314	C5_25459575	-20.4417
X246170	2	1	38.1273	NGA392	-18.2369
X246170	2	5	26.8324	5-7842900	19.8496
X250380	1	5	41.3232	C5_10556816	-20.3618
X252454	1	5	87.6185	C5_24361934	-21.8392
X267647	2	4	89.4124	4-17803605	-20.9695
X267647	2	5	2.86768	C5_480847	-16.3953
X267649	2	2	0.75115	C2_171208	-17.2262
X267649	2	5	53.8794	C5_15441440	17.2581
X268365	1	5	52.4063	C5_15276554	14.6947
X268437	2	3	49.7994	C3_9623043	20.533
X268437	2	3	90.0411	3_19930733	-18.8717
X268438	2	2	39.3137	C2_7328352	18.7313
X268438	2	5	79.8706	C5_21435322	-20.3304
X268445	1	4	54.7168	C4_9316828	-17.9205
X268448	1	3	62.0529	MSAT3.32	20.5657
X268454	3	1	50.3945	C1_12245075	-18.2262
X268454	3	2	30.7515	2_4354761	19.3342
X268454	3	4	81.5519	C4_16575152	5.87294
X268533	1	5	98.3667	C5_26162025	25.1694
X268565	2	1	38.1273	NGA392	-17
X268565	2	3	38.0436	MSAT3.5	-21.7654
X268610	2	4	79.2894	C4_15737310	17.2591
X268610	2	5	81.2614	MSAT5.13	-18.3468
X268643	1	3	8.56515	3-2072648	-14.4471
X269146	1	2	17.5653	C2_1470766	20.2058
X269331	2	2	10.1044	C2_610949	-22.9014
X269331	2	4	25.8415	C4_2727033	-21.5614
X269984	1	1	59.2222	C1_16809188	-11.5431
X269987	3	1	82.8631	C1_22238945	-20.7287
X269987	3	2	6.42772	C2_376511	27.74
X269987	3	5	37.4305	C5_9608499	-19.5698
X270185	1	2	32.9484	C2_6122052	23.055
X270207	1	4	71.5199	4_12900428	-14.9314
X270249	2	4	69.6217	C4_12244569	-13.4443
X270249	2	5	95.7745	C5_26011048	-11.2188
X270409	1	2	66.1251	C2_12705676	15.6055
X270547	3	1	10.5704	F21M12	-10.6532
X270547	3	2	89.4986	C2_18611594	19.5582
X270547	3	1	46.1188	C1_11448942	-17.4337
X271121	1	2	66.9532	C2_12924267	-15.1772
X271416	2	4	40.3739	ICE7	-14.8771
X271416	2	4	69.4609	C4_12178057	-11.0457
X272306	2	1	32.2433	C1_9074224	-8.89946
X272306	2	5	28.5178	C5_8129064	-12.8656
X272698	2	3	63.7303	C3_14781375	27.4367
X272698	2	4	22.7384	C4_2173404	-20.4356
X272849	1	5	68.4058	C5_17964356	19.6149
X273236	1	5	82.0679	C5_22259506	-18.5962
X273447	1	3	50.9324	C3_9625382	20.4736
X273598	1	5	73.8118	C5_19731984	-32.6951
X273619	1	1	82.5897	C1_22176743	-23.0105
X273944	1	4	62.2501	C4_10806777	6.81316
X273984	1	1	43.4843	C1_11048403	15.7354
X276947	1	2	79.9013	2-15986145	20.7235
X277188	2	1	73.2433	C1_19516484	-21.4731
X277188	2	5	72.454	C5_19003597	13.4571
X280051	1	5	19.2432	5_5318959	-15.1175
X280537	1	4	72.8619	C4_13459120	-15.5534
X280539	1	3	71.2564	C3_17131928	-15.1253
X280602	1	2	41.8815	C2_7526105	-12.1245
X280606	1	5	6.47467	5-1213621	-18.0805
X280647	1	3	101.568	C3_20917709	-18.2947
X280722	2	3	62.0529	MSAT3.32	15.726
X280722	2	5	87.6185	C5_24361934	-18.0241
X280940	1	3	64.1324	C3_15011896	15.9967
X281147	1	4	50.8243	C4_8440609	13.6554
X282690	1	1	15.2807	C1_4833319	10.2435
X286263	1	2	32.9484	C2_6122052	18.3692
X287419	1	1	80.9955	C1_21981092	-15.0924
X287425	1	3	94.5709	C3_20457147	11.6604
X288810	1	4	22.2405	C4_2025256	-22.874
X291025	3	1	77.3827	NGA128	-18.7585
X291025	3	2	17.5653	C2_1470766	-17.0907
X291025	3	3	82.4638	C3_18864843	15.5437
X294392	1	5	20.249	C5_5561885	18.0747
X294504	2	2	32.9484	C2_6122052	27.5654
X294504	2	5	93.9594	C5_25538680	-32.7752
X294505	2	1	115.146	C1_29477011	-13.831
X294505	2	2	16.2703	C2_1364552	21.8157
X294509	1	5	10.7621	C5_2953003	-9.77483
X295066	3	4	33.3595	C4_5538105	15.3472
X295066	3	5	34.7649	C5_9128379	-13.5847
X295066	3	4	79.5232	C4_16227364	-18.3126
X295145	1	5	83.5915	C5_22788570	-23.244
X295226	1	5	67.4307	C5_17830017	-11.8222
X295269	1	5	73.2005	C5_19219500	-9.84764
X296133	2	1	40.9549	C1_10083980	-12.2624
X296133	2	2	64.2454	C2_12230207	14.0674
X299158	1	1	36.3245	C1_9768855	-23.1895
X299407	1	2	89.9117	2_18701082	-15.4103
X299415	2	4	41.0895	C4_7070221	-15.3656
X299415	2	5	24.7382	C5_7267623	13.0773
X299418	1	5	93.051	C5_25407678	-21.088
X299430	1	3	19.9785	C3_5284817	0.597224
X299431	2	2	80.1922	C2_16189680	-16.9371
X299431	2	5	20.9502	C5_5931591	13.8217
X299436	1	5	98.3667	C5_26162025	-19.4196
X299441	1	1	64.513	C1_17397760	-15.0544
X299448	1	2	43.3105	C2_7798665	-2.39408
X299466	1	5	54.9259	C5_15833034	12.4612
X299487	2	3	74.4835	C3_17794297	-13.2059
X299487	2	5	79.1298	C5_21403690	-16.7261
X299526	1	1	31.0219	C1_8714544	-25.7366
X299531	1	5	21.6346	C5_6251965	16.1845
X299532	1	2	47.701	C2_8540827	14.7507
X299539	2	1	31.0219	C1_8714544	-16.8365
X299539	2	2	90.2612	C2_18708968	16.0165
X3.hydroxypropionic.acid	3	1	37.4389	1-9781260	-22.9264
X3.hydroxypropionic.acid	3	2	16.7308	C2_1399936	-21.3785
X3.hydroxypropionic.acid	3	4	2.312	C4_224275	-22.0991
X4.hydroxyproline	1	3	48.0265	C3_9512024	18.1048
X6.hydroxynicotinic.acid	1	4	81.5519	C4_16575152	49.8837
xylitol.563	1	3	27.104	C3_7108743	18.8514
xylonolactone.NIST	1	4	25.8415	C4_2727033	14.8394
xylose.1	2	3	25.1726	C3_6548423	-15.5102
xylose.1	2	5	6.14322	C5_1173362	15.3134
xylose.2	1	4	36.4281	C4_6130071	15.5853
xylulose.NIST	2	1	67.3847	C1_18377853	-13.3195
xylulose.NIST	2	4	8.85088	C4_778610	-19.5743
Aliph GLS
Allyl
Allyl	3	4	16.207	C4_1398233	-177.692
Allyl	3	5	20.7135	C5_5806039	-11.0073
Butenyl	3	5	58.7551	5_16368524	36.7911
Butenyl	3	1	113.532	C1_28971592	-111.545
Butenyl	3	3	83.9413	C3_19144551	-64.751
LC	3	4	16.7268	C4_1416972	-191.725
LC	2	1	83.4361	C1_22569225	-17.5529
MSO3	2	3	103.482	C3_21828420	-17.0842
MSO3	3	1	107.175	C1_26623284	-44.7085
MSO3	3	2	13.7237	2_948610	-46.8985
MSOH	3	4	13.6517	C4_1026382	77.2224
MSOO	1	2	2.85995	C2_271096	-24.1266
MSOO	2	5	24.2002	C5_7197383	-17.7763
MT3	2	5	81.5812	C5_22018838	15.0819
MT3	2	3	9.69599	3-2231413	-149.895
MT8	2	4	25.8415	C4_2727033	145.982
MT8	3	4	47.9309	C4_7662714	15.7041
MT8	3	5	27.3156	C5_7896409	-14.8698
MTOpMTMSOO	3	5	88.407	C5_24599755	14.8389
MTOpMTMSOO	2	5	24.9483	5-7278798	-15.6524
OH3	2	5	83.5915	C5_22788570	20.8274
OH3	2	2	7.73168	2_518639	14.6962
OH4	2	4	17.1509	C4_1523208	141.866
OH4	3	2	2.85995	C2_271096	-77.636
OH4	3	4	25.8415	C4_2727033	185.407
SC	3	4	46.7494	C4_7559598	6.8582
SCpTAli	1	3	37.7829	MSAT3.6	-18.3798
SCpTAli	2	1	73.2433	C1_19516484	31.3153
TotAli	2	5	8.06682	C5_1956241	21.9247
TotAli	2	1	53.0348	C1_12958141	-15.8076
	2	3	37.7829	MSAT3.6	-18.91
Indole GLS
I3M
I3M	2	3	13.7808	C3_3623963	22.6188
MO4pInd	2	4	71.774	C4_13033934	-29.128
MOI3M4	1	3	8.2509	C3_1982523	18.4762
NMOI3M	1	4	13.6517	C4_1026382	23.8909
	1	4	86.3847	C4_17580715	-113.816
Growth
	1	1	16.4255	C1_5157747	23.6647
Day09	1	1	16.4255	C1_5157747	19.5867
Day15	1	3	2.11074	C3_434943	-18.8397
Day23
