# Supplementary material for: Genetic Variation in the Nuclear and Organellar Genomes Modulates Stochastic Variation in the Metabolome, Growth, and Defense
Source: PLoS Genet. 2015 Jan 8;11(1):e1004779. doi: 10.1371/journal.pgen.1004779 (PMC4287608; doi:10.1371/journal.pgen.1004779)
Supplement: S4 Table — Results of single marker ANOVA model testing QTL effects for average phenotypes. Results of the single marker validation modeling using the QTL hotspots found in this analysis with the average phenotypes. Metabolites are at the start with defense compounds and growth at the bottom of the table. (XLSX) [file pgen.1004779.s012.xlsx]

## Sheet: Sheet1
Table S4. Results of single marker ANOVA model testing QTL effects for average phenotypes
Results of the single marker validation modeling using the QTL hotspots found in this analysis with the average phenotypes. Metabolites are at the start with defense compounds and growth at the bottom of the table.
						P-Values														Sums of Squares
	M.I.50	M.I.63	M.I.83	M.III.51	M.III.64	M.IV.3	M.IV.72	M.IV.82	M.V.74	M.V.87	Maternal				M.I.50	M.I.63	M.I.83	M.III.51	M.III.64	M.IV.3	M.IV.72	M.IV.82	M.V.74	M.V.87	Maternal
	C1_12245075	C1_17296570	C1_22176743	C3_9623868	C3_15011896	C4_262249	C4_13033934	C4_16735445	C5_19731984	C5_23908417	Maternal				C1_12245075	C1_17296570	C1_22176743	C3_9623868	C3_15011896	C4_262249	C4_13033934	C4_16735445	C5_19731984	C5_23908417	Maternal	Residuals
aconitic.acid	0.779149	0.795279	0.642647	0.0797301	0.596137	0.0402917	0.604816	0.288023	0.0588203	0.213936	1.81e-12			aconitic.acid	6945.81	5945.85	19021	272765	24816.6	374432	23661.2	99906.5	317486	136812	4.83715e+06	2.28283e+07
adenosine	0.0479538	0.00676641	0.203428	0.510819	0.411441	0.428044	0.920336	0.506884	0.408497	0.611329	0.678824			adenosine	2.62633e+08	4.95698e+08	1.08127e+08	2.88365e+07	4.50131e+07	4.19063e+07	666513	2.93776e+07	4.55835e+07	1.72168e+07	1.14286e+07	17225295180
adipic.acid	0.444365	0.393002	0.663775	0.758076	0.158968	0.55301	0.204326	0.396406	0.184337	0.896811	0.0265476			adipic.acid	668108	833542	215656	108247	2.27208e+06	401780	1.84377e+06	821608	2.01731e+06	19188.6	5.66648e+06	2.94898e+08
alanine	0.00460555	0.00122113	0.628901	0.0684145	0.374184	0.750172	0.0320355	0.179991	0.0438737	0.826772	0.377184			alanine	78322227938	102512000000	2244365078	32101495815	7597087031	9.74037e+08	44546312631	17327518546	39318993645	4.60061e+08	7502059055	2482970000000
alanine.3TMS	0.406812	0.581429	0.197276	0.0119449	0.951859	0.853531	0.183439	0.994776	0.450279	0.157331	2.02e-07			alanine.3TMS	1.06481e+08	4.69974e+07	2.57742e+08	9.88582e+08	563289	5.26758e+06	2.74406e+08	6626.1	8.81782e+07	3.10234e+08	4400759124	39949076967
allantoic.acid	0.72111	0.00810961	0.367906	0.424059	0.676937	0.212706	0.90153	0.681105	0.456977	0.257329	0.0675985			allantoic.acid	1.57507e+06	8.77966e+07	1.00339e+07	7.90642e+06	2.14584e+06	1.92472e+07	189176	2.0876e+06	6.84434e+06	1.58944e+07	4.15453e+07	3194310966
allantoin.5TMS	0.398168	0.803892	0.170129	0.425201	0.165968	0.790763	0.427054	0.0262399	0.402118	0.0140638	5.72e-09			allantoin.5TMS	65776.9	5674.39	173789	58584.9	177236	6478.35	58117.1	458945	64681.9	561392	3.3358e+06	2.37863e+07
arabinose	0.601687	0.781592	0.917664	0.433828	0.694888	0.852365	0.37127	0.108132	0.696582	0.189486	1.64e-21			arabinose	8.10357e+06	2.28528e+06	317692	1.82308e+07	4.57467e+06	1.02961e+06	2.38006e+07	7.71182e+07	4.52134e+06	5.13486e+07	3231070187	7684378680
arabitol	0.148902	0.285588	0.241188	0.195116	0.572314	0.927956	0.140347	0.684065	0.352217	0.682209	1.85e-06			arabitol	3.5927e+06	1.96274e+06	2.36543e+06	2.89222e+06	547906	14040.6	3.74973e+06	284476	1.48887e+06	288024	4.08287e+07	4.43962e+08
arachidic.acid	0.0017608	0.000836084	0.198899	0.572596	0.38161	0.828088	0.123346	0.389105	0.39311	0.645455	0.442861			arachidic.acid	7674483554	8777185804	1274377058	2.45185e+08	5.9007e+08	3.62985e+07	1835879324	5.7172e+08	562121316	1.62992e+08	4.5375e+08	198963000000
arginine...ornithine	0.474401	0.0920656	0.138522	0.032932	0.469511	0.584989	0.290985	0.327933	0.14582	0.181753	5.34e-12			arginine...ornithine	77120.2	429632	331786	691018	78843.3	44929.5	168249	144362	319814	269417	7.86141e+06	3.89206e+07
ascorbic.acid	0.217518	0.781432	0.557696	0.344001	0.0727031	0.702874	0.0586968	0.112315	0.656215	0.709058	0.0367976			ascorbic.acid	1.203e+06	60729	271289	707544	2.55646e+06	114799	2.83851e+06	1.9985e+06	156359	109843	3.46801e+06	2.03898e+08
asparagine	0.000583598	0.000613114	0.818365	0.660186	0.41471	0.106552	0.0757253	0.968495	0.272154	0.635198	0.377755			asparagine	1.77047e+08	1.7564e+08	771599	2.82886e+06	9.74472e+06	3.82963e+07	4.64282e+07	22820.1	1.7682e+07	3.29414e+06	1.13986e+07	3781664943
asparagine.dehydrated	0.3866	0.50201	0.727947	0.364184	0.338346	0.637838	0.298457	0.104961	0.592961	0.667962	1.02e-08			asparagine.dehydrated	4.84472e+07	2.91109e+07	7.81106e+06	5.32248e+07	5.92647e+07	1.43061e+07	6.99147e+07	1.70499e+08	1.84511e+07	1.18786e+07	2257168091	16682698735
asparagine.minor	0.00856561	0.00210753	0.169461	0.490538	0.323658	0.750244	0.505295	0.457321	0.490961	0.436088	0.680602			asparagine.minor	3.88191e+07	5.33613e+07	1.05001e+07	2.63683e+06	5.40876e+06	561668	2.46168e+06	3.06496e+06	2.63169e+06	3.36552e+06	939408	1432632425
aspartate.minor	0.000697444	0.000518271	0.374345	0.555619	0.422677	0.469954	0.127204	0.459485	0.321152	0.698122	0.474756			aspartate.minor	47872870146	50228546764	3218811512	1415486138	2621248186	2128291697	9516396026	2230568614	4015903046	6.12804e+08	2082587346	1052720000000
aspartic.acid	0.169483	0.0178046	0.281088	0.953143	0.950117	0.75864	0.866819	0.171932	0.364548	0.0624635	0.843			aspartic.acid	1692222539	5070803290	1040152450	3.08424e+06	3.49608e+06	8.43517e+07	2.51232e+07	1672879099	7.35583e+08	3121196949	3.50427e+07	230910000000
benzoic.acid	0.0463808	0.578021	0.880466	0.121029	0.129829	0.557765	0.0338906	0.242223	0.304694	0.771013	0.0539629			benzoic.acid	1.59644e+07	1.23629e+06	90295.1	9.64325e+06	9.20245e+06	1.37279e+06	1.81257e+07	5.47505e+06	4.21514e+06	338285	1.49356e+07	1032139471
beta.alanine	0.206757	0.632012	0.167517	0.646484	0.0127357	0.487003	0.871622	0.265491	0.214042	0.053462	0.0102032			beta.alanine	604661	86768.9	723082	79584.7	2.3751e+06	182881	9876.13	470018	585593	1.42057e+06	2.52769e+06	9.77572e+07
beta.sitosterol	0.639718	0.402116	0.920991	0.448796	0.00213262	0.178147	0.157955	0.358202	0.320691	0.00502473	3.11e-13			beta.sitosterol	7.0901e+06	2.27365e+07	318209	1.85765e+07	3.10699e+08	5.88476e+07	6.47348e+07	2.73496e+07	3.19569e+07	2.58484e+08	1908144354	8361133815
capric.acid	0.494959	0.713183	0.948443	0.630197	0.174161	0.790756	0.340429	0.921453	0.437721	0.576506	0.57827			capric.acid	3.11822e+06	904090	27969.6	1.55125e+06	1.23979e+07	470989	6.09008e+06	65039.4	4.03336e+06	2.08779e+06	2.06851e+06	1729202575
cellobiotol	0.461691	0.564536	0.777936	0.635507	0.826471	0.853719	0.266134	0.723011	0.0084965	0.446875	0.000273732			cellobiotol	142313	87147.8	20871.5	58977.1	12612.3	8920.55	325247	32971.8	1.84183e+06	151983	3.56517e+06	6.78294e+07
chlorogenic.acid	0.0236449	0.00335964	0.183771	0.505896	0.394576	0.518861	0.717726	0.470749	0.375198	0.625315	0.555015			chlorogenic.acid	4.96395e+07	8.39469e+07	1.70175e+07	4.25148e+06	6.96677e+06	3.99774e+06	1.25468e+06	4.99839e+06	7.55961e+06	2.29001e+06	3.3465e+06	2481248866
chlorogenic.acid.minor	0.00189212	0.000367254	0.120577	0.403529	0.503582	0.769155	0.0866206	0.269008	0.429585	0.795996	0.395759			chlorogenic.acid.minor	4.88728e+06	6.4651e+06	1.20326e+06	347262	222536	42813.3	1.46752e+06	608659	310470	33222.8	358917	1.28473e+08
cholesterol	0.00655151	0.00155302	0.525095	0.479429	0.312462	0.894701	0.703673	0.714254	0.286879	0.508526	0.408086			cholesterol	3.42487e+08	4.66372e+08	1.84606e+07	2.28661e+07	4.66896e+07	800162	6.60981e+06	6.12474e+06	5.19167e+07	1.99805e+07	3.12987e+07	11806521445
cis.sinapinic.acid	0.741048	0.541783	0.802962	0.596044	0.308761	0.00346047	0.765281	0.00262191	0.48185	0.917712	4.14e-25			cis.sinapinic.acid	24301.9	82877.5	13853	62552.4	230947	1.93339e+06	19834.1	2.04992e+06	110161	2374.86	2.95342e+07	5.75118e+07
citric.acid	0.0227328	0.0649237	0.00912731	0.882471	0.409683	0.603377	0.138173	0.623317	0.00117608	0.0168829	4.72e-05			citric.acid	3303242808	2161393919	4341043852	1.37751e+07	428952816	1.70212e+08	1391301561	1.52107e+08	6771828865	3637752550	10777820440	162918000000
dehydroascorbate.1	0.0859241	0.802031	0.839238	0.000985652	0.12782	0.170586	0.0622356	0.583657	0.625103	0.618469	4.71e-11			dehydroascorbate.1	4431017717	9.39209e+07	6.14883e+07	16560795833	3479693388	2815494637	5229159682	4.48978e+08	3.56857e+08	3.70711e+08	70407928124	386183000000
dehydroascorbate.3	0.0959073	0.482885	0.979186	0.000234505	0.0221426	0.113291	0.00870731	0.677469	0.976416	0.69112	1.31e-09			dehydroascorbate.3	8.90309e+07	1.57415e+07	21743	4.43761e+08	1.68908e+08	8.04916e+07	2.22776e+08	5.52754e+06	27916.4	5.04447e+06	1263248429	8257132605
diacetone.alcohol.NIST	0.00193005	0.00809071	0.315985	0.157996	0.583204	0.57491	0.0773078	0.722238	0.296418	0.168677	0.00530228			diacetone.alcohol.NIST	8.06486e+08	5.85298e+08	8.29425e+07	164740888	2.48024e+07	2.59113e+07	2.58473e+08	1.04055e+07	8.99477e+07	1.56558e+08	6.49688e+08	21282091915
dihydroabietic.acid	0.39322	0.52919	0.176847	0.792507	0.270345	0.709017	0.787337	0.931416	0.533941	0.345485	7.68e-05			dihydroabietic.acid	984557	534435	2.46867e+06	93342.8	1.64256e+06	187875	98168.8	9990.11	522195	1.2024e+06	2.17401e+07	3.48647e+08
dodecane	0.698922	0.637778	0.581925	0.137971	0.362451	0.229924	0.279379	0.183137	0.869279	0.759003	2.03e-10			dodecane	1.50962e+06	2.23715e+06	3.05992e+06	2.22936e+07	8.38057e+06	1.45813e+07	1.18313e+07	1.79378e+07	273254	949690	441540117	2607850181
dodecanol	0.689452	0.706984	0.158844	0.47189	0.887166	0.928223	0.48789	0.504387	0.392512	0.444274	0.926482			dodecanol	265997	235385	3.31868e+06	862738	33528.8	13513.6	802053	742857	1.2193e+06	975672	14178.9	4.30482e+08
erythritol	0.141882	0.260501	0.222566	0.12612	0.318754	0.0109419	0.140824	0.457121	0.056025	0.800514	1.43e-05			erythritol	310090	181663	213560	336397	142555	938445	311750	79227.7	526329	9139.92	2.79653e+06	3.69998e+07
erythronic.acid	0.327077	0.869802	0.27367	0.0708915	0.0787297	0.764395	0.00304036	0.233998	0.0535631	0.65936	1.38e-09			erythronic.acid	4.39776e+06	122798	5.48925e+06	1.50043e+07	1.42116e+07	410625	4.08319e+07	6.49128e+06	1.71539e+07	888375	1.8017e+08	1181456229
erythronic.acid.lactone	0.513003	0.756599	0.491122	0.0596387	0.0253326	0.778378	0.125494	0.880198	0.0944759	0.703178	6.05e-13			erythronic.acid.lactone	2.87794e+08	6.45665e+07	3.18845e+08	2400129142	3393168364	5.32303e+07	1584519028	1.52648e+07	1889261412	9.75871e+07	38564863990	173701000000
erythrose	0.50396	0.842347	0.153279	0.01936	0.884999	0.962374	0.609778	0.633967	0.936654	0.295449	2.99e-14			erythrose	38322.9	3391.92	175540	473874	1793.66	190.807	22346.1	19447.2	541.573	94050.8	5.54678e+06	2.21636e+07
erythrose.1	0.37992	0.15132	0.345973	0.873373	0.267431	0.683325	0.774228	0.924561	0.0770556	0.915977	0.0215956			erythrose.1	24042.2	64366.2	27703.7	790.965	38387.5	5183.29	2562.55	279.196	97927	346.604	166039	8.04926e+06
ethanolamine	0.878396	0.44256	0.0773793	0.880708	0.331336	0.284589	0.662511	0.990091	0.710135	0.710375	4.46e-22			ethanolamine	1.28641e+07	3.24366e+08	1724281541	1.23758e+07	5.19479e+08	630580715	1.04709e+08	84748.5	7.59273e+07	7.57956e+07	61749073982	142042000000
FAD	0.618018	0.166874	0.165841	0.621919	0.292647	0.496517	0.0520059	0.0490745	0.702935	0.91481	3.84e-17			FAD	2956.93	22795.1	22906.9	2891.68	13190.3	5500.49	45204.1	46376.8	1729.08	136.012	968834	3.07242e+06
fructose.1	0.0897269	0.294415	0.965146	0.020779	0.35023	0.265889	0.492197	0.987014	0.314322	0.9885	7.88e-07			fructose.1	9.60609e+07	3.65504e+07	63350.9	1.79187e+08	2.90005e+07	4.11667e+07	1.56648e+07	8788.67	3.36557e+07	6893.08	8.48517e+08	8576414699
fructose.2	0.252545	0.144982	0.378608	0.333722	0.408144	0.199866	0.523565	0.879555	0.396676	0.610207	0.000164164			fructose.2	3.20002e+07	5.20058e+07	1.89291e+07	2.28231e+07	1.67038e+07	4.01947e+07	9.92772e+06	559873	1.75394e+07	6.33925e+06	3.55958e+08	6302575421
fucose.1...rhamnose.2	0.801235	0.560186	0.71172	0.584365	0.205693	0.12952	0.022823	0.0151732	0.348395	0.994735	0.0206271			fucose.1...rhamnose.2	2.04444e+07	109536522	4.40596e+07	9.65701e+07	5.18147e+08	7.44583e+08	1688246210	1923631831	2.84092e+08	14044.6	1746214403	83377111979
fumaric.acid	0.77054	0.878612	0.813708	0.315904	0.00351765	0.805697	0.0353897	0.0122828	0.130997	0.121032	9.87e-07			fumaric.acid	1325711496	363464890	8.65288e+08	15702437713	134920000000	9.42867e+08	69559762968	98880694749	35692065449	37630220126	391049000000	4027720000000
GABA	0.000810378	0.00492454	0.685704	0.485465	0.908079	0.129409	0.0498879	0.276694	0.256456	0.885049	0.440717			GABA	1792409080	1255335996	2.56142e+07	7.61448e+07	2.08442e+06	3.61139e+08	6.05688e+08	1.85425e+08	2.01846e+08	3.26799e+06	9.30429e+07	40416242376
galactinol.major.2	0.583385	0.00515101	0.474676	0.33213	0.00248132	0.120504	0.58519	0.145247	0.839862	0.00799848	1.3e-07			galactinol.major.2	7.17979e+07	1895387946	1.22039e+08	2.24788e+08	2222931080	577788339	7.11112e+07	5.08172e+08	9.74154e+06	1700986796	7020986804	61666780749
galactinol.minor.2	0.746512	0.107186	0.0913722	0.0152991	0.00586245	0.00232888	0.0944149	0.519164	0.118579	0.0249254	9.99e-05			galactinol.minor.2	1.81082e+07	4.51945e+08	4.96564e+08	1030815056	1335005052	1635445388	4.87351e+08	7.20618e+07	4.24084e+08	8.79927e+08	2701252286	44791036364
galactonic.acid	0.550419	0.427987	0.673667	0.073615	0.823868	0.209043	0.0602837	0.811287	0.714952	0.12841	5.17e-24			galactonic.acid	50363.4	88788.3	25040.2	454554	6992.93	223419	501607	8047.67	18831.3	327744	1.76791e+07	3.64869e+07
galactose	0.887267	0.031496	0.115278	0.831964	0.503126	0.286126	0.824789	0.355538	0.832884	0.264343	0.169599			galactose	2.80801e+07	6521109828	3482129995	6.29092e+07	6.26949e+08	1593160120	6.84868e+07	1194593428	6.22119e+07	1744902172	2645390714	361171000000
glucoheptulose	0.514944	0.642494	0.0234783	5.98e-05	0.349711	0.252145	0.327239	0.327979	0.273493	0.922307	3.41e-22			glucoheptulose	42333.6	21506.8	517159	1.6583e+06	87388.3	131155	95926.7	95633	119904	948.904	1.12861e+07	2.57879e+07
gluconic.acid	0.539587	0.628409	0.32847	0.365933	0.683	0.000152819	0.608277	0.0747976	0.471925	0.886634	2.34e-06			gluconic.acid	34612.4	21537.9	87931.5	75250.8	15333.1	1.35498e+06	24156.9	293572	47609.3	1868.16	2.13993e+06	2.37594e+07
gluconic.acid.lactone	0.605042	0.532608	0.541279	0.517539	0.562339	0.000729165	0.00963746	0.258771	0.155712	0.720525	7.72e-13			gluconic.acid.lactone	27607.8	40205.6	38527.9	43241.7	34653.3	1.20388e+06	700341	131899	208738	13207.9	5.86074e+06	2.66693e+07
glucose.1	0.324562	0.0021167	0.322189	0.487373	0.91839	0.435468	0.457032	0.852271	0.526319	0.341208	0.202311			glucose.1	2075810985	20538469264	2096307520	1030692434	2.24141e+07	1299998894	1182217611	7.40423e+07	8.57835e+08	1937415877	3481529472	551886000000
glucose.1.phosphate	0.290426	0.68274	0.405337	0.143217	0.888739	0.00563527	0.680755	0.249861	0.315852	0.246111	2.31e-12			glucose.1.phosphate	1.79888e+08	2.6839e+07	1.11358e+08	345615340	3.14348e+06	1249199292	2.71958e+07	2.13199e+08	1.61891e+08	2.16616e+08	8703229578	41516552579
glucose.2	0.756207	0.0128146	0.211863	0.697619	0.878265	0.371858	0.568285	0.753955	0.538454	0.406614	0.418552			glucose.2	8.74668e+06	5.68796e+08	1.41839e+08	1.37002e+07	2.12863e+06	7.24615e+07	2.95557e+07	8.9145e+06	3.43574e+07	6.2565e+07	5.94449e+07	23452966350
glucose.6.phosphate.2	0.00211719	0.000497863	0.172077	0.574529	0.32578	0.861051	0.182012	0.386868	0.337176	0.612192	0.534601			glucose.6.phosphate.2	2.63782e+08	3.40361e+08	5.13186e+07	8.64738e+06	2.65274e+07	840172	4.9009e+07	2.05617e+07	2.53038e+07	7.05059e+06	1.05825e+07	7088378444
glucuronic.acid	0.158869	0.00650853	0.971263	0.0991077	0.585749	0.889492	0.0924529	0.439031	0.255583	0.80467	0.345414			glucuronic.acid	998910	3.76527e+06	650.575	1.37069e+06	148991	9678.79	1.42708e+06	300541	649580	30664.3	447053	129589274
glutamate.TMS2x	0.00158417	0.00379972	0.6476	0.325795	0.819669	0.161738	0.0738125	0.206845	0.227507	0.960419	0.0177899			glutamate.TMS2x	1633545528	1367189083	3.35641e+07	1.55332e+08	8.34604e+06	3.15584e+08	5.16406e+08	256646903	2.34519e+08	395492	9.11775e+08	41508875893
glutamic.acid	0.993963	0.606121	0.609818	0.76908	0.689677	0.838776	0.400415	0.628603	0.312362	0.238533	0.420023			glutamic.acid	21088.4	9.79924e+07	9.59925e+07	3.17564e+07	5.87529e+07	1.52511e+07	2.6084e+08	8.62284e+07	3.76747e+08	5.13165e+08	2.39849e+08	95229713128
glutamine	0.840001	0.927135	0.353878	0.432094	0.233009	0.708398	0.618716	0.164471	0.798108	0.29014	1.2e-05			glutamine	2.00244e+06	410833	4.2292e+07	3.03545e+07	7.00654e+07	6.87333e+06	1.21725e+07	9.52929e+07	3.21465e+06	5.50866e+07	9.77312e+08	12698411877
glyceric.acid	0.376089	0.287007	0.767012	0.442212	0.00699997	0.348305	0.0081384	0.561423	0.278274	0.629078	9.05e-23			glyceric.acid	904860	1.31018e+06	101254	681799	8.50644e+06	1.01613e+06	8.18611e+06	389175	1.3587e+06	269185	1.34846e+08	2.98109e+08
glycerol	0.494513	0.94247	0.699287	0.00873481	0.978207	0.849101	0.233982	0.101802	0.291428	0.517849	4.91e-25			glycerol	8.13896e+08	9.0744e+06	2.60065e+08	12141872012	1.30019e+06	6.30806e+07	2474858958	4688755994	1943484201	7.29215e+08	230410000000	450409000000
glycerol.3.galactoside	0.185694	0.492884	0.905908	0.695398	0.772238	0.832547	0.983656	0.943104	0.459357	0.350895	6.14e-05			glycerol.3.galactoside	1.32144e+07	3.53897e+06	105059	1.15308e+06	630076	336181	3155.68	38300.6	4.12089e+06	6.55447e+06	1.24579e+08	1943745119
glycine	0.437335	0.257762	0.15089	6.17e-05	0.174244	0.322367	0.648474	0.064027	0.944214	0.0913301	0.00862528			glycine	1.18495e+08	251896622	4.06414e+08	3248862375	3.6348e+08	1.92501e+08	4.07914e+07	677405249	960674	5.624e+08	1371727415	50716398895
glycine.TMS1x	0.394478	0.673244	0.392676	0.204415	0.309725	0.431105	0.369729	0.707124	0.773956	0.845292	1.72e-12			glycine.TMS1x	5.4652e+06	1.33894e+06	5.50706e+06	1.21599e+07	7.7819e+06	4.67097e+06	6.06519e+06	1.0628e+06	620947	286599	4.13198e+08	1945646269
glycolic.acid	0.720827	0.307643	0.815961	0.315151	0.153772	0.169851	0.570806	0.305957	0.149401	0.508451	1.42e-15			glycolic.acid	189012	1.54317e+06	80164.9	1.49592e+06	3.02229e+06	2.79838e+06	475789	1.55398e+06	3.08782e+06	647569	1.06966e+08	382512740
homoserine.minor	0.560942	0.508493	0.00206494	0.0182282	0.808909	0.918149	0.517451	0.992416	0.863526	0.975557	4.54e-12			homoserine.minor	3952.97	5112.58	112961	65839.7	683.454	123.403	4899.6	1.05569	345.256	10.9692	614543	3.02056e+06
hydroxylamine	0.597395	0.460783	0.174301	0.105851	0.36069	0.531417	0.116287	0.608795	0.288105	0.331327	1.53e-15			hydroxylamine	8.63874e+06	1.68559e+07	5.73297e+07	8.13556e+07	2.59027e+07	1.21328e+07	7.67148e+07	8.1117e+06	3.50053e+07	2.92638e+07	2231683444	8001349520
indole.3.acetonitrile	0.223743	0.276413	0.900283	0.554592	0.225373	0.0825423	2.31e-05	0.272639	0.000733304	0.0401379	0.462252			indole.3.acetonitrile	568689	454874	6015.17	133851	564692	1.16146e+06	7.10687e+06	462103	4.46617e+06	1.62684e+06	207256	9.9031e+07
inositol.myo.	0.605656	0.120626	0.325638	0.250046	0.00158931	0.0525336	0.331514	0.11901	0.746136	0.00655791	1.83e-13			inositol.myo.	1.61067e+08	1461836384	5.84615e+08	8.01111e+08	6140350902	2286669273	5.70555e+08	1474713947	6.33113e+07	4527773929	36402997711	156123000000
inulobiose.2	0.357952	0.551418	0.579493	0.0430701	0.807786	0.393908	0.710081	0.661777	0.142544	0.807183	1.22e-25			inulobiose.2	522198	219026	189543	2.54496e+06	36518.2	449041	85279.6	118106	1.3321e+06	36752.5	8.41767e+07	1.59476e+08
inulotriose.1	0.475854	0.592061	0.362759	0.141656	0.00164088	0.106542	0.109214	0.154111	0.300927	0.00210845	0.145461			inulotriose.1	2.84709e+07	1.60747e+07	4.64199e+07	1.21354e+08	5.65433e+08	1.46478e+08	1.44261e+08	1.14089e+08	5.99966e+07	5.38675e+08	1.19061e+08	14463480810
isoleucine	0.295099	0.739246	0.696297	0.0472508	0.000280814	0.774853	0.478399	0.45995	0.0353057	0.0175988	5.77e-05			isoleucine	3.16633e+08	3.19401e+07	4.3926e+07	1143287057	3901691350	2.35854e+07	1.4498e+08	1.57546e+08	1287964660	1642205943	4811991183	74508114312
isoleucine.minor	0.221675	0.234398	0.0452102	0.371883	0.521248	0.761717	0.0397314	0.0173484	0.186293	0.0745168	0.0246035			isoleucine.minor	7.66788e+08	7.25849e+08	2069272901	408829454	2.10791e+08	4.70792e+07	2182946275	2929915018	8.97223e+08	1638327502	2611514747	132336000000
isonicotinic.acid	0.00133656	0.000897264	0.248021	0.609427	0.418699	0.746833	0.109764	0.424731	0.359216	0.675499	0.227115			isonicotinic.acid	40321374392	43271234487	5138130157	1002925732	2514760117	4.00309e+08	9871355809	2450161885	3233738703	6.73233e+08	5618577185	992782000000
lactic.acid	0.0606288	0.184512	0.66704	0.812054	0.136194	0.000836713	0.18713	0.899777	0.598398	0.675465	1.69e-06			lactic.acid	5.83884e+08	2.91089e+08	3.05026e+07	9.3154e+06	3.67382e+08	1878454756	2.87634e+08	2.61321e+06	4.57279e+07	2.88856e+07	3948450295	42586620532
lactobionic.acid	0.43193	0.721316	0.695304	0.0171496	0.337106	0.0016623	0.311824	0.731963	0.181866	0.83749	9.55e-15			lactobionic.acid	454709	93584.3	112837	4.22368e+06	678754	7.41294e+06	753693	86287	1.31513e+06	30936.9	4.96463e+07	1.90085e+08
lauric.acid	0.269108	0.204408	0.816843	0.00386646	0.17248	0.00805323	0.139397	0.498214	0.821517	0.441563	4.27e-13			lauric.acid	1.61945e+08	213728504	7.09693e+06	1122020967	247110846	9.41603e+08	2.90222e+08	6.07397e+07	6.73319e+06	7.84333e+07	7702725643	34196649382
leucine	0.223608	0.652727	0.810255	0.159427	0.000901202	0.828931	0.803945	0.337921	0.00380262	0.0424237	5.88e-05			leucine	2.86221e+08	3.90333e+07	1.11098e+07	3.82945e+08	2169519016	8.99754e+06	1.18767e+07	1.77272e+08	1640436307	7.99937e+08	3209617995	49813241409
leucrose	0.809093	0.972909	0.521777	0.0954849	0.0424613	0.302972	0.580069	0.242148	0.00188134	0.690186	0.000232634			leucrose	9989.68	197.364	70283	478195	710123	181951	52417.2	234731	1.68469e+06	27197.9	2.38011e+06	4.42366e+07
levoglucosan	0.436225	0.430719	0.493923	0.0766458	0.433199	0.0363263	0.983242	0.568995	0.331175	0.426915	5.43e-08			levoglucosan	6.55836e+07	6.71749e+07	5.06157e+07	3.40798e+08	6.64544e+07	4.77535e+08	47676.4	3.50738e+07	1.0223e+08	6.82926e+07	3383732923	27934223739
linoleic.acid	0.542312	0.556222	0.331898	0.0281474	0.0974128	0.384159	0.0727635	0.00886367	0.441102	0.568769	0.000403617			linoleic.acid	7150.59	6669.09	18152.6	93616	53158.1	14597.3	62350.6	133598	11433.9	6253.96	246794	4.97508e+06
linolenic.acid	0.845853	0.464073	0.685524	0.767402	0.629284	0.436534	0.108154	0.0231735	0.247276	0.787531	0.0023367			linolenic.acid	178808	2.53844e+06	775930	413909	1.10286e+06	2.8671e+06	1.22705e+07	2.46327e+07	6.34883e+06	343672	4.46193e+07	1222842333
lysine	0.0180585	0.014374	0.362325	0.844054	0.0441311	0.536261	0.787755	0.216497	0.213953	0.16839	0.473594			lysine	4.95361e+08	5.3132e+08	7.28534e+07	3.39203e+06	3.57929e+08	3.35535e+07	6.35429e+06	1.34282e+08	1.35784e+08	166909810	4.50618e+07	22658534725
maleic.acid	0.194054	0.763399	0.581571	0.000368402	0.799617	0.403545	0.745003	0.0789238	0.51246	0.0966182	4.04e-16			maleic.acid	3045175572	1.63102e+08	5.46883e+08	23399818415	1.15978e+08	1257385523	1.90403e+08	5588712791	772770037	4994573852	135810000000	465213000000
maltose.1	0.504864	0.573682	0.849701	0.585592	0.620138	0.0116427	0.511114	0.176685	0.733388	0.309801	1.77e-07			maltose.1	772909	550062	62364.4	516543	426830	1.11894e+07	750448	3.18094e+06	201527	1.79488e+06	4.99523e+07	4.48902e+08
mannonic.acid.NIST	0.304346	0.944872	0.050851	0.184005	0.367822	0.0109111	0.873363	0.792801	0.597245	0.73176	1.27e-10			mannonic.acid.NIST	49269.4	222.833	179023	82535	37855.1	305793	1184	3215.99	13017.3	5477.19	2.0902e+06	1.2047e+07
methionine	0.0659817	0.00782622	0.211384	0.561896	0.358733	0.336704	0.631956	0.775664	0.506777	0.367965	0.703427			methionine	9.37494e+08	1975705885	4.31667e+08	9.2759e+07	2.32468e+08	2.54757e+08	6.32405e+07	2.23797e+07	1.21536e+08	2.23679e+08	3.99449e+07	71225972594
methionine.sulfoxide	0.312844	0.161556	0.543567	0.0813422	0.216604	0.113711	0.518188	0.855228	0.32042	0.274619	0.543045			methionine.sulfoxide	222686	429176	80560.2	666722	334091	548516	91164.5	7263.53	215809	261010	80769.3	5.64005e+07
monopalmitin.1.glyceride	0.207939	0.344259	0.652548	0.552918	0.802127	0.34537	0.140763	0.323101	0.760737	0.796218	0.0906506			monopalmitin.1.glyceride	115821	65247.2	14765.8	25657.2	4573.28	64947	158647	71228.7	6753.31	4856.75	209615	1.8823e+07
myristic.acid	0.658374	0.931086	0.328212	0.423341	0.535476	0.954581	0.818171	0.354246	0.952174	0.658425	0.0597			myristic.acid	1.64149e+06	62768.5	8.03805e+06	5.38678e+06	3.22521e+06	27226.6	443644	7.21473e+06	30192	1.64096e+06	2.9964e+07	2169595062
N.acetylglutamate	0.681616	0.402563	0.318823	0.680191	0.664458	0.592336	0.100679	0.0158889	0.904709	0.644992	0.975566			N.acetylglutamate	133415	555957	788983	134682	149148	227316	2.1465e+06	4.66014e+06	11356.8	168275	743.318	2.04837e+08
N.methylalanine	0.228048	0.493789	0.286332	0.186931	0.94491	0.283575	0.587304	0.674701	0.102048	0.866587	9.06e-05			N.methylalanine	1.10001e+08	3.53827e+07	8.60097e+07	1.31927e+08	360479	8.7002e+07	2.22513e+07	1.33029e+07	2.02861e+08	2.13073e+06	1191841310	19515219269
octadecanol	0.425941	0.627485	0.276762	0.61212	0.925745	0.306236	0.952186	0.643484	0.133797	0.644542	4.8e-07			octadecanol	340125	126262	635415	137856	4655.2	562171	1926.92	114852	1.20997e+06	114120	1.42704e+07	1.38538e+08
oleic.acid	0.47417	0.48975	0.10394	0.435005	0.850386	0.350396	0.918016	0.37996	0.580263	0.585898	0.246191			oleic.acid	829420	772426	4.2989e+06	986962	57557.6	1.41296e+06	17139	1.24875e+06	494970	480371	2.18099e+06	4.18149e+08
ornithine.4TMS	0.87096	0.117409	0.173967	0.0367365	0.835988	0.717235	0.376125	0.0559224	0.272521	0.101362	4.65e-10			ornithine.4TMS	4778.52	446056	335925	796710	7762.18	23756.9	142066	666457	218539	488564	7.58453e+06	4.68111e+07
oxoproline	0.711278	0.0727858	0.547478	0.404134	0.582113	0.0173684	0.463672	0.036064	0.104067	0.0980571	8.69e-12			oxoproline	787556682	18615160168	2080998136	4005173661	1741358155	32878723630	3089375996	25468039300	15261565792	15811979556	293475000000	1485570000000
palmitic.acid	0.405523	0.881725	0.999442	0.610811	0.768659	0.659861	0.803616	0.293989	0.537281	0.351102	1.93e-06			palmitic.acid	3.49592e+07	1.11703e+06	24.6552	1.30753e+07	4.36611e+06	9.77731e+06	3.12063e+06	55687786	1.92192e+07	4.39469e+07	1195033470	13043813890
palmitoleic.acid	0.630384	0.457459	0.116073	0.662035	0.889155	0.253035	0.859108	0.42389	0.350122	0.727275	0.868978			palmitoleic.acid	6.59046e+06	1.57246e+07	7.05965e+07	5.43784e+06	552680	3.7264e+07	896527	1.82169e+07	2.488e+07	3.46123e+06	774203	7354538014
pelargonic.acid	0.889491	0.461442	0.826633	0.504905	0.40898	0.949197	0.316939	0.321142	0.401011	0.615401	0.000187387			pelargonic.acid	346410	9.74178e+06	860757	7.98399e+06	1.22482e+07	72836.9	1.80042e+07	1.76936e+07	1.26715e+07	4.53045e+06	2.57229e+08	4637968965
pentadecanoic.acid	0.586963	0.549566	0.308908	0.661681	0.8131	0.448361	0.821893	0.530393	0.716449	0.593889	0.975402			pentadecanoic.acid	3.56427e+07	4.32548e+07	1.25224e+08	2.31226e+07	6.74814e+06	6.9459e+07	6.11744e+06	4.75513e+07	1.59278e+07	3.43375e+07	114765	31203001225
phenol	0.768395	0.485154	0.906293	0.603928	0.397637	0.174742	0.729423	0.359321	0.518931	0.511079	1.77e-13			phenol	342138	1.92397e+06	54665.4	1.06216e+06	2.8263e+06	7.29151e+06	472081	3.32012e+06	1.64245e+06	1.70505e+06	2.38072e+08	1019748842
phenylalanine	0.365345	0.715891	0.78947	0.229959	0.0100093	0.315618	0.305583	0.359705	0.026993	0.0758169	0.255429			phenylalanine	2.3781e+07	3.83916e+06	2.06588e+06	4.18732e+07	1.94686e+08	2.92355e+07	3.04762e+07	2.43474e+07	1.43074e+08	9.18995e+07	3.75693e+07	7490103687
phenylalanine.TMS1x	0.24754	0.436807	0.108055	0.295309	0.0393568	0.696605	0.432864	0.749389	0.326755	0.154569	1.19e-07			phenylalanine.TMS1x	4.91249e+06	2.2183e+06	9.51052e+06	4.02199e+06	1.56853e+07	557254	2.25676e+06	374010	3.53067e+06	7.45537e+06	1.08535e+08	9.47251e+08
phosphoric.acid	0.469591	0.268616	0.179111	0.392937	3.08e-05	0.13185	0.742404	0.820306	0.0563632	0.0540023	0.127284			phosphoric.acid	1.83122e+08	4.29131e+08	6.33639e+08	2.55674e+08	6283622146	7.97806e+08	3.77978e+07	1.80519e+07	1282825148	1308137320	8.17123e+08	90429873123
phthalic.acid	0.96912	0.635063	0.851767	0.862142	0.616928	0.0707121	0.0475484	0.211681	0.432403	0.809839	0.0237885			phthalic.acid	373000	5.60892e+07	8.6915e+06	7.50549e+06	6.23053e+07	818143339	9.84578e+08	3.89419e+08	1.53591e+08	1.44137e+07	1284490045	64338928365
phytol	0.634645	0.509468	0.735865	0.0525398	0.228191	0.106689	0.849391	0.69503	0.633016	0.922248	0.111718			phytol	1.45282e+07	2.80082e+07	7.31957e+06	2.4347e+08	9.36458e+07	1.68215e+08	2.31915e+06	9.8868e+06	1.46685e+07	612631	1.63484e+08	16623880527
proline	0.0541884	0.193698	0.148346	0.309176	0.39835	0.931079	0.15885	0.657859	0.272629	0.790536	0.577239			proline	2538298030	1152216620	1426094080	7.04509e+08	4.85611e+08	5.08551e+06	1354802000	1.33394e+08	8.20093e+08	4.79712e+07	2.11372e+08	175743000000
propane.1.3.diol.NIST	0.797252	0.946324	0.079367	0.204688	0.136205	0.992096	0.436695	0.184057	0.594636	0.899735	2.21e-09			propane.1.3.diol.NIST	245860	16882	1.15323e+07	6.01017e+06	8.30552e+06	365.551	2.25588e+06	6.59486e+06	1.05526e+06	59130.8	1.42914e+08	9.62825e+08
putrescine	0.00120696	0.000983352	0.289022	0.582711	0.412807	0.745538	0.113912	0.451337	0.349998	0.667449	0.224715			putrescine	225232000000	233550000000	23726281678	6361068278	14143123144	2218429150	52885351741	11960118450	18426048762	3889027333	31130776349	5443950000000
pyrophosphate	0.219389	0.156061	0.988666	0.262358	0.853292	0.0419431	0.746833	0.0182924	0.530255	0.0851901	1.34e-20			pyrophosphate	2.16798e+08	2.89466e+08	28921.5	1.80476e+08	4.90091e+06	5.97722e+08	1.49377e+07	8.06603e+08	5.64939e+07	4.27074e+08	14737023161	37046176708
raffinose	0.642404	0.283331	0.625587	0.0272336	0.00183234	0.0917851	0.0249452	0.269307	0.478741	0.00150291	0.000129033			raffinose	5.97264e+07	3.19426e+08	6.59567e+07	1362925842	2739851262	7.91491e+08	1405755742	338683980	1.3906e+08	2844771382	4175313153	71577079334
ribitol	0.731734	0.324077	0.300429	0.0183527	0.25743	0.389422	0.0676862	0.0429673	0.970913	0.855338	0.000703887			ribitol	98743.6	818374	902596	4.72284e+06	1.08e+06	623119	2.82232e+06	3.46863e+06	1116.87	27921.4	9.85956e+06	2.17141e+08
ribose	0.699589	0.157995	0.560992	0.511786	0.581998	0.0308011	0.831378	0.579838	0.424686	0.257086	0.00340117			ribose	2498.7	33569.5	5673.92	7226.75	5086.46	78954.7	760.725	5144.93	10704.9	21600.8	146333	4.33668e+06
salicin	0.0978282	0.301268	0.416531	0.562801	0.527734	1.17e-06	0.0648849	0.132795	0.0702331	0.354509	0.191622			salicin	1.06155e+06	412567	254650	129110	153755	9.53502e+06	1.32173e+06	874395	1.27086e+06	330842	659136	9.95987e+07
salicylic.acid	0.00205719	0.000796924	0.204121	0.58008	0.388799	0.882907	0.175331	0.434246	0.350775	0.649315	0.226301			salicylic.acid	12237910439	14543013612	2046336603	387447462	9.40844e+08	2.74422e+07	2331743766	7.74375e+08	1103213518	2.61658e+08	1857134670	326998000000
serine	0.900782	0.576378	0.455383	0.241363	0.00697047	0.0217967	0.0199805	0.0335468	0.00340957	0.116539	3.28e-06			serine	3.07504e+07	6.17853e+08	1103535572	2722664797	14607823338	10516333818	10822623967	9015807974	17246736085	4896287979	44669735437	511392000000
serine.4TMS	0.930164	0.956984	0.396256	0.203542	0.0549625	0.0112661	0.161019	0.342832	0.0195564	0.0353094	0.0148494			serine.4TMS	1.77223e+06	671311	1.66287e+08	3.74225e+08	8.55954e+08	1500577921	4.55047e+08	207985730	1271137590	1031025669	1385110086	59646754684
serine.minor	0.00139382	0.00111413	0.427185	0.704969	0.366814	0.228255	0.0682419	0.551759	0.323231	0.786756	0.247938			serine.minor	14565620426	15167683717	882508953	2.00476e+08	1140425637	2035293404	4678337468	495501749	1366858380	1.02331e+08	1871092146	361402000000
shikimic.acid	0.00104372	0.000723374	0.262142	0.638918	0.311653	0.838449	0.119866	0.424359	0.324521	0.622761	0.329037			shikimic.acid	113754000000	121110000000	13064771118	2282926310	10631226288	4.30868e+08	25191194241	6623211221	10079531805	2509556952	9892778852	2679350000000
sophorose	0.375048	0.158779	0.0446626	0.388094	0.773428	0.026022	0.642968	0.814098	0.746245	0.68781	0.0617096			sophorose	1198.78	3032.39	6180.38	1134.76	126.099	7609.37	327.006	84.1171	159.319	245.694	5346.14	393223
sorbitol	0.102558	0.00483956	0.915308	0.0438173	0.687757	0.612496	0.216157	0.589438	0.119179	0.98623	0.592587			sorbitol	16944361573	50986752939	7.15303e+07	25903923651	1021908038	1623446729	9703547874	1842926309	15429130186	1.88401e+06	1811904681	1634930000000
spermidine	0.97677	0.612573	0.0117376	0.452766	0.964033	0.064631	0.0928236	0.0206563	0.955164	0.0472206	1.33e-22			spermidine	2389.74	723132	1.81188e+07	1.59054e+06	5731.17	9.68699e+06	8.0049e+06	1.52517e+07	8909.33	1.11825e+07	3.26442e+08	7.28566e+08
spermidine.minor	0.82698	0.931966	0.850784	0.214783	0.761177	0.157671	0.131497	0.147691	0.978663	0.548184	2.61e-10			spermidine.minor	13730.4	2094.45	10170.2	443545	26550.9	575926	656571	604752	205.562	103692	1.24146e+07	7.42846e+07
squalene	0.48726	0.778796	0.203373	0.467493	0.12414	0.0592515	0.185024	0.837511	0.12897	0.124093	0.0380142			squalene	1.22834e+06	200672	4.12749e+06	1.34383e+06	6.04007e+06	9.1112e+06	4.48281e+06	106961	5.88755e+06	6.04156e+06	1.10378e+07	6.57376e+08
stearic.acid	0.0873737	0.00298707	0.120588	0.364272	0.446243	0.734148	0.309158	0.187757	0.193767	0.396262	0.0336095			stearic.acid	3681742531	11234775481	3033070581	1032883719	7.27693e+08	1.44533e+08	1298386382	2181182709	2122673574	9.0286e+08	5705628724	323864000000
succinic.acid	0.00608853	0.000606313	0.0643431	0.388538	0.620415	0.570471	0.493593	0.599758	0.214649	0.546233	0.860621			succinic.acid	2.27234e+08	3.58e+08	102522481	2.2162e+07	7.30417e+06	9.58695e+06	1.39627e+07	8.20028e+06	4.59674e+07	1.08451e+07	917674	7694076788
sucrose	0.0321039	0.239918	0.445709	0.371152	0.352932	0.477398	0.019987	0.0247224	0.942359	0.293992	0.00030705			sucrose	3901913849	1166009134	4.90222e+08	6.74497e+08	7.27785e+08	4.25471e+08	4605937349	4288196566	4.40213e+06	9.29254e+08	11249938399	217663000000
talose	0.270577	0.128829	0.0655812	0.46782	0.630718	0.169851	0.232951	0.940644	0.341664	0.367599	0.0377423			talose	9.30167e+07	1.77129e+08	2.60901e+08	4.03404e+07	1.7675e+07	1.44581e+08	1.09072e+08	423880	6.9247e+07	6.21586e+07	3.32782e+08	19762841061
threonic.acid	0.582478	0.941723	0.83762	0.399377	0.00253509	0.893172	0.000125953	0.24925	7.69e-07	0.0746729	0.00622388			threonic.acid	2.13379e+06	37708.4	296360	5.01784e+06	6.54601e+07	127249	1.06734e+08	9.39051e+06	1.80802e+08	2.25555e+07	5.35785e+07	1823895709
threonine	0.68197	0.991574	0.128489	0.283394	0.0163828	0.533833	0.341918	0.0413841	0.124203	0.0766216	0.00051755			threonine	9.78091e+07	64938.5	1351519701	6.71564e+08	3392440770	2.2557e+08	5.26864e+08	2442070434	1382568636	1836693155	7183543193	150524000000
threonine.2TMS	0.229159	0.661653	0.099189	0.680774	0.989253	0.0980163	0.511204	0.635997	0.410351	0.498653	6.72e-12			threonine.2TMS	2.12313e+08	2.80512e+07	4.00121e+08	2.47889e+07	26561.8	4.02931e+08	6.32436e+07	3.28124e+07	9.93647e+07	6.70862e+07	7565311899	37847133886
tocopherol.alpha	0.00243604	0.000702779	0.175981	0.545308	0.345688	0.981662	0.187548	0.367169	0.365481	0.634526	0.485145			tocopherol.alpha	3.40384e+08	4.27266e+08	6.68792e+07	1.33213e+07	3.24165e+07	19227.3	6.34177e+07	2.96416e+07	2.98514e+07	8.22725e+06	1.77497e+07	9407392934
trans.4.hydroxyproline	0.00122752	0.000693443	0.201064	0.656894	0.398048	0.729321	0.105102	0.398657	0.403695	0.681634	0.16672			trans.4.hydroxyproline	14485702309	15985806457	2227803327	2.68174e+08	9.71658e+08	1.62708e+08	3586306461	9.69149e+08	948602298	2.28712e+08	2607481209	351192000000
trans.sinapinic.acid	0.211495	0.40252	0.448768	0.037741	0.0660632	0.696776	0.670825	0.00394088	0.777623	0.121958	2.42e-08			trans.sinapinic.acid	858205	384595	314806	2.38566e+06	1.86363e+06	83246.4	99036	4.62886e+06	43720.2	1.31704e+06	1.81273e+07	1.41675e+08
trehalose	0.144194	0.991728	0.324077	0.209564	0.124684	0.296297	0.15286	0.120731	0.419153	0.151973	1.03e-07			trehalose	2.64618e+06	132.811	1.20388e+06	1.95146e+06	2.92644e+06	1.35073e+06	2.53513e+06	2.98922e+06	807546	2.54616e+06	3.69803e+07	3.19429e+08
triethanolamine	0.692198	0.281973	0.0155889	0.00907063	0.182553	0.890062	0.49751	0.497093	0.908568	0.904394	0.00131433			triethanolamine	179595	1.32912e+06	6.77681e+06	7.90412e+06	2.04249e+06	21889.9	527742	528767	15110.7	16528.8	1.20648e+07	296148480
tryptophan	0.52612	0.218575	0.539764	0.439741	0.0359488	0.715176	0.672146	0.651113	0.418113	0.21044	0.0534961			tryptophan	557575	2.10465e+06	521611	828542	6.15142e+06	184654	248382	283618	910052	2.18093e+06	5.20619e+06	3.58369e+08
tyrosine	0.388586	0.472993	0.419704	0.884184	0.00543087	0.522822	0.701913	0.191707	0.088342	0.0110251	0.00948743			tyrosine	1.77076e+07	1.22618e+07	1.55081e+07	504749	1.86649e+08	9.72035e+06	3.4855e+06	4.06771e+07	6.9474e+07	1.55629e+08	1.62154e+08	6148883526
urea	0.717686	0.930639	0.145137	0.00262875	0.5048	0.102479	0.702763	0.0651448	0.877632	0.225277	7.9e-42			urea	5.48803e+08	3.17992e+07	8945829114	38652010077	1868662036	11249925620	6.11347e+08	14370368976	9.95096e+07	6189346040	1122310000000	1084990000000
uric.acid	0.87749	0.169294	0.660068	0.704346	0.489897	0.736149	0.0873024	0.927269	1.81e-16	0.0987063	0.0113775			uric.acid	2167.63	172954	17651.4	13137.8	43527.4	10358.9	268175	760.056	7.07075e+06	249999	591568	2.35793e+07
valine	0.0225636	0.00579844	0.150043	0.0532886	0.00121593	0.829121	0.466402	0.335998	0.0264264	0.0473309	0.0304153			valine	19111681443	28097723743	7565941059	13683050054	38847981955	1.69445e+08	1931484715	3372805185	18095774009	14416725084	17198178716	940225000000
valine.TMS1x.poor.spec.quality	0.00187425	0.0120794	0.675955	0.426348	0.655713	0.482143	0.507163	0.979947	0.168001	0.0358241	0.812836			valine.TMS1x.poor.spec.quality	378746597	2.45141e+08	6.71908e+06	2.43555e+07	7.64464e+06	1.90101e+07	1.69267e+07	24288.4	7.33399e+07	1.70816e+08	2.1554e+06	9937870511
X1.2.anhydro.myo.inositol.NIST	0.204494	0.0268298	0.525926	0.907304	0.93933	0.214071	0.780332	0.907102	0.947638	0.61916	0.0336845			X1.2.anhydro.myo.inositol.NIST	246728	755990	61501.3	2071.35	885.01	236536	11884	2080.45	658.919	37760.2	695146	3.94916e+07
X1.3.diaminopropane	0.111835	0.160134	0.0482403	0.797408	0.352094	0.0671272	0.62647	0.0584763	0.274051	0.810522	0.564023			X1.3.diaminopropane	119972	93527.2	185645	3112.26	40959.4	159320	11191.4	170241	56627.3	2714.79	15725.5	1.22074e+07
X1.5.anhydroglucitol	0.520554	0.421669	0.970561	0.565419	0.147098	0.578264	0.546054	0.723786	0.812688	0.31608	0.0856505			X1.5.anhydroglucitol	1.00567e+07	1.57369e+07	33154	8.04823e+06	5.13795e+07	7.52767e+06	8.87765e+06	3.04102e+06	1.36699e+06	2.45146e+07	7.23281e+07	6292649943
X1.hexadecanol	0.658075	0.716502	0.350233	0.562115	0.694736	0.449623	0.981579	0.650787	0.731963	0.662443	0.253599			X1.hexadecanol	1.23152e+06	829012	5.49366e+06	2.11349e+06	968218	3.5965e+06	3350.63	1.28837e+06	737505	1.19817e+06	8.21238e+06	1624679729
X1.monostearin	0.239208	0.502531	0.367051	0.285326	0.239822	0.555173	0.119716	0.52637	0.230929	0.440243	0.0186025			X1.monostearin	48754.3	15794.7	28604	40158	48626.7	12228	85379.5	14100.3	50514.5	20931.9	196504	9.07363e+06
X199177	0.507565	0.562307	0.379333	0.0398012	0.175675	0.347154	0.837539	0.964948	0.393065	0.00528242	3.03e-14			X199177	160672	122825	282992	1.5579e+06	672861	323694	15372.6	706.061	267070	2.88775e+06	2.36409e+07	9.45114e+07
X199205	0.285744	0.610783	0.853779	0.194176	0.123559	0.468858	0.598014	0.0769134	0.375639	0.702173	3.27e-12			X199205	59014.8	13391.9	1755.25	87387	123113	27138.6	14373	162665	40621.1	7557.86	2.75796e+06	1.33575e+07
X199215	0.243123	0.850665	0.0773808	0.662044	0.842493	0.00157929	4.1e-15	0.041428	0.209097	1.67e-06	0.0415593			X199215	162533000000	4217791138	373371000000	22740605913	4698360602	1211150000000	8283790000000	498791000000	188293000000	2854770000000	498143000000	30757800000000
X199223	0.398467	0.957162	0.661201	0.886088	0.105192	0.27745	0.437058	0.17206	0.859326	0.337209	1.86e-14			X199223	126994	513.234	34177.7	3650.67	469312	210295	107564	332926	5587.75	164122	1.17167e+07	4.5982e+07
X199239	0.230196	0.476523	0.774735	0.495845	0.696705	0.847998	0.0694424	0.132507	0.336359	0.118094	2.39e-08			X199239	14046.1	4935.85	797.005	4516.77	1478.57	357.477	32275.2	22113.3	9008.69	23876.1	322077	2.51508e+06
X199250	0.605677	0.602392	0.0256046	0.154265	0.685835	0.120763	0.286607	0.802719	0.904516	0.40638	1.34e-13			X199250	277296	282381	5.23157e+06	2.11884e+06	170214	2.51514e+06	1.18339e+06	64913.3	14964.6	717828	6.34596e+07	2.68815e+08
X199259	0.0654945	0.608462	0.10998	0.588983	0.751047	0.275857	0.244155	0.718364	0.951568	0.903306	2.5e-07			X199259	3.37221e+06	259278	2.53513e+06	288455	99417	1.17527e+06	1.34303e+06	128475	3643.11	14575	2.76666e+07	2.55275e+08
X199337	0.284164	0.265863	0.618254	0.237641	0.998154	0.0835196	0.589931	0.440645	0.618218	0.840687	0.480312			X199337	33660.5	36334.4	7274.52	40942	0.15674	88204.1	8509.16	17429.9	7276.01	1183.2	14599.9	7.56884e+06
X199463	0.979052	0.379552	0.695216	0.775112	0.223556	0.454234	0.614071	0.838415	0.795318	0.203842	0.000340744			X199463	10491.9	1.1768e+07	2.33657e+06	1.24229e+06	2.26082e+07	8.53216e+06	3.87162e+06	632864	1.0242e+06	2.4648e+07	2.002e+08	3933795586
X199553	0.665933	0.271228	0.437864	0.0399205	0.906438	0.560777	0.000550271	0.62623	0.149361	0.438117	2.51e-20			X199553	18426.9	119909	59548.5	420583	1365.18	33459.8	1.20732e+06	23452.5	206259	59482.7	9.99173e+06	2.55459e+07
X199562	0.656606	0.312424	0.800932	0.684795	0.710955	0.0580806	0.219621	0.396233	0.932301	0.763509	0.195191			X199562	240044	1.2411e+06	77182.4	200086	166741	4.38992e+06	1.83448e+06	874886	8760.17	109908	2.04352e+06	3.13791e+08
X199596	0.610762	0.953665	0.898735	0.218775	0.948388	0.0126678	0.902176	0.170641	0.415338	0.216187	0.0104713			X199596	2.38643e+07	310843	1.49111e+06	1.39654e+08	385793	5.7914e+08	1.39099e+06	1.73472e+08	6.1164e+07	141238721	6.11036e+08	23800173246
X199777	0.532189	0.0383458	0.0882392	0.507097	0.590894	0.309265	0.972077	0.589241	0.929818	0.546876	0.0803524			X199777	182331	2.01958e+06	1.36459e+06	205640	134990	483664	572.09	136196	3621.92	169582	1.43618e+06	1.20697e+08
X199786	0.00677756	0.000830939	0.14991	0.401148	0.304598	0.881134	0.53376	0.428263	0.318899	0.505131	0.526054			X199786	2243893749	3444834183	628123228	2.12999e+08	3.18696e+08	6.74765e+06	1.16939e+08	189596327	3.00367e+08	1.34141e+08	1.21406e+08	78006380030
X199802	0.110682	0.453854	0.833295	0.00853135	0.124158	0.649597	0.111663	0.541761	0.0809582	0.485336	1.84e-07			X199802	1.72639e+07	3.79183e+06	299127	4.73407e+07	1.60345e+07	1.39415e+06	1.7169e+07	2.51534e+06	2.0684e+07	3.29011e+06	1.93572e+08	1745292031
X2.hydroxyglutaric.acid	0.662187	0.661127	0.271025	0.635134	0.381625	0.399519	0.875042	0.175688	0.31964	0.881437	0.245712			X2.hydroxyglutaric.acid	321080	323234	2.04201e+06	378777	1.28903e+06	1.19513e+06	41585.8	3.09438e+06	1.66859e+06	37406.9	2.27179e+06	4.34671e+08
X2.ketoglucose.dimethylacetal.NIST	0.481918	0.220436	0.642634	0.0102858	0.723994	0.068864	0.318449	0.301208	0.741464	0.548672	0.00402791			X2.ketoglucose.dimethylacetal.NIST	51913.1	157934	22590.8	699449	13081.1	349361	104585	112328	11417.6	37750.6	881476	2.71106e+07
X200392	0.862615	0.983095	0.520342	0.819849	0.484593	0.774144	0.493584	0.367804	0.330521	0.366203	1.89e-08			X200392	617836	9262.37	8.5319e+06	1.07015e+06	10088005	1.69915e+06	9.67864e+06	1.67596e+07	1.95705e+07	1.68721e+07	6.93455e+08	5333152640
X200411	0.496887	0.43466	0.488335	0.336168	0.587448	0.141563	0.244063	0.181655	0.08825	0.474769	6.19e-09			X200411	368304	487143	383171	738734	234791	1.7299e+06	1.08464e+06	1.42717e+06	2.32977e+06	407662	2.87627e+07	2.0608e+08
X200421	0.226418	0.850918	0.245998	0.00121703	0.370883	0.690785	0.159275	0.962214	0.455515	0.925242	2.5e-16			X200421	97357244441	2343854729	89529922173	708526000000	53207576953	10501936266	131946000000	1.48915e+08	36988503680	5.84172e+08	5088120000000	17151000000000
X200450	0.0257013	0.12018	0.869706	0.13448	0.00200253	0.00595705	0.125537	0.687314	0.157483	0.530311	0.759195			X200450	6.44162e+06	3.1108e+06	34499.5	2.88444e+06	1.24695e+07	9.84022e+06	3.02264e+06	207779	2.5719e+06	505278	120497	331429216
X200457	0.657141	0.0155948	0.563171	0.915287	0.0531147	0.339185	0.144574	0.0103893	0.0760262	0.632768	4.52e-18			X200457	35490.4	1.06506e+06	60226.9	2037.55	678420	164788	384881	1.19766e+06	570307	41133.3	1.56869e+07	4.65487e+07
X200462	0.82989	0.0851854	0.590603	0.0123259	0.390413	0.0645512	0.0252989	0.651282	0.524146	0.870947	8.16e-13			X200462	3080.02	198842	19320.7	423012	49288.7	229465	337086	13636.1	27092.5	1761.03	3.78146e+06	1.72479e+07
X200464	0.702292	0.630826	0.192164	0.237357	0.129495	0.106461	0.217824	0.0219569	0.184491	0.305247	4.56e-08			X200464	109424	172997	1.2778e+06	1.04827e+06	1.72873e+06	1.96112e+06	1.14045e+06	3.97056e+06	1.32312e+06	788647	2.37304e+07	1.93555e+08
X200472	0.122994	0.73966	0.546654	0.014133	0.0802207	0.848267	0.851657	0.845616	0.015251	0.457992	0.526609			X200472	2.04994e+06	94744	311898	5.22584e+06	2.64084e+06	31404.1	30000.2	32525.3	5.10802e+06	472979	344187	2.21743e+08
X200478	0.970408	0.182309	0.353655	7.71e-05	0.0499763	0.235906	0.0625538	0.529171	0.799106	0.494179	5.47e-06			X200478	2089.24	2.70975e+06	1.30829e+06	2.44566e+07	5.87689e+06	2.13873e+06	5.30114e+06	601645	98350.4	710275	3.26628e+07	3.92458e+08
X200486	0.978445	0.986149	0.895758	0.566235	0.618676	0.714031	0.655711	0.607624	0.0105878	0.862729	5.52e-09			X200486	376.099	155.285	8844.69	169621	127694	69201.2	102449	135902	3.40881e+06	15402.7	1.87197e+07	1.3318e+08
X200491	0.376043	0.980854	0.0221311	0.819597	0.242606	0.0890053	0.610436	0.0193674	0.879366	0.753495	0.285787			X200491	564517	414.258	3.80437e+06	37418.1	984756	2.09216e+06	186787	3.97517e+06	16570.5	70951.5	821378	1.85946e+08
X200511	0.760077	0.35299	0.0525907	0.59801	0.952287	0.378728	0.342596	0.592613	0.937801	0.945866	0.0223334			X200511	184723	1.71135e+06	7.49462e+06	550878	7090.5	1.53681e+06	1.78689e+06	567281	12059.8	9130.64	1.04422e+07	5.11948e+08
X200523	0.449389	0.818505	0.844406	0.0995535	0.337106	0.0326735	0.40862	0.526408	0.00134135	0.459452	1.23e-14			X200523	97825.9	8993.37	6578.57	465704	157636	786141	116763	68589.9	1.7918e+06	93553.4	1.14218e+07	4.41461e+07
X200589	0.772934	0.0631343	0.729945	0.248172	0.745832	0.953252	0.381601	0.757174	0.809443	0.212659	0.00207312			X200589	27336.8	1.14124e+06	39129.7	438937	34500.2	1128.27	251696	31391.3	19092.8	511456	3.17125e+06	8.48651e+07
X200595	0.858507	0.0603485	0.278041	0.00696794	0.167221	0.000655766	0.0219025	0.919367	0.815211	0.66567	1.46e-05			X200595	3056.41	341563	113406	710127	184125	1.14194e+06	510355	985.459	5252.89	17960.8	1.87363e+06	2.48579e+07
X200599	0.661025	0.455876	0.115866	0.0228842	0.87045	0.753208	0.959655	0.674519	0.30182	0.699366	0.000309404			X200599	5831.65	16874.7	75314.3	158544	806.408	2997.61	77.581	5348.67	32389.3	4522.63	404605	7.8371e+06
X200680	0.711569	0.82437	0.0602174	0.0992652	0.0780074	0.241573	0.0991121	0.87131	0.424281	0.852795	0.378905			X200680	3559.62	1282.15	92552.5	71104.5	81334.9	35792.1	71169.3	683.126	16638.8	896.272	20184	6.72876e+06
X200735	0.965651	0.397616	0.272344	0.188691	0.394115	0.000475811	0.00403098	0.365929	0.885801	0.121794	3.92e-06			X200735	1557.59	601803	1.01436e+06	1.45605e+06	610801	1.04996e+07	7.05809e+06	687659	17324.8	2.02014e+06	1.86487e+07	2.17115e+08
X200809	0.233438	0.969039	0.417655	0.038073	0.502077	0.706465	0.633362	0.0273014	0.792757	0.76114	0.000398035			X200809	1.40217e+06	1483.72	647797	4.27217e+06	444121	139728	224188	4.84349e+06	67994	91025.8	1.26563e+07	2.54593e+08
X200909	0.798433	0.978154	0.138648	0.24942	0.0071084	0.00822941	0.485766	0.0933657	0.0171463	0.525611	1.42e-11			X200909	290528	3339.94	9.80928e+06	5.924e+06	3.27292e+07	3.15273e+07	2.16632e+06	1.26089e+07	2.55863e+07	1.79589e+06	2.2235e+08	1151430186
X200919	0.007803	0.0577508	0.369049	0.0170128	0.319077	0.345108	0.315405	0.815738	0.86965	0.229419	2.57e-08			X200919	5.20453e+08	2.62987e+08	5.86115e+07	4.17632e+08	7.21389e+07	6.47603e+07	7.32439e+07	3.9389e+06	1.95327e+06	1.05057e+08	2389379843	18748492322
X200971	0.250852	0.595346	0.0564901	0.124376	0.827836	0.502805	0.516818	0.333356	0.669139	0.449732	4.52e-12			X200971	175807	37534.3	487190	315480	6290.72	59767.5	55934.6	124683	24294.7	76066.9	6.99589e+06	3.4379e+07
X201832	0.279479	0.752814	0.773887	0.0418999	0.766049	0.0113787	0.0453985	0.315974	0.677829	0.963122	7.52e-05			X201832	3.95128e+07	3.34366e+06	2.78247e+06	1.40641e+08	2.98464e+06	2.1859e+08	1.36002e+08	3.39588e+07	5.81896e+06	72057.9	5.44675e+08	8713051409
X201838	0.687417	0.844421	0.570124	0.781659	0.278205	0.827246	0.0483957	0.606983	2.27e-05	0.754964	6.39e-09			X201838	6803.45	1617.98	13555.7	3227.57	49509.9	2000.98	164920	11121.3	780718	4092.86	1.51278e+06	1.08597e+07
X201887	0.866256	0.166195	0.0260445	0.430038	0.712893	0.093661	0.573305	0.0398594	0.335081	0.358907	0.366633			X201887	414.409	28109.9	73060.1	9108.72	1978.73	41281.5	4636.81	62216	13599.2	12317.2	11926.3	3.77661e+06
X202056	0.398152	0.863285	0.0334964	0.157305	0.341454	0.500619	0.187811	0.0207477	0.553168	0.949792	0.0878246			X202056	2.71942e+06	112797	1.73461e+07	7.63727e+06	3.4485e+06	1.7271e+06	6.621e+06	2.0555e+07	1.33867e+06	15083.1	1.11468e+07	9.83333e+08
X202083	0.701362	0.890849	0.605443	0.110921	0.0770683	0.357863	0.783751	0.219231	0.0761226	0.0817198	0.00226143			X202083	23673.5	3030.85	42969.5	410955	506077	136272	12122.3	243623	509357	490556	1.52796e+06	4.16014e+07
X202178	0.569408	0.892645	0.0159154	0.0778845	0.00153907	1.96e-05	0.0294246	0.0948018	0.0529726	0.431931	3.74e-07			X202178	125331	7048.49	2.27463e+06	1.21016e+06	3.95809e+06	7.3063e+06	1.85219e+06	1.08584e+06	1.45967e+06	239290	1.05103e+07	1.00032e+08
X202293	0.687097	0.266193	0.718445	0.0152347	0.00258568	0.921028	0.0927925	0.991996	0.656375	0.524167	2.33e-14			X202293	556698	4.25067e+06	445985	2.04322e+07	3.16951e+07	33713.2	9.74408e+06	345.149	679274	1.39264e+06	2.24026e+08	8.86688e+08
X202402	0.478453	0.219566	0.800151	0.75341	0.0652095	0.971109	0.0599448	0.656461	0.184168	0.42904	0.0578198			X202402	3.73676e+07	1.12324e+08	4.76269e+06	7.33466e+06	2.5429e+08	97469.3	2.64777e+08	1.47075e+07	1.31502e+08	4.65299e+07	2.69292e+08	19208626838
X202571	0.6822	0.111146	0.102778	0.737269	0.917926	0.408825	0.783282	0.625968	0.856715	0.394992	0.0349364			X202571	5.84813e+07	8.89296e+08	9.32991e+08	3.92515e+07	3.70272e+06	2.382e+08	2.63827e+07	8.28773e+07	1.13686e+07	2.52643e+08	1564521258	90138376907
X202579	0.920559	0.0148482	0.206647	0.00586927	0.415069	0.230732	0.0883817	0.0862946	0.886029	0.268212	9.98e-07			X202579	3.24749e+06	1960031553	5.22313e+08	2514929338	2.17157e+08	4.70284e+08	9.53394e+08	9.6613e+08	6.70797e+06	4.01206e+08	8187188951	84402566437
X202599	0.165812	0.0932298	0.188078	0.037803	0.584304	0.102279	0.710699	0.129198	0.00974161	0.583988	6.32e-06			X202599	88032.7	129390	79395.3	198670	13678.5	122556	6285.02	105609	309127	13701.5	968820	1.18059e+07
X202663	0.696486	0.941175	0.292842	0.173372	0.571127	0.0015216	1.4e-08	0.258881	0.0208681	0.000252485	2.53e-07			X202663	7108.34	254.332	51789.8	86880.1	14992.2	478733	1.60081e+06	59682.8	251890	642027	1.30738e+06	1.20732e+07
X202664	0.824716	0.637782	0.183926	0.0198007	0.636479	0.104847	0.920306	0.236495	0.547095	0.125088	1.91e-27			X202664	1.56147e+06	7.05781e+06	5.6388e+07	1.74633e+08	7.11268e+06	8.41417e+07	318589	4.47236e+07	1.15472e+07	7.52143e+07	4749422846	8227525488
X202687	0.841722	0.0217615	0.000714204	0.845494	0.578213	0.924738	0.381357	0.630627	0.828704	0.748394	0.450518			X202687	716.865	95607.2	210482	682.669	5560.19	160.417	13795.6	4158.04	841.577	1849.81	10245.7	4.64671e+06
X202834	0.382517	0.18209	0.128618	0.345952	0.377959	0.521335	0.333221	0.124834	0.18774	0.855986	8.57e-07			X202834	169878	397406	515923	197917	173164	91548.9	208651	526358	387279	7326.77	5.64884e+06	5.74992e+07
X202907	0.838062	0.33229	0.670086	0.507025	0.0975536	0.0446266	0.336586	0.141655	0.631449	0.147745	4.62e-13			X202907	2142.86	48306.8	9314.22	22601.4	141572	208497	47454.1	111265	11809.3	107928	2.97744e+06	1.32609e+07
X203047	0.41856	0.880782	0.706973	0.510851	0.0894947	0.323043	0.359342	0.0478727	0.0151737	0.0673808	0.00154018			X203047	5.44671e+06	187001	1.17514e+06	3.59702e+06	2.4105e+07	8.13398e+06	6.99612e+06	3.27894e+07	4.95797e+07	2.79944e+07	8.50197e+07	2148986151
X203259	0.451877	0.563748	0.10825	0.00849473	0.365216	0.327528	0.569485	0.699971	0.609647	0.752676	3.49e-14			X203259	1.61578e+06	951030	7.39356e+06	2.00195e+07	2.34193e+06	2.73905e+06	923303	423637	743837	283239	1.83426e+08	7.37222e+08
X203264	0.899898	0.28743	0.814289	0.203219	0.51709	0.110037	0.940941	0.131504	0.888059	0.963074	1.67e-10			X203264	12887.3	923640	44941.9	1.32276e+06	342087	2.0901e+06	4470.32	1.86072e+06	16137.3	1745.59	3.60135e+07	2.1053e+08
X203325	0.735773	0.876498	0.539924	0.0654112	0.470803	0.777256	0.778728	0.980375	0.152328	0.692372	1.46e-44			X203325	43420.1	9207.39	143316	1.30256e+06	198461	30512.9	30100	230.656	784108	59688	1.11881e+08	9.85417e+07
X204157	0.275734	0.999659	0.473624	0.0221055	0.428488	0.00965147	0.0118741	0.928393	0.0636197	0.705567	5.74e-11			X204157	7.72536e+07	11.8506	3.33491e+07	3.43267e+08	4.07232e+07	4.40245e+08	415724398	523969	2.24703e+08	9.26371e+06	3028073425	16771288059
X204344	0.725377	0.733777	0.629848	0.0668139	0.278871	0.4359	0.900017	0.891589	0.285881	0.705542	0.123743			X204344	1399840695	1312166299	2635405865	38351030941	13328843034	6892860825	1.79033e+08	2.10683e+08	12945352717	1619654798	26994463439	2931740000000
X204426	0.858799	0.344017	0.414979	0.373453	0.964015	0.920317	0.693454	0.737461	0.565422	0.597454	0.602943			X204426	54895.9	1.55568e+06	1.15397e+06	1.376e+06	3530.31	17356.2	269557	194937	573417	483902	469540	448342715
X205672	0.983463	0.8624	0.990281	0.212849	0.861167	0.755018	0.255352	0.0886794	0.702869	0.319884	0.0021226			X205672	108561	7.591e+06	37490.2	3.93329e+08	7.72911e+06	2.46066e+07	3.27736e+08	736442627	3.67771e+07	250489129	2429505602	65318802573
X207241	0.286206	0.071771	0.0943844	0.714034	0.937663	0.541833	0.0490666	0.249691	0.788098	0.932235	0.830548			X207241	4.12049e+08	1179318503	1016903348	4.85529e+07	2.21101e+06	134623346	1410583158	4.80204e+08	2.61183e+07	2.61377e+06	1.65557e+07	93443256938
X207684	0.913817	0.416441	0.702477	0.378991	0.134518	0.611271	0.925558	0.93114	0.624711	0.0646803	0.0437627			X207684	307.408	17352.8	3830.45	20343.5	59033.2	6783.26	229.128	195.972	6283.41	90171.4	107548	6.78438e+06
X208381	0.00359002	0.164965	0.415824	0.00468663	0.045449	0.60003	0.040891	0.584292	0.702199	0.835608	0.394729			X208381	5.28203e+06	1.18577e+06	406178	4.97601e+06	2.47103e+06	168551	2.58222e+06	183515	89598.3	26386.5	444414	1.58383e+08
X208538	0.405727	0.680778	0.591234	0.818091	0.52309	0.634827	0.493741	0.869826	0.7148	0.657421	4.49e-05			X208538	2.33561e+08	5.71262e+07	9.73712e+07	1.78512e+07	1.37705e+08	7.6144e+07	1.58175e+08	9.06221e+06	4.50663e+07	6.63848e+07	5803151398	87221343819
X208651	0.27376	0.826026	0.889904	0.233476	0.870713	0.189909	0.949289	0.0515861	0.810711	0.309538	2.36e-05			X208651	101273	4075.68	1616.42	120074	2234.49	145428	341.206	321979	4839.43	87280.8	1.56132e+06	2.18053e+07
X208655	0.27099	0.355354	0.478897	0.0777704	0.883318	0.191642	0.196467	0.0538951	0.72978	0.761604	0.00336768			X208655	2.26997e+06	1.59918e+06	937949	5.8492e+06	40258.6	3.19699e+06	3.12832e+06	6.99505e+06	223042	172041	1.63369e+07	4.83124e+08
X208664	0.43802	0.401612	0.117018	0.187769	0.107471	0.124295	0.590574	0.00734286	0.263921	0.235836	6.48e-07			X208664	237295	277604	972763	686024	1.02618e+06	935199	114127	2.87196e+06	493017	555299	1.02418e+07	1.01867e+08
X208686	0.482422	0.404945	0.119047	0.657119	0.898587	0.27451	0.788269	0.587865	0.627412	0.512018	0.91891			X208686	3.00847e+07	4.2309e+07	1.48717e+08	1.2008e+07	989508	7.29086e+07	4.39427e+06	1.79012e+07	1.43581e+07	2.62129e+07	631403	15747338837
X208845	0.615784	0.360493	0.0626801	0.451757	0.75569	0.30108	0.558337	0.498364	0.0387652	0.048711	0.320373			X208845	3.1514e+07	1.04754e+08	436303489	7.09e+07	1.21109e+07	1.34033e+08	4.28782e+07	5.73875e+07	5.38648e+08	4.89622e+08	123738197	32331985399
X208850	0.217273	0.613815	0.866669	0.0176617	0.698431	0.000302182	0.0440596	0.257441	0.0951149	0.0957138	3.33e-13			X208850	7.23011e+06	1.20653e+06	133490	2.69505e+07	711054	6.34185e+07	1.93504e+07	6.08822e+06	1.32626e+07	1.32145e+07	2.78585e+08	1224135565
X208874	0.0761895	0.0359937	0.0266436	0.801616	0.678742	0.445388	0.121963	0.859812	0.965616	0.575132	0.00688015			X208874	5.63301e+06	7.89693e+06	8.83305e+06	112422	305553	1.03812e+06	4.2788e+06	55543.7	3308.83	559751	1.31908e+07	4.60284e+08
X210215	0.532841	0.70954	0.234867	0.0272539	0.0309482	0.22514	0.509096	0.175666	0.948614	0.201202	0.214698			X210215	2.0639e+06	735786	7.50241e+06	2.60909e+07	2.49091e+07	7.82319e+06	2.31325e+06	9.7581e+06	22022.3	8.68902e+06	8.18666e+06	1370585814
X210286	0.562889	0.330102	0.162339	0.505495	0.7837	0.242529	0.52145	0.703061	0.88248	0.720808	0.403618			X210286	809505	2.29658e+06	4.73626e+06	1.0725e+06	182138	3.30974e+06	994173	351282	52816.7	308755	1.68808e+06	624755312
X210557	0.895557	0.989457	0.945846	0.00834674	0.0846501	0.447918	0.189641	0.0468311	0.713474	0.104494	2.15e-13			X210557	180005	1823.71	48190	7.3656e+07	3.12343e+07	6.02198e+06	1.8029e+07	4.15888e+07	1.40865e+06	2.76687e+07	6.25455e+08	2699968677
X210901	0.332369	0.303955	0.0874517	0.206917	0.170045	0.328286	0.805782	0.243357	0.340392	0.807513	9.17e-09			X210901	3.55e+06	3.99337e+06	1.10767e+07	6.02549e+06	7.12528e+06	3.61057e+06	228004	5.14624e+06	3.43384e+06	223874	1.32777e+08	9.74846e+08
X210904	0.314195	0.992258	0.154529	0.0423828	0.568155	0.831955	0.67149	0.292859	0.265124	0.646958	4.63e-18			X210904	2.50377e+07	2322.87	5.01997e+07	1.02447e+08	8.04171e+06	1.11087e+06	4.43861e+06	2.73531e+07	3.07077e+07	5.17659e+06	2147545848	6376955306
X211895	0.04783	0.00803179	0.175696	0.108638	0.642747	0.506765	0.222701	0.405387	0.792327	0.825749	0.000841391			X211895	1.55355e+07	2.80441e+07	7.24527e+06	1.01849e+07	847526	1.7368e+06	5.87113e+06	2.72938e+06	272974	190854	4.48511e+07	1017787935
X211896	0.646073	0.232181	0.423658	0.583003	0.50722	0.671402	0.0184482	0.237432	0.55752	0.00425287	0.0468392			X211896	1.1783e+06	7.99445e+06	3.57969e+06	1.68435e+06	2.4584e+06	1.00548e+06	3.13498e+07	7.81658e+06	1.92264e+06	4.63734e+07	2.2237e+07	1443745602
X211902	0.81193	0.662088	0.421132	0.0629039	0.730978	0.00436394	1.18e-07	0.676166	0.289757	0.0136255	0.000615707			X211902	3090.63	10429.6	35369.4	190086	6454.36	450595	1.61713e+06	9526.97	61309.6	336150	654912	1.41104e+07
X211917	0.617728	0.277106	0.251075	0.963773	0.601065	0.124961	0.0336245	0.729756	0.684663	0.142751	5.63e-10			X211917	67089.9	318748	355563	555.384	73644.1	636662	1.22588e+06	32136.1	44416.2	580725	1.11592e+07	6.95956e+07
X211921	0.0418758	0.160251	0.961157	0.861834	0.695587	0.498334	2.01e-10	0.0668267	0.0250713	0.0608631	0.680634			X211921	1.08444e+06	514319	616.283	7870.87	39793.6	119236	1.13805e+07	878562	1.31685e+06	919222	44034.1	6.71679e+07
X211932	0.194991	0.100651	0.681835	0.657277	0.309346	0.561397	0.813912	0.750213	0.267406	0.439027	0.791959			X211932	677976	1.09013e+06	67647.1	79235.5	416666	135804	22295.4	40788.8	496095	241227	27998	1.04012e+08
X211945	0.859823	0.560668	0.265116	0.105962	0.413638	0.805266	0.640183	0.647941	0.674434	0.73204	2.76e-07			X211945	13347.8	144981	532743	1.12413e+06	286387	26015.2	93550.8	89269	75543.7	50188.7	1.18992e+07	1.10629e+08
X211946	0.732947	0.060084	0.0832551	0.0076911	0.705975	0.598228	0.82944	0.66326	0.437998	0.0169839	0.00013362			X211946	1.35092e+06	4.12917e+07	3.50077e+07	8.3556e+07	1.65163e+06	3.22304e+06	538401	2.20021e+06	6.98636e+06	6.68364e+07	1.74124e+08	2998852696
X211949	0.573337	0.234352	0.123079	0.396888	0.894766	0.00540739	0.00604932	0.0863983	0.264904	0.824203	1.14e-19			X211949	275513	1.23126e+06	2.07391e+06	624026	15192	6.81981e+06	6.63887e+06	2.56737e+06	1.08176e+06	42849	8.41954e+07	2.24438e+08
X211956	0.132911	0.855831	0.638404	0.00615685	0.652586	0.0011039	0.239835	0.079553	0.191509	0.660126	3.19e-07			X211956	277655	4041.19	27046.2	932073	24818.7	1.33031e+06	169583	378565	209535	23681.2	3.36621e+06	3.16455e+07
X211961	0.524163	0.341706	0.110246	0.245051	0.0154532	0.100996	0.0601257	0.414786	0.905883	0.853717	4.07e-14			X211961	222499	496278	1.40472e+06	742463	3.25027e+06	1.4817e+06	1.94991e+06	364918	7660.93	18630.9	3.50398e+07	1.41661e+08
X211965	0.318045	0.649641	0.659383	0.125377	0.626113	0.559305	0.00848486	0.234227	0.0405269	0.15574	0.656822			X211965	23482233015	4852923018	4568757945	55468346624	5582695501	8019464277	165071000000	33355540661	99437865240	47556886145	4642454226	6076900000000
X211978	0.330601	0.33627	0.904895	0.653355	0.727572	0.0532861	0.20501	0.147874	0.629421	0.115299	1.71e-10			X211978	103039	100646	1551.21	21924.8	13189.2	408779	175084	228462	25312.4	270776	4.7994e+06	2.80885e+07
X211980	0.866267	0.723946	0.349558	0.0645738	0.359588	0.0607287	0.950518	0.0931836	0.392084	0.62502	0.629089			X211980	2.32731e+06	1.0239e+07	7.19299e+07	2.82166e+08	68988367	2.90611e+08	316016	2.32554e+08	6.01922e+07	1.96114e+07	1.91534e+07	21212787340
X211982	0.2587	0.816584	0.81453	0.0184681	0.369169	0.000123684	0.376866	0.137842	0.556476	0.895724	0.000677641			X211982	15033.9	632.489	646.996	65964.2	9495.37	178260	9193.98	25995.5	4068.37	201.948	138853	3.03888e+06
X211991	0.422664	0.242396	0.518039	0.898968	0.196732	0.105794	7.27e-06	0.488281	0.845546	0.466629	4.72e-08			X211991	22520.6	47939.1	14629	564.005	58492	91987.4	732055	16820	1327.79	18560	1.10619e+06	9.044e+06
X212009	0.148477	0.20006	0.00424023	0.299059	0.721119	0.630374	0.537496	0.00182957	0.525787	0.78442	0.00021455			X212009	368482	289536	1.46049e+06	189954	22403.9	40720.6	66880.5	1.73984e+06	70810.9	13156.6	2.47295e+06	4.5439e+07
X212022	0.0289697	0.0199698	0.788595	0.533879	0.540053	0.183911	0.13918	0.969011	0.631763	0.723864	0.100025			X212022	2.15258e+07	2.4468e+07	321553	1.73189e+06	1.68011e+06	7.92303e+06	9.82133e+06	6748.95	1.02753e+06	558305	1.21604e+07	1155961849
X212181	0.314238	0.449489	0.440251	0.237926	0.861845	0.968561	0.887764	0.411716	0.533387	0.275062	0.958176			X212181	1.87675e+06	1.05894e+06	1.10285e+06	2.58294e+06	56013.8	2872.93	36840.5	1.24785e+06	718001	2.20837e+06	5086.41	4.78082e+08
X212208	0.819871	0.820104	0.302305	0.716512	0.862064	0.050088	0.924808	0.965887	0.00299848	0.0155151	0.001064			X212208	5.4256e+06	5.41135e+06	1.1155e+08	1.37994e+07	3.15863e+06	4.04601e+08	931947	191368	9.37457e+08	6.19784e+08	1144364494	27045682176
X212261	0.81731	0.149311	0.891189	0.697027	0.00115774	0.605847	0.0945245	0.524308	0.321697	0.51278	0.029976			X212261	205398	8.03459e+06	72026	583555	4.14691e+07	1.02529e+06	1.08175e+07	1.5615e+06	3.78665e+06	1.65007e+06	1.82957e+07	9.94869e+08
X212282	0.759666	0.791555	0.47282	0.0338218	0.235761	0.647331	0.391489	0.180716	0.458553	0.998573	2.34e-14			X212282	17123.8	12780.1	94377.5	831123	257871	38301.6	134526	328917	100619	0.585388	1.19462e+07	4.72902e+07
X212303	0.39521	0.26249	0.266545	0.476911	0.0106154	0.111056	0.0217678	0.786875	0.784914	0.663054	8.67e-05			X212303	509808	886437	871480	356660	4.65654e+06	1.79708e+06	3.74554e+06	51490.8	52467.1	133747	1.11801e+07	1.82059e+08
X212373	0.0909475	0.0947853	0.455488	0.736269	0.689133	0.342875	0.0219265	0.0557141	0.523905	0.796509	0.388577			X212373	1.93513e+07	1.88995e+07	3.75499e+06	764104	1.07805e+06	6.06942e+06	3.57296e+07	2.48282e+07	2.73777e+06	447888	5.01371e+06	1740922126
X212391	0.281366	0.185573	0.684916	0.44024	0.824649	0.0824836	0.699045	0.184203	0.150242	0.299027	1.32e-05			X212391	5.6795e+06	8.58632e+06	804235	2.91202e+06	239750	1.48101e+07	730079	8.64025e+06	1.01476e+07	5.27759e+06	9.61907e+07	1262290259
X212576	0.163527	0.056027	0.101224	0.158667	0.170265	0.0609684	0.0164348	0.289677	0.294215	0.616457	0.00255787			X212576	776766	1.46581e+06	1.07635e+06	795075	752393	1.40906e+06	2.32012e+06	447878	439516	100055	3.69155e+06	1.03045e+08
X212612	0.340488	0.410181	0.0204659	0.273653	0.654819	0.891331	0.62729	0.668794	0.107952	0.609401	3.63e-07			X212612	259384	193547	1.54683e+06	342294	56982.8	5319.35	67215	52173.9	740060	74430.3	7.7573e+06	7.36668e+07
X212646	0.570151	0.859213	0.320742	0.0433282	0.376018	0.597735	0.795063	0.166268	0.54987	0.763909	0.351908			X212646	7.63118e+06	744219	2.33644e+07	9.73306e+07	1.85645e+07	6.58911e+06	1.59598e+06	4.54939e+07	8.46293e+06	2.13413e+06	2.05312e+07	6114291834
X212748	0.603582	0.834771	0.688029	0.0387551	0.0339491	0.848605	0.336809	0.319223	0.971876	0.63396	0.868582			X212748	3.80438e+06	613627	2.27441e+06	6.07399e+07	6.39772e+07	513965	1.30333e+07	1.40183e+07	17528.3	3.19883e+06	386105	3645489852
X213005	0.328906	0.505003	0.095477	0.513638	0.739894	0.245127	0.948927	0.532929	0.806274	0.248026	0.592507			X213005	704424092	3.28098e+08	2061366625	3.14976e+08	8.13209e+07	9.99071e+08	3.02657e+06	2.87017e+08	4.43679e+07	9.86854e+08	2.11414e+08	190683000000
X213149	0.0101702	0.009781	0.573684	0.708588	0.376785	0.946595	0.936004	0.768064	0.409172	0.334345	0.00980128			X213149	4.60029e+06	4.64934e+06	217812	96084.4	537977	3085.35	4433.36	59815.5	469046	642039	4.64673e+06	1.77757e+08
X213160	0.434669	0.4473	0.000993071	0.0904092	0.649364	0.308317	0.289912	0.0212608	0.667257	0.845414	5.66e-06			X213160	47478.6	44921.7	860227	224016	16067.7	80806.4	87217	416488	14366.5	2954.03	1.66609e+06	2.0086e+07
X213182	0.487221	0.726178	0.422147	0.0491726	0.511328	0.0100853	0.00894912	0.974043	0.0806716	0.667175	4.28e-10			X213182	4.41918e+06	1.12219e+06	5.9013e+06	3.56615e+07	3.949e+06	6.13353e+07	6.33368e+07	9684.22	2.80769e+07	1.69218e+06	3.84832e+08	2364605600
X213243	0.33587	0.291008	0.351356	0.448552	0.395869	0.133043	0.252964	0.608231	0.235739	0.31538	1.15e-12			X213243	1.10451e+07	1.33018e+07	1.03573e+07	6.84455e+06	8.59331e+06	2.69821e+07	1.55971e+07	3.12966e+06	1.67823e+07	1.20234e+07	6.6503e+08	3077365600
X213318	0.00376453	0.0109519	0.512074	0.798053	0.613139	0.344875	0.0263833	0.473976	0.578889	0.815397	0.268097			X213318	1.2129e+08	9.31852e+07	6.11564e+06	930840	3.6359e+06	1.27061e+07	7.07693e+07	7.29584e+06	4.38171e+06	774983	1.74772e+07	3674927777
X213324	0.13741	0.807396	0.527549	0.085819	0.615185	0.17272	0.403813	0.954455	0.175108	0.451915	0.937503			X213324	8.06481e+06	216304	1.45351e+06	1.08008e+07	920023	6.79009e+06	2.53966e+06	11870.4	6.71488e+06	2.06141e+06	22372.7	9.40705e+08
X213526	0.477229	0.896191	0.57271	0.935519	0.637093	6.85e-05	0.343682	0.725825	0.126871	0.359447	9.48e-05			X213526	195840	6593.16	123296	2534.88	86231.9	6.33099e+06	347857	47639	906588	325776	6.07845e+06	1.00112e+08
X213697	0.00303884	0.00174153	0.557682	0.954789	0.122755	0.946925	0.478136	0.816712	0.399292	0.858273	0.000352593			X213697	4.24733e+06	4.74983e+06	163507	1527.95	1.13745e+06	2106.52	239394	25539.3	338190	15159.4	6.2218e+06	1.22882e+08
X213720	0.246024	0.835113	0.326437	0.456948	0.180724	0.580092	0.77877	0.564268	0.193567	0.309048	5.38e-05			X213720	37658.7	1209.36	26927.8	15461.3	50180.4	8548.17	2202.98	9282.67	47331.1	28938.4	469899	7.21498e+06
X213730	0.738751	0.605558	0.838331	0.0972845	0.190591	0.0937831	0.832589	0.857926	0.723351	0.582946	0.310914			X213730	5138.4	12324.3	1922.84	127670	79383.8	130411	2063.95	1480.22	5788.89	13933.5	47519	1.19395e+07
X213783	0.0101955	0.0882626	0.188797	0.361002	0.639037	0.22221	0.754855	0.587306	0.668795	0.577753	0.411424			X213783	953382000000	416722000000	247103000000	119184000000	31387467300	213104000000	13906282481	42031923332	26108512629	44217789157	96340169505	36864000000000
X214011	0.552302	0.899209	0.484607	0.807991	0.299662	0.207826	0.385946	0.662023	0.443635	0.759219	0.147007			X214011	3.40942e+07	1.54757e+06	4.71636e+07	5.69742e+06	1.03979e+08	1.53506e+08	7.26129e+07	1.84382e+07	5.66737e+07	9.06379e+06	2.03688e+08	24935198727
X214402	0.481123	0.389	0.308556	0.482508	0.0348046	0.441911	0.402037	0.502607	0.913587	0.648223	1.52e-08			X214402	180107	269413	376651	178971	1.629e+06	214619	254930	163076	4269.14	75492.1	1.23586e+07	9.37164e+07
X214537	0.801397	0.747795	0.728805	0.148964	0.165735	0.543741	0.322127	0.995697	0.418154	0.368483	0.0033428			X214537	19985.6	32660.9	37975	660473	608999	116513	310190	9.18711	207287	255833	2.76513e+06	8.16417e+07
X215062	0.956023	0.423659	0.188278	0.669011	0.0126649	0.00407754	0.604196	0.135362	0.0156268	0.350129	3.56e-08			X215062	13671.6	2.88146e+06	7.80835e+06	821928	2.82808e+07	3.76827e+07	1.20868e+06	1.00684e+07	2.65738e+07	3.93134e+06	1.44902e+08	1162141268
X215445	0.430991	0.358902	0.374152	0.808802	0.169593	0.104147	0.0775956	0.36301	0.790406	0.400735	0.0209421			X215445	27474461272	37307125298	35003091158	2591136566	83784009357	117456000000	138651000000	36673168634	3126262400	31288257537	238371000000	11438600000000
X216428	0.480801	0.940635	0.0265153	0.00605661	0.844657	9.92e-05	0.191302	0.525439	0.861314	0.0694191	4.06e-08			X216428	371811	4144.72	3.71364e+06	5.71269e+06	28693.8	1.16624e+07	1.28032e+06	301559	22810.2	2.47948e+06	2.38717e+07	1.93184e+08
X216445	0.636393	0.786688	0.446575	0.791247	0.278411	0.0932853	0.772313	0.740857	0.0876554	0.228533	2.53e-09			X216445	5.04581e+08	1.65289e+08	1308871169	1.58133e+08	2657334280	6391446521	1.88974e+08	2.46883e+08	6620018166	3281413545	85909569541	583372000000
X216449	0.423973	0.794938	0.0213896	0.667697	0.371757	0.0802277	0.991404	0.0704466	0.634484	0.938828	0.00248831			X216449	504018	53198.7	4.21232e+06	145184	629183	2.42413e+06	91.4084	2.59336e+06	178063	4637.66	7.33345e+06	2.03555e+08
X216454	0.912064	0.307424	0.0652241	0.0409777	0.761465	0.338142	0.827789	0.0278561	0.280889	0.568096	0.269052			X216454	54838.5	4.69333e+06	1.53853e+07	1.89334e+07	414399	4.13255e+06	212800	2.19532e+07	5.24004e+06	1.46618e+06	5.5056e+06	1162305602
X216472	0.553147	0.0810639	0.353082	0.00111742	0.463979	0.00494191	0.0021841	0.622006	0.097341	0.956159	3.67e-05			X216472	1.10383e+06	9.60168e+06	2.70914e+06	3.40084e+07	1.6837e+06	2.51614e+07	2.99851e+07	762674	8.66647e+06	9478.45	5.52267e+07	8.10747e+08
X216569	0.795265	0.309042	0.700154	0.0416667	0.952439	0.380885	0.698125	0.635919	0.174917	0.0380103	1.24e-17			X216569	1.16762e+06	1.79784e+07	2.5724e+06	7.25168e+07	61685.6	13333878	2.60916e+06	3.88782e+06	3.20236e+07	7.52641e+07	1464692632	4482293560
X216865	0.949347	0.408995	0.828178	0.486538	0.253048	0.574584	0.431762	0.851979	0.748244	0.532774	0.288524			X216865	8.22657e+06	1391507606	9.60329e+07	9.87904e+08	2669811051	6.42661e+08	1261449967	7.09796e+07	2.10031e+08	7.93767e+08	2301352470	526949000000
X216880	0.303365	0.583737	0.942784	0.127676	0.568558	0.529061	0.744996	0.0290814	0.986177	0.609687	0.258612			X216880	208801	59090.1	1013.23	458505	63987.9	77991.3	20812	945524	59.0478	51292	251645	5.08472e+07
X217783	0.597047	0.502079	0.0115538	0.285312	0.241775	0.867781	0.551003	0.134135	0.744058	0.800746	0.300199			X217783	7.58127e+08	1222579990	17507495158	3102021653	3724826725	7.51451e+07	9.64568e+08	6110436383	2.89056e+08	172718367	2916043643	700855000000
X217784	0.317397	0.483863	0.513107	0.000262425	0.827266	0.233616	0.975928	0.883927	0.423083	0.645727	9.46e-14			X217784	5.61392e+08	2.74991e+08	2.39942e+08	7662298229	2.66913e+07	797382528	510324	1.19472e+07	3.60144e+08	1.18501e+08	34682189560	144892000000
X217809	0.00697046	0.0222571	0.934704	0.835242	0.0144145	0.287618	0.0153393	0.00851769	0.281271	0.0889929	5.74e-05			X217809	1.00589e+07	7.19095e+06	9143.67	58932	8.25046e+06	1.54372e+06	8.09772e+06	9.5558e+06	1.58504e+06	3.96242e+06	2.27527e+07	3.52142e+08
X217866	0.0117491	0.238077	0.498791	0.000567344	0.849359	0.549089	0.982166	0.663871	0.964968	0.829953	0.00679578			X217866	15165383740	3293381606	1080523644	28687223198	8.51327e+07	847596348	1.17904e+06	4.458e+08	4.55181e+06	1.08844e+08	17534541769	609975000000
X217870	0.635055	0.645573	0.135253	0.00367034	0.86922	0.730769	0.909464	0.374495	0.115814	0.624438	5e-44			X217870	1.65545e+07	1.55444e+07	1.64601e+08	6.30209e+08	1.99146e+06	8.69972e+06	949880	5.80232e+07	1.82531e+08	1.76141e+07	21176104183	18988511460
X218441	0.369953	0.771251	0.000371439	0.494365	0.23435	1.42e-06	0.546675	0.371805	0.87757	0.240104	6.71e-12			X218441	1.65921e+07	1.74239e+06	2.67639e+08	9.63353e+06	2.9227e+07	5.01559e+08	7.49284e+06	1.6464e+07	489120	2.85168e+07	1065019855	5327552310
X218447	0.10989	0.42824	0.477753	0.0711572	0.268662	0.0982429	0.39363	0.462822	0.553384	0.676012	1.37e-16			X218447	8.65281e+07	2.11683e+07	1.69952e+07	1.10388e+08	4.13178e+07	9.25876e+07	2.45496e+07	1.81792e+07	1.18425e+07	5.88567e+06	2635841344	8708506293
X218467	0.516982	0.682608	0.00192438	0.407624	0.17108	0.00289511	0.117356	0.0516945	0.530606	0.170674	9.93e-12			X218467	1.09352e+07	4.3522e+06	2.55042e+08	1.78666e+07	4.89258e+07	2.34873e+08	6.41132e+07	9.92294e+07	1.02399e+07	4.90189e+07	1320664100	6726372365
X218513	0.209744	0.543521	0.796203	0.906928	0.333576	0.0012651	0.21139	0.962986	0.670413	0.200552	1.8e-14			X218513	558338	130675	23603.5	4836.62	331416	3.75215e+06	554309	762.009	64107.8	581536	2.33325e+07	9.14648e+07
X218520	0.725102	0.884153	0.605315	0.798119	0.0199283	0.938876	0.834938	0.456295	0.132383	0.990074	0.000902973			X218520	5.12357e+08	8.79488e+07	1106807314	2.71047e+08	22680895217	2.43582e+07	179873582	2301352601	9420927634	641177	46621218777	1070810000000
X218550	0.0535506	0.153625	0.214562	0.860435	0.736419	0.262583	0.773718	0.566871	0.0492781	0.0366245	0.509374			X218550	1337210000000	728133000000	550386000000	11013231383	40370806408	448205000000	29453574757	116903000000	1387530000000	1569210000000	155222000000	92089200000000
X218556	0.126612	0.281431	0.510628	0.0129029	0.11315	0.0657824	0.386209	0.362608	1.34e-05	1.99e-09	3.67e-08			X218556	201237	99821.6	37184.3	537139	216498	292526	64551.9	71268.3	1.68812e+06	3.31472e+06	2.76137e+06	2.21917e+07
X218615	0.243595	0.226073	0.720279	0.0301231	0.834226	0.0127581	0.624977	0.0168218	0.728353	0.308513	8.49e-22			X218615	132248878	1.42562e+08	1.24422e+07	4.60338e+08	4.24939e+06	6.08963e+08	2.31897e+07	5.60571e+08	1.1705e+07	1.00804e+08	10724627088	25077132164
X218681	0.63408	0.604964	0.520529	0.650595	0.820024	1.2e-06	0.118593	0.839394	0.273888	0.897461	3.76e-05			X218681	1.73582e+07	2.05014e+07	3.1641e+07	1.57167e+07	3.96436e+06	1890408148	1.87415e+08	3.14574e+06	9.1892e+07	1.27183e+06	1344491331	19795979445
X218683	0.977915	0.635652	0.60878	0.992216	0.932548	0.0955531	0.125875	0.289151	0.448148	0.597348	0.0837334			X218683	24771.8	7.25927e+06	8.47204e+06	3077.01	231575	9.02911e+07	7.60705e+07	3.63985e+07	1.86184e+07	9.02406e+06	9.72426e+07	8356056375
X218687	0.682193	0.556429	0.235151	0.827679	0.634338	0.944049	0.447254	0.210766	0.2658	0.210009	0.000776767			X218687	96599.3	199369	813978	27293.4	130351	2836.91	333042	904765	714908	907782	6.6501e+06	1.48883e+08
X218688	0.908577	0.513654	0.614575	0.207952	0.00668994	0.38711	0.222504	0.0845536	0.171479	0.57026	1.98e-08			X218688	167666	5.42867e+06	3.22554e+06	20222336	9.48494e+07	9.5242e+06	1.89756e+07	3.80455e+07	2.38617e+07	4.09975e+06	4.26108e+08	3286691111
X218693	0.102654	0.781559	0.516386	0.0557559	0.477729	0.433201	0.457817	0.0324329	0.0805278	0.402795	3.6e-15			X218693	2.66653e+07	765826	4.19709e+06	3.67013e+07	5.02451e+06	6.12417e+06	5.49537e+06	4.59713e+07	3.05964e+07	6.9802e+06	6.96572e+08	2574330059
X218699	0.08766	0.176282	0.702745	0.174035	0.666415	0.508806	0.358466	0.909736	0.725642	0.486144	2.04e-05			X218699	8.97393e+08	5.61433e+08	4.45656e+07	5.67331e+08	5.68695e+07	1.33657e+08	2.58398e+08	3.93219e+06	3.76842e+07	1.4853e+08	5754106363	79082719516
X218702	0.370814	0.208069	0.962211	0.0456095	0.921148	0.633278	0.16106	0.430259	0.16293	0.275401	0.185936			X218702	2.21688e+06	4.39321e+06	6203.82	1.11289e+07	27079.9	629385	5.44902e+06	1.72136e+06	5.4005e+06	3.29525e+06	4.85136e+06	7.14387e+08
X218708	0.513088	0.802729	0.575664	0.341308	0.939919	0.996871	0.46879	0.889653	0.843732	0.396117	0.936558			X218708	4.26224e+06	621399	3.121e+06	9.03089e+06	56558.1	153.069	5.23035e+06	191653	386879	7.17896e+06	63077.3	2573571380
X218710	0.852962	0.752946	0.996796	0.61627	0.116513	0.344	0.202774	0.856972	1.2e-05	0.458878	0.000510183			X218710	216441	624315	101.621	1.58308e+06	1.55957e+07	5.65157e+06	1.02531e+07	204667	1.25346e+08	3.46025e+06	7.79017e+07	1628653963
X218728	0.717183	0.77565	0.173638	0.0764762	0.183321	0.838702	0.483599	0.400442	0.795541	0.453828	2.79e-25			X218728	1.24534e+06	770814	1.76294e+07	29959896	1.68577e+07	393199	4.66097e+06	6.71781e+06	637208	5.32974e+06	1270873604	2452885233
X218739	0.137615	0.951813	0.00291189	0.0430898	0.659766	0.675259	0.985296	0.00929954	0.557049	0.576121	0.166904			X218739	47399.9	78.1877	193027	88306.4	4151.09	3759.09	7.27231	146740	7388.14	6695.89	41057.1	5.53465e+06
X218759	0.475912	0.923183	0.00147299	0.532254	0.417148	5.86e-05	0.184871	0.104194	0.719233	0.215476	4.56e-10			X218759	97064.7	1774.08	1.96764e+06	74485.8	125773	3.17919e+06	336579	506328	24663.4	293610	8.00001e+06	4.93228e+07
X218767	0.199323	0.0590277	0.0901986	0.00166954	0.138753	4.47e-06	0.724962	0.439477	0.531785	0.20071	6.83e-05			X218767	1.3605e+07	2.9548e+07	2.37658e+07	8.29236e+07	1.81202e+07	1.80542e+08	1.01933e+06	4.92584e+06	3.22119e+06	1.35211e+07	1.34636e+08	2128111968
X218768	0.785783	0.932944	0.459843	0.000301169	0.650804	0.284704	0.673574	0.710108	0.610047	0.830955	0.000386963			X218768	4.53813e+07	4.34883e+06	3.35907e+08	8230195610	1.25903e+08	7.0457e+08	1.09036e+08	8.48935e+07	1.59852e+08	2.79955e+07	7927459467	158785000000
X218787	0.615526	0.300821	0.0267992	0.564537	0.813506	0.368402	0.767359	0.30744	0.17311	0.34358	3.24e-57			X218787	2.59964e+08	1105228864	5100285999	3.42171e+08	5.73412e+07	8.34834e+08	9.01793e+07	1075323119	1918830620	9.25773e+08	445407000000	266322000000
X218795	0.128843	0.263487	0.538362	0.361509	0.372678	0.719369	0.142717	0.567139	0.127662	0.103853	2.13e-15			X218795	1.94137e+07	1.05031e+07	3.1748e+06	6.98871e+06	6.66986e+06	1.0821e+06	1.80784e+07	2.74609e+06	1.95348e+07	2.22815e+07	597199010	2166199994
X218798	0.935684	0.604474	0.491296	0.281494	0.729601	0.808853	0.146657	0.629569	0.626406	0.0474333	0.00691055			X218798	2872.51	118413	209143	512784	52716.3	25816.3	933087	102670	104578	1.74681e+06	3.26426e+06	1.14029e+08
X218835	0.943035	0.809662	0.683876	0.655729	0.398263	0.00377308	0.925957	0.829633	0.0699893	0.569039	0.319339			X218835	2227.47	25311.2	72350	86738.2	311716	3.72006e+06	3767.62	20199.4	1.44143e+06	141559	433430	1.12769e+08
X218860	0.697771	0.463792	0.746057	0.813828	0.815171	0.123288	0.137936	0.13322	0.430622	0.364891	0.550433			X218860	4.4778e+06	1.59492e+07	3.1138e+06	1.64637e+06	1.62226e+06	7.08276e+07	6.56101e+07	6.7219e+07	1.84607e+07	2.44096e+07	1.05911e+07	7673520592
X219021	0.368391	0.316044	0.290493	0.62417	0.0817623	0.257512	0.981056	0.131117	0.823476	0.177247	1.55e-15			X219021	2.10816e+06	2.62028e+06	2.91308e+06	624788	7.92775e+06	3.34366e+06	1466.82	5.9557e+06	129473	4.75294e+06	1.87453e+08	6.72498e+08
X219032	0.950353	0.71035	0.463296	0.0769814	0.257783	0.467392	0.199476	0.898863	0.691122	0.511313	0.767721			X219032	6799.5	241979	944455	5.51873e+06	2.2517e+06	927256	2.89653e+06	28333.4	276983	757240	153032	4.53391e+08
X220005	0.599613	0.543393	0.633937	0.393917	0.333703	0.438074	0.320059	0.449452	0.471421	0.448792	0.000410755			X220005	6879857953	9220932705	5660521793	18160784205	23358864435	15021455074	24717113784	14288995977	12953991673	14330689331	319103000000	6450020000000
X220009	0.00747653	0.434191	0.958262	0.048586	0.766526	0.329682	0.102277	0.3833	0.601818	0.573424	0.358614			X220009	2.29967e+08	1.94097e+07	86822.1	1.24229e+08	2.79515e+06	3.01742e+07	8.50648e+07	2.41297e+07	8.63504e+06	1.00544e+07	2.67578e+07	8194247791
X220011	0.785169	0.783335	0.592666	0.58616	0.352821	0.0517057	0.51535	0.0296888	0.675857	0.794622	0.000155041			X220011	2.60754e+06	2.65341e+06	1.00476e+07	1.04052e+07	3.03412e+07	1.33793e+08	1.48608e+07	1.67392e+08	6.13633e+06	2.37794e+06	5.16255e+08	9070148048
X220015	0.743909	0.687539	0.121579	0.0261633	0.160553	0.312077	0.206332	0.0735743	0.37106	0.38576	1e-12			X220015	1.35546e+06	2.05478e+06	3.05779e+07	6.34006e+07	2.50988e+07	1.30018e+07	2.03419e+07	4.09057e+07	1.01759e+07	9.56649e+06	7.13502e+08	3282551624
X220103	0.457232	0.743869	0.113926	0.549857	0.545518	0.773519	0.607527	0.938182	0.490683	0.0621754	1.24e-14			X220103	4.59697e+08	8.87206e+07	2086390219	2.97312e+08	3.03831e+08	6.88215e+07	2.19296e+08	4.99767e+06	3.95061e+08	2909704836	55563074231	214787000000
X220143	0.646002	0.593785	0.8032	0.164309	0.309851	0.97135	0.176165	0.716382	0.844883	0.869846	0.709956			X220143	154653	208556	45511.5	1.4225e+06	757183	945.173	1.34542e+06	96734.9	28050.7	19673.5	101380	1.89412e+08
X220144	0.94485	0.0161253	0.241084	0.000389925	0.0740674	0.418318	0.0554697	0.570211	0.395148	0.995519	9.52e-08			X220144	3785.97	4.63194e+06	1.09017e+06	1.0199e+07	2.5399e+06	518910	2.92266e+06	255181	572859	24.9529	2.38107e+07	204520994
X220230	0.115909	0.15613	0.956415	0.542737	0.715437	0.10806	0.0787954	0.0518091	0.714995	0.150189	5.42e-12			X220230	261880	212906	314.959	39093.8	14017.8	273657	327729	401709	14063.3	219178	5.5017e+06	2.72571e+07
X220233	0.64665	0.457639	0.219903	0.987005	0.704718	0.729445	0.159688	0.646756	0.414736	0.268572	0.000100829			X220233	4.8296e+06	1.26865e+07	3.46744e+07	6093.9	3.29999e+06	2.74865e+06	4.55947e+07	4.8265e+06	1.53005e+07	2.81855e+07	357725659	5938377120
X221568	0.139309	0.761757	0.140906	0.0348877	0.421152	0.0539789	0.507793	0.815759	0.13178	0.371951	2.05e-11			X221568	7.46059e+06	312487	7.40048e+06	1.52594e+07	2.20234e+06	1.27133e+07	1.49218e+06	184561	7.75487e+06	2.71377e+06	1.66761e+08	8.78682e+08
X221569	0.964059	0.394431	0.104497	0.0492568	0.107457	0.877032	0.222604	0.839767	0.982341	0.772886	2.33e-22			X221569	1040.68	372228	1.35769e+06	1.99663e+06	1.33475e+06	12271.6	764586	20954.7	251.088	42696.1	5.854e+07	1.32489e+08
X221670	0.118822	0.34588	0.495039	0.805395	0.246868	0.215077	0.320024	0.0536041	0.323423	0.18577	2.35e-07			X221670	580649	211436	110695	14421	319377	366193	235357	891300	232068	417338	6.68771e+06	6.14085e+07
X222029	0.624724	0.848496	0.828768	0.0134954	0.108964	0.150538	0.511573	0.778147	0.495306	0.030609	0.453812			X222029	975786	148769	190686	2.51719e+07	1.05243e+07	8.45811e+06	1.75763e+06	323584	1.89698e+06	1.92278e+07	2.28961e+06	1053661484
X222036	0.405266	0.771091	0.410316	0.0875565	0.304098	0.0335752	0.40497	0.35092	0.177072	0.133608	2.51e-12			X222036	1.46786e+06	179182	1.43653e+06	6.2121e+06	2.23974e+06	9.64189e+06	1.46971e+06	1.84461e+06	3.86969e+06	4.78276e+06	1.14286e+08	5.47081e+08
X222099	0.176607	0.474661	0.841798	0.183372	0.0866686	0.315237	0.264242	0.793517	0.856925	0.520003	0.00101701			X222099	487084	135995	10590.4	472132	784667	268627	332113	18213.9	8640.8	110106	2.9306e+06	6.87137e+07
X222115	0.639044	0.656405	0.672913	0.513599	0.556051	0.156204	0.777968	0.17038	0.564236	0.545659	1.33e-08			X222115	1.83115e+07	1.64733e+07	1.48326e+07	3.55333e+07	2.88557e+07	1.67935e+08	6.61595e+06	1.56953e+08	2.76756e+07	3.04022e+07	2861525504	21507385647
X222169	0.0580081	0.200129	0.223816	0.206919	0.819115	0.612145	0.451886	0.994359	0.556602	0.231927	0.460793			X222169	8.32239e+06	3.78721e+06	3.41306e+06	3.67477e+06	120290	591526	1.303e+06	114.964	795442	3.29573e+06	1.25241e+06	5.94536e+08
X222199	0.602154	0.0721238	0.581306	0.581496	0.277279	0.328145	0.131775	0.629428	0.454949	0.0699189	1.22e-10			X222199	9339.5	111782	10452.5	10442	40637.2	32905.2	78365.8	8001.29	19197.4	113553	1.54349e+06	8.87917e+06
X223120	0.776718	0.211224	0.481928	0.0748905	0.318017	0.0072941	0.00267587	0.0138722	0.985899	0.652668	1.51e-10			X223120	2839.8	55346.4	17474	112687	35268.2	257721	323917	216259	11.0274	7153.56	1.56913e+06	9.12587e+06
X223500	0.395003	0.437583	0.0459606	0.00656591	0.763654	0.341125	0.871119	0.241109	0.378501	0.419382	0.000330494			X223500	1.89403e+06	1.57722e+06	1.04933e+07	1.95928e+07	236402	2.3732e+06	68812.7	3.6018e+06	2.03057e+06	1.70677e+06	3.45494e+07	6.75787e+08
X223501	0.814411	0.876379	0.183568	0.180717	0.301857	0.592222	0.331166	0.237517	0.924424	0.108461	5.64e-21			X223501	3.16994e+06	1.39204e+06	1.02076e+08	1.03421e+08	6.14433e+07	1.65114e+07	5.4419e+07	8.04755e+07	517640	148945597	6053600494	14869420302
X223521	0.602431	0.848796	0.722828	0.138154	0.183022	0.378874	0.360279	0.655777	0.539423	0.6984	0.719249			X223521	8.13258e+07	1.08894e+07	3.76931e+07	6.61354e+08	5.32912e+08	2.3231e+08	2.51111e+08	5.95429e+07	1.12898e+08	4.4989e+07	3.87166e+07	77435600195
X223531	0.63408	0.633423	0.089647	0.130779	0.0962539	0.188441	0.0922847	0.769663	0.182104	0.734417	1.73e-49			X223531	2.04984e+06	2.0578e+06	2.61968e+07	2.07395e+07	2.51531e+07	1.56953e+07	2.57704e+07	775515	1.61561e+07	1.04107e+06	3109629963	2337711913
X223597	0.209191	0.335909	0.147759	0.364856	0.466224	0.174723	0.432769	0.319866	0.578181	0.135933	0.132466			X223597	10384.9	6090.08	13811.3	5399.26	3489.07	12135.8	4044.86	6508.6	2031.04	14659.9	14924.5	1.69709e+06
X223938	0.949641	0.549841	0.00843898	0.0545015	0.956658	0.951307	0.152121	0.735489	0.981853	0.35045	3.27e-31			X223938	17297	1.55175e+06	3.0492e+07	1.61477e+07	12808.3	16170	8.92851e+06	495017	2243.49	3.7869e+06	7.68789e+08	1120938735
X224035	0.971055	0.724878	0.306916	0.187171	0.12759	0.138653	0.576176	0.431065	0.748301	0.536594	2.16e-15			X224035	15525.1	1.46097e+06	1.23344e+07	2.0584e+07	2.74991e+07	2.59676e+07	3.68668e+06	7.31915e+06	1.21437e+06	4.50651e+06	8.3995e+08	3048195319
X224551	0.765699	0.88976	0.213811	0.427084	0.619792	0.583625	0.161686	0.117127	0.701585	0.180011	0.0816767			X224551	93249.2	20170.3	1.62731e+06	662981	258550	315565	2.06379e+06	2.58996e+06	154189	1.89368e+06	3.201e+06	2.71383e+08
X224571	0.941893	0.771164	0.121023	0.07559	0.972281	0.887259	0.577536	0.0653764	0.97564	0.101431	8.51e-21			X224571	231226	3.68216e+06	1.0511e+08	1.38245e+08	52544.5	874768	1.35094e+07	1.48743e+08	40576.8	1.17366e+08	4530327449	11249812965
X224574	0.715939	0.646047	0.608798	0.0352862	0.0805325	0.0510939	0.854241	0.709997	0.709608	0.792689	0.000290041			X224574	13921.9	22178.8	27545.3	469785	322922	402921	3547.61	14538.5	14579.4	7261.38	1.41614e+06	2.7171e+07
X224616	0.451986	0.50085	0.17218	0.805743	0.642168	0.444893	0.490521	0.721243	0.683557	0.498018	0.39226			X224616	1.57101e+06	1.25821e+06	5.18948e+06	167798	599258	1.62095e+06	1.32004e+06	353260	461086	1.27495e+06	2.03341e+06	7.17142e+08
X224627	0.696465	0.499694	0.312585	0.487881	0.462122	0.845514	0.896963	0.801982	0.423521	0.30072	0.0735737			X224627	1.15769e+06	3.46796e+06	7.77065e+06	3.66307e+06	4.1169e+06	288757	127546	478376	4.87745e+06	8.16222e+06	2.44994e+07	1965988159
X224633	0.583021	0.880419	0.244217	0.193837	0.399785	0.998663	0.101917	0.246029	0.751015	0.999643	9.58e-06			X224633	134059	10061.7	604452	752977	315618	1.24896	1.19551e+06	599817	44767.8	0.0889134	9.04869e+06	1.1492e+08
X224644	0.769581	0.793259	0.285457	0.529521	0.415115	0.021439	0.256506	0.0341085	0.576648	0.301472	0.120941			X224644	6994.09	5598.61	93189.7	32242.1	54193.2	435632	105193	369064	25417.3	87194	196926	2.10675e+07
X224790	0.886489	0.140608	0.0107171	0.325157	0.667238	0.154477	0.568892	0.688611	0.660632	0.156981	2.81e-15			X224790	3674.88	393216	1.18921e+06	174911	33347.4	367069	58563.7	28970.1	34774.4	362633	1.27261e+07	4.66175e+07
X224843	0.541439	0.125559	0.669497	0.05413	0.832766	0.602256	0.0485885	0.424821	0.246281	0.997582	1.56e-06			X224843	34121.4	215552	16665.8	341574	4077.46	24849.3	358354	58314.8	123244	0.839853	2.20645e+06	2.36378e+07
X224859	0.67513	0.320192	0.952388	0.0295708	0.346325	0.778153	0.907973	0.294432	0.149135	0.975271	2.09e-24			X224859	8423.04	47457.8	170.888	229016	42585	3805.15	640.54	52804.1	100158	46.0608	6.13228e+06	1.23911e+07
X225283	0.904341	0.311052	0.0174353	0.0283144	0.23086	0.76988	0.698483	0.701296	0.958095	0.893944	0.0021022			X225283	15945	1.13513e+06	6.30822e+06	5.35836e+06	1.58919e+06	94485.8	165701	162467	3047.92	19621.1	1.06345e+07	2.85371e+08
X225387	0.107721	0.328001	0.561393	0.471012	0.580245	0.019386	0.715481	0.376795	0.219119	0.0403012	0.219548			X225387	5.22091e+08	1.92455e+08	6.77663e+07	1.0443e+08	6.1442e+07	1109209760	2.66831e+07	157071970	3.04089e+08	8.51207e+08	3.03522e+08	51901314433
X225481	0.0806371	0.720093	0.206928	0.473123	0.235456	0.0463753	0.357371	0.226178	0.491683	0.178524	0.023646			X225481	2.12667e+06	88967.9	1.10673e+06	356871	977703	2.76978e+06	587758	1.0175e+06	327839	1.2581e+06	3.58228e+06	1.79064e+08
X225516	0.0118557	0.212802	0.763448	0.274033	0.55662	0.257068	1.51e-06	0.273302	0.163884	0.248038	0.773758			X225516	1.73434e+06	421224	24509	324445	93561.3	348377	6.54823e+06	325438	526295	361931	22360.2	6.99366e+07
X225863	0.460597	0.690148	0.844249	0.0832621	0.315146	0.264308	0.460595	0.935035	0.151979	0.233242	6.4e-09			X225863	330533	96411.9	23409.6	1.83001e+06	613107	757508	330536	4029.5	1.24958e+06	864146	2.18365e+07	1.56771e+08
X225884	0.954741	0.869729	0.295122	0.00730363	0.162597	0.623244	0.0166504	0.102	0.0570611	0.0556603	1.87e-25			X225884	212284	1.77276e+06	7.23933e+07	480969809	1.28996e+08	1.59128e+07	3.82049e+08	1.77146e+08	2.40311e+08	2.43078e+08	8906749393	17036724203
X225892	0.215953	0.218889	0.391483	0.301749	0.421616	0.088142	0.595726	0.275161	0.162638	0.171545	1.48e-19			X225892	3.87017e+06	3.82093e+06	1.85336e+06	2.69331e+06	1.62966e+06	7.37033e+06	709825	3.00817e+06	4.93194e+06	4.72847e+06	2.42592e+08	6.51496e+08
X225896	0.45031	0.513541	0.602987	0.0462272	0.834829	0.00502104	0.146855	0.482412	0.897458	0.838723	2.37e-08			X225896	2.37174e+07	1.77599e+07	1.1252e+07	1.66458e+08	1.80764e+06	3.32289e+08	8.78526e+07	2.05319e+07	690487	1.72222e+06	1377040671	10746655483
X225923	0.90536	0.773805	0.86006	0.0810928	0.554745	0.236947	0.318634	0.0644145	0.675096	0.0645804	1.23e-11			X225923	6451.96	37706.3	14186.9	1.39703e+06	159346	640112	454805	1.57129e+06	80219.9	1.56932e+06	2.29395e+07	1.17985e+08
X226065	0.424178	0.486246	0.104833	0.694481	0.874756	0.301962	0.748112	0.614272	0.53779	0.56159	0.6383			X226065	1.82179e+07	1.38245e+07	7.53176e+07	4.39631e+06	707788	3.04166e+07	2.93835e+06	7.23945e+06	1.08234e+07	9.60546e+06	6.29769e+06	7364093553
X226083	0.524124	0.0869578	0.103006	0.750877	0.655446	0.599764	0.801399	0.0936649	0.125279	0.0991971	0.000317248			X226083	9717.95	70510.8	63944.5	2412.57	4766.5	6592.84	1514.3	67617.3	56494.6	65396.3	318188	6.18608e+06
X226280	0.222423	0.824594	0.369715	0.0603056	0.734437	0.876532	0.251103	0.590086	0.920901	0.27986	1.34e-22			X226280	8594337334	2.82816e+08	4639071173	20453959725	6.62596e+08	1.38965e+08	7601660133	1671550943	5.67621e+07	6737561760	666621000000	1488080000000
X226303	0.186187	0.156474	0.379748	0.000896755	0.479641	0.163753	0.358852	0.848185	0.177391	0.588582	6.5e-19			X226303	2.40207e+08	2.76147e+08	1.05849e+08	1543625267	6.85181e+07	2.66655e+08	1.15522e+08	5.02071e+06	2.50114e+08	4.01014e+07	12640737134	35412312809
X226330	0.144187	0.72746	0.345568	0.801192	0.574159	0.841705	0.440479	0.365248	0.996553	0.0775101	0.000267392			X226330	418691	23751.8	174240	12398.1	61775	7798.66	116470	160529	3.64811	612970	2.66546e+06	5.05399e+07
X226876	0.505918	0.122218	0.435877	0.15987	0.444947	0.728751	0.85454	0.342599	0.714239	0.116383	6.4e-05			X226876	70970.3	384551	97402.5	317774	93608.8	19276	5386.18	144584	21491.5	396954	2.64175e+06	4.14241e+07
X227299	0.276151	0.700669	0.598391	0.795805	0.275816	0.00519275	0.208671	0.412615	0.115418	0.307769	4.24e-16			X227299	2.7826e+06	346037	649800	156787	2.78649e+06	1.85643e+07	3.71149e+06	1.57341e+06	5.82978e+06	2.44003e+06	1.76378e+08	6.05138e+08
X227307	0.859669	0.331538	0.0280846	0.00304524	0.508623	0.0258767	0.204283	0.0710527	0.168385	0.409007	0.00250671			X227307	210789	6.36989e+06	3.2828e+07	6.02253e+07	2.9487e+06	3.37995e+07	1.09009e+07	2.21128e+07	1.28411e+07	4.60298e+06	6.27073e+07	1743186162
X227322	0.0961297	0.237451	0.138814	0.916107	0.278117	0.973755	0.159859	0.209095	0.219503	0.797723	0.678393			X227322	1520698903	764552015	1202127665	6.06227e+06	6.44093e+08	591310	1083438350	8.64568e+08	8.26063e+08	3.58915e+07	9.39673e+07	141226000000
X227366	0.196407	0.501185	0.0289847	0.000889831	0.0371309	0.250949	0.695309	0.961613	0.538178	0.385147	0.285316			X227366	1.24536e+06	336817	3.57982e+06	8.39253e+06	3.25874e+06	982866	114134	1723.05	282059	561813	851015	1.92277e+08
X227367	0.843286	0.979922	0.402517	0.542267	0.87053	0.401904	0.692756	0.925589	0.696852	0.586021	0.018121			X227367	48718.6	789.44	874711	463217	33113.6	876995	194657	10873	189231	369921	7.03657e+06	3.22216e+08
X227632	0.599264	0.620709	0.823307	0.671477	0.922578	0.0300189	0.0500097	0.509325	0.187316	0.103838	5.81e-05			X227632	714.774	633.873	129.019	465.577	24.4391	12293.4	10012.6	1127.63	4513.55	6880.24	43156.4	668835
X227655	0.201151	0.767882	0.357876	0.00451532	0.203618	0.842765	0.359126	0.344665	0.558691	0.623511	0.58512			X227655	22303.9	1185.51	11521.1	111454	22060.6	535.414	11461.2	12171.9	4656.26	3280.28	4057.57	3.51736e+06
X227724	0.447129	0.457406	0.579759	0.030441	0.300796	0.585288	0.742704	0.241439	0.376618	0.563784	0.0533718			X227724	1223.24	1168.82	648.671	9993.93	2268.36	629.915	227.89	2908.86	1655.25	704.918	7948.18	546540
X227996	0.785829	0.755459	0.99738	0.652686	0.728981	0.0177672	0.254179	0.703292	0.860602	0.998271	6.97e-09			X227996	41095.7	53989.9	5.99872	112749	66821.6	3.1611e+06	725360	80752.2	17162	2.6131	1.99311e+07	1.43852e+08
X228008	0.438894	0.563219	0.0589069	0.262916	0.22025	0.884252	0.590117	0.406875	0.0303182	0.0572458	0.794208			X228008	3734859661	2081889150	22368226331	7822419855	9383532053	1.31961e+08	1807601208	4288761618	29474415824	22668351328	4.23701e+08	1609460000000
X228112	0.377336	0.659025	0.470213	0.108113	0.87891	0.00568937	0.121161	0.753263	0.385599	0.863982	2.06e-09			X228112	3.41352e+07	8.51842e+06	2.28286e+07	1.13466e+08	1.01513e+06	3.39381e+08	1.05547e+08	4.32206e+06	3.2969e+07	1.28348e+06	1684955686	11304977846
X228139	0.62589	0.877976	0.841564	0.00778473	0.278152	0.965995	0.378039	0.946178	0.714882	0.780371	2.41e-06			X228139	6.69177e+06	663424	1.12456e+06	2.02066e+08	3.31731e+07	51147.4	2.19012e+07	128248	3.7565e+06	2.18835e+06	6.53466e+08	7274732931
X228346	0.674647	0.777901	0.720433	0.232756	0.488353	0.6864	0.704643	0.366092	0.715092	0.547006	0.00114719			X228346	6163.23	2781.98	4479.21	49923.8	16803.6	5701.25	5025.23	28606.6	4659.93	12690.6	377353	9.03817e+06
X228382	0.566449	0.0789245	0.176686	0.960083	0.391418	0.706834	0.168383	0.459944	0.626509	0.075655	0.781029			X228382	137669	1.29996e+06	766789	1048.59	307922	59233.1	797146	228817	99183.4	1.32917e+06	32351.8	1.08211e+08
X228572	0.374192	0.521834	0.638621	0.0458907	0.248922	0.6786	0.632411	0.548823	0.709196	0.449906	4.76e-09			X228572	939948	487970	262224	4.77338e+06	1.58393e+06	204132	272045	427462	165336	679222	4.35729e+07	3.07215e+08
X228613	0.2772	0.97467	0.0589102	0.0360847	0.891197	0.71607	0.584446	0.955122	0.456615	0.395657	4.1e-17			X228613	5.96417e+06	5080.73	1.81048e+07	2.23285e+07	94301.9	666854	1.50822e+06	15960.2	2.79583e+06	3.64107e+06	4.09954e+08	1302733632
X228668	0.436233	0.562925	0.786219	0.471102	0.748338	0.468262	0.0704394	0.296938	0.265895	0.182201	2.08e-16			X228668	1.44922e+08	7.99691e+07	1.7569e+07	1.24154e+08	2.45851e+07	1.25753e+08	7.86492e+08	2.60334e+08	2.96292e+08	4.26424e+08	18426869286	61729306196
X228885	0.986209	0.487974	0.056661	0.25873	0.636074	0.169694	0.615878	0.0059003	0.489634	0.580691	1.96e-09			X228885	16603.6	2.67524e+07	2.03275e+08	7.1054e+07	1.24478e+07	1.05164e+08	1.39934e+07	4.27467e+08	2.65487e+07	1.69648e+07	2147223533	14364301439
X228911	0.626768	0.657738	0.347922	0.367599	0.259145	0.950077	0.287973	0.572907	0.883548	0.574069	5.86e-08			X228911	460282	382032	1.71703e+06	1.58184e+06	2.48347e+06	7626.94	2.20152e+06	618774	41742.9	615029	6.0599e+07	5.02936e+08
X228928	0.608451	0.989912	0.707855	0.249959	0.313695	0.569569	0.456616	0.668737	0.485015	0.610582	9.94e-18			X228928	4.19323e+06	2553.04	2.24325e+06	2.11909e+07	1.62422e+07	5.16796e+06	8.85967e+06	2.92486e+06	7.79375e+06	4.14352e+06	1358131118	4128230970
X228978	0.28989	0.968811	0.813842	0.87559	0.214503	0.985774	0.310007	0.0988138	0.979072	0.258484	8.35e-06			X228978	113287	154.281	5596.26	2473.79	155956	32.0861	104218	276413	69.4424	129177	2.08265e+06	2.60874e+07
X229124	0.168501	0.948457	0.731469	0.00861382	0.75475	0.428326	0.627536	0.852761	0.294078	0.390199	1.87e-23			X229124	1.05145e+07	23086.9	650769	3.864e+07	539210	3.47015e+06	1.30119e+06	190315	6.09483e+06	4.08481e+06	671239548	1428125594
X231180	0.945529	0.823508	0.244798	0.0104604	0.98001	0.786125	0.270975	0.458711	0.362977	0.981217	2.42e-19			X231180	7051.1	75147.5	2.0487e+06	1.00276e+07	948.358	111233	1.83474e+06	830210	1.25205e+06	837.274	1.43397e+08	3.90469e+08
X231194	0.608568	0.620901	0.0538606	0.240052	0.133135	0.969304	0.0844764	0.951857	0.965623	0.536182	0.836182			X231194	461.489	430.396	6584.47	2434.06	3984.31	2.60441	5265.31	6.41101	3.26687	673.5	75.2056	454635
X231207	0.705843	0.24447	0.0596996	0.99158	0.184016	0.235155	0.558901	0.838013	0.200231	0.439796	0.000282121			X231207	174124	1.65956e+06	4.36232e+06	136.08	2.16388e+06	1.72684e+06	417688	51071.6	2.01112e+06	730087	1.65291e+07	3.1586e+08
X231326	0.528678	0.282904	0.550415	0.456605	0.45551	0.551239	0.558602	0.0732008	0.746598	0.700305	0.000215168			X231326	3.98646e+06	1.15976e+07	3.58087e+06	5.56767e+06	5.59484e+06	3.56606e+06	3.43571e+06	3.24121e+07	1.04803e+06	1.48722e+06	1.41127e+08	2594174851
X231652	0.410265	0.856492	0.82477	0.297293	0.0347451	0.429022	0.386931	0.274404	0.505929	0.615556	0.000145717			X231652	3.53579e+06	170329	255340	5.66929e+06	2.34165e+07	3.26135e+06	3.90413e+06	6.2358e+06	2.30637e+06	1.31389e+06	7.72692e+07	1346256446
X231655	0.491291	0.396901	0.448951	0.331803	0.251623	0.905672	0.743351	0.885562	0.085833	0.40986	1.27e-28			X231655	1.41081e+06	2.13851e+06	1.70777e+06	2.80764e+06	3.92064e+06	41784.2	319057	61637.4	8.83069e+06	2.02368e+06	4.69524e+08	7.69184e+08
X231656	0.677335	0.826916	0.225115	0.140103	0.0996161	0.751199	0.203992	0.445828	0.0456804	0.471626	2.71e-19			X231656	1.22364e+06	337814	1.04254e+07	1.5444e+07	1.92585e+07	710346	1.14353e+07	4.11099e+06	28431501	3.66445e+06	6.68545e+08	1826278984
X231657	0.274974	0.152586	0.00565486	0.0235307	0.942308	0.359233	0.0374823	0.383435	0.941743	0.994128	0.000107354			X231657	30770.9	52919.8	200199	133441	134.915	21688.6	112438	19597.8	137.577	1.39545	397906	6.65903e+06
X231659	0.561353	0.803661	0.464155	0.436731	0.618971	0.694372	0.896583	0.608018	0.53374	0.688864	0.173245			X231659	672201	123085	1.0681e+06	1.20579e+06	492689	307518	33641.3	524091	771696	319322	3.70622e+06	514723298
X231664	0.0426115	0.134471	0.711462	0.0126361	0.950635	0.00429246	0.225531	0.789064	0.32291	0.718616	0.0479638			X231664	3.92198e+08	2.12951e+08	1.29537e+07	5.95808e+08	362777	7.84258e+08	1.39422e+08	6.77518e+06	9.26612e+07	1.2291e+07	3.7302e+08	24467465700
X231674	0.861527	0.770827	0.678465	0.673478	0.662455	0.39844	0.613871	0.616941	0.856608	0.538139	0.461311			X231674	5249966775	14642641846	29662094452	30646579741	32890233421	123195000000	43945733388	43188414642	5633737014	65439938326	93736971462	44601300000000
X231850	0.669184	0.0606447	0.919044	0.0721526	0.125597	0.453678	0.0589676	0.413613	0.72754	0.605659	1.7e-08			X231850	46868	909460	2651.2	835017	604842	144246	921564	171757	31158.7	68441	8.68784e+06	6.63414e+07
X231881	0.352123	0.412444	0.0613856	0.498089	0.894917	0.461647	0.757309	0.520297	0.775675	0.382999	0.142549			X231881	2.23039e+06	1.72986e+06	9.0614e+06	1.18153e+06	44870.9	1.39513e+06	245633	1.0638e+06	208870	1.96018e+06	5.55307e+06	6.64818e+08
X231947	0.812507	0.643935	0.700147	0.888003	0.444547	0.22937	0.625535	0.704938	0.652642	0.597202	0.0734372			X231947	37104.1	140934	97834.4	13079.3	385886	955391	157126	94579.5	133644	184237	2.12628e+06	1.70464e+08
X231990	0.758545	0.929923	0.781048	0.00913352	0.348091	0.0353771	0.732079	0.115936	0.0199552	0.0208966	0.0270313			X231990	9.58923e+08	7.84723e+07	7.84026e+08	69875810054	8948320612	45304373270	1189560570	25196233604	55531463468	54698359991	50076585969	2622900000000
X232219	0.99611	0.843965	0.523976	0.00215436	0.179667	0.0947463	0.0156719	0.601497	0.91204	0.525686	0.693507			X232219	2611.75	4.25796e+06	4.46626e+07	1053600217	1.98559e+08	3.08494e+08	6.49065e+08	2.99915e+07	1.34114e+06	4.42954e+07	1.70748e+07	28410190936
X233111	0.186669	0.276427	0.168456	0.218788	0.713103	0.0160919	0.0614401	0.694682	0.0300501	0.0653544	0.141564			X233111	50270.5	34113.7	54695.3	43579.4	3885.56	168320	101191	4427.95	136465	98219.1	62347.3	7.42735e+06
X233361	0.140275	0.378371	0.446664	0.509294	0.0297206	0.643118	0.376211	0.195045	0.660762	0.91107	0.0612365			X233361	1085233607	3.86148e+08	2.88065e+08	2.1658e+08	2369511644	1.06717e+08	3.89666e+08	8.37013e+08	9.57333e+07	6.19841e+06	1752688452	128443000000
X233410	0.439959	0.761007	0.0194246	0.000440411	0.801788	0.53524	0.340656	0.680272	0.355838	0.879026	2.59e-31			X233410	19482.8	3019.25	180152	412847	2056.56	12553.5	29679.2	5543.12	27864.2	755.951	5.81049e+06	8.43497e+06
X233455	0.0819911	0.00990361	0.00119431	0.365448	0.557909	0.88835	0.518349	0.537135	0.92759	0.618057	0.47029			X233455	54687.3	121110	192584	14744.8	6174.92	354.261	7503.99	6850.52	148.434	4470.39	9378.67	4.64603e+06
X234646	0.79274	0.65351	0.259277	0.539974	0.497493	0.720655	0.424174	0.675661	0.584839	0.527154	2.28e-08			X234646	6638.93	19381.7	122661	36138.2	44294.5	12297	61487.7	16836.5	28714.5	38476.9	3.19259e+06	2.48543e+07
X234717	0.744921	0.994682	0.930459	9.55e-05	0.984992	0.00116076	0.864986	0.859064	0.65692	0.732557	0.304607			X234717	297646	124.908	21411.1	4.40872e+07	994.757	3.0279e+07	81284.3	88648.7	554868	328382	2.96904e+06	7.26752e+08
X235327	0.269844	0.182579	0.0946261	0.0211797	0.489528	0.82213	0.281891	0.791454	0.207896	0.31097	0.690724			X235327	1.49496e+06	2.18366e+06	3.44095e+06	6.57426e+06	585541	61913.2	1.42164e+06	85660.6	1.94879e+06	1.25999e+06	193975	316655210
X236605	0.287855	0.326131	0.0594432	0.902397	0.64914	0.114639	0.671078	0.663681	0.60454	0.610222	0.989346			X236605	1.4103e+07	1.20338e+07	4.45648e+07	187353	2.57954e+06	3.11572e+07	2.2474e+06	2.35635e+06	3.34284e+06	3.2387e+06	2221.08	3220248427
X236692	0.735664	0.292921	0.0188591	0.0650273	0.198376	0.798589	0.0884627	0.726236	0.980043	0.17453	2.75e-20			X236692	2.04501e+08	1988551728	9998655818	6147260383	2977111955	1.16821e+08	5235399723	2.19975e+08	1.12249e+06	3319016920	180937000000	463719000000
X236832	0.816343	0.231712	0.0118441	0.0103733	0.195256	0.9852	0.525428	0.509669	0.84375	0.978518	0.00122775			X236832	61243.5	1.6283e+06	7.27965e+06	7.55386e+06	1.91061e+06	390.628	458125	493970	44106.3	823.136	1.21043e+07	2.93467e+08
X236890	0.29175	0.192092	0.831435	0.106841	0.222636	0.976249	0.616491	0.756416	0.180981	0.462198	3.17e-09			X236890	1.60518e+08	2.45997e+08	6.52979e+06	376602115	2.1494e+08	127721	3.61626e+07	1.38677e+07	2.58771e+08	7.7978e+07	5413066837	37250305429
X237193	0.629592	0.777672	0.013138	0.133101	0.943652	0.40248	0.145307	0.936024	0.545066	0.745149	8.87e-09			X237193	123787	42413	3.31074e+06	1.20523e+06	2657.39	373330	1.13275e+06	3427.21	194943	56210	1.8767e+07	137501113
X238238	0.398711	0.740714	0.568572	0.900007	0.0558181	0.988011	0.781397	0.708011	0.0560211	0.487227	0.997831			X238238	209861	32227.9	95715.9	4646.05	1.08388e+06	66.4375	22662.7	41286.9	1.08208e+06	142153	2.17512	7.60652e+07
X238296	0.970816	0.432741	0.0767135	0.00385107	0.905186	0.0480317	0.210288	0.0884147	0.104787	0.634702	0.0100904			X238296	13051.9	6.00878e+06	3.07392e+07	8.27816e+07	138356	3.8407e+07	1.5351e+07	2.84682e+07	2.57885e+07	2.20224e+06	6.53771e+07	2520769664
X238320	0.0292227	0.0102477	0.312082	0.320989	0.807578	0.749046	0.675335	0.58505	0.534893	0.331118	0.425745			X238320	1.97738e+06	2.75112e+06	421923	406645	24446.7	42179.1	72315	122931	158808	389938	261751	1.06525e+08
X238404	0.496552	0.501953	0.216675	0.0212841	0.512065	0.550893	0.443002	0.629617	0.774866	0.0770306	0.591432			X238404	5479.18	5342.85	18126.6	63448.1	5094.23	4215.13	6976.57	2755.33	968.844	37246.6	3413.58	3.06102e+06
X238427	0.373501	0.487315	0.506267	0.0548911	0.0572869	0.0964573	0.0325864	0.677559	0.339183	0.710664	0.000850178			X238427	2.28245e+06	1.38956e+06	1272307	1.06807e+07	1.04731e+07	7.99371e+06	1.32595e+07	497652	2.63332e+06	396094	3.27212e+07	7.43842e+08
X238469	0.783687	0.45117	0.0456825	0.000786165	0.536971	0.131657	0.126751	0.179428	0.14923	0.76891	0.000226248			X238469	108781	820261	5.8081e+06	16630796	550556	3.2948e+06	3.38072e+06	2.61038e+06	3.01426e+06	124603	2.01531e+07	3.73087e+08
X238550	0.881193	0.915047	0.700335	0.24273	0.457638	0.358825	0.899075	0.989666	0.0148647	0.765571	5.67e-06			X238550	11798.5	6010.44	78257.1	722686	291686	445447	8496.41	88.6099	3.16957e+06	46966.6	1.13242e+07	1.36533e+08
X238655	0.402	0.798017	0.437265	0.140141	0.271792	0.030557	0.606578	0.209904	0.149346	0.169188	5.21e-12			X238655	1.47862e+06	137711	1.2702e+06	4.59506e+06	2.545e+06	9.924e+06	557827	3.31528e+06	4.38841e+06	3.98842e+06	1.09896e+08	5.4348e+08
X238688	0.223444	0.260132	0.980408	0.851762	0.954448	0.38426	0.171872	0.601736	0.323405	0.513418	5.17e-31			X238688	2181516649	1865668865	885115	5.12558e+07	4.78892e+06	1112704203	2749395972	3.99986e+08	1433874377	6.27358e+08	257968000000	379396000000
X238955	0.937315	0.868661	0.296826	0.206349	0.893798	0.598991	0.778319	0.238896	0.235224	0.824307	1.34e-20			X238955	38.3817	169.691	6768.24	9939.88	110.598	1716.85	491.847	8630.69	8767.28	305.884	638129	1.60411e+06
X239067	0.296992	0.868243	0.477383	0.31688	0.659292	0.022579	0.159162	0.288667	0.459479	0.0455143	1.41e-05			X239067	7.25429e+07	1.83172e+06	3.36331e+07	6.68046e+07	1.29425e+07	3.49639e+08	1.32434e+08	7.50946e+07	3.6456e+07	2.68261e+08	1302323185	17204939178
X239344	0.154017	0.943766	0.651615	0.0683648	0.915434	0.358889	0.176108	0.203531	0.00251528	0.152271	3.63e-36			X239344	8.84337e+06	21568.9	884113	1.4493e+07	48880.1	3.65501e+06	7.96183e+06	7.03096e+06	4.02826e+07	8.91913e+06	941654700	1120587266
X239790	0.102164	0.973669	0.624955	0.13475	0.993838	0.00215665	0.626686	0.120326	0.17706	0.411119	0.050512			X239790	3.62045e+06	1468.84	322336	3.02903e+06	80.4265	1.29225e+07	319120	3.26868e+06	2.46538e+06	912024	5.19458e+06	3.48526e+08
X240432	0.542478	0.711155	0.0622218	0.323366	0.991896	0.508758	0.666777	0.355905	0.596259	0.507918	0.680031			X240432	6.03675e+06	2.23045e+06	5.6925e+07	1.58894e+07	1677.81	7.10604e+06	3.01586e+06	1.38823e+07	4.56663e+06	7.13429e+06	2.76682e+06	4203567542
X240440	0.97682	0.250737	0.239335	0.00313189	0.815723	0.364175	0.6626	0.138591	0.0699947	0.00863767	5.99e-06			X240440	986.684	1.54565e+06	1.62238e+06	1.03755e+07	63480	963874	222576	2.57444e+06	3.86139e+06	8.16792e+06	2.49234e+07	3.02103e+08
X240441	0.141096	0.893956	0.888695	0.00459765	0.802147	0.00183881	0.843923	0.492371	0.842543	0.643006	2.47e-05			X240441	163019	1331.82	1468.14	611383	4706.24	741115	2905.34	35358.9	2957.61	16108.2	1.38026e+06	1.93744e+07
X240810	0.388703	0.927722	0.235655	0.407189	0.0364313	0.939471	0.980094	0.86421	0.564233	0.187827	8.02e-05			X240810	5447.06	60.2396	10323.9	5035.95	32313.9	42.2121	4.55762	214.12	2435.16	12741	117350	1.8924e+06
X241057	0.38338	0.881881	0.565041	0.256604	0.472991	0.322178	0.347292	0.175891	0.952307	0.0660225	2.24e-10			X241057	1.1517e+06	33415.7	501367	1.95271e+06	780200	1.48617e+06	1.3392e+06	2.78259e+06	5414.11	5.14805e+06	6.59016e+07	3.91241e+08
X241333	0.510278	0.287761	0.125507	0.387366	0.848466	0.00742829	0.00643432	0.0823807	0.230631	0.762346	4.07e-19			X241333	388155	1.01323e+06	2.10951e+06	669448	32666.1	6.50109e+06	6.73859e+06	2.71525e+06	1.28916e+06	81827.5	8.36788e+07	2.31268e+08
X241387	0.41131	0.461941	0.542652	0.18773	0.742549	0.282498	0.288133	0.505202	0.187862	0.152769	7.96e-05			X241387	1.63957e+06	1.31417e+06	899753	4.22372e+06	261792	2.80812e+06	2.74304e+06	1.07795e+06	4.22117e+06	4.97886e+06	3.89255e+07	6.27065e+08
X241572	0.376373	0.725776	0.682396	0.0319601	0.290869	0.258833	0.360666	0.742535	0.26313	0.608044	0.256551			X241572	24779.1	3890.77	5295.91	146765	35349.2	40412.3	26462	3412.65	39688.7	8320.84	40802.8	8.17331e+06
X241881	0.822537	0.702743	0.75147	0.654135	0.260025	0.268577	0.474538	0.875279	0.454431	0.853653	0.231707			X241881	10227942972	29616651080	20395512342	40824752789	258554000000	249437000000	104072000000	5008791384	113889000000	6917971467	291606000000	52554800000000
X241898	0.278886	0.833576	0.203627	0.776733	0.506638	0.111478	0.138592	0.979423	0.0151241	0.125209	0.586223			X241898	2.8398e+06	106696	3.91769e+06	194358	1.06659e+06	6.15141e+06	5.32317e+06	1607.56	1.4426e+07	5.70688e+06	716372	6.24664e+08
X241920	0.544612	0.889283	0.145905	0.666966	0.757479	0.0322712	0.0816036	0.607085	0.700444	0.960377	0.051789			X241920	258508	13639.4	1.49426e+06	130365	67119.3	3.25487e+06	2.14687e+06	186202	104195	1737	2.68163e+06	1.81925e+08
X241947	0.929412	0.531224	0.759478	0.125395	0.298172	0.27627	0.0245871	0.0191066	0.527663	0.844248	0.180018			X241947	4.31315e+07	2156469811	5.15306e+08	12967479568	5961412599	6530014394	28044557376	30507114615	2194115522	2.12162e+08	9913923484	1420800000000
X241952	0.377172	0.668969	0.509581	0.112659	0.828553	0.0661189	0.478789	0.033196	0.217798	0.17235	0.752266			X241952	400301	93723.4	223087	1.29601e+06	24037	1.74198e+06	257330	2.34502e+06	780686	957917	51073.8	1.32481e+08
X243682	0.675144	0.559502	0.116696	0.216669	0.909976	0.581233	0.959702	0.181454	0.81229	0.42033	0.236245			X243682	221.218	429.071	3113.43	1927.35	16.0968	383.282	3.21432	2256.01	71.0088	818.639	1771.06	325462
X245705	0.188448	0.429456	0.925817	0.104409	0.683912	0.825936	8.42e-09	0.255156	0.0475425	0.00126745	3.89e-17			X245705	377512000000	135962000000	1885778202	576511000000	36067035254	10521059476	7700020000000	282364000000	860526000000	2305920000000	17723600000000	56229600000000
X246170	0.95765	0.385651	0.0888716	0.00658578	0.962093	0.0511865	0.186272	0.0863137	0.104547	0.62426	0.0241155			X246170	27244.9	7.28204e+06	2.81246e+07	7.23559e+07	21823.8	3.70064e+07	1.69346e+07	2.8585e+07	2.55863e+07	2.31914e+06	4.96284e+07	2497532863
X250380	0.395733	0.669692	0.00774365	0.552643	0.0116673	0.000111141	0.0315392	0.0159714	0.0132813	0.79562	1.73e-10			X250380	268044	67553.3	2.66832e+06	130946	2.38985e+06	5.70675e+06	1.73125e+06	2.17909e+06	2.30261e+06	24901.9	1.6379e+07	9.59341e+07
X252454	0.492013	0.40902	0.110505	0.93349	0.736744	0.11172	0.825393	0.190275	0.576721	0.532191	0.000216947			X252454	1.62845e+07	2.35211e+07	8.82048e+07	240010	3.89521e+06	8.76036e+07	1.67739e+06	5.93135e+07	1.07432e+07	1.34569e+07	4.84053e+08	8908109222
X260900	0.259674	0.503945	0.322047	0.232114	0.509486	0.566105	0.99545	0.918586	0.0136172	0.503618	0.00910177			X260900	1.29753e+06	455398	1.00093e+06	1.4587e+06	443666	335640	33.1345	10644.2	6.27497e+06	456097	7.02245e+06	2.63354e+08
X267647	0.965913	0.746904	0.684332	0.147986	0.294265	0.0127997	0.374238	0.509211	0.124334	0.196065	0.00377855			X267647	181.215	10336.7	16406.5	208515	109383	622297	78464.1	43268.5	235435	166390	845892	2.56503e+07
X267649	0.560128	0.190261	0.518976	0.406528	0.541324	3.3e-05	0.179539	0.728663	0.794737	0.833445	0.000685287			X267649	118770	601812	145537	241190	130537	6.23121e+06	632030	42084.8	23667.8	15461.7	4.12196e+06	9.03788e+07
X268313	0.703979	0.303434	0.159563	0.883564	0.91471	0.137539	0.579535	0.116146	0.174868	0.706215	0.950542			X268313	87640.6	644052	1.20528e+06	13017.7	6961.6	1.34412e+06	186422	1.50533e+06	1.12112e+06	86256.6	2334.95	1.56885e+08
X268365	0.773502	0.240889	0.503233	0.646888	0.160263	0.811324	0.259941	0.0032319	0.889661	0.0978527	0.871857			X268365	98569.9	1.64091e+06	533661	249793	2.35511e+06	67814.7	1.51376e+06	1.04933e+07	22902.5	3.27785e+06	30959.5	3.07585e+08
X268437	0.586411	0.844923	0.166957	0.399835	0.0400419	0.855472	0.200767	0.933384	0.898326	0.441748	0.079483			X268437	197188	25476.1	1.27648e+06	472602	2.83022e+06	22090.7	1.09328e+06	4652.22	10871.1	394448	2.05995e+06	1.72117e+08
X268438	0.85887	0.664143	0.46861	0.38232	0.121602	0.354127	0.0722587	0.0898015	0.38932	0.106809	6.88e-07			X268438	3939.27	23496.4	65504.5	95226.9	299962	107147	405051	360547	92457.5	325655	3.22209e+06	3.22051e+07
X268445	0.589742	0.433555	0.680566	0.10114	0.376323	0.284881	0.109522	0.031625	0.0371843	0.0450164	0.217057			X268445	338292533	7.14016e+08	1.97159e+08	3141487158	9.11537e+08	1332872665	2993047000	5419236373	5091778025	4708952298	1777132418	300604000000
X268448	0.887279	0.85953	0.0956102	0.631116	0.0143594	0.0682268	0.00644311	0.675639	0.792839	0.924943	0.000741642			X268448	2395.07	3733.36	332827	27493.1	722738	398909	897497	20875.6	8222.37	1057.92	1.38698e+06	3.08124e+07
X268454	0.163128	0.00111369	0.496501	0.831783	0.0237159	1.44e-06	0.325258	0.170183	0.662803	0.515663	6.28e-13			X268454	50852.8	282608	12055.3	1175.37	134567	632838	25252.9	49182.5	4954.38	11015.6	1.49256e+06	6.73327e+06
X268533	0.27309	0.0156629	0.165295	0.366989	0.324061	0.471633	0.871332	0.898146	0.456203	0.845215	0.378563			X268533	181384	889896	291112	122803	146788	78140.7	3952.45	2468.6	83733.7	5742.49	116989	3.89449e+07
X268565	0.145822	0.435522	0.419532	0.00172282	0.0175319	0.651408	0.137666	0.418015	0.835198	0.58052	7.97e-10			X268565	2.07439e+06	594520	637178	9.77832e+06	5.57085e+06	199432	2.16147e+06	641353	42271.3	298424	3.97125e+07	2.52451e+08
X268610	0.393535	0.185907	0.152954	0.116414	0.00309143	0.053837	0.397239	0.555497	0.966397	0.0705584	1.01e-11			X268610	2.79811e+08	6.73871e+08	787069780	9.50607e+08	3416963829	1437251489	2.75452e+08	1.33491e+08	681167	1263052957	19466024013	99217563567
X268643	0.859551	0.893898	0.434386	0.765123	0.998858	0.432832	0.753636	0.798118	0.788841	0.57863	0.00521135			X268643	39916.3	22677.7	779917	113806	2.61033	785215	125594	83415.1	91449.5	393456	1.01011e+07	3.2954e+08
X269146	0.468187	0.937812	0.320787	0.969457	0.109873	0.882644	0.439738	0.570219	0.312947	0.259109	0.56589			X269146	1220836337	1.41071e+07	2288809885	3.39762e+06	5953038519	5.05039e+07	1385072457	747437911	2364336027	2958662122	764359449	599078000000
X269160	0.805275	0.758069	0.346414	0.03255	0.934345	0.26667	0.864942	0.872609	0.40265	0.357127	1.58e-22			X269160	3.90142e+06	6.09084e+06	5.70027e+07	2.95896e+08	435609	7.93828e+07	1.857e+06	1.65037e+06	4.50173e+07	5.4518e+07	7402401816	16592355534
X269178	0.531173	0.948877	0.621935	0.851409	0.39428	0.860457	0.0501982	0.1818	0.349627	0.187009	0.0256025			X269178	6.82355e+07	714808	4.22983e+07	6.10143e+06	126357128	5.37348e+06	6.71741e+08	3.1106e+08	1.52363e+08	3.03739e+08	8.74752e+08	44946246666
X269331	0.0223363	0.0212498	0.462372	0.84124	0.546872	0.932683	0.466492	0.205132	0.174891	0.241095	3.08e-11			X269331	7.9911e+07	8.12535e+07	8.19525e+06	608171	5.50489e+06	108146	8.04529e+06	2.44086e+07	2.79951e+07	2.0883e+07	7.29233e+08	3917938046
X269984	0.289496	0.673114	0.664133	0.292463	0.25242	0.0104326	0.628253	0.199792	0.804771	0.465836	0.954616			X269984	444298	70352.1	74527.7	438855	518892	2.62508e+06	92677.6	651640	24144.7	210366	1279.8	1.02144e+08
X269987	0.464823	0.985345	0.405611	0.299388	0.370629	0.199309	0.182388	0.487821	0.824169	0.49356	4.24e-16			X269987	6.25618e+06	3947.01	8.10148e+06	1.2624e+07	9.3911e+06	1.93331e+07	2.08713e+07	5.63582e+06	577544	5.48846e+06	881405826	3023930379
X270086	0.409448	0.733745	0.493721	0.153525	0.842455	0.515351	0.491639	0.203858	0.824798	0.542948	0.0031486			X270086	7.37264e+06	1.25233e+06	5.07344e+06	2.21289e+07	427516	4.58325e+06	5.12256e+06	1.75261e+07	530392	4.00793e+06	9.59643e+07	2797351400
X270185	0.725536	0.825442	0.658245	0.64155	0.621197	0.381022	0.0570151	0.0537769	0.05593	0.0736734	0.0620892			X270185	2.73723e+08	1.08014e+08	4.34603e+08	4.81398e+08	5.42438e+08	1706426597	8099021155	8318512584	8171057037	7147500708	7780567136	573961000000
X270207	0.314737	0.520497	0.793006	0.0710559	0.000870573	0.846605	0.585811	0.0949175	0.00660334	0.0308283	0.000375879			X270207	1.85904e+08	7.58614e+07	1.26426e+07	6.01966e+08	2079094061	6.87069e+06	5.45419e+07	5.14758e+08	1373911483	8.63696e+08	2379701896	47455018448
X270249	0.436906	0.769183	0.634232	0.0163888	4.45e-05	0.966022	0.896309	0.0889954	0.0266939	0.0170755	0.000147145			X270249	1.52741e+08	2.17396e+07	5.71649e+07	1470444677	4346582373	458038	4.28751e+06	734220811	1251367503	1451845033	3740247087	65251512820
X270409	0.723631	0.884176	0.427065	0.601877	0.514682	0.185725	0.854363	0.69601	0.996626	0.792769	5.62e-05			X270409	9.06115e+06	1.53757e+06	4.57557e+07	1.97291e+07	3.07823e+07	1.27303e+08	2.44111e+06	1.1063e+07	1295.51	5.00106e+06	1213350742	18727989608
X270547	0.238677	0.322933	0.972627	0.85213	0.0445027	0.0412873	0.538416	0.4247	0.2055	0.727971	0.362065			X270547	3164.98	2225.47	2.67686	78.9992	9250.97	9543.85	861.105	1450.62	3655.37	275.116	1891.66	587697
X271050	0.140938	0.337266	0.920786	0.607586	0.983775	0.00627358	0.159062	0.934567	0.314435	0.0888551	3.46e-72			X271050	1.16998e+07	4.95787e+06	53152.1	1.41807e+06	2222.73	4.07349e+07	1.06998e+07	36228.7	5.44966e+06	1.56473e+07	3453700080	1389375676
X271121	0.609611	0.382712	0.0811648	0.552776	0.860357	0.197791	0.731955	0.581782	0.490804	0.378609	0.292394			X271121	182018	532433	2.13461e+06	246023	21594.3	1.16098e+06	81878.4	211788	331559	541699	775136	1.80363e+08
X271416	0.506773	0.973145	0.99927	0.805319	0.624378	0.005552	0.901794	0.959459	0.410776	0.80815	0.0184103			X271416	53145.7	136.54	0.10096	7319.95	28901	940470	1834.6	311.322	81620.8	7104.36	676739	3.11453e+07
X271426	0.7551	0.856249	0.596406	0.127067	0.241009	0.261235	0.465827	0.755082	0.0176487	0.494344	1.48e-12			X271426	7870.71	2654.31	22695.1	189137	111480	102336	43060.9	7871.86	460404	37809.7	4.46884e+06	2.09075e+07
X272306	0.233225	0.0565476	0.616063	0.252489	0.879458	0.0980212	0.184456	0.822868	0.702457	0.497204	0.0109238			X272306	1.2393e+07	3.18438e+07	2.1878e+06	1.14172e+07	200033	2.39336e+07	1.53704e+07	435858	1.26947e+06	4.01193e+06	5.70468e+07	2248135673
X272698	0.882998	0.898862	0.957737	0.181619	0.0378612	0.943313	0.335551	0.148221	0.366856	0.622617	0.0877871			X272698	53878.2	40184.6	6985.66	4.45382e+06	1.0814e+07	12577.3	2.31092e+06	5.22106e+06	2.02871e+06	602764	7.29073e+06	6.43013e+08
X272849	0.203911	0.0925517	0.363386	0.3991	0.0104727	0.0587749	0.547181	0.207508	0.855806	0.740845	0.000960311			X272849	2.94676e+07	5.17754e+07	1.50593e+07	1.2958e+07	1.20776e+08	6.5451e+07	6.5998e+06	2.90023e+07	600981	1.99112e+06	2.02658e+08	4704453077
X273236	0.850168	0.627264	0.399369	0.29017	0.421452	0.443168	0.876254	0.582946	0.703799	0.767651	0.502357			X273236	2045.51	13521.1	40764.5	64268.1	37088.8	33745.1	1389.94	17291.2	8287.62	5004.13	25812.8	1.48167e+07
X273447	0.00134267	0.000791759	0.218741	0.637638	0.303337	0.887739	0.108683	0.377897	0.354888	0.597532	0.261455			X273447	103403000000	113448000000	14953729640	2187696163	10464752394	1.96437e+08	25491713547	7675778429	8450743287	2749014098	12460583943	2548080000000
X273598	0.572403	0.829968	0.334845	0.562521	0.934057	0.0699554	0.262362	0.526201	0.00940647	0.954023	1.52e-11			X273598	4.0958e+06	592370	1.19678e+07	4.31031e+06	87937.9	4.24513e+07	1.61752e+07	5.16396e+06	8.77628e+07	42697.1	6.3912e+08	3320320745
X273619	0.978903	0.614369	0.875802	0.0725365	0.273925	0.307801	0.937784	0.873639	0.840686	0.755781	6.27e-20			X273619	1961.81	712561	68534.5	9.10346e+06	3.36593e+06	2.92384e+06	17093.2	70963.4	113372	271447	2.76628e+08	7.25224e+08
X273944	0.485521	0.361225	0.0925723	0.553578	0.895218	0.303518	0.854701	0.628509	0.626227	0.590323	0.438996			X273944	8.11073e+07	1.39091e+08	4.73855e+08	5.85005e+07	2.8896e+06	1.76716e+08	5.58651e+06	3.90123e+07	3.9533e+07	4.83087e+07	99881728	43061182287
X273984	0.967887	0.701572	0.993665	0.270002	0.0414803	0.676867	0.371222	0.734119	0.0909095	0.351328	0.0788073			X273984	444047	4.02417e+07	17271.2	3.34136e+08	1147898616	4.75976e+07	2.19397e+08	3.16131e+07	7.87404e+08	2.38386e+08	8.5146e+08	70821439498
X273985	0.179506	0.337332	0.456001	0.179827	0.853133	0.422386	0.105265	0.163775	0.976867	0.540577	0.624748			X273985	11407.1	5818.3	3509.78	11390.3	216.235	4066.11	16639.2	12279.7	5.30487	2364.34	1510.19	1.63095e+06
X275608	0.918713	0.426565	0.532093	0.121932	0.830748	0.125879	0.904768	0.548038	0.156948	0.962202	0.00263689			X275608	566343	3.44158e+07	2.12437e+07	1.30687e+08	2.4844e+06	1.27958e+08	778339	1.96346e+07	1.09358e+08	122118	5.00419e+08	14056023492
X276947	0.63895	0.319709	0.643757	0.0012002	0.079821	0.861781	0.924162	0.052032	0.671181	0.335236	2.12e-06			X276947	147844	666025	143641	7.18753e+06	2.07241e+06	20353	6083.86	2.55285e+06	121040	624534	1.577e+07	1.7355e+08
X277188	0.637886	0.74195	0.67286	0.706434	0.253787	0.249216	0.0395463	0.0277198	0.46122	0.832164	0.598506			X277188	6.87526e+06	3.3643e+06	5.53267e+06	4.40239e+06	4.05053e+07	4.12961e+07	132538233	1.5174e+08	1.68615e+07	1.39349e+06	8.60613e+06	8019659877
X280051	0.590435	0.512891	0.86861	0.402781	0.960549	0.149358	0.0800528	0.897695	0.391831	0.634059	4.3e-21			X280051	55668	82306.9	5256.43	134635	469.951	400889	591979	3175.29	141038	43542.1	2.03597e+07	4.96509e+07
X280537	0.704685	0.507466	0.974668	0.483689	0.52248	0.25649	0.863502	0.583328	0.429974	0.543374	0.611681			X280537	2.35521e+07	7.20675e+07	165286	8.04828e+07	6.70939e+07	211585442	4.84492e+06	4.93485e+07	1.02225e+08	6.0581e+07	4.22678e+07	42372360867
X280539	0.0130956	0.242792	0.728324	0.748862	0.92957	0.0573794	0.0238904	0.00719025	0.00680877	0.348463	0.0365419			X280539	53975.6	11851.4	1045.59	888.13	67.6839	31509.4	44646.8	63477.1	64349.7	7628.86	38197	2.2396e+06
X280602	0.865633	0.578551	0.185554	0.836452	0.818945	0.681579	0.980809	0.848227	0.704985	0.932717	7.6e-08			X280602	473.096	5101.65	29055.5	704.168	865.816	2782.56	9.56083	605.214	2368.98	117.775	505288	4.27112e+06
X280606	0.0585923	0.793871	0.513447	0.0256255	0.544462	0.844233	0.608488	0.459807	0.325768	0.526115	3.36e-08			X280606	9.47701e+06	179665	1.12459e+06	1.32339e+07	967248	101589	690761	1.43917e+06	2.54566e+06	1.05832e+06	8.51415e+07	6.80193e+08
X280647	0.412844	0.283167	0.768032	0.830214	0.500862	0.0158374	0.77567	0.0520265	0.21867	0.560941	0.000215994			X280647	5604.39	9635.17	726.234	383.8	3785.2	49134.6	677.891	31738.5	12665.9	2823.61	117312	2.15758e+06
X280684	0.324476	0.545757	0.379457	0.158435	0.600485	0.608714	0.605544	0.361065	0.0904986	0.51936	9.3e-05			X280684	8812.13	3308.99	7008.95	18090.7	2486.15	2375.39	2417.68	7569.9	26105.6	3764.41	142543	2.34201e+06
X280712	0.38369	0.968023	0.681679	0.292487	0.294739	0.0685904	0.416269	0.289862	0.824577	0.747295	0.00893514			X280712	939.112	1.98584	207.971	1372.31	1359.54	4124.65	817.653	1387.36	60.7224	128.318	8559.85	319440
X280722	0.404775	0.921937	0.257492	0.734555	0.181117	0.392054	0.878654	0.28417	0.972555	0.136996	3.32e-05			X280722	3.43289e+06	47431.1	6.34873e+06	567988	8.86406e+06	3.62341e+06	115137	5.67804e+06	5846.2	1.09693e+07	8.7978e+07	1276787230
X280727	0.459033	0.164209	0.141573	0.890517	0.840086	0.170146	0.0311552	0.541026	0.519996	0.691984	3.13e-30			X280727	432338000000	1530030000000	1709270000000	14926229415	32076776831	1487670000000	3691640000000	294546000000	326309000000	123670000000	133762000000000	203632000000000
X280737	0.980807	0.186537	0.014646	0.761704	0.723694	0.0298391	0.183085	0.269704	0.451702	0.34854	0.036829			X280737	15.0661	45572.5	156912	2394.21	3254.23	123959	46297	31787.9	14759.9	22914.6	114415	6.7292e+06
X280940	0.893122	0.781159	0.571719	0.506555	0.683661	0.367113	0.0509573	0.0634516	0.466378	0.874029	0.505456			X280940	98674.8	421933	1.74926e+06	2.41362e+06	907867	4.4533e+06	2.09787e+07	1.89559e+07	2.90305e+06	137405	2.42614e+06	1413019963
X281147	0.304087	0.60582	0.839152	0.0898878	0.633717	0.210673	0.414574	0.259647	0.622324	0.0206172	0.449082			X281147	2.70986e+06	682225	105500	7.40602e+06	581623	4.02392e+06	1.70656e+06	3.26145e+06	621501	1.38644e+07	1.4687e+06	6.61885e+08
X281189	0.144699	0.650503	0.358287	0.510048	0.741086	0.0259422	0.820786	0.0725962	0.229258	0.101139	0.810001			X281189	2.40656e+07	2.31354e+06	9.52314e+06	4.89339e+06	1.23027e+06	5.64194e+07	578223	3.65426e+07	1.63308e+07	3.04364e+07	651321	2912379999
X281575	0.0447078	0.00528734	0.162131	0.612305	0.913555	0.331495	0.687284	0.508514	0.125519	0.067497	0.694881			X281575	91329.8	177583	44114.3	5778.63	265.014	21246.4	3645.19	9838.55	53022.1	75663.8	3460.93	5.81327e+06
X281951	0.231377	0.234491	0.923807	0.568425	0.111099	0.0324972	0.999943	0.049122	0.401898	0.145111	0.00257422			X281951	159245	157131	1014.11	36090.9	282826	511405	0.000569031	432419	78006.3	236332	1.02538e+06	2.86595e+07
X282690	0.645536	0.412454	0.22559	0.0336611	0.157633	0.495238	0.667887	0.555799	0.766215	0.648797	5.4e-48			X282690	16006101	5.08623e+07	1.11363e+08	3.44186e+08	1.51585e+08	3.52052e+07	1.39257e+07	2.62606e+07	6.68648e+06	1.56918e+07	24811953554	19548205122
X284386	0.00224286	0.0912444	0.789545	0.434098	0.716842	0.822768	0.947394	0.0227438	0.13626	0.200467	0.0135861			X284386	3.69622e+07	1.11472e+07	276909	2.3808e+06	511376	195013	16919.9	2.03674e+07	8.66429e+06	6.39034e+06	2.39552e+07	1004700547
X286263	0.215229	0.247085	0.396512	0.227135	0.513014	0.834644	0.177206	0.865334	0.357661	0.651569	0.140881			X286263	1.06511e+07	9.28701e+06	4.97735e+06	1.01143e+07	2.96111e+06	301317	1.26344e+07	198864	5.85958e+06	1.41054e+06	1.5055e+07	1787310461
X287414	0.371854	0.313163	0.994498	0.665559	0.453781	0.593035	0.0892028	0.926976	0.368389	0.12018	0.0241595			X287414	1.21469e+07	1.55019e+07	723.311	2.8426e+06	8.54417e+06	4.34641e+06	4.41792e+07	127752	1.23243e+07	3.69002e+07	7.80721e+07	3931412450
X287419	0.81951	0.944936	0.645263	0.445657	0.663271	0.164222	0.400625	0.99026	0.585072	0.547277	0.203259			X287419	3.12014e+06	285850	1.27044e+07	3.4895e+07	1.13641e+07	1.16381e+08	4.23907e+07	8929.94	1.78738e+07	2.17205e+07	9.7308e+07	15490187060
X287425	0.978451	0.458556	0.733123	0.731954	0.0846914	0.804693	0.284192	0.173045	0.127718	0.666514	6.5e-19			X287425	12989.6	9.79185e+06	2.07034e+06	2.08926e+06	5.32256e+07	1.08874e+06	2.04646e+07	3.31684e+07	4.149e+07	3.30739e+06	1642750205	4602169263
X287966	0.0675665	0.00815133	0.239544	0.0127941	0.271425	0.385022	0.162561	0.89015	0.164495	0.914797	0.000216875			X287966	5.82468e+08	1228992732	2.40235e+08	1086390465	2.0999e+08	1.30894e+08	3.39071e+08	3.30415e+06	3.3596e+08	1.98271e+06	2433066520	44774014430
X288375	0.908761	0.735763	0.581366	0.443604	0.814569	0.244739	0.39922	0.945841	0.596709	0.70823	0.120465			X288375	2.65653e+06	2.30402e+07	6.1531e+07	1.18853e+08	1.11273e+07	2.744e+08	1.43942e+08	933371	5.66624e+07	2.83351e+07	4.89996e+08	52285642276
X288810	0.932838	0.778993	0.372714	0.306732	0.246064	0.0672243	0.957487	0.946036	0.0471562	0.457309	0.156361			X288810	7146.16	79253.1	800734	1.05327e+06	1.35736e+06	3.39215e+06	2859.18	4609.67	3.9945e+06	556482	2.02935e+06	2.60098e+08
X288852	0.23091	0.504247	0.144232	0.23435	0.00283408	0.0407787	0.0279597	0.56775	0.59417	0.0705061	0.00268558			X288852	9.79473e+07	3.03777e+07	1.45708e+08	9.65114e+07	6.17031e+08	2.8714e+08	3.31833e+08	2.22314e+07	1.933e+07	2.24035e+08	6.23958e+08	17592243799
X288872	0.287888	0.440017	0.102397	0.158321	0.291389	0.255378	0.263382	0.921974	0.740584	0.753333	0.115479			X288872	15273.8	8054.61	36184.3	26958.2	15053.2	17499.4	16919.8	129.455	1479.39	1332.76	33591.9	3.48807e+06
X288894	0.664105	0.878808	0.491026	0.821475	0.416353	0.965486	0.511679	0.365291	0.634232	0.541588	0.0768619			X288894	211.112	26.0209	531.253	56.9875	740.211	2.0953	482.324	918.698	253.437	417.284	3524.13	289289
X289827	0.0364348	0.250955	0.555514	0.24609	0.814171	0.840725	0.954559	0.0462646	0.320254	0.122311	0.0326382			X289827	1459455786	4.36904e+08	1.14989e+08	4.46005e+08	1.82697e+07	1.33552e+07	1.07365e+06	1323461340	3.27278e+08	7.93077e+08	1522709080	85473408712
X291025	0.0919189	0.0182526	0.259219	0.512334	0.450132	0.419446	0.776497	0.67584	0.386614	0.657066	0.588307			X291025	23759693374	46853910949	10615441516	3574260291	4749690424	5429673097	6.7054e+08	1455030139	6244634840	1640343632	2438791992	2150450000000
X294392	0.0128244	0.566072	0.824143	0.670385	0.833689	0.362992	0.120453	0.0807197	0.505298	0.458422	1.48e-23			X294392	64562	3394.06	508.693	1866.59	454.164	8537.34	24954.7	31605.7	4575.15	5668.58	1.25834e+06	2.66265e+06
X294504	0.748768	0.770933	0.129524	0.448145	0.592566	0.677454	0.663812	0.216593	0.731077	0.632147	2.22e-05			X294504	36931.5	30522	831021	207348	103143	62301.8	68036.8	551262	42533.8	82532.7	6.70656e+06	9.30582e+07
X294505	0.282561	0.567541	0.0931788	0.00347281	0.985292	0.744982	0.330085	0.311043	0.235813	0.783821	1.94e-22			X294505	149086	42127.2	365079	1.1186e+06	43.7778	13631.5	122420	132464	181545	9697.04	1.47812e+07	3.33003e+07
X294509	0.978129	0.662861	0.67007	0.104821	0.88651	0.397887	0.449149	0.0347613	0.746878	0.620761	0.0500531			X294509	2874.14	727086	694382	1.01109e+07	77896.6	2.73683e+06	2.19283e+06	1.71909e+07	398441	936564	1.47926e+07	9.88513e+08
X295066	0.934782	0.809917	0.894802	0.100137	0.100604	0.21063	0.0607046	0.0404528	0.0602592	0.0461048	0.461349			X295066	5.63714e+07	4.87103e+08	1.47199e+08	22876991507	22813878861	13232259409	29818106166	35635080566	29922280948	33744742538	4572725806	2176130000000
X295067	0.591862	0.436086	0.886624	0.952567	0.853155	0.193783	0.631598	0.513041	0.352693	0.175627	0.148026			X295067	257546	543799	18204.4	3168.43	30680.9	1.51707e+06	205962	383457	774758	1.64837e+06	1.88137e+06	231482027
X295145	0.170637	0.581784	0.232507	0.547778	0.720847	0.435746	0.462689	0.31024	0.0990554	0.461173	3.31e-09			X295145	1.64171e+07	2.64478e+06	1.24546e+07	3.15039e+06	1.1128e+06	5.29913e+06	4.70465e+06	8.98948e+06	2.38311e+07	4.73664e+06	3.26481e+08	2252368966
X295226	0.894712	0.726462	0.68019	0.901234	0.417908	0.825169	0.903758	0.88067	0.126124	0.133763	1.87e-05			X295226	2.43941e+07	1.70486e+08	2.36715e+08	2.14501e+07	9.15038e+08	6.79664e+07	2.03627e+07	3.13875e+07	3273100351	3144836469	26441540587	360013000000
X295269	0.853031	0.647116	0.340999	0.43463	0.333792	0.478502	0.716309	0.477529	0.425556	0.459784	3.37e-07			X295269	4.32837e+07	2.64391e+08	1145466429	7.70745e+08	1180216690	6.34066e+08	1.66587e+08	6.36879e+08	8.0172e+08	6.89853e+08	34527096994	326011000000
X296133	0.295868	0.234873	0.288326	0.890211	0.585189	0.362689	0.701507	0.163445	0.733635	0.883449	0.0574144			X296133	7.70662e+08	9.95819e+08	7.95185e+08	1.34104e+07	2.09791e+08	5.84056e+08	1.0342e+08	1371923994	8.15156e+07	1.51255e+07	2558836660	181927000000
X298951	0.795362	0.983459	0.835837	0.187553	0.0153148	0.0426478	0.346683	0.137008	0.10311	0.942757	2.35e-06			X298951	213519	1364.31	136300	5.53078e+06	1.88759e+07	1.31467e+07	2.8155e+06	7.04835e+06	8.47578e+06	16364.6	7.3871e+07	8.20453e+08
X299158	0.745352	0.353035	0.185448	0.388308	0.082431	0.0214148	0.194688	0.162243	5.23e-05	0.634506	0.887299			X299158	221618	1.81487e+06	3.69582e+06	1.56563e+06	6.3733e+06	1.12327e+07	3.54434e+06	4.11852e+06	3.54814e+07	474954	42194.2	5.43019e+08
X299407	0.399048	0.839074	0.155114	0.331957	0.00576675	0.177411	0.151408	0.470854	0.214417	0.588447	0.000138659			X299407	184558	10688.3	525848	244367	2.00457e+06	473100	535458	134885	400630	75915.2	3.87056e+06	6.69899e+07
X299415	0.140052	0.351029	0.134281	0.0274378	0.896202	0.00533384	0.142228	0.248394	0.0663802	0.205926	2.81e-09			X299415	324079	129123	333784	727586	2522.65	1.16796e+06	320538	197976	502797	237852	5.60792e+06	3.83131e+07
X299418	0.176935	0.107747	0.66391	0.53638	0.0580226	0.60116	0.900793	0.916448	0.0819893	0.279716	0.0469444			X299418	515885	733083	53256.1	107871	1.02017e+06	77086.9	4381.82	3103.33	857949	330210	1.12155e+06	7.28873e+07
X299427	0.37838	0.692264	0.233542	0.105895	0.00233399	0.431239	0.00430424	0.611549	0.490387	0.429034	1.81e-06			X299427	4367722831	8.80669e+08	7998101347	14768645090	53024826416	3485899479	46540058927	1450358122	2675934755	3519441479	133889000000	1452870000000
X299430	0.344869	0.35645	0.154908	0.24222	0.118876	0.129426	0.412188	0.784211	0.643411	0.261388	0.0229954			X299430	6737.54	6420.73	15311.4	10336.7	18419.9	17410.4	5075.87	565.34	1616.17	9531.82	39355.8	1.94862e+06
X299431	0.958763	0.812863	0.857277	0.524132	0.448215	0.141265	0.213344	0.942978	0.106456	0.582157	0.0279762			X299431	147.767	3097.92	1787.76	22444.4	31825.6	120116	85849.8	282.784	144770	16743.9	269445	1.42878e+07
X299436	0.333903	0.226194	0.892493	0.163091	0.0553979	0.199427	0.884406	0.199426	0.490105	0.604273	0.567316			X299436	54105.5	84959	1056.57	112948	213801	95545.8	1222.67	95546.5	27575.7	15544.6	18937.8	1.49524e+07
X299441	0.565935	0.888218	0.850193	0.0686154	0.608529	0.729125	0.699448	0.206572	0.254617	0.886572	5.58e-09			X299441	12666.6	758.963	1370.42	128194	10081.9	4607.53	5727.08	61470.5	49978.3	781.633	1.39476e+06	9.92997e+06
X299448	0.301814	0.350706	0.573864	0.716861	0.529947	0.76371	0.911065	0.497297	0.0525249	0.898543	0.113747			X299448	15763.4	12871.6	4669.17	1941.03	5825.08	1333.58	184.081	6803.56	55867.6	239.872	37086.1	3.8141e+06
X299466	0.881977	0.412164	0.698758	0.748543	0.373256	0.0322802	0.0552141	0.187432	0.348513	0.871447	0.0887474			X299466	8150.26	249001	55392.9	38003.1	293588	1.70989e+06	1.36877e+06	644680	325516	9682.86	1.07718e+06	9.55814e+07
X299487	0.2038	0.676812	0.0892763	0.0895862	0.233866	0.566787	0.939205	0.691993	0.601811	0.471889	0.154173			X299487	2.62155e+06	281245	4.6987e+06	4.68957e+06	2.29968e+06	531269	9413.57	254040	440841	838366	3.29876e+06	418320596
X299526	0.118866	0.0914113	0.193699	0.357051	0.452287	0.777986	0.917411	0.797046	0.925206	0.921515	0.148501			X299526	16424.8	19257.3	11391.2	5710.65	3801.14	534.378	72.2753	444.587	59.2374	65.2477	14088.1	1.73747e+06
X299531	0.631183	0.889676	0.885043	0.198584	0.297617	0.0187428	0.700464	0.953909	0.902746	0.629147	0.641661			X299531	85674.6	7150.27	7767.68	616115	403964	2.07526e+06	55007.4	1241.39	5548.44	86701.2	80511.3	9.60562e+07
X299532	0.990631	0.79804	0.831024	0.306252	0.353784	0.526783	0.331479	0.336312	0.702735	0.957026	0.0600372			X299532	5.20538	2471.98	1719.01	39594.1	32511.6	15133.5	35666	34958.6	5499.33	109.61	134409	9.758e+06
X299539	0.327774	0.625415	0.203998	0.141487	0.791159	0.338119	0.182908	0.147922	0.401253	0.792022	0.0459934			X299539	147150	36569.5	248239	332931	10756.1	140975	272988	322390	108207	10665.2	615419	3.96461e+07
X3.hydroxypropionic.acid	0.15337	0.64511	0.523308	0.255767	0.212119	0.580104	0.0353806	0.0757593	0.17099	0.289456	3.94e-15			X3.hydroxypropionic.acid	4.38862e+06	455077	874283	2.77658e+06	3.34883e+06	656745	9.57473e+06	6.80427e+06	4.03388e+06	2.41166e+06	1.4952e+08	5.5435e+08
X4.hydroxyproline	0.0516544	0.0029545	0.38075	0.380175	0.153522	0.253459	0.509183	0.631539	0.509148	0.422317	0.833025			X4.hydroxyproline	5.07673e+08	1196127574	1.02395e+08	1.02642e+08	2.72142e+08	1.73993e+08	5.8038e+07	3.06193e+07	5.80475e+07	8.57915e+07	5.91544e+06	34401251107
X5.methoxytryptamine	0.00156202	0.000679754	0.199255	0.586513	0.367206	0.890298	0.123657	0.408081	0.33804	0.680901	0.276591			X5.methoxytryptamine	31510313650	36469590334	5106786248	9.14393e+08	2515810147	5.87714e+07	7356343884	2117031372	2840497460	5.22602e+08	3665317983	798571000000
X6.hydroxynicotinic.acid	0.705292	0.102755	0.163656	0.572232	0.376203	0.15127	0.312603	8.87e-18	0.0121641	0.316804	0.248889			X6.hydroxynicotinic.acid	80117.5	1.49858e+06	1.09057e+06	178732	439192	1.15788e+06	572139	4.77925e+07	3.56381e+06	562272	746465	1.44763e+08
xylitol	0.216474	0.688214	0.148122	0.751595	0.590493	0.18337	0.693074	0.29256	0.469002	0.777863	0.708365			xylitol	2.04766e+08	2.15277e+07	2.80659e+08	1.33937e+07	3.87232e+07	2.37384e+08	2.08259e+07	1.48375e+08	7.0147e+07	1.06379e+07	1.87047e+07	34548432440
xylitol.563	0.437963	0.463195	0.122436	0.511329	0.834749	0.307972	0.837905	0.612687	0.684946	0.643871	0.851216			xylitol.563	1.7254e+08	1.54324e+08	6.86624e+08	1.23667e+08	1.24679e+07	2.98333e+08	1.19896e+07	7.34509e+07	4.71697e+07	6.12464e+07	1.00789e+07	74050455090
xylonic.acid	0.140641	0.985912	0.108407	0.833916	0.851011	0.00489281	0.374727	0.713934	0.601706	0.371746	1.96e-07			xylonic.acid	448108	64.0894	532405	9037.95	7252.1	1.65283e+06	162204	27628.4	56027	164243	5.8653e+06	5.31341e+07
xylonolactone.NIST	0.0857201	0.411884	0.255442	0.573805	0.957052	0.968316	0.931727	0.247754	0.780176	0.882145	0.0271338			xylonolactone.NIST	3.66604e+06	832275	1.60044e+06	390750	3579.94	1947.52	9060.24	1.65333e+06	96163.2	27130.9	6.08394e+06	3.19093e+08
xylose.1	0.459191	0.611673	0.300551	0.19178	0.422423	0.158817	0.258898	0.0976771	0.598965	0.026023	0.00152677			xylose.1	1.34119e+06	630617	2.62632e+06	4.18052e+06	1.57575e+06	4.87399e+06	3.12475e+06	6.7437e+06	676672	1.22327e+07	2.50504e+07	6.32147e+08
xylose.2	0.546746	0.644869	0.310037	0.430892	0.250763	0.556964	0.0325501	0.0269416	0.0446736	0.00171221	0.00021941			xylose.2	7.11667e+06	4.16147e+06	2.02196e+07	1.21634e+07	2.58952e+07	6.75999e+06	9.02698e+07	9.67567e+07	7.95508e+07	1.96296e+08	2.74618e+08	5061889988
xylulose.NIST	0.105202	0.00656834	0.0696211	0.263683	0.34908	0.378261	0.839154	0.32161	0.266281	0.451491	0.0281283			xylulose.NIST	316508	899045	397458	150244	105368	93278.2	4943.07	118081	148615	68086.4	583702	3.10123e+07
z.biphenyl	0.996491	0.165606	0.0131072	0.000371441	0.223549	0.0843315	0.104643	0.701987	0.0395334	0.158412	5.7e-09			z.biphenyl	1.46065	145749	470493	980975	112229	226363	199936	11063.2	322760	150852	2.73933e+06	1.95271e+07
Aliphatic Glucosinolates
	AL.AV.I.80	AL.AV.II.4	AL.AV.III.4	AL.AV.III.74	AL.AV.III.96	AL.AV.IV.17	AL.AV.V.8	AL.AV.V.26	AL.AV.V.82	Maternal					AL.AV.I.80	AL.AV.II.4	AL.AV.III.4	AL.AV.III.74	AL.AV.III.96	AL.AV.IV.17	AL.AV.V.8	AL.AV.V.26	AL.AV.V.82	Maternal
	C1_21578242	X2_311554	X3_620734	C3_17794297	MSAT3.28	C4_1416972	C5_1956241	ICE5	C5_22259506	Maternal					C1_21578242	X2_311554	X3_620734	C3_17794297	MSAT3.28	C4_1416972	C5_1956241	ICE5	C5_22259506	Maternal	Residuals
OH3	0.124724	0.827635	0.883327	0.296941	0.0372342	1.69e-66	0.121266	0.359354	0.382712	0.740384				OH3	2.55902	0.0512559	0.0232832	1.1784	4.72882	579.182	2.60692	0.909644	0.824883	0.118713	295.669
MSO3	0.502265	1.54e-05	0.061333	0.930374	0.0297559	5.44e-08	9.93e-05	0.00107745	0.100305	0.436166				MSO3	0.0279107	1.1981	0.218288	0.000472964	0.295164	1.93333	0.965041	0.67535	0.168143	0.0376066	16.9441
OH4	0.912138	0.181648	0.0353671	0.568085	0.00213628	5.42e-31	0.906472	0.0288159	0.340353	0.738025				OH4	4.17e-06	0.00061337	0.00152951	0.000111745	0.00328731	0.0592576	4.73e-06	0.00165191	0.000312049	3.83e-05	0.0937232
Allyl	0.461937	0.525205	0.70002	0.0200792	0.70649	2.07e-75	5.52e-07	0.00467097	0.969376	0.72782				Allyl	0.642154	0.478839	0.176017	6.47062	0.168139	789.794	31.1266	9.62617	0.00174704	0.143607	324.199
Butenyl	0.690284	0.821023	0.269639	0.222945	0.0110734	1.67e-52	0.490761	0.510918	0.60842	0.72882				Butenyl	7.47e-05	2.41e-05	0.000574207	0.000700235	0.00307025	0.172302	0.000223453	0.000203358	0.000123468	5.65e-05	0.128589
MT3	0.154899	0.000164427	0.258803	0.537853	0.0070864	1.39e-10	0.000124013	0.0340867	0.915474	0.846494				MT3	0.0135432	0.0971927	0.00852354	0.00253278	0.0490014	0.296305	0.100928	0.0301922	7.51e-05	0.000249953	1.82391
MSOH	0.974557	0.0266381	0.0418573	0.0305591	0.000247929	0.0217373	0.357724	1.9e-05	0.00229371	0.368073				MSOH	2.38e-07	0.00115842	0.000974783	0.00110218	0.00321529	0.00124234	0.00019792	0.00441712	0.00220962	0.000189552	0.063896
MSOO	0.00147971	0.0869111	1.96e-05	0.307778	0.000698711	0.0014625	0.990288	0.00149084	0.0682711	0.0724169				MSOO	0.526631	0.150757	0.964483	0.0533235	0.60056	0.527776	7.58e-06	0.525898	0.171119	0.166109	13.9939
MT8	3.91e-10	0.423107	0.879733	1.04e-07	0.00299033	6.77e-05	0.0166934	0.255205	6.06e-06	0.78228				MT8	0.342469	0.00522612	0.000186251	0.242608	0.0728644	0.132947	0.0470915	0.0105565	0.172899	0.000621352	2.22494
SC	0.0561512	0.436651	0.419232	0.00320665	0.00550751	0.074436	4.84e-11	7.64e-05	0.737705	0.666076				SC	5.68525	0.937849	1.0114	13.6641	12.0987	4.95597	72.5288	24.9293	0.17368	0.288428	423.454
LC	4.25e-06	0.0775995	0.000405857	0.0140345	0.00010128	7.11e-05	0.403062	0.001519	0.872474	0.111129				LC	1.71719	0.244631	0.99931	0.476476	1.21351	1.26866	0.0546754	0.799942	0.0020124	0.199148	21.3604
TotAli	0.0110093	0.31166	0.165857	0.00260094	0.00168019	0.020927	2.53e-08	0.00485618	0.796868	0.949889				TotAli	13.6515	2.14045	4.02139	19.2437	20.9756	11.2396	68.6008	16.798	0.138302	0.00824365	570.832
SCpTAli	0.000805552	0.828185	0.00084868	0.183499	0.326418	0.644577	4.87e-20	3.3e-16	0.838524	0.226092				SCpTAli	0.0235868	9.69e-05	0.0233794	0.0036522	0.0019853	0.000438089	0.202415	0.155214	8.55e-05	0.00302338	0.562817
MTOpMTMSOO	0.0246703	0.515564	6.07e-05	0.00824938	0.844791	0.861206	0.0391235	0.106336	1.87e-05	0.244884				MTOpMTMSOO	0.0166168	0.00138019	0.054035	0.0230582	0.000125035	9.97e-05	0.0139908	0.00854801	0.0617936	0.00442226	0.892214
Indole Glucosinolates
	IN.AV.I.19	IN.AV.I.79	IN.AV.II.59	IN.AV.II.95	IN.AV.III.90	IN.AV.III.107	IN.AV.IV.3	IN.AV.IV.17	IN.AV.IV.68	Maternal					IN.AV.I.19	IN.AV.I.79	IN.AV.II.59	IN.AV.II.95	IN.AV.III.90	IN.AV.III.107	IN.AV.IV.3	IN.AV.IV.17	IN.AV.IV.68	Maternal
	C1_5693045	C1_21416160	C2_10438749	MSAT2.22	X3_19930733	C3_22557391	C4_262249	C4_1416972	C4_11731431	Maternal					C1_5693045	C1_21416160	C2_10438749	MSAT2.22	X3_19930733	C3_22557391	C4_262249	C4_1416972	C4_11731431	Maternal	Residuals
I3M	0.379969	0.00236826	0.000993516	0.633512	0.0731729	0.00916266	0.00865522	4.74e-07	1.76e-28	0.94318				I3M	0.0205242	0.249875	0.294007	0.00604706	0.0858652	0.182825	0.1856	0.70671	4.11018	0.000135073	7.27226
MOI3M4	7.09e-06	0.0786067	0.0122821	8.73e-05	1.74e-05	0.260318	8.29e-07	0.00497992	0.00347053	0.7299				MOI3M4	0.578032	0.0859102	0.175134	0.437288	0.527339	0.0350707	0.701447	0.220959	0.239604	0.00329248	7.55263
NMOI3M	0.0434189	0.00594	0.0955903	0.909243	0.267537	0.109728	0.58775	0.00523377	2.77e-13	0.0648114				NMOI3M	0.00180523	0.00337102	0.00122635	5.71e-06	0.000541228	0.001129	0.000129159	0.00347422	0.0258832	0.0015072	0.120142
Indole	0.000107696	0.230352	0.689336	0.000848382	0.0380526	0.00886732	0.0726589	1.77e-09	1.48e-09	0.698823				Indole	0.746164	0.0698214	0.00773743	0.549957	0.209912	0.33572	0.156874	1.87432	1.8932	0.00724801	13.2385
MO4pInd	0.00254312	0.000439579	6.11e-06	0.0247223	0.000203669	0.413433	2.66e-07	0.0657364	2.33e-18	0.740087				MO4pInd	0.0962076	0.131279	0.220592	0.0528679	0.146978	0.00695619	0.288782	0.0353918	0.9153	0.00114328	2.84074
Growth
	GR.AV.I.19	GR.AV.I.96	GR.AV.II.90	GR.AV.III.10	GR.AV.III.46	GR.AV.III.92	GR.AV.IV.2	GR.AV.IV.52	GR.AV.V.82	Maternal					GR.AV.I.19	GR.AV.I.96	GR.AV.II.90	GR.AV.III.10	GR.AV.III.46	GR.AV.III.92	GR.AV.IV.2	GR.AV.IV.52	GR.AV.V.82	Maternal
	C1_5693045	C1_25500148	X2_18701082	X3.2231413	C3_9339676	C3_20004307	C4_224275	C4_8603815	C5_22018838	Maternal					C1_5693045	C1_25500148	X2_18701082	X3.2231413	C3_9339676	C3_20004307	C4_224275	C4_8603815	C5_22018838	Maternal	Residuals
Day.9	0.276944	0.0309081	2.26e-09	0.204052	1.21e-05	0.0238027	0.0161223	1.34e-07	2.26e-10	0.0864824				Day.9	1.47747	5.85898	47.5635	2.0179	24.7355	6.43136	7.29701	36.4747	53.9894	3.68484	346.124
Day.11	0.148314	0.0501985	8.95e-11	0.839873	1.38e-06	0.00713746	0.0192449	9.26e-06	6.21e-09	0.52624				Day.11	6.03384	11.1087	130.576	0.11746	69.9661	21.0965	15.9191	58.6064	103.304	1.15631	798.324
Day.15	0.156119	0.000241998	1.67e-06	0.928384	9.13e-06	0.000410516	9.64e-06	1.73e-05	7.02e-06	0.867425				Day.15	52.7542	360.772	624.996	0.211101	533.111	333.677	530.167	499.038	547.185	0.728239	7251.76
Day.19	0.0507417	5.57e-07	1.92e-05	0.560229	2.17e-07	0.00400188	3.47e-07	5.61e-08	0.000153879	0.994252				Day.19	627.593	4282.02	3082.83	55.4436	4608.93	1373.01	4445.35	5081.55	2400.57	0.00847426	45316.4
Day.23	0.0248914	3.37e-12	3.33e-05	0.00288784	1.12e-07	0.0536637	5.61e-09	1.97e-08	0.00029691	0.417089				Day.23	4756.78	49602.6	16645	8451.03	27768.8	3511.59	33851.5	31278.5	12557.2	617.665	259982
