# Supplementary material for: Genetic Variation in the Nuclear and Organellar Genomes Modulates Stochastic Variation in the Metabolome, Growth, and Defense
Source: PLoS Genet. 2015 Jan 8;11(1):e1004779. doi: 10.1371/journal.pgen.1004779 (PMC4287608; doi:10.1371/journal.pgen.1004779)
Supplement: S5 Table — Results of single marker ANOVA model testing QTL effects for per line CV phenotypes. Results of the single marker validation modeling using the QTL hotspots found in this analysis with the per line CV phenotypes. Metabolites are at the start with defense compounds and growth at the bottom of the table. (XLSX) [file pgen.1004779.s013.xlsx]

## Sheet: Sheet1
Table S5. Results of single marker ANOVA model testing QTL effects for per line CV phenotypes
Results of the single marker validation modeling using the QTL hotspots found in this analysis with the per line CV phenotypes. Metabolites are at the start with defense compounds and growth at the bottom of the table.
					P Values																Type III Sums of Squares
	M.I.36	M.II.16	M.III.51	M.III.60	M.IV.3	M.IV.23	M.IV.72	M.V.82	M.V.94	M.V.101	Maternal				QTL	M.I.36	M.II.16	M.III.51	M.III.60	M.IV.3	M.IV.23	M.IV.72	M.V.82	M.V.94	M.V.101	Maternal
Metabolite	C1_9981308	C2_1364552	C3_9623868	C3_11020079	C4_262249	C4_2323396	C4_13033934	C5_22259506	C5_25538680	C5_26758064	Maternal			Metabolite	Marker	C1_9981308	C2_1364552	C3_9623868	C3_11020079	C4_262249	C4_2323396	C4_13033934	C5_22259506	C5_25538680	C5_26758064	Maternal		Residuals
z.biphenyl	0.234448	0.935255	0.179991	0.183615	0.313852	0.485851	0.530857	0.599367	0.48212	0.685956	8e-10			z.biphenyl		0.0469038	0.000218353	0.0596897	0.0587042	0.0336303	0.0160861	0.0130052	0.00913559	0.0163633	0.00541154	1.34528		8.55329
xylulose.NIST	0.286333	0.725385	0.233713	0.204824	0.228917	0.129831	0.0942475	0.182937	0.769888	0.543191	3.72e-11			xylulose.NIST		0.0779107	0.00844019	0.0972453	0.110281	0.0992708	0.157611	0.19254	0.121706	0.00585265	0.0252973	3.26039		17.6777
xylose.2	0.769123	0.305715	0.0177714	0.0728454	0.387888	0.357927	0.0995692	0.939219	0.84011	0.206211	0.00245963			xylose.2		0.00380411	0.0464084	0.250755	0.142939	0.0329613	0.0373718	0.120375	0.000256683	0.0017971	0.0707575	0.412107		11.412
xylose.1	0.0947236	0.826457	0.193284	0.437045	0.834439	0.489938	0.583638	0.831144	0.713599	0.163341	0.753078			xylose.1		0.196331	0.00336206	0.118747	0.0422921	0.00305546	0.0333662	0.02102	0.00318016	0.00942332	0.136397	0.00692227		18.0782
xylonolactone.NIST	0.229894	0.589363	0.0674375	0.513918	0.702182	0.121237	0.281692	0.9126	0.316201	0.535845	0.0477996			xylonolactone.NIST		0.102017	0.0205724	0.237552	0.0300947	0.0103216	0.170254	0.0819715	0.000850229	0.0710356	0.0270704	0.278541		18.2432
xylonic.acid	0.440087	0.446806	0.804539	0.80446	0.646388	0.277047	0.282408	0.944855	0.902118	0.779517	3.39e-11			xylonic.acid		0.0207887	0.0201841	0.00213383	0.00213559	0.0073356	0.0412545	0.0403429	0.000166675	0.000526946	0.00273062	1.66849		9.00534
xylitol.563	0.132021	0.617154	0.481706	0.166223	0.00126552	0.010468	0.376555	0.177453	0.225741	0.239956	3.65e-26			xylitol.563		0.0838627	0.00920158	0.018236	0.0708057	0.390274	0.244284	0.0288222	0.0671782	0.054165	0.0509584	5.15655		9.51414
xylitol	0.685835	0.848647	0.260893	0.918899	0.0425452	0.344216	0.356515	0.527852	0.404764	0.910741	1.52e-16			xylitol		0.011318	0.00251861	0.0876158	0.000716879	0.286699	0.0619699	0.0588802	0.0275778	0.0480608	0.000868998	5.39143		17.8743
valine.TMS1x.poor.spec.quality	0.629595	0.469499	0.534405	0.263762	0.404113	0.327906	0.744606	0.591133	0.493321	0.688304	0.92324			valine.TMS1x.poor.spec.quality		0.0118106	0.0265775	0.019605	0.0635365	0.035373	0.0486664	0.0053868	0.0146538	0.0238378	0.00816977	0.000471175		13.1192
valine	0.476571	0.824288	0.0257596	0.753221	0.792653	0.879408	0.00508966	0.038692	0.927837	0.92685	0.000156618			valine		0.0257993	0.00250789	0.25536	0.00502884	0.00351531	0.00117094	0.405284	0.219228	0.000417227	0.000428751	0.747392		13.149
uric.acid	0.351292	0.959596	0.0138071	0.627999	0.967865	0.016457	0.357736	0.0461223	0.913639	0.715407	0.000272681			uric.acid		0.077424	0.00022834	0.545755	0.0208978	0.00014439	0.517604	0.0753748	0.356572	0.00104642	0.0118301	1.20949		22.9983
urea	0.128485	0.0792492	0.0772922	0.442639	0.193003	0.480697	0.751436	0.357278	0.183788	0.456913	9.27e-31			urea		0.152693	0.203847	0.206557	0.0388204	0.111843	0.0327455	0.00660147	0.0558407	0.116623	0.0364479	11.4349		17.0056
tyrosine	0.365804	0.63725	0.192397	0.162312	0.906767	0.233472	0.00576133	0.798618	0.774543	0.79762	3.62e-07			tyrosine		0.0564704	0.0153352	0.11752	0.135112	0.000945586	0.0981303	0.533361	0.00448795	0.0056569	0.00453356	1.87693		17.8202
tryptophan	0.104466	0.522168	0.821188	0.743087	0.344187	0.16737	0.218993	0.944093	0.524996	0.656162	0.407852			tryptophan		0.203103	0.0314245	0.00391634	0.00823719	0.0687101	0.146676	0.116166	0.000376988	0.030999	0.0152008	0.052584		19.816
triethanolamine	0.619137	0.0137945	0.0216208	0.274699	0.832862	0.733346	0.155983	0.0682375	0.650844	0.387383	0.0922557			triethanolamine		0.0160202	0.397649	0.345435	0.0775014	0.00288641	0.00752323	0.130948	0.216868	0.0132801	0.0484898	0.184709		16.7526
trehalose	0.00714765	0.87995	0.417617	0.387061	0.189556	0.84718	0.149092	0.0668047	0.439055	0.131508	0.0586638			trehalose		0.312837	0.000972562	0.0280469	0.0319433	0.0736213	0.00158357	0.0891022	0.144179	0.0255569	0.0974045	0.153466		11.021
trans.sinapinic.acid	0.710772	0.823444	0.0530269	0.430255	0.169543	0.927596	0.64052	0.726667	0.362306	0.901179	2.51e-20			trans.sinapinic.acid		0.00453085	0.00164002	0.124198	0.0205186	0.0623867	0.00027201	0.00718627	0.00402616	0.0273814	0.000507928	3.33073		8.51533
trans.4.hydroxyproline	0.516529	0.250208	0.117228	0.0515346	0.822021	0.0874443	0.42942	0.0695217	0.441473	0.737391	8.63e-44			trans.4.hydroxyproline		0.0191177	0.0601693	0.111922	0.173343	0.00229714	0.133335	0.0283771	0.150493	0.0269237	0.00510473	12.982		11.734
tocopherol.alpha	0.759502	0.541819	0.558769	0.895255	0.763678	0.17173	0.430759	0.0120775	0.793123	0.263514	9.08e-21			tocopherol.alpha		0.0032661	0.0129775	0.0119189	0.000603997	0.00315021	0.0653162	0.0216562	0.222193	0.00239685	0.0436674	3.62088		9.00716
threonine.2TMS	0.0321174	0.712096	0.35915	0.871876	0.68847	0.789272	0.498466	0.807154	0.976584	0.756116	1.2e-07			threonine.2TMS		0.300307	0.00882972	0.0545898	0.00168593	0.0104222	0.00463016	0.029725	0.00386247	5.58e-05	0.0062535	1.91785		16.7549
threonine	0.288387	0.211749	0.405491	0.505368	0.660679	0.307813	0.821312	0.554942	0.924386	0.727686	3.73e-07			threonine		0.0862192	0.119387	0.0528881	0.0338914	0.0147138	0.0795434	0.003894	0.0266209	0.00068757	0.00925665	2.07321		19.7307
threonic.acid	0.635583	0.664124	0.286405	0.521529	0.0631453	0.555726	0.027142	0.500368	0.353616	0.166546	0.0914325			threonic.acid		0.0134673	0.0113068	0.0682735	0.0246489	0.208364	0.0208242	0.295415	0.0272481	0.0516646	0.115145	0.171725		15.4957
talose	0.242184	0.683586	0.529935	0.196209	0.141109	0.729654	0.266828	0.0148765	0.0693375	0.606153	5.72e-13			talose		0.0793684	0.00961651	0.0228486	0.0969795	0.125866	0.00691314	0.0715247	0.347204	0.192119	0.015391	3.32908		14.9598
sucrose	0.822144	0.753725	0.739295	0.859706	0.475124	0.953167	0.971752	0.0869365	0.276496	0.436377	1.42e-06			sucrose		0.0021254	0.00414045	0.00465882	0.00131397	0.0214722	0.000145071	5.27e-05	0.12394	0.0499207	0.0255083	1.02335		10.872
succinic.acid	0.816291	0.00383613	0.0273003	0.0568465	0.0922846	0.0296067	0.335119	0.898593	0.322366	0.386621	0.0407584			succinic.acid		0.00394036	0.620241	0.359009	0.266644	0.208026	0.348617	0.0679404	0.00118562	0.0716267	0.0547965	0.308069		18.8707
stearic.acid	0.751287	0.972577	0.0770118	0.0979021	0.0231642	0.0801028	0.197589	0.411894	0.709186	0.729523	4.72e-38			stearic.acid		0.0025382	2.99e-05	0.0794728	0.0695725	0.131566	0.0778353	0.0420738	0.0170323	0.00351478	0.00302086	5.89568		6.53044
squalene	0.193241	0.625426	0.0379392	0.019069	0.0641203	0.368947	0.308575	0.178072	0.256827	0.380781	0.528148			squalene		0.182166	0.0255744	0.465937	0.595744	0.370092	0.08672	0.111431	0.195223	0.138262	0.0825206	0.0427191		27.7279
spermidine.minor	0.650979	0.181997	0.467965	0.0940194	0.938701	0.281449	0.934257	0.0313631	0.824065	0.071336	3.94e-07			spermidine.minor		0.00884934	0.0772517	0.0227907	0.121857	0.000255608	0.0502517	0.000294104	0.202043	0.00213642	0.14144	1.16899		11.1725
spermidine	0.613256	0.611867	0.0010035	0.221314	0.415529	0.54911	0.570227	0.101472	0.370398	0.950455	2.14e-18			spermidine		0.0236871	0.023873	1.02415	0.139031	0.061517	0.0332863	0.0298888	0.249877	0.0744731	0.000357818	8.25702		23.9571
sorbitol	0.42612	0.211668	0.140487	0.44097	0.540054	0.662548	0.514559	0.0575714	0.209459	0.818242	0.00802717			sorbitol		0.0577264	0.142433	0.198605	0.0541116	0.0342009	0.0173424	0.0386996	0.330552	0.143824	0.00480788	0.648472		23.5312
sophorose	0.946653	0.304525	0.0641928	0.281437	0.00433288	0.371737	0.257559	0.932607	0.612327	0.70801	0.0299646			sophorose		0.000240378	0.056721	0.185149	0.0624294	0.443931	0.0429038	0.0689942	0.000383967	0.0137948	0.00753349	0.255276		13.8793
shikimic.acid	0.472826	0.417624	0.0878117	0.0322182	0.472352	0.561494	0.504451	0.231042	0.81668	0.685994	0.0183207			shikimic.acid		0.0528526	0.0673956	0.300237	0.474124	0.0529661	0.0345616	0.0456879	0.147369	0.00550624	0.0167517	0.576347		26.4839
serine.minor	0.480861	0.633871	0.333283	0.844547	0.973043	0.773557	0.0741602	0.788925	0.565415	0.948197	1.63e-08			serine.minor		0.0338385	0.0154398	0.0638005	0.0026159	7.77e-05	0.00563302	0.218261	0.00487637	0.0224932	0.00028718	2.30935		17.5864
serine.4TMS	0.0805895	0.713443	0.217985	0.248604	0.681765	0.690393	0.779175	0.00673286	0.132713	0.990914	3.72e-08			serine.4TMS		0.181565	0.00797533	0.0899857	0.0789013	0.00994423	0.00938305	0.00464886	0.440343	0.134228	7.67e-06	1.90004		15.2829
serine	0.29439	0.641387	0.913807	0.328302	0.476978	0.725075	0.928492	0.395131	0.0914999	0.193576	1.63e-09			serine		0.0766525	0.0150987	0.000815084	0.0666046	0.0352214	0.0086068	0.000560322	0.0503774	0.19922	0.117975	2.71735		17.9843
salicylic.acid	0.179078	0.130071	0.815869	0.108256	0.840155	0.287814	0.719811	0.893088	0.540341	0.894847	0.156032			salicylic.acid		0.227444	0.288997	0.00680863	0.325479	0.00510794	0.142159	0.0161591	0.00226787	0.0471041	0.00219344	0.253626		32.4549
salicin	0.0258494	0.16028	0.613377	0.291154	0.909367	0.72186	0.405461	0.0207972	0.121535	0.953721	0.0064274			salicin		0.434839	0.171637	0.0221504	0.0968432	0.00112387	0.0109922	0.0600995	0.468249	0.208881	0.000292095	0.653384		22.4182
ribose	0.851254	0.637449	0.909674	0.799178	0.276658	0.299761	0.187525	0.570567	0.333351	0.656745	0.000323561			ribose		0.00128969	0.0081488	0.000472046	0.00237409	0.043502	0.0395172	0.0639175	0.011807	0.034384	0.00724614	0.486219		9.48052
ribitol	0.513315	0.890384	0.0208227	0.290026	0.0645135	0.140439	0.794612	0.25527	0.15989	0.132649	0.0296993			ribitol		0.0197399	0.000876759	0.249122	0.0517863	0.158787	0.100731	0.00312856	0.0598891	0.0915242	0.104832	0.220179		11.9319
raffinose	0.106389	0.796765	0.953704	0.249293	0.777289	0.904872	0.805636	0.120847	0.650934	0.180091	0.00773764			raffinose		0.208517	0.00527876	0.00026822	0.105894	0.00636779	0.00113661	0.00481873	0.192385	0.0162983	0.143492	0.572285		20.5712
pyrophosphate	0.866331	0.211221	0.75907	0.636815	0.480783	0.334902	0.558489	0.675971	0.832957	0.679972	0.0270584			pyrophosphate		0.00143165	0.0792169	0.00475389	0.0112692	0.0251411	0.0470683	0.0173087	0.00883011	0.00224787	0.00860057	0.249284		13.0616
putrescine	0.769305	0.662892	0.269124	0.0100028	0.614203	0.671544	0.0658127	0.338915	0.33488	0.997547	1.33e-05			putrescine		0.00648662	0.0143334	0.0922958	0.506702	0.0191683	0.0135616	0.256865	0.069077	0.0702428	7.13e-07	1.48336		19.4908
propane.1.3.diol.NIST	0.0114567	0.109051	0.0915668	0.213158	0.502897	0.429914	0.978159	0.530637	0.765954	0.352739	0.788816			propane.1.3.diol.NIST		0.292154	0.116483	0.129195	0.0701641	0.0202755	0.0281561	3.38e-05	0.0177597	0.0040001	0.0390437	0.00323864		11.6677
proline	0.8341	0.523632	0.237377	0.832369	0.0439183	0.281276	0.418564	0.553412	0.124368	0.238506	0.144642			proline		0.00376147	0.0349002	0.120023	0.00384155	0.350819	0.0997586	0.0561734	0.0301352	0.203393	0.119446	0.183193		22.1634
phytol	0.199889	0.321421	0.245609	0.556895	0.113054	0.716312	0.861822	0.820453	0.312011	0.571736	0.00643899			phytol		0.0734084	0.0438659	0.0601917	0.0153789	0.112367	0.0058822	0.0013492	0.00229418	0.045609	0.0142498	0.335364		11.5117
phthalic.acid	0.00157546	0.517046	0.20036	0.954504	0.034065	0.0866066	0.905942	0.767984	0.519343	0.786331	7.16e-09			phthalic.acid		0.677614	0.0279548	0.109455	0.000216578	0.301469	0.196497	0.000929018	0.00579211	0.0276493	0.00489023	2.37912		17.2005
phosphoric.acid	0.215541	0.969642	0.626009	0.256925	0.0570269	0.803167	0.489299	0.913264	0.568563	0.777822	5.3e-09			phosphoric.acid		0.0869766	8.19e-05	0.0134346	0.0728465	0.206211	0.00351291	0.0270541	0.000670787	0.0183917	0.00450188	2.05939		14.6151
phenylalanine.TMS1x	0.282003	0.330162	0.133319	0.92455	0.473371	0.38986	0.856774	0.637592	0.336771	0.854334	2.4e-06			phenylalanine.TMS1x		0.0804261	0.065866	0.156918	0.000621844	0.0356789	0.0513362	0.00225858	0.0153918	0.0640862	0.00233705	1.61042		17.9225
phenylalanine	0.670979	0.180195	0.590495	0.346606	0.171549	0.962349	0.288009	0.470206	0.422491	0.935829	0.00328927			phenylalanine		0.0149236	0.148992	0.0239521	0.0733575	0.155098	0.000184222	0.0935295	0.0431548	0.0532535	0.000535892	0.726297		21.37
phenol	0.938895	0.778785	0.454752	0.921123	0.510358	0.517253	0.415509	0.291899	0.577384	0.905155	1.17e-16			phenol		0.00018704	0.00251177	0.0178037	0.000312067	0.0138034	0.0133582	0.0211281	0.0354312	0.00988778	0.000451874	2.50314		8.22739
pentadecanoic.acid	0.0383038	0.004321	0.64749	0.839611	0.521988	0.754641	0.308088	0.458686	0.319145	0.764324	3.56e-06			pentadecanoic.acid		0.238964	0.456875	0.0115506	0.00226222	0.0226572	0.00539475	0.0574835	0.0303549	0.0549108	0.0049645	1.23731		14.2751
pelargonic.acid	0.287794	0.792983	0.664635	0.132532	0.245849	0.298623	0.148889	0.0135531	0.677128	0.693082	0.000894393			pelargonic.acid		0.0471759	0.00286973	0.00783262	0.0946747	0.0562523	0.0451014	0.0871545	0.256957	0.00722539	0.0064914	0.469646		10.7693
palmitoleic.acid	0.675629	0.957112	0.472254	0.610356	0.35942	0.343476	0.525516	0.784221	0.844151	0.468321	6.96e-12			palmitoleic.acid		0.0125761	0.000207661	0.0371376	0.0186536	0.0604067	0.064549	0.0289631	0.00538451	0.00277514	0.0378022	3.70426		18.5611
palmitic.acid	0.305701	0.463228	0.00102019	0.950955	0.0103429	0.798957	0.916058	0.627255	0.159963	0.184501	1.18e-35			palmitic.acid		0.0234251	0.0120022	0.245525	8.43e-05	0.148381	0.00144564	0.000247545	0.00525659	0.0441664	0.0393727	4.74472		5.75997
oxoproline	0.164826	0.587648	0.733735	0.573134	0.8078	0.442342	0.5139	0.266354	0.707177	0.943119	0.000321843			oxoproline		0.12079	0.0183499	0.00721874	0.0198133	0.0036915	0.0368541	0.0265999	0.0772409	0.00880398	0.000317533	0.827555		16.1233
ornithine.4TMS	0.554312	0.776261	0.249151	0.238035	0.0850385	0.983122	0.490935	0.669246	0.100641	0.179619	2.58e-13			ornithine.4TMS		0.0207716	0.00479564	0.0790453	0.0828732	0.177088	2.66e-05	0.028194	0.0108374	0.160852	0.10728	3.52862		15.3464
oleic.acid	0.340445	0.622498	0.346502	0.237188	0.0629621	0.722427	0.195997	0.890902	0.98967	0.8976	0.611263			oleic.acid		0.0603388	0.0160721	0.0588403	0.0928596	0.23071	0.00836523	0.111177	0.00124702	1.11e-05	0.00109778	0.0171315		17.1335
octadecanol	0.175922	0.811764	0.309272	0.252237	0.46992	0.269172	0.878784	0.300985	0.297596	0.402497	1.1e-18			octadecanol		0.0753426	0.00232481	0.0424556	0.0538639	0.0214231	0.0501608	0.00095336	0.0439389	0.0445607	0.0287643	3.7247		10.5949
N.methylalanine	0.623679	0.576532	0.431597	0.903021	0.670687	0.12843	0.585049	0.0880899	0.215167	0.215596	0.269593			N.methylalanine		0.0120338	0.0155924	0.0309417	0.000741825	0.00903692	0.116007	0.0149054	0.146167	0.0769913	0.0768469	0.0610426		12.9161
N.acetylglutamate	0.258176	0.726146	0.219803	0.406973	0.150325	0.927289	0.551107	0.643031	0.739936	0.149996	0.0280772			N.acetylglutamate		0.0976957	0.00935348	0.115103	0.0524841	0.158338	0.000634791	0.0271042	0.0163799	0.00840048	0.158595	0.371107		19.7042
myristic.acid	0.677823	0.762048	0.214558	0.738746	0.460533	0.28848	0.400459	0.244197	0.00445963	0.225271	1.31e-13			myristic.acid		0.00924051	0.00490808	0.0826937	0.00595481	0.0291795	0.0604365	0.03789	0.0727793	0.439656	0.078929	3.26914		13.8358
monopalmitin.1.glyceride	0.370655	0.672875	0.580662	0.135585	0.548955	0.461609	0.184677	0.173275	0.965485	0.13135	0.187263			monopalmitin.1.glyceride		0.0401646	0.00892242	0.0152783	0.11193	0.0179851	0.0271475	0.0883426	0.0931196	9.37e-05	0.114409	0.087307		12.9344
methionine.sulfoxide	0.323931	0.0264849	0.451822	0.336735	0.921564	0.271911	0.332761	0.736028	0.964622	0.153441	5.82e-22			methionine.sulfoxide		0.0391613	0.199705	0.0227653	0.0371378	0.000389477	0.0486043	0.0377547	0.00456648	7.9e-05	0.0821821	4.48387		10.3845
methionine	0.321146	0.605009	0.222597	0.875307	0.302433	0.651029	0.0701831	0.886489	0.0805213	0.110644	1.28e-11			methionine		0.0833483	0.0226211	0.126088	0.0020813	0.0900654	0.0172998	0.278879	0.0017223	0.259681	0.216162	4.23869		21.8482
mannonic.acid.NIST	0.851253	0.445913	0.640792	0.205954	0.0349144	0.392618	0.200838	0.313415	0.15474	0.523795	0.0132179			mannonic.acid.NIST		0.00157209	0.0260035	0.00973666	0.0717332	0.200629	0.0327173	0.073381	0.0455197	0.0908775	0.018183	0.277759		11.5562
maltose.1	0.102664	0.411271	0.24154	0.450966	0.972783	0.516532	0.0330899	0.218066	0.65421	0.2508	9.63e-14			maltose.1		0.143238	0.0361652	0.0735724	0.0304324	6.23e-05	0.0225311	0.245089	0.0813984	0.0107377	0.0707361	3.3079		13.8294
maleic.acid	0.4612	0.45615	0.121548	0.550559	0.350865	0.638285	0.947693	0.0273353	0.634878	0.396515	2.23e-05			maleic.acid		0.0333192	0.0340774	0.147633	0.0218569	0.05344	0.0135524	0.000263829	0.301325	0.0138292	0.0441274	1.14146		15.8458
lysine	0.281535	0.176556	0.760692	0.863784	0.19399	0.215755	0.186707	0.135339	0.0823202	0.695806	0.0881826			lysine		0.0981739	0.154816	0.00783698	0.00248625	0.142967	0.129821	0.147759	0.189191	0.256458	0.0129165	0.246953		21.8349
linolenic.acid	0.905427	0.201127	0.198908	0.441983	0.224204	0.539826	0.824446	0.988988	0.659039	0.580553	3.73e-10			linolenic.acid		0.000503103	0.0584285	0.0590095	0.0210927	0.0528021	0.013406	0.00175402	6.79e-06	0.00694173	0.0108892	1.51066		9.21329
linoleic.acid	0.143859	0.70328	0.683395	0.992004	0.424915	0.806457	0.939862	0.217001	0.389055	0.71001	9.97e-27			linoleic.acid		0.0793032	0.00536528	0.00615129	3.71e-06	0.0235675	0.00221941	0.000210427	0.0565131	0.0274677	0.00511318	5.32714		9.55693
levoglucosan	0.143873	0.727936	0.112009	0.868651	0.826821	0.250012	0.68495	0.583966	0.0889499	0.464012	1.21e-18			levoglucosan		0.0952162	0.00537339	0.112669	0.0012141	0.00212504	0.0588921	0.0073096	0.0133195	0.12916	0.0238278	4.02283		11.4754
leucrose	0.800354	0.555143	0.59081	0.846739	0.302051	0.915439	0.767245	0.54934	0.743347	0.742421	4.19e-24			leucrose		0.00235594	0.0128337	0.010654	0.00137613	0.0393135	0.000415294	0.00322738	0.0132142	0.00394969	0.0039793	4.63646		9.52164
leucine	0.874289	0.986074	0.993389	0.517255	0.574791	0.951356	0.00415085	0.187921	0.919059	0.524242	5.38e-08			leucine		0.00139692	1.7e-05	3.83e-06	0.0234213	0.0175741	0.000207673	0.465886	0.0970813	0.000576268	0.0226486	1.74839		14.4255
lauric.acid	0.239506	0.904387	0.500519	0.488874	0.667779	0.682208	0.873955	0.108105	0.443666	0.597025	1.13e-09			lauric.acid		0.0661374	0.00068795	0.0216564	0.0228585	0.00878572	0.00799563	0.00119987	0.123704	0.0280077	0.0133332	1.90158		12.3245
lactobionic.acid	0.552907	0.753656	0.628875	0.919961	0.759831	0.251979	0.560224	0.798177	0.241962	0.265818	3.8e-08			lactobionic.acid		0.0128458	0.00359091	0.0085193	0.000368082	0.00340748	0.0479614	0.0123779	0.00238395	0.0500437	0.0452468	1.16977		9.42361
lactic.acid	0.112576	0.339255	0.403219	0.99859	0.492581	0.378636	0.0302572	0.734103	0.684523	0.88093	1.28e-07			lactic.acid		0.092852	0.033576	0.0256776	1.15e-07	0.0172975	0.0284903	0.173869	0.0042354	0.00606043	0.00082349	1.08118		9.48715
isonicotinic.acid	0.148198	0.275713	0.517064	0.545886	0.782509	0.571934	0.233186	0.343234	0.600642	0.629544	0.00217515			isonicotinic.acid		0.111676	0.0633523	0.0223486	0.0194178	0.00405465	0.0170057	0.0758226	0.0478735	0.0145861	0.0123841	0.509033		13.7522
isoleucine.minor	0.683209	0.936895	0.482825	0.01531	0.406392	0.214648	0.681644	0.328513	0.241451	0.08153	0.404453			isoleucine.minor		0.00887874	0.000334094	0.0262724	0.317	0.0367883	0.0823113	0.00897177	0.0509794	0.0733233	0.162663	0.0370937		13.7773
isoleucine	0.926287	0.434815	0.248551	0.496384	0.355723	0.492421	0.0145233	0.195936	0.36316	0.687826	5.74e-07			isoleucine		0.000471864	0.0336633	0.0735874	0.0255279	0.0470976	0.0260013	0.333129	0.092494	0.0456597	0.00890303	1.44692		14.2504
inulotriose.1	0.195522	0.458848	0.63447	0.615458	0.721886	0.00982584	0.69672	0.875838	0.594155	0.805167	1e-07			inulotriose.1		0.106	0.0346376	0.0142606	0.0159179	0.0079911	0.425831	0.00958191	0.00153956	0.0179125	0.00383721	1.89071		16.3009
inulobiose.2	0.512694	0.206787	0.771702	0.0658785	0.704942	0.262864	0.933476	0.813512	0.541292	0.582612	9.12e-16			inulobiose.2		0.0250452	0.0933505	0.00491658	0.198826	0.00837461	0.0733778	0.000406853	0.0032497	0.0218045	0.0176463	4.28602		15.0942
inositol.myo.	0.276399	0.2381	0.595387	0.862801	0.48643	0.38314	0.364601	0.892106	0.768213	0.266183	0.000510275			inositol.myo.		0.0466887	0.0548723	0.0110944	0.00117426	0.0190646	0.0299502	0.032371	0.000723426	0.00341566	0.0487271	0.486151		10.164
indole.3.acetonitrile	0.890857	0.963275	0.834181	0.693632	0.687291	0.25085	0.438077	0.894728	0.0230076	0.067809	0.018684			indole.3.acetonitrile		0.000973966	0.000109661	0.00226694	0.008029	0.00838367	0.0683754	0.0311385	0.00090569	0.269995	0.173631	0.289159		13.3707
hydroxylamine	0.0453856	0.0403073	0.19727	0.924724	0.0852117	0.192963	0.392603	0.55244	0.291311	0.306608	0.754657			hydroxylamine		0.138247	0.145231	0.0571371	0.000305842	0.102077	0.0582535	0.0250736	0.0121002	0.0382308	0.0358804	0.00334626		8.8558
homoserine.minor	0.72131	0.467752	0.0133606	0.536508	0.782873	0.394109	0.217496	0.625646	0.213699	0.0299778	4.46e-10			homoserine.minor		0.00947594	0.0392982	0.461147	0.0284662	0.00565505	0.0541464	0.113564	0.017729	0.115464	0.353933	3.12532		19.2463
glycolic.acid	0.792722	0.511735	0.344106	0.931529	0.840826	0.653639	0.992156	0.915888	0.146357	0.161993	0.768917			glycolic.acid		0.00408923	0.0255128	0.0530902	0.000437136	0.00238851	0.0119264	5.72e-06	0.000660488	0.125436	0.116228	0.00511161		15.3061
glycine.TMS1x	0.742146	0.95119	0.202638	0.377651	0.487096	0.980925	0.145854	0.622809	0.420783	0.979089	2.24e-22			glycine.TMS1x		0.00460845	0.000159482	0.069309	0.0331786	0.0205746	2.43e-05	0.0903949	0.0103026	0.0276212	2.92e-05	4.86631		11.0027
glycine	0.37774	0.261457	0.620397	0.518323	0.966419	0.065133	0.394375	0.162636	0.203664	0.109413	4.21e-07			glycine		0.0552354	0.0896074	0.0173972	0.0295995	0.000125641	0.242719	0.0514935	0.138718	0.114903	0.182561	1.90703		18.324
glycerol.3.galactoside	0.045497	0.551396	0.212276	0.805472	0.81883	0.639722	0.424797	0.630275	0.836038	0.378073	9.54e-07			glycerol.3.galactoside		0.160458	0.014133	0.062115	0.00241437	0.00208848	0.00872494	0.0253866	0.0092262	0.00170511	0.0309724	1.00181		10.2893
glycerol	0.0865301	0.408938	0.056121	0.839762	0.121173	0.395963	0.63618	0.583878	0.67452	0.454693	1.19e-19			glycerol		0.0877751	0.0202847	0.109159	0.00121471	0.0716956	0.0214365	0.00665088	0.00891798	0.00524123	0.016623	2.87749		7.67972
glyceric.acid	0.260133	0.513573	0.0196498	0.0265502	0.293648	0.0355972	0.856685	0.650713	0.916899	0.930816	1.14e-11			glyceric.acid		0.0530757	0.0178343	0.229662	0.207387	0.0461451	0.18598	0.00136187	0.00856296	0.000454582	0.000314718	2.10592		10.7933
glutamine	0.180413	0.18643	0.459297	0.851278	0.673308	0.946086	0.941942	0.403526	0.7166	0.363904	5.6e-09			glutamine		0.151635	0.147513	0.0461683	0.00296069	0.0149758	0.000385125	0.000446722	0.0588477	0.0111008	0.0695398	3.05737		21.7709
glutamic.acid	0.0467188	0.0622105	0.0706479	0.763021	0.51689	0.435885	0.451463	0.272456	0.0515163	0.0803799	0.000227097			glutamic.acid		0.299084	0.262695	0.246765	0.00682286	0.0315476	0.0456069	0.04259	0.0905792	0.286586	0.23076	1.0472		19.3967
glutamate.TMS2x	0.403608	0.169274	0.16729	0.0756449	0.278171	0.131018	0.320137	0.256495	0.993044	0.322002	0.308027			glutamate.TMS2x		0.0425369	0.11548	0.116566	0.193377	0.0717796	0.139486	0.0603062	0.0786066	4.63e-06	0.0598422	0.0634077		15.7422
glucuronic.acid	0.682505	0.842336	0.267817	0.814986	0.34856	0.306161	0.301643	0.0711264	0.793392	0.584159	0.415549			glucuronic.acid		0.0141787	0.00335182	0.104266	0.00463899	0.0745631	0.088888	0.0905682	0.27764	0.00581176	0.0253911	0.0562256		21.8983
glucose.6.phosphate.2	0.701802	0.176163	0.859969	0.630423	0.126449	0.785486	0.920793	0.756382	0.0170932	0.12895	3.92e-10			glucose.6.phosphate.2		0.00773602	0.0968648	0.00164188	0.0122172	0.123767	0.00390855	0.000521591	0.00507822	0.303319	0.122145	2.22987		13.6367
glucose.2	0.812923	0.635457	0.816966	0.449174	0.416517	0.19569	0.898146	0.28482	0.772955	0.875557	2.55e-07			glucose.2		0.00203132	0.00815359	0.00194289	0.0207935	0.0239702	0.0609146	0.000594233	0.0415778	0.00301918	0.000889443	1.01449		9.37465
glucose.1.phosphate	0.524324	0.592565	0.0279342	0.680939	0.249968	0.770463	0.144721	0.742008	0.0335634	0.274117	2.19e-14			glucose.1.phosphate		0.0127905	0.00903303	0.153776	0.00533208	0.0418327	0.00268435	0.067336	0.00341733	0.143653	0.0377948	2.06387		8.14981
glucose.1	0.608629	0.945755	0.904758	0.724832	0.714228	0.352059	0.690535	0.201235	0.396108	0.361824	9.3e-07			glucose.1		0.00982909	0.000173467	0.000536484	0.00464418	0.00502587	0.0325055	0.00594129	0.061399	0.0270211	0.0312096	0.945151		9.68636
gluconic.acid.lactone	0.879954	0.152177	0.515989	0.684712	0.730444	0.76987	0.971011	0.307292	0.0429493	0.254592	9.33e-21			gluconic.acid.lactone		0.000862624	0.0778453	0.0159684	0.00623698	0.00449014	0.00323706	4.99e-05	0.0394959	0.156188	0.0492078	3.92709		9.77585
gluconic.acid	0.0173896	0.493441	0.326129	0.822922	0.00426018	0.0137835	0.242417	0.306946	0.0579901	0.978805	2.78e-08			gluconic.acid		0.321632	0.0264012	0.0543279	0.00281683	0.466782	0.345163	0.077054	0.0588201	0.203534	3.97e-05	1.8429		14.538
glucoheptulose	0.430694	0.21672	0.407026	0.96238	0.748556	0.190303	0.691971	0.784263	0.77901	0.710105	1.21e-05			glucoheptulose		0.0409012	0.100689	0.0452885	0.000146366	0.0067611	0.113222	0.0103294	0.00493154	0.00518114	0.00909271	1.30805		17.0066
galactose	0.994002	0.380551	0.421885	0.0074064	0.265053	0.165924	0.712068	0.610262	0.293072	0.22925	0.924392			galactose		5.98e-06	0.0815443	0.0683924	0.770056	0.131854	0.204006	0.0144285	0.0275241	0.11731	0.153497	0.000953739		27.3733
galactonic.acid	0.162843	0.99186	0.8255	0.268228	0.690907	0.0253251	0.780234	0.218259	0.291011	0.921942	0.76289			galactonic.acid		0.089164	4.75e-06	0.00221724	0.0560392	0.00721316	0.230333	0.00355112	0.069336	0.0509606	0.000437925	0.00415185		11.7899
galactinol.minor.2	0.880203	0.813666	0.32022	0.88549	0.402554	0.530542	0.0394297	0.0234735	0.60305	0.780387	3.08e-31			galactinol.minor.2		0.00153239	0.00374817	0.0667824	0.0013992	0.0473331	0.0265564	0.288549	0.349747	0.0182524	0.00524509	11.9737		17.4388
galactinol.major.2	0.934351	0.116499	0.216392	0.0571582	0.821602	0.598667	0.600781	0.888415	0.637543	0.640784	0.000409137			galactinol.major.2		0.000338384	0.123457	0.0764351	0.1817	0.00253585	0.0138221	0.0136628	0.000981838	0.0110745	0.0108624	0.638173		12.8916
GABA	0.76162	0.938561	0.41	0.781084	0.523141	0.279722	0.607712	0.540581	0.718025	0.136474	4.92e-12			GABA		0.00562067	0.000362816	0.0415073	0.00471709	0.0249168	0.0715155	0.0161008	0.0228842	0.00796479	0.135986	3.20019		15.786
fumaric.acid	0.760388	0.436522	0.340693	0.18785	0.0488652	0.121924	0.644863	0.859507	0.394251	0.658074	0.162365			fumaric.acid		0.00564405	0.036775	0.0551771	0.105585	0.237185	0.145829	0.0128946	0.00190099	0.0440978	0.0118886	0.118886		15.684
fucose.1...rhamnose.2	0.850005	0.113191	0.750917	0.25859	0.770549	0.983335	0.74234	0.560547	0.261665	0.945282	0.106412			fucose.1...rhamnose.2		0.00131405	0.0926344	0.00370279	0.0470076	0.00312581	1.6e-05	0.00397179	0.0124544	0.0464035	0.000173069	0.0962571		9.49748
fructose.2	0.821876	0.371445	0.962015	0.947763	0.392527	0.283195	0.965973	0.565561	0.920847	0.982993	0.00114215			fructose.2		0.0026156	0.0412829	0.000117038	0.000221485	0.0377781	0.0595597	9.39e-05	0.0170475	0.0005095	2.34e-05	0.557339		13.3386
fructose.1	0.159716	0.872495	0.195441	0.984502	0.640587	0.186716	0.639846	0.343343	0.28088	0.550105	0.000147346			fructose.1		0.119169	0.0015468	0.100978	2.27e-05	0.013095	0.105041	0.0131532	0.0540131	0.0699851	0.0214604	0.88962		15.523
FAD	0.964699	0.551986	0.730911	0.882981	0.137844	0.84368	0.603204	0.394261	0.522003	0.819819	9.99e-05			FAD		0.000134466	0.0243025	0.0081214	0.00148734	0.1518	0.00266948	0.0185578	0.0498924	0.0281636	0.00356204	1.07024		17.7457
ethanolamine	0.727599	0.775731	0.0312913	0.0378029	0.0147638	0.494724	0.76206	0.644464	0.870954	0.824494	5.73e-11			ethanolamine		0.00960642	0.00642559	0.370364	0.344346	0.476006	0.0369401	0.00725811	0.016864	0.00208904	0.00389351	3.69475		20.4626
erythrose.1	0.411474	0.99637	0.210706	0.375231	0.110022	0.491399	0.565716	0.41457	0.0576335	0.0355817	1.69e-08			erythrose.1		0.0676806	2.07e-06	0.157455	0.078908	0.257182	0.0474869	0.0330792	0.0667884	0.36369	0.446413	3.39267		25.9031
erythrose	0.289788	0.347201	0.00849073	0.70284	0.134475	0.141602	0.0594983	0.0902682	0.00679513	0.114321	0.00101297			erythrose		0.0791153	0.0623582	0.49458	0.0102554	0.158493	0.152837	0.251907	0.203281	0.523504	0.176507	0.777218		18.2107
erythronic.acid.lactone	0.830249	0.0325432	0.607737	0.412477	0.979805	0.751088	0.0758098	0.47798	0.678996	0.237663	2.15e-06			erythronic.acid.lactone		0.00181247	0.181794	0.0103951	0.0265192	2.53e-05	0.00396844	0.125073	0.0198724	0.00675539	0.0551332	0.924937		10.1933
erythronic.acid	0.237743	0.523751	0.617157	0.21407	0.0348612	0.995666	0.562587	0.60133	0.950106	0.67005	0.123728			erythronic.acid		0.0910542	0.0265027	0.0162868	0.100866	0.292539	1.92e-06	0.0218541	0.0177939	0.000255082	0.011831	0.155072		16.8403
erythritol	0.584324	0.293499	0.942653	0.311059	0.554069	0.782742	0.317535	0.51598	0.228744	0.495543	0.804616			erythritol		0.0232307	0.0857847	0.000401424	0.0797615	0.027175	0.00589929	0.077651	0.0327564	0.112692	0.0360626	0.00474769		20.0527
dodecanol	0.641775	0.802375	0.374361	0.170401	0.119634	0.111745	0.252988	0.328717	0.796697	0.183088	0.0105553			dodecanol		0.0125971	0.00364467	0.0459821	0.109742	0.14158	0.14788	0.0762177	0.0556028	0.0038619	0.103471	0.385271		15.0395
dodecane	0.473029	0.478363	0.809731	0.805357	0.207036	0.962958	0.441466	0.127143	0.297291	0.664502	3.17e-05			dodecane		0.0147134	0.0143616	0.00165511	0.00173367	0.0455884	6.16e-05	0.0169328	0.0667304	0.0310762	0.0053717	0.511211		7.37947
dihydroabietic.acid	0.0967424	0.0797788	0.0435449	0.405937	0.292916	0.653991	0.104642	0.237968	0.0425414	0.132991	2.03e-33			dihydroabietic.acid		0.098287	0.109433	0.145537	0.0245111	0.0392885	0.00712319	0.0938064	0.0494889	0.146956	0.0803506	6.89836		9.16168
diacetone.alcohol.NIST	0.255069	0.218051	0.0158736	0.735715	0.553529	0.173814	0.99105	0.235635	0.571098	0.615807	1.48e-18			diacetone.alcohol.NIST		0.075602	0.088587	0.342489	0.00663429	0.0204508	0.108077	7.33e-06	0.0821098	0.0186912	0.014667	5.24465		15.0497
dehydroascorbate.3	0.871796	0.690094	0.931142	0.782676	0.242038	0.535093	0.116042	0.453704	0.618471	0.65866	1.77e-13			dehydroascorbate.3		0.00150777	0.00920693	0.000432253	0.0044054	0.0794477	0.0222887	0.143678	0.0325355	0.0143657	0.0113025	3.49444		14.9654
dehydroascorbate.1	0.649741	0.641259	0.881518	0.756296	0.77333	0.136825	0.604831	0.60883	0.50309	0.35736	5.02e-15			dehydroascorbate.1		0.0139268	0.0146613	0.00149963	0.00650299	0.00560087	0.15005	0.0180851	0.0176872	0.0302961	0.0572802	4.66556		17.4499
citric.acid	0.322668	0.512409	0.360521	0.92407	0.217857	0.0190062	0.362713	0.0256984	0.381294	0.2869	0.00172998			citric.acid		0.0699	0.0306363	0.059734	0.000647947	0.108628	0.396586	0.0591901	0.358389	0.0547575	0.0810738	0.713636		18.4388
cis.sinapinic.acid	0.421622	0.268964	0.00313253	0.1244	0.256651	0.666835	0.489607	0.168656	0.621122	0.92048	2.24e-22			cis.sinapinic.acid		0.0202276	0.0383192	0.27772	0.0741988	0.0403534	0.0057997	0.0149481	0.0594947	0.00764591	0.000311768	3.57691		8.08673
cholesterol	0.753997	0.0255074	0.442351	0.306466	0.314514	0.32262	0.448854	0.834285	0.974672	0.302506	0.0016198			cholesterol		0.0111817	0.573483	0.0672634	0.119302	0.115391	0.111582	0.0653657	0.00498308	0.000114755	0.121276	1.15327		29.4281
chlorogenic.acid.minor	0.472692	0.17001	0.666631	0.720205	0.0403099	0.417139	0.836085	0.774514	0.1962	0.19552	0.00450068			chlorogenic.acid.minor		0.0153268	0.05611	0.00551189	0.00381033	0.12587	0.019573	0.0012712	0.00243717	0.0497592	0.0499112	0.24339		7.67541
chlorogenic.acid	0.996482	0.06664	0.465466	0.571742	0.993096	0.993305	0.322915	0.841351	0.105593	0.196501	0.00218645			chlorogenic.acid		7.64e-07	0.133163	0.0209728	0.0125843	2.94e-06	2.77e-06	0.0385012	0.00157589	0.103524	0.0658201	0.375923		10.1665
cellobiotol	0.17547	0.726716	0.195574	0.0903227	0.635027	0.327862	0.0768861	0.468985	0.497305	0.700507	0.248375			cellobiotol		0.110953	0.00735891	0.101222	0.173742	0.0135764	0.0577678	0.18964	0.0316153	0.0277723	0.00891344	0.0804607		15.5698
capric.acid	0.876126	0.414983	0.413284	0.559692	0.967197	0.199089	0.360359	0.0410096	0.91055	0.595686	0.97866			capric.acid		0.000712638	0.0195117	0.0196544	0.00998442	4.96e-05	0.0485147	0.0245753	0.123449	0.000370142	0.00826133	2.1e-05		7.58083
beta.sitosterol	0.286644	0.344704	0.131467	0.0268936	0.462453	0.884345	0.293421	0.817487	0.254105	0.153337	0.161422			beta.sitosterol		0.0668877	0.0525786	0.134335	0.290657	0.0317749	0.00124394	0.0650304	0.00313119	0.0766497	0.120324	0.115709		15.1963
beta.alanine	0.770614	0.545439	0.936156	0.30893	0.684034	0.013528	0.0392309	0.682152	0.997172	0.781295	0.000375359			beta.alanine		0.00501115	0.021559	0.000378149	0.0611346	0.00976395	0.3637	0.252594	0.00988742	7.4e-07	0.00454336	0.764129		15.2347
benzoic.acid	0.0789513	0.225942	0.569126	0.55221	0.136766	0.206634	0.180952	0.881736	0.336599	0.501206	2.46e-20			benzoic.acid		0.0837393	0.0396571	0.0087479	0.00953715	0.0599684	0.0431469	0.0484388	0.000596938	0.0249475	0.0122116	2.72859		6.97188
aspartic.acid	0.703964	0.410952	0.905387	0.761495	0.127074	0.0403919	0.373046	0.503891	0.414205	0.991256	0.000924994			aspartic.acid		0.0127573	0.0597963	0.00124797	0.00813908	0.206562	0.374155	0.0702005	0.0394959	0.0589684	1.06e-05	0.990061		22.8345
aspartate.minor	0.447173	0.465382	0.546694	0.51361	0.308925	0.259402	0.792411	0.504424	0.399141	0.353255	0.000150878			aspartate.minor		0.0365166	0.0336769	0.0229488	0.0269593	0.0654855	0.0804932	0.00437312	0.0281552	0.0449404	0.05449	0.932243		16.3186
asparagine.minor	0.675942	0.169095	0.365846	0.431574	0.890463	0.538442	0.954298	0.496838	0.481163	0.979547	1.54e-06			asparagine.minor		0.017908	0.194447	0.0839126	0.0634528	0.00194328	0.0388009	0.000336515	0.047344	0.0508895	6.73e-05	2.47543		26.4846
asparagine.dehydrated	0.673317	0.83418	0.589292	0.893068	0.768193	0.915213	0.275243	0.506511	0.925425	0.435636	1.29e-24			asparagine.dehydrated		0.00823984	0.00203106	0.0135138	0.000837388	0.00402641	0.000525284	0.0552931	0.0204663	0.00040602	0.028197	5.99431		11.9792
asparagine	0.480626	0.0519578	0.622069	0.124612	0.117911	0.0127394	0.446277	0.0157686	0.0841459	0.241995	0.181192			asparagine		0.0416558	0.318312	0.0203364	0.198203	0.205505	0.525381	0.0485845	0.493147	0.250997	0.114828	0.150087		21.626
ascorbic.acid	0.156512	0.250556	0.00881581	0.0198757	0.700491	0.629849	0.90809	0.337566	0.320736	0.157646	4.84e-07			ascorbic.acid		0.10583	0.0695012	0.365027	0.287757	0.00777169	0.0122018	0.000699892	0.048377	0.0518707	0.105251	1.39713		13.5739
arginine...ornithine	0.509281	0.635586	0.0557083	0.00502762	0.262022	0.371227	0.352367	0.461667	0.238582	0.368775	2.07e-06			arginine...ornithine		0.0260887	0.0134455	0.220649	0.478216	0.0754754	0.0479262	0.0518506	0.0324629	0.0833504	0.0484205	1.40907		15.4709
arachidic.acid	0.830451	0.489408	0.112562	0.872493	0.166162	0.476258	0.628002	0.29843	0.385858	0.943658	4.95e-05			arachidic.acid		0.00371313	0.0387299	0.204892	0.00208597	0.155833	0.0411308	0.019021	0.0877381	0.0609815	0.000404467	1.37683		20.9332
arabitol	0.938993	0.956602	0.500798	0.0306386	0.151665	0.154685	0.905676	0.449205	0.931993	0.991454	0.277238			arabitol		0.000391878	0.000198108	0.0303479	0.315465	0.138053	0.136031	0.000939332	0.0383523	0.000487191	7.67e-06	0.0791596		17.2933
arabinose	0.358499	0.490947	0.217693	0.225379	0.348878	0.015046	0.493744	0.187257	0.467787	0.919868	2.51e-16			arabinose		0.0535737	0.0301253	0.096677	0.0935043	0.0557625	0.379299	0.0297381	0.110693	0.033478	0.000642024	4.86421		16.3985
allantoin.5TMS	0.768471	0.416689	0.866433	0.994508	0.282637	0.465732	0.817351	0.161211	0.920788	0.504601	0.0477986			allantoin.5TMS		0.00552875	0.0421315	0.00180459	3.02e-06	0.0738011	0.0339764	0.00340286	0.125684	0.0006308	0.0284265	0.251769		16.4896
allantoic.acid	0.654045	0.314304	0.343691	0.576688	0.617703	0.126089	0.231458	0.514808	0.248144	0.251155	0.00504791			allantoic.acid		0.0107024	0.0540397	0.0478437	0.0166093	0.0132759	0.125213	0.0764848	0.0226192	0.0712282	0.0703259	0.425235		13.7698
alanine.3TMS	0.542514	0.819068	0.0162657	0.327225	0.582554	0.948137	0.326335	0.0352568	0.330037	0.899855	2.91e-06			alanine.3TMS		0.0260727	0.00367586	0.410153	0.0675501	0.0212352	0.000297215	0.0677996	0.31406	0.0667678	0.00111249	1.60333		18.1585
alanine	0.585702	0.229577	0.0827266	0.359501	0.598532	0.676831	0.959427	0.28316	0.650102	0.869479	3.9e-10			alanine		0.0182293	0.0887627	0.185685	0.0515708	0.0170081	0.0106559	0.0001587	0.0707905	0.0126231	0.00165581	2.59292		15.8514
adipic.acid	0.214773	0.566561	0.953891	0.590489	0.499566	0.55404	0.53803	0.620093	0.844484	0.592272	0.141191			adipic.acid		0.116493	0.0248057	0.000252328	0.0218673	0.0344344	0.0264425	0.0286398	0.0185549	0.00290427	0.0216578	0.164076		19.5093
adenosine	0.624184	0.456668	0.303112	0.414733	0.336551	0.894917	0.603565	0.888	0.525958	0.960796	0.00725069			adenosine		0.0147319	0.0340255	0.0651887	0.0408598	0.0567563	0.00107031	0.0165509	0.00121683	0.0246925	0.000148224	0.44852		15.8581
aconitic.acid	0.672041	0.804094	0.217992	0.765619	0.282495	0.271882	0.678891	0.963595	0.353408	0.216613	0.000229602			aconitic.acid		0.0141457	0.00485535	0.120087	0.0070131	0.0913378	0.0954735	0.0135262	0.000164375	0.068061	0.120811	1.09943		20.3958
X6.hydroxynicotinic.acid	0.407693	0.497637	0.765001	0.751376	0.187573	0.405421	9.84e-06	0.224919	0.494419	0.248103	0.0719018			X6.hydroxynicotinic.acid		0.0905177	0.0607096	0.0117848	0.0132393	0.229769	0.0913997	2.67698	0.194757	0.061624	0.17636	0.429815		34.0879
X5.methoxytryptamine	0.178239	0.721014	0.911554	0.272481	0.141515	0.195359	0.639194	0.5818	0.501473	0.207868	0.00182456			X5.methoxytryptamine		0.169536	0.0118911	0.00115025	0.112522	0.202337	0.156818	0.0204989	0.0282942	0.0421566	0.148326	0.923196		24.0982
X4.hydroxyproline	0.00949412	0.776276	0.0828191	0.839978	0.579409	0.670829	0.169609	0.922875	0.476986	0.7459	0.119468			X4.hydroxyproline		0.319879	0.00379066	0.142031	0.00191372	0.0144258	0.00848057	0.0888573	0.000439895	0.0237593	0.00492934	0.114313		12.1321
X3.hydroxypropionic.acid	0.00978073	0.00615799	0.139737	0.431546	0.0314363	0.0446794	0.528326	0.598982	0.113138	0.210279	3.15e-06			X3.hydroxypropionic.acid		0.265763	0.299257	0.0860846	0.0243465	0.183588	0.159674	0.0156408	0.0108754	0.0991335	0.0618795	0.890781		10.1608
X2.ketoglucose.dimethylacetal.NIST	0.367665	0.0430018	0.469999	0.0717273	0.79008	0.252451	0.393655	0.106902	0.42287	0.708276	2.3e-16			X2.ketoglucose.dimethylacetal.NIST		0.046885	0.238108	0.0301393	0.188244	0.00408827	0.0757372	0.0420299	0.150697	0.0370967	0.008078	4.43595		14.9109
X2.hydroxyglutaric.acid	0.0126944	0.905353	0.790834	0.136245	0.263868	0.183592	0.154322	0.456948	0.878407	0.991825	0.276323			X2.hydroxyglutaric.acid		0.572582	0.00128772	0.00640818	0.203062	0.113978	0.161614	0.185534	0.0504555	0.00213193	9.56e-06	0.108189		23.5449
X299539	0.170583	0.341998	0.0856937	0.36485	0.990609	0.302331	0.734752	0.307171	0.703903	0.79045	4.71e-09			X299539		0.0886431	0.0425429	0.139711	0.0386827	6.52e-06	0.0501422	0.00540039	0.0491466	0.00679568	0.00332158	1.72557		12.1584
X299532	0.0247838	0.814948	0.863154	0.508466	0.0700831	0.099204	0.490135	0.957623	0.688298	0.815633	0.960937			X299532		0.18668	0.00200991	0.00108999	0.0160543	0.121142	0.100254	0.0174879	0.000103588	0.00590615	0.00199477	8.8e-05		9.48382
X299531	0.983045	0.404229	0.960982	0.534149	0.22041	0.911633	0.707823	0.099269	0.343488	0.643499	0.018415			X299531		2.13e-05	0.0329098	0.000113062	0.0182717	0.0711471	0.000581842	0.00663725	0.129041	0.0424657	0.0101229	0.265319		12.2117
X299526	0.00786372	0.890803	0.645743	0.288589	0.187111	0.942125	0.879286	0.523307	0.971269	0.69563	0.332324			X299526		0.280198	0.000737461	0.00827086	0.0441582	0.0683156	0.000206214	0.000902492	0.0159509	5.08e-05	0.00599015	0.0368373		10.1138
X299487	0.32696	0.248495	0.469023	0.403156	0.0443937	0.388224	0.771544	0.0292464	0.106013	0.230403	0.467749			X299487		0.0410931	0.0569933	0.0224018	0.0298731	0.173871	0.0318252	0.00359927	0.204764	0.112089	0.0615692	0.0225307		11.0343
X299466	0.874733	0.842811	0.57889	0.905432	0.461687	0.652131	0.284875	0.750845	0.36677	0.725544	0.084947			X299466		0.00143024	0.00226297	0.0177361	0.0008122	0.0312104	0.0116991	0.0659586	0.00580294	0.0469484	0.00709362	0.171754		14.8753
X299448	0.0539495	0.162616	0.365144	0.636227	0.64326	0.223517	0.436312	0.46327	0.0306023	0.122258	0.00128652			X299448		0.153474	0.0802881	0.0336982	0.00918147	0.00880344	0.0609576	0.0248882	0.0220932	0.193537	0.0984254	0.433713		10.6047
X299441	0.0103919	0.618967	0.274533	0.603298	0.208074	0.540654	0.0769431	0.768058	0.65033	0.92339	0.0325375			X299441		0.443129	0.0164871	0.0797381	0.0180031	0.105919	0.0249598	0.209708	0.00579618	0.013697	0.000616183	0.307205		17.2241
X299436	0.390073	0.660396	0.655174	0.983291	0.636211	0.117196	0.846355	0.589382	0.899914	0.142348	0.192315			X299436		0.0335421	0.00875605	0.00904628	1.99e-05	0.0101487	0.111815	0.00170257	0.0132158	0.000717233	0.0979993	0.0773248		11.7207
X299431	0.548527	0.91473	0.30458	0.670399	0.966389	0.267292	0.316021	0.740653	0.135474	0.0668588	0.883824			X299431		0.0119028	0.000378853	0.0349005	0.00598753	5.87e-05	0.0407605	0.0332852	0.00362084	0.0739609	0.111702	0.00070559		8.54188
X299430	0.258546	0.188289	0.850958	0.881962	0.0907761	0.808804	0.723706	0.304068	0.425659	0.485682	0.00271581			X299430		0.0578474	0.0785098	0.00159605	0.000996672	0.130028	0.002647	0.00565057	0.0478457	0.0287238	0.0219936	0.413498		11.6854
X299427	0.221862	0.74042	0.207881	0.0753422	0.13602	0.721949	0.909488	0.699757	0.851546	0.5784	1.16e-14			X299427		0.0904884	0.00663761	0.0961955	0.192394	0.134952	0.00765842	0.000781449	0.00899487	0.00211777	0.0186837	4.05344		15.6296
X299418	0.695548	0.378629	0.32919	0.245873	0.86395	0.868654	0.725992	0.228397	0.695054	0.454485	8.3e-13			X299418		0.00673001	0.0341051	0.0419042	0.0593136	0.00128994	0.00120148	0.00539721	0.0639168	0.00675301	0.0246042	2.48805		11.3565
X299415	0.288305	0.384353	0.0612659	0.0959694	0.879556	0.0545585	0.985279	0.984374	0.500588	0.801919	1.97e-11			X299415		0.0481346	0.0322822	0.150226	0.118685	0.000978171	0.158551	1.45e-05	1.63e-05	0.0193431	0.00268112	2.09385		11.0115
X299407	0.448693	0.55102	0.693218	0.960025	0.601505	0.798246	0.764683	0.448923	0.298371	0.396314	0.365335			X299407		0.0253164	0.0156738	0.00685886	0.000110691	0.0120229	0.00287927	0.00394857	0.0252907	0.0477489	0.0317444	0.0361631		11.3895
X299158	0.000657238	0.798659	0.0688035	0.754633	0.781765	0.445428	0.7837	0.772741	0.269656	0.299469	5.88e-19			X299158		0.691389	0.00379015	0.194101	0.00569014	0.0044702	0.0339505	0.00438923	0.00485825	0.0711358	0.0628321	5.38991		15.0557
X298951	0.850678	0.6372	0.513356	0.89095	0.935827	0.691735	0.890759	0.230556	0.592003	0.868762	0.000130224			X298951		0.00183496	0.0115206	0.0221371	0.000973228	0.000335647	0.00814201	0.000976658	0.0746282	0.0148791	0.00141356	0.779756		13.3836
X296133	0.0172802	0.143162	0.126434	0.180925	0.231054	0.735589	0.977574	0.0291808	0.0870783	0.965096	0.590042			X296133		0.396837	0.14907	0.16249	0.124393	0.0996099	0.00789948	5.47e-05	0.332479	0.203895	0.000132612	0.0201139		17.9019
X295269	0.769056	0.895404	0.314977	0.365028	0.0269695	0.39731	0.567959	0.152128	0.714112	0.883772	6.33e-07			X295269		0.00655846	0.00131478	0.0769526	0.0625124	0.375713	0.0545729	0.0248213	0.156614	0.0102109	0.00162567	1.98072		19.6629
X295226	0.427695	0.553501	0.69891	0.583048	0.00870836	0.0696955	0.983316	0.408871	0.963413	0.551915	0.00434781			X295226		0.0456392	0.0254573	0.010844	0.0218479	0.505353	0.239935	3.17e-05	0.0494901	0.00015247	0.0256617	0.598662		18.7314
X295145	0.0264619	0.411157	0.757832	0.778124	0.421877	0.937819	0.683013	0.0218542	0.598401	0.590427	6.69e-10			X295145		0.261551	0.0355728	0.00500111	0.00417632	0.0339713	0.000320093	0.00877352	0.279348	0.0145988	0.0152446	2.15959		13.5962
X295067	0.0322246	0.504875	0.363307	0.944672	0.277877	0.0952895	0.903737	0.336599	0.189973	0.315444	0.08352			X295067		0.112483	0.0108184	0.0201209	0.000117074	0.0286864	0.068006	0.00035556	0.0224847	0.0418958	0.0245439	0.0732263		6.28361
X295066	0.249847	0.143598	0.158918	0.536919	0.784077	0.0444613	0.273218	0.291546	0.915978	0.611651	0.841624			X295066		0.0907054	0.146752	0.136113	0.0260703	0.00513069	0.278129	0.0822163	0.0761735	0.000760512	0.0176215	0.00272822		17.6621
X294509	0.644847	0.531596	0.0813502	0.123714	0.163391	0.269745	0.702803	0.869929	0.177671	0.294918	0.32759			X294509		0.0130852	0.0241108	0.188117	0.146557	0.120042	0.0751648	0.00896456	0.00165085	0.112256	0.0676815	0.0591128		15.9144
X294505	0.855408	0.00465554	0.00248636	0.634629	0.793492	0.0695869	0.411628	0.381928	0.706749	0.872936	4.55e-28			X294505		0.00234976	0.575563	0.659097	0.0159873	0.00484973	0.234487	0.0477616	0.0541758	0.0100186	0.00180998	10.8789		18.2917
X294504	0.561772	0.49361	0.161646	0.618609	0.996505	0.663869	0.387731	0.334363	0.0432914	0.244474	4.52e-49			X294504		0.0101885	0.0141871	0.0594676	0.00749915	5.8e-07	0.00571409	0.0225967	0.028237	0.124501	0.0410776	10.2658		7.81835
X294392	0.0056912	0.32042	0.31378	0.492613	0.624572	0.375707	0.620036	0.218549	0.739778	0.819557	0.000684849			X294392		0.390237	0.0497427	0.0511295	0.0236988	0.0120497	0.0395227	0.012368	0.0763561	0.00554927	0.00261717	0.592962		13
X291025	0.557269	0.00226394	0.175434	0.215478	0.465177	0.357612	0.386922	0.938121	0.763773	0.684138	0.0151117			X291025		0.0223333	0.615039	0.119377	0.0997041	0.0345971	0.0549222	0.0485744	0.000390492	0.00585304	0.0107271	0.386902		16.7492
X289827	0.10787	0.19479	0.0735514	0.634892	0.467148	0.252641	0.57282	0.440096	0.397624	0.853759	2.18e-14			X289827		0.16433	0.106669	0.20378	0.0142681	0.0334751	0.0829808	0.0201249	0.0377422	0.0453177	0.00214908	4.14147		16.35
X288894	0.590193	0.180913	0.218954	0.628981	0.779414	0.639704	0.847886	0.571312	0.791688	0.254184	0.000360552			X288894		0.0245709	0.152089	0.128325	0.0197741	0.00664284	0.0185609	0.00311544	0.027152	0.00590712	0.110358	1.10445		21.8865
X288872	0.17714	0.925517	0.286245	0.333885	0.683809	0.505121	0.391823	0.432997	0.976907	0.543921	0.0353462			X288872		0.0624636	0.000298663	0.0389466	0.031967	0.00567	0.0151911	0.0250935	0.0210333	2.86e-05	0.0125954	0.152632		8.83362
X288852	0.52988	0.811331	0.412541	0.515	0.121463	0.658393	0.0656804	0.178635	0.728775	0.161321	6.66e-28			X288852		0.0327409	0.0047246	0.0557397	0.0351715	0.199759	0.0162124	0.282711	0.150495	0.00997068	0.16326	12.6459		21.4308
X288810	0.331827	0.0432545	0.326995	0.106936	0.21734	0.0487163	0.246765	0.254758	0.596622	0.217096	0.120383			X288810		0.0954272	0.416501	0.0973566	0.264194	0.154381	0.395925	0.136041	0.131516	0.0283481	0.154545	0.245136		26.146
X288375	0.960025	0.890075	0.286561	0.505022	0.74236	0.722444	0.216627	0.217702	0.315733	0.389569	9.04e-05			X288375		0.00015282	0.00116201	0.0692375	0.0270542	0.00657488	0.00767639	0.0931368	0.0927008	0.0613474	0.0450965	0.960593		15.7247
X287966	0.589274	0.0687881	0.372823	0.413714	0.788488	0.700947	0.560663	0.790682	0.634195	0.17479	1.75e-09			X287966		0.0177373	0.202707	0.0483782	0.0406854	0.00437778	0.00897255	0.020604	0.00428528	0.0137762	0.112389	2.36521		15.7216
X287425	0.929687	0.723199	0.981093	0.7277	0.840453	0.720097	0.678363	0.218887	0.118739	0.380805	3.33e-12			X287425		0.000277759	0.00447623	2e-05	0.00432579	0.00144586	0.00458154	0.0061369	0.0540834	0.0872336	0.0274413	1.90225		9.22152
X287419	0.69932	0.528998	0.112486	0.327214	0.286617	0.670528	0.61626	0.24232	0.793609	0.935082	1.6e-22			X287419		0.00610559	0.016228	0.103568	0.0393477	0.0465597	0.00740772	0.0102814	0.0560819	0.00280101	0.000271457	4.71763		10.5767
X287414	0.95713	0.217104	0.209577	0.963303	0.536191	0.361799	0.880882	0.383709	0.58789	0.665944	0.000477698			X287414		0.000100272	0.0530178	0.0547958	7.35e-05	0.0132875	0.028904	0.000779231	0.0263683	0.0101954	0.00646976	0.433509		8.96988
X286263	0.330905	0.328716	0.671976	0.523276	0.65605	0.96626	0.662006	0.967645	0.548066	0.695749	5.83e-13			X286263		0.0454959	0.0459102	0.00861617	0.0195876	0.00953234	8.6e-05	0.00918321	7.9e-05	0.0173439	0.00734868	2.76121		12.4178
X284386	0.297523	0.40936	0.225572	0.73413	0.756379	0.304124	0.430251	0.540485	0.156681	0.981971	1.25e-09			X284386		0.0636098	0.0398637	0.0861398	0.00674845	0.00563057	0.0618924	0.0364327	0.0219284	0.117784	2.99e-05	2.31872		15.1195
X282690	0.354751	0.359426	0.973816	0.558967	0.863597	0.163692	0.772169	0.443237	0.117957	0.246231	7.36e-50			X282690		0.0341343	0.0334758	4.29e-05	0.0135979	0.00117452	0.0774787	0.00333643	0.02342	0.0977234	0.0536426	13.841		10.2863
X281951	0.332229	0.641856	0.776653	0.164156	0.559365	0.113014	0.917757	0.372995	0.0993339	0.599343	0.142814			X281951		0.0480461	0.0110392	0.00410572	0.0991007	0.0173958	0.128738	0.000543901	0.0405467	0.139283	0.0140856	0.109993		13.186
X281575	0.248604	0.204124	0.715177	0.754684	0.497002	0.662321	0.537568	0.857488	0.909855	0.716872	0.0867305			X281575		0.0768574	0.0931605	0.00767068	0.00562397	0.0265917	0.0109873	0.021904	0.00185719	0.000738259	0.00757556	0.169933		14.887
X281189	0.143663	0.0810353	0.118993	0.280195	0.230597	0.568939	0.42036	0.115704	0.866013	0.518168	0.0528619			X281189		0.144815	0.206517	0.164701	0.0788283	0.0972004	0.0218971	0.0438479	0.167697	0.00192015	0.0281837	0.254645		17.4346
X281147	0.601544	0.521711	0.410126	0.776193	0.270706	0.983843	0.965844	0.0907004	0.00889072	0.0118549	0.960356			X281147		0.0105575	0.0158985	0.0262885	0.00312796	0.0470574	1.59e-05	7.1e-05	0.111365	0.268411	0.248078	9.56e-05		10.0034
X280940	0.846683	0.045479	0.680906	0.35743	0.921247	0.756897	0.970557	0.299663	0.537195	0.169934	0.00323959			X280940		0.00117881	0.127122	0.00533356	0.0267459	0.00030817	0.00302188	4.3e-05	0.0339864	0.012014	0.0596029	0.277907		8.15032
X280737	0.269925	0.50216	0.608246	0.590249	0.141008	0.709815	0.960236	0.416013	0.686973	0.871319	0.00112726			X280737		0.0728629	0.0269211	0.0156996	0.0173269	0.12996	0.00827164	0.00014846	0.0395608	0.00970108	0.00156715	0.646595		15.4386
X280727	0.822693	0.685254	0.258822	0.284169	0.756606	0.212842	0.302774	0.829606	0.0804246	0.138663	4.53e-26			X280727		0.00259773	0.00850031	0.0661201	0.0594674	0.00497019	0.0805246	0.0550461	0.002396	0.159038	0.113911	7.21329		13.372
X280722	0.758662	0.413356	0.361869	0.0538687	0.388894	0.0828556	0.293291	0.0191003	0.369016	0.0505585	1.29e-07			X280722		0.00540666	0.038368	0.0476876	0.214382	0.0425754	0.173261	0.0633831	0.317888	0.0462846	0.220546	1.68556		14.8034
X280712	0.492625	0.384589	0.0783983	0.472053	0.168372	0.821989	0.724229	0.850856	0.177258	0.287014	0.0369819			X280712		0.0351489	0.0564725	0.23246	0.038615	0.14205	0.00377617	0.00928721	0.0026373	0.136271	0.0847411	0.327313		19.282
X280684	0.311322	0.271474	0.140729	0.606327	0.0253426	0.653061	0.454607	0.48087	0.432581	0.75253	0.582055			X280684		0.0687804	0.0811708	0.145926	0.0177925	0.338111	0.0135366	0.037484	0.0333068	0.0412925	0.0066589	0.0202976		17.3108
X280647	0.596051	0.193038	0.762561	0.895093	0.144811	0.120221	0.657693	0.155414	0.4907	0.718969	0.0462515			X280647		0.021914	0.132494	0.0071158	0.00135534	0.1664	0.189076	0.0153095	0.157932	0.0370573	0.0100951	0.312021		20.1489
X280606	0.850168	0.0276991	0.828965	0.492596	0.741687	0.0907817	0.12721	0.808036	0.30479	0.616426	0.00738558			X280606		0.00148899	0.204127	0.00194734	0.0196633	0.00453415	0.12001	0.0974958	0.0024632	0.0440291	0.0104744	0.30363		10.7855
X280602	0.947372	0.501847	0.686109	0.521562	0.505071	0.76431	0.981194	0.871104	0.467572	0.0935425	0.046091			X280602		0.000186031	0.0192741	0.00697577	0.0175537	0.0189848	0.00383887	2.37e-05	0.00112413	0.0225542	0.120731	0.171171		11.037
X280539	0.17641	0.569172	0.0456258	0.966915	0.410368	0.4191	0.536354	0.0774015	0.207177	0.998393	0.00202768			X280539		0.115189	0.0203659	0.252875	0.000108049	0.0426206	0.0410531	0.0240304	0.197051	0.100233	2.55e-07	0.609323		16.235
X280537	0.533037	0.913407	0.43385	0.308746	0.890286	0.342818	0.0936783	0.634816	0.657896	0.485328	0.284136			X280537		0.0145899	0.000443639	0.023006	0.0389466	0.000713902	0.0338187	0.105997	0.00846694	0.00735942	0.0182829	0.0431347		9.69809
X280051	0.177329	0.0175326	0.569328	0.525972	0.554205	0.0965368	0.53925	0.207102	0.699131	0.248679	5.63e-13			X280051		0.0630594	0.196961	0.0111877	0.0138971	0.0120876	0.0958742	0.0130244	0.0551243	0.00515932	0.0460662	1.98754		8.92569
X277188	0.188303	0.608087	0.924921	0.425188	0.553964	0.704848	0.295666	0.384519	0.0106106	0.0570924	0.860569			X277188		0.0630787	0.00955646	0.000322569	0.0231267	0.0127309	0.00521285	0.0398073	0.027507	0.24018	0.132407	0.0011207		9.38925
X276947	0.167211	0.0805514	0.962449	0.0514567	0.442658	0.403119	0.283131	0.834308	0.0700802	0.129643	9.29e-16			X276947		0.137396	0.220417	0.000159051	0.274194	0.0423387	0.050224	0.0828448	0.00313994	0.236935	0.165536	5.26349		18.5484
X275608	0.420888	0.178308	0.746558	0.227313	0.254893	0.786526	0.464418	0.564294	0.524166	0.574432	0.00150372			X275608		0.0322406	0.0903641	0.00519249	0.0726537	0.0645929	0.00364613	0.0266307	0.0165286	0.0201804	0.0156825	0.510607		12.8486
X273985	0.793292	0.652984	0.138458	0.213297	0.131653	0.955574	0.936344	0.360675	0.369269	0.016468	0.000888512			X273985		0.00296966	0.00874543	0.0953237	0.0671809	0.0987211	0.000134206	0.000275831	0.03619	0.0349139	0.251532	0.488041		11.1784
X273984	0.0396411	0.501906	0.374216	0.519157	0.344068	0.730319	0.391923	0.302773	0.963569	0.302228	0.591887			X273984		0.21969	0.0232299	0.0407066	0.021408	0.0461598	0.00611744	0.037782	0.0547743	0.000107386	0.0548981	0.0148021		13.306
X273944	0.849135	0.379765	0.261336	0.372147	0.290562	0.791235	0.287001	0.164191	0.816364	0.510275	0.00134489			X273944		0.00250752	0.0535374	0.0876391	0.0552762	0.0775694	0.00485607	0.0787264	0.1346	0.00373727	0.0300642	0.726679		17.9124
X273619	0.0233674	0.846121	0.57777	0.217653	0.702485	0.259781	0.728944	0.735488	0.160814	0.265989	1.06e-26			X273619		0.151833	0.0011014	0.00906595	0.0445712	0.0042675	0.0372256	0.00351221	0.00333811	0.0577238	0.0362674	4.20792		7.5589
X273598	0.7117	0.594954	0.0179746	0.1568	0.100044	0.706953	0.855856	0.000493037	0.171954	0.00949501	1.04e-33			X273598		0.00380576	0.00787858	0.157658	0.056064	0.0757424	0.00393827	0.000919242	0.346293	0.0521629	0.189856	5.4867		7.20088
X273447	0.0577089	0.546185	0.061088	0.468903	0.399035	0.299416	0.367699	0.75169	0.0927469	0.190793	0.25353			X273447		0.305807	0.0307265	0.297735	0.0442698	0.0600456	0.0909723	0.0685177	0.00844233	0.239566	0.144771	0.110195		21.7938
X273236	0.681647	0.341949	0.0675428	0.0293655	0.858836	0.322427	0.429852	0.00633011	0.786069	0.222246	0.33805			X273236		0.00645978	0.0347175	0.129072	0.183812	0.00121398	0.0376432	0.023945	0.290204	0.00282741	0.0573365	0.0352837		9.91996
X272849	0.907518	0.301483	0.828549	0.496857	0.469279	0.732063	0.70887	0.942499	0.447461	0.517261	2.66e-06			X272849		0.000876052	0.0694453	0.00304462	0.0299932	0.0340273	0.00761114	0.00905177	0.000337725	0.0375012	0.0272432	1.49376		16.7799
X272698	0.481056	0.641617	0.326888	0.00950958	0.402382	0.0481582	0.419752	0.708837	0.340314	0.488988	5.44e-08			X272698		0.0171916	0.00749748	0.0333137	0.235683	0.0242904	0.136098	0.0225497	0.00482522	0.0315104	0.0165776	1.08315		8.9427
X272306	0.0633176	0.545241	0.545886	0.463452	0.468297	0.670541	0.838163	0.728534	0.217714	0.603465	0.457189			X272306		0.318884	0.0336368	0.0335289	0.0494308	0.0483671	0.0166299	0.00383234	0.0110683	0.139982	0.0247971	0.0508319		23.7461
X271426	0.899289	0.0469308	0.0311702	0.557006	0.433199	0.42456	0.134987	0.135678	0.994964	0.912408	0.0511017			X271426		0.00131525	0.326654	0.384736	0.0283405	0.0504957	0.052424	0.184248	0.183596	3.27e-06	0.000993606	0.314741		21.226
X271416	0.481095	0.498594	0.00936831	0.450986	0.412254	0.391958	0.418393	0.531013	0.249323	0.11291	6.7e-12			X271416		0.0240361	0.0221724	0.3309	0.0275163	0.0325652	0.0355032	0.031718	0.0189998	0.0643646	0.122163	2.49993		12.5053
X271121	0.862642	0.540295	0.0265304	0.022633	0.662413	0.706911	0.467127	0.708232	0.751869	0.989823	0.963022			X271121		0.00249722	0.0313052	0.414457	0.43788	0.0159065	0.0117975	0.0441553	0.0116863	0.00834103	1.36e-05	0.000179308		21.5645
X271050	0.727535	0.011705	0.739563	0.662108	0.0458669	0.854577	0.123372	0.186518	0.0202783	0.0855595	2.42e-45			X271050		0.00601676	0.318825	0.00547756	0.00946716	0.199081	0.00166478	0.118185	0.0867616	0.269793	0.147325	14.9248		12.81
X270547	0.111167	0.0671236	0.626119	0.595703	0.361889	0.552754	0.897683	0.641632	0.482885	0.492598	0.403287			X270547		0.141006	0.186556	0.013131	0.0155756	0.0460425	0.0194997	0.000914338	0.0119828	0.0272502	0.0260594	0.0386763		14.2939
X270409	0.531559	0.817252	0.675591	0.356609	0.700685	0.545904	0.647839	0.438572	0.711972	0.231968	7.18e-10			X270409		0.0219737	0.00299581	0.00982775	0.0477499	0.00829133	0.0204735	0.0117086	0.0336983	0.00764892	0.080371	2.29443		14.5012
X270249	0.60502	0.843216	0.268354	0.0973821	0.812503	0.241382	0.0042158	0.308094	0.452972	0.758797	2.26e-06			X270249		0.013894	0.00203097	0.0637546	0.143419	0.00292124	0.0714435	0.431908	0.0540396	0.0292708	0.0048958	1.21235		13.4201
X270207	0.799056	0.929172	0.978869	0.272609	0.706181	0.728027	0.000872529	0.548511	0.536956	0.522411	1.46e-07			X270207		0.00364813	0.000444713	3.95e-05	0.0679026	0.00800171	0.00680837	0.637222	0.0202767	0.0214728	0.0230467	1.64194		14.5501
X270185	0.594979	0.0648791	0.510038	0.70077	0.47737	0.508069	0.982525	0.731367	0.0590297	0.338365	1.16e-18			X270185		0.0155918	0.189149	0.0239484	0.00814436	0.0278634	0.0241723	2.65e-05	0.00649978	0.197889	0.0506281	5.00229		14.2526
X270086	0.870705	0.206954	0.226038	0.947406	0.783116	0.578825	0.152897	0.421096	0.117962	0.878321	0.13978			X270086		0.00196762	0.118647	0.10916	0.000323179	0.00562812	0.0228989	0.152341	0.0481314	0.182388	0.00174089	0.162621		19.1987
X269987	0.139514	0.0365827	0.16696	0.0346694	0.138489	0.56266	0.488378	0.148485	0.274326	0.0670567	3.73e-51			X269987		0.0626145	0.12585	0.0547481	0.128513	0.0629415	0.00957646	0.0137232	0.0598628	0.0342051	0.0963961	10.3356		7.3822
X269984	0.46664	0.36004	0.31218	0.245129	0.788947	0.951889	0.368881	0.198718	0.941925	0.555702	0.622437			X269984		0.0544718	0.086166	0.105095	0.139078	0.00735872	0.000373811	0.0830421	0.170158	0.000544985	0.035677	0.0249088		26.5446
X269331	0.361746	0.00224458	0.470582	0.390776	0.00531539	0.179152	0.12036	0.0417832	0.097744	0.242798	3.17e-05			X269331		0.0519428	0.592805	0.0324897	0.0459836	0.491694	0.112903	0.151117	0.260433	0.171856	0.0852795	1.11623		16.116
X269178	0.42605	0.879247	0.805046	0.714161	0.0341655	0.0342146	0.739338	0.603318	0.241158	0.330687	4.33e-12			X269178		0.0367401	0.00133686	0.00352888	0.00777211	0.262113	0.261968	0.00641349	0.0156473	0.0797809	0.054903	3.05254		14.9719
X269160	0.554971	0.636947	0.363882	0.489846	0.234213	0.939972	0.724665	0.369316	0.691628	0.271263	4.15e-06			X269160		0.0181316	0.0115871	0.0429352	0.0248171	0.0737784	0.000294855	0.00645229	0.0419708	0.00818266	0.0630786	1.14839		13.4405
X269146	0.633579	0.00921396	0.460335	0.410761	0.595867	0.545666	0.566324	0.520348	0.241631	0.0706696	0.138855			X269146		0.0199924	0.604203	0.0479853	0.0595784	0.024749	0.0321333	0.0289396	0.0363665	0.120892	0.289161	0.193461		22.7327
X268643	0.596317	0.93608	0.613799	0.301228	0.908503	0.345168	0.325426	0.948061	0.368371	0.121531	0.131089			X268643		0.0137187	0.000314301	0.0124514	0.0523342	0.000645454	0.0436222	0.0473432	0.000207366	0.0396024	0.117701	0.111887		12.632
X268610	0.136922	0.204525	0.218825	0.988269	0.305172	0.705177	0.0270759	0.0657355	0.412119	0.818347	1.22e-06			X268610		0.114342	0.0831061	0.0780473	1.11e-05	0.0542242	0.00736898	0.253851	0.175431	0.034665	0.00271505	1.26857		13.3039
X268565	0.00250788	0.0390436	0.0907072	0.894363	0.0840825	0.211947	0.071471	0.379698	0.407959	0.970408	0.0622465			X268565		0.512676	0.236774	0.158668	0.000972221	0.165493	0.0861682	0.180267	0.0426122	0.0378051	7.59e-05	0.19298		14.2531
X268533	0.57744	0.300023	0.794685	0.540171	0.109685	0.514461	0.814085	0.918614	0.421756	0.184013	0.415099			X268533		0.0269018	0.0932297	0.00586664	0.0325248	0.222735	0.0368417	0.00479048	0.000904386	0.0559748	0.153397	0.0576015		22.3909
X268454	0.0537417	0.133201	0.546286	0.709113	0.187292	0.631204	0.598043	0.697787	0.105321	0.0589528	1.21e-23			X268454		0.226222	0.136705	0.0219889	0.00840283	0.105315	0.0139161	0.0167878	0.00910467	0.159145	0.216788	7.41074		15.6042
X268448	0.615705	0.24048	0.478041	0.0251651	0.22854	0.534257	0.862522	0.0667408	0.526235	0.174813	1.3e-22			X268448		0.0136782	0.074962	0.0273388	0.274646	0.0788983	0.0209769	0.00162724	0.183591	0.021812	0.100265	6.28858		14.027
X268445	0.88579	0.500255	0.517478	0.252344	0.877289	0.266805	0.776279	0.413309	0.0960183	0.202363	7.32e-09			X268445		0.00164473	0.0362562	0.0334231	0.104721	0.00190072	0.0985372	0.00643868	0.0534227	0.222049	0.129972	2.8465		20.6076
X268438	0.336928	0.0249124	0.596882	0.636242	0.867683	0.834599	0.493108	5.07e-06	0.00242079	0.299959	1.49e-11			X268438		0.0401076	0.220534	0.0121519	0.00971667	0.00120523	0.00189324	0.0204141	0.940908	0.406625	0.0467455	2.16214		11.2239
X268437	0.339275	0.195665	0.0761579	0.625152	0.747372	0.826995	0.294319	0.516189	0.323176	0.044971	2.65e-05			X268437		0.0509886	0.0936332	0.17637	0.0133105	0.00578416	0.00266272	0.0614293	0.0235129	0.0545063	0.225804	1.01817		14.4084
X268365	0.211653	0.0118242	0.369644	0.71513	0.0221073	0.470995	0.827765	0.481078	0.72298	0.900407	1.9e-05			X268365		0.153758	0.630374	0.0792095	0.0130923	0.51987	0.0511116	0.00465172	0.0488254	0.01235	0.00153898	1.86197		25.4004
X268313	0.934224	0.228892	0.557982	0.0758485	0.667562	0.600356	0.307654	0.709151	0.787723	0.796051	0.873445			X268313		0.000335308	0.0714674	0.0169064	0.156097	0.00908397	0.0135179	0.0513347	0.00685062	0.00356972	0.00328889	0.00124902		12.7252
X267649	0.121147	0.273217	0.415245	0.895604	0.285947	0.324024	0.322573	0.509563	0.0244675	0.258617	0.32868			X267649		0.175404	0.087448	0.0482972	0.0012513	0.0829279	0.070817	0.0712439	0.0316366	0.371433	0.0929703	0.0694644		18.7859
X267647	0.308616	0.166815	0.896003	0.861617	0.017309	0.269728	0.0506997	0.159831	0.530604	0.700095	3.15e-10			X267647		0.0393802	0.072735	0.000647802	0.00115213	0.217144	0.0462932	0.145836	0.0751982	0.0149204	0.00562705	1.62145		9.80079
X260900	0.240453	0.141331	0.0464008	0.519083	0.50808	0.970561	0.621506	0.790258	0.175765	0.0528731	0.948013			X260900		0.0742536	0.116758	0.214846	0.0223601	0.0235609	7.32e-05	0.0131067	0.00380252	0.0988668	0.202895	0.000228482		13.8929
X252454	0.40805	0.535604	0.0117256	0.856492	0.82967	0.226134	0.965365	0.131515	0.431177	0.787242	9.74e-11			X252454		0.0320208	0.0179419	0.300433	0.001528	0.00216231	0.0686392	8.81e-05	0.106734	0.0289846	0.00340366	2.12357		12.077
X250380	0.191581	0.556443	0.829935	0.523022	0.397209	0.270328	0.837965	0.612954	0.340144	0.242002	5.4e-09			X250380		0.0594713	0.0120306	0.00160358	0.0141897	0.0249471	0.0423322	0.00145363	0.00889863	0.0316808	0.0477051	1.26454		8.98474
X246170	0.0827235	0.763712	0.485283	0.407499	0.622901	0.0870998	0.822403	0.587336	0.374814	0.534566	3.83e-28			X246170		0.142102	0.00424135	0.0228734	0.0322386	0.0113528	0.138144	0.0023644	0.013829	0.037018	0.0181135	7.24005		12.1306
X245705	0.407626	0.24633	0.107844	0.172196	0.540601	0.637089	0.695559	0.537284	0.317767	0.801499	3.27e-06			X245705		0.0360455	0.0707393	0.136412	0.0981924	0.0196704	0.0116892	0.00804136	0.0199948	0.052499	0.00331849	1.18556		13.5704
X243682	0.187026	0.720186	0.162908	0.0291486	0.902351	0.510139	0.8154	0.546122	0.0565674	0.233099	0.0027305			X243682		0.0828892	0.0060904	0.0927406	0.227911	0.000714352	0.0206015	0.00258676	0.0172998	0.173723	0.0676568	0.43358		12.2666
X241952	0.0636479	0.144815	0.0426724	0.282531	0.886494	0.34141	0.0370466	0.1386	0.834574	0.73823	0.873861			X241952		0.225039	0.138741	0.269134	0.0752233	0.00132423	0.0589276	0.284984	0.143158	0.00283471	0.00726021	0.00163805		16.8
X241947	0.547199	0.1437	0.998234	0.155655	0.138528	0.298408	0.351556	0.944817	0.410553	0.518803	0.253272			X241947		0.0165075	0.0977277	2.23e-07	0.0921317	0.100315	0.0493277	0.0395733	0.000218102	0.030869	0.0189656	0.0595661		11.7679
X241920	0.0427419	0.611938	0.709175	0.133703	0.257899	0.887835	0.746435	0.965464	0.337771	0.478392	0.386449			X241920		0.427625	0.0266071	0.0143777	0.233405	0.132593	0.00205571	0.0108057	0.000193725	0.095118	0.0519776	0.0776207		26.7114
X241898	0.583195	0.525945	0.0146133	0.203019	0.578141	0.85178	0.811247	0.696301	0.708024	0.492029	1.56e-10			X241898		0.0155638	0.020795	0.311603	0.0839794	0.0159854	0.00180368	0.00294672	0.00787268	0.00724778	0.0244103	2.29229		13.3542
X241881	0.0575621	0.0263247	0.669011	0.942156	0.514519	0.817115	0.820826	0.714417	0.606345	0.615111	1.01e-06			X241881		0.257454	0.35319	0.0129613	0.000373254	0.0301452	0.00379178	0.00363682	0.00949553	0.0188342	0.0179307	1.77598		18.3261
X241572	0.502637	0.563055	0.712369	0.302109	0.940171	0.08356	0.101711	0.00372198	0.589077	0.240808	0.000311704			X241572		0.0200534	0.0149216	0.00606202	0.0475773	0.000251174	0.134282	0.120048	0.381361	0.0130174	0.0615094	0.594394		11.5259
X241387	0.201892	0.0437828	0.0103825	0.426648	0.367504	0.328848	0.855571	0.786332	0.97835	0.629732	0.532981			X241387		0.173844	0.435951	0.707835	0.0673237	0.086547	0.101638	0.00352542	0.00782011	7.84e-05	0.0247426	0.0413918		27.5061
X241333	0.392212	0.470447	0.780789	0.129664	0.673036	0.664872	0.334505	0.660444	0.630063	0.611265	1.22e-14			X241333		0.0411515	0.0292704	0.00434789	0.129484	0.00999904	0.0105376	0.052375	0.0108368	0.0130272	0.0145084	3.75526		14.5103
X241057	0.186804	0.61966	0.0297927	0.0919059	0.0127291	0.164629	0.469973	0.345856	0.6388	0.983969	0.0248286			X241057		0.11542	0.0162689	0.314508	0.188545	0.414637	0.127954	0.0344944	0.0587574	0.0145492	2.66e-05	0.335669		17.0635
X240810	0.18464	0.844462	0.732179	0.903388	0.499869	0.00397877	0.424366	0.957027	0.476682	0.493631	0.861545			X240810		0.139245	0.00303527	0.00923736	0.00116182	0.0359265	0.664563	0.0503853	0.00022895	0.0399737	0.036984	0.0023987		20.3835
X240441	0.708078	0.697232	0.179717	0.273866	0.73808	0.996744	0.859667	0.783954	0.935239	0.162061	3.15e-13			X240441		0.00981452	0.0105962	0.126405	0.0839827	0.00782723	1.17e-06	0.00218761	0.00526127	0.000462058	0.137327	4.12602		18.0905
X240440	0.697526	0.142469	0.059128	0.346775	0.874641	0.923883	0.790656	0.903092	0.3435	0.537537	5.8e-21			X240440		0.00699435	0.0999869	0.166007	0.0410462	0.00115219	0.000422564	0.00326235	0.000686233	0.0416083	0.0176085	4.86779		11.9657
X240432	0.514118	0.217892	0.764189	0.0513342	0.130831	0.0389076	0.00734723	0.160941	0.0212	0.23749	0.00132941			X240432		0.0289798	0.103577	0.00612256	0.260214	0.155959	0.292519	0.495676	0.1342	0.364958	0.0951788	0.714871		17.5841
X239790	0.222302	0.25205	0.0906637	0.52447	0.675587	0.621326	0.914938	0.324478	0.680899	0.632561	3.37e-07			X239790		0.0975946	0.0859314	0.188065	0.0264877	0.0114465	0.0159499	0.00074542	0.0635474	0.0110528	0.0149425	1.78896		16.8892
X239344	0.734547	0.0254681	0.558874	0.762417	0.0138767	0.143955	0.394204	0.258042	0.831815	0.46124	2.56e-30			X239344		0.00440397	0.193014	0.0130922	0.00350035	0.23456	0.0821031	0.0278383	0.0491087	0.00172733	0.0208113	6.52751		9.89911
X239067	0.750365	0.329246	0.384029	0.294514	0.517376	0.0754595	0.29516	0.250104	0.0217368	0.258726	0.0357915			X239067		0.00827107	0.0779047	0.0619955	0.0899623	0.0342675	0.259743	0.0897214	0.108335	0.434672	0.104463	0.363112		21.1179
X238955	0.156517	0.897999	0.162277	0.197548	0.0647929	0.725118	0.58202	0.600853	0.436532	0.443359	0.0769667			X238955		0.13659	0.00111374	0.132856	0.112895	0.232656	0.00838169	0.0205462	0.0185603	0.0410772	0.0398675	0.213272		17.5196
X238688	0.946006	0.925624	0.902173	0.94673	0.996778	0.673875	0.632843	0.242296	0.058232	0.105638	1.32e-25			X238688		0.000198722	0.00037759	0.000654637	0.000193422	7.06e-07	0.00767612	0.00989284	0.0593939	0.156501	0.114021	5.90063		11.2003
X238655	0.827785	0.593814	0.745483	0.677307	0.90267	0.228659	0.790547	0.0860736	0.548004	0.735645	0.570809			X238655		0.00206122	0.0123938	0.00458969	0.00754435	0.000651306	0.0632901	0.00307264	0.129048	0.0157287	0.00496549	0.0140029		11.2579
X238550	0.224196	0.575911	0.126416	0.14386	0.367176	0.566285	0.527064	0.274806	0.222502	0.242741	6.83e-18			X238550		0.0460162	0.00972421	0.0728834	0.066624	0.0252975	0.0102232	0.012435	0.0371274	0.0463552	0.0424963	2.67199		8.02896
X238469	0.067729	0.379163	0.104223	0.483022	0.763551	0.221353	0.721394	0.327632	0.670435	0.358299	6.57e-22			X238469		0.189653	0.0437353	0.149811	0.0278085	0.00511048	0.0846907	0.00718175	0.0542059	0.0102288	0.0477246	6.28291		14.5959
X238427	0.433912	0.623534	0.986779	0.635673	0.352629	0.0746149	0.88711	0.907826	0.36964	0.16964	3.09e-19			X238427		0.03619	0.0142294	1.62e-05	0.0132554	0.0510877	0.18879	0.00118974	0.000791367	0.0475877	0.111749	5.56514		15.2599
X238404	0.592741	0.482115	0.345543	0.549589	0.332323	0.816208	0.860195	0.00686376	0.00175122	0.00591191	0.686181			X238404		0.00511835	0.00884306	0.0159373	0.00640686	0.0168357	0.000966066	0.000554716	0.132545	0.178479	0.137489	0.00292004		4.62228
X238320	0.65501	0.784306	0.212323	0.735296	0.135885	0.200041	0.0874111	0.426502	0.334862	0.823465	7.7e-20			X238320		0.0107493	0.0040328	0.0839732	0.0061534	0.120213	0.0886607	0.158127	0.0340748	0.0501446	0.00267892	5.27663		13.913
X238296	0.58445	0.363956	0.318165	0.396037	0.87696	0.0477256	0.717733	0.217193	0.769797	0.394282	1.04e-26			X238296		0.0186475	0.051438	0.0622105	0.0449463	0.00149369	0.246094	0.00814449	0.0951676	0.00533706	0.0452819	8.97103		16.1073
X238238	0.875132	0.843696	0.623856	0.389645	0.199408	0.355628	0.986109	0.0145121	0.112377	0.853893	0.0538265			X238238		0.000911595	0.00143514	0.00888133	0.0273572	0.0609802	0.0315495	1.12e-05	0.223119	0.0934952	0.00125192	0.13824		9.54223
X237193	0.424243	0.788426	0.95287	0.891605	0.870683	0.96223	0.800236	0.0200622	0.499888	0.769687	0.00543091			X237193		0.0263496	0.00296849	0.000143973	0.000765417	0.0010923	9.24e-05	0.00263933	0.225173	0.0187766	0.00353365	0.323404		10.6541
X236890	0.0990939	0.954728	0.00709922	0.16266	0.0763679	0.818894	0.795115	0.0335217	0.774173	0.854314	9.33e-12			X236890		0.158891	0.000187277	0.427105	0.113699	0.183603	0.00304668	0.00391878	0.264893	0.00478441	0.00195925	2.95768		15.0209
X236832	0.255873	0.00486685	0.0720933	0.942262	0.432775	0.460296	0.532727	0.70472	0.882001	0.953741	0.0176609			X236832		0.103032	0.640961	0.259139	0.000417619	0.0490488	0.0434483	0.0310074	0.0114361	0.00175412	0.000267905	0.453088		20.5798
X236692	0.931913	0.716002	0.0412445	0.702074	0.998942	0.325951	0.130091	0.458483	0.246556	0.253282	5.87e-20			X236692		0.000500697	0.00908072	0.28806	0.0100393	1.21e-07	0.0663081	0.157869	0.0377374	0.0923374	0.089745	6.7754		17.7308
X236605	0.178832	0.814805	0.0921587	0.0375031	0.794922	0.357587	0.712286	0.945103	0.0879536	0.269253	7.08e-06			X236605		0.130794	0.00395709	0.205668	0.314706	0.00487291	0.0611362	0.00981083	0.000341941	0.21115	0.0882306	1.51295		18.6423
X235327	0.959056	0.410737	0.222123	0.482551	0.847488	0.832952	0.494716	0.263833	0.173509	0.446946	0.0243344			X235327		0.000223314	0.0574075	0.12666	0.0418185	0.00313421	0.00376955	0.0395404	0.106041	0.15751	0.0490603	0.433865		21.9022
X234717	0.449564	0.077231	0.18541	0.648277	0.00183827	0.373825	0.535674	0.864859	0.187705	0.24468	3.63e-15			X234717		0.0284821	0.156305	0.0875626	0.0103583	0.492071	0.0394164	0.0191031	0.00144141	0.0866516	0.0675236	3.4795		12.8631
X234646	0.229565	0.881933	0.303548	0.573525	0.989107	0.956819	0.508344	0.75214	0.104391	0.262338	0.0401665			X234646		0.0346255	0.000527635	0.0253716	0.00758281	4.46e-06	7.01e-05	0.010473	0.00238622	0.0634016	0.030125	0.101545		6.18318
X233455	0.929504	0.808327	0.928788	0.0354701	0.61995	0.0987393	0.93138	0.386932	0.465535	0.441714	7.03e-07			X233455		0.000355814	0.0026755	0.000363093	0.202771	0.0111856	0.12457	0.000337073	0.0340788	0.0242349	0.0269352	1.17357		11.7514
X233410	0.911066	0.0176094	0.00797333	0.0131848	0.0283501	0.261005	0.234892	0.0211752	0.628558	0.998473	7.59e-05			X233410		0.000687409	0.313869	0.393196	0.342592	0.267319	0.0697836	0.0779571	0.295732	0.0129002	2.02e-07	0.889318		14.2432
X233361	0.370058	0.134105	0.344948	0.339078	0.0635306	0.0437678	0.819939	0.321109	0.0226676	0.0399387	0.0568376			X233361		0.0445154	0.124692	0.0494265	0.0506453	0.191718	0.226672	0.00286644	0.0545601	0.290215	0.235385	0.202071		14.2997
X233111	0.910295	0.568754	0.839629	0.0751378	0.454404	0.983961	0.735438	0.763297	0.195423	0.415965	0.0687928			X233111		0.000968411	0.024792	0.00312449	0.243096	0.0427407	3.08e-05	0.00871232	0.00692012	0.128294	0.050544	0.254262		19.7207
X232219	0.660362	0.409579	0.713382	0.289797	0.1629	0.90794	0.647478	0.8446	0.351246	0.264674	0.0615566			X232219		0.0160251	0.0564917	0.0111967	0.0931684	0.162149	0.00110942	0.0173544	0.00318783	0.0722133	0.103468	0.291924		21.4463
X231990	0.154514	0.0458541	0.0538548	0.601105	0.105307	0.357638	0.821381	0.720903	0.704885	0.459165	5.38e-06			X231990		0.146773	0.289774	0.270027	0.0197236	0.190158	0.0611272	0.00367654	0.00920708	0.010348	0.0395595	1.55399		18.6435
X231947	0.207752	0.811355	0.651208	0.00849879	0.00911888	0.171337	0.0542461	0.72541	0.101218	0.158521	1.22e-11			X231947		0.0576882	0.00206463	0.00740935	0.254351	0.249668	0.0680555	0.135234	0.00447175	0.0978528	0.0723298	1.82175		9.36767
X231881	0.196197	0.672525	0.706893	0.593772	0.432585	0.749207	0.10342	0.426236	0.0690659	0.0887682	0.0125535			X231881		0.143029	0.0152535	0.0120713	0.0242938	0.0526253	0.00872402	0.227503	0.0540953	0.283887	0.248602	0.53825		22.0621
X231850	0.995746	0.160548	0.831721	0.957817	0.987626	0.296	0.99993	0.529591	0.175875	0.125751	0.00058001			X231850		1.91e-06	0.13301	0.00303884	0.000188265	1.62e-05	0.0736483	5.15e-10	0.026613	0.123728	0.158465	0.815207		17.3953
X231674	0.470206	0.29034	0.165	0.59478	0.295739	0.742082	0.601056	0.00543686	0.0365541	0.343261	4.72e-06			X231674		0.0212155	0.0455372	0.0786409	0.0115054	0.0445276	0.00440258	0.0111174	0.318819	0.179156	0.0365681	0.886698		10.5058
X231664	0.202021	0.305882	0.169098	0.331059	0.727004	0.258842	0.782812	0.601446	0.195701	0.223755	3.56e-09			X231664		0.0970878	0.0624624	0.112846	0.0562773	0.00724869	0.0759947	0.00451878	0.0162304	0.0998684	0.0882598	2.21817		15.3703
X231659	0.5312	0.10468	0.595446	0.123977	0.720325	0.0928568	0.238687	0.602722	0.41342	0.999978	0.0205266			X231659		0.0198885	0.134123	0.0142969	0.120489	0.00649851	0.143926	0.070557	0.0137383	0.0339493	3.84e-11	0.274846		13.1021
X231657	0.335448	0.418392	0.440693	0.218774	0.000639609	0.0579184	0.592532	0.415965	0.381681	0.222949	0.153282			X231657		0.0199333	0.0140619	0.0127645	0.0325315	0.25573	0.0776627	0.00614602	0.0142094	0.0164374	0.0319467	0.0439096		5.54408
X231656	0.304644	0.529402	0.646065	0.0892301	0.504197	0.209256	0.477896	0.00301754	0.498467	0.500147	4.7e-39			X231656		0.0475771	0.0178359	0.00950649	0.130867	0.0201174	0.0712542	0.0227161	0.403188	0.0206639	0.0205025	10.9119		11.6475
X231655	0.204717	0.844948	0.25756	0.47785	0.129622	0.0512595	0.565418	0.545248	0.39548	0.708161	2.53e-41			X231655		0.0819241	0.00194221	0.0652485	0.0256046	0.117155	0.194365	0.0167879	0.0185924	0.0367135	0.00711684	13.3395		13.1258
X231652	0.489247	0.933865	0.121765	0.170042	0.446515	0.861024	0.439568	0.903276	0.639384	0.625829	0.00127422			X231652		0.0352154	0.000506669	0.176995	0.139018	0.0426841	0.00225523	0.0440061	0.00108661	0.0161605	0.0175015	0.77922		19.0195
X231326	0.600697	0.620146	0.281641	0.399299	0.0668237	0.505938	0.676657	0.370043	0.68922	0.97809	3.3e-12			X231326		0.00761166	0.00682544	0.0322627	0.0197564	0.0939004	0.0122979	0.00483131	0.0223489	0.00444277	2.09e-05	1.4816		7.17872
X231207	0.63372	0.89496	0.225765	0.408416	0.864895	0.424162	0.51191	0.730193	0.855479	0.830119	2.95e-06			X231207		0.0149979	0.00115102	0.0971592	0.0451828	0.00191156	0.042227	0.0284257	0.00785468	0.0021904	0.00303955	1.50512		17.0679
X231194	0.441028	0.134414	0.929363	0.694688	0.0233991	0.223383	0.613852	0.144169	0.926503	0.475214	0.03305			X231194		0.0245702	0.0930446	0.000324891	0.00637123	0.214576	0.0614687	0.0105315	0.0885466	0.000351808	0.021099	0.189493		10.6874
X231180	0.0478997	0.915959	0.18155	0.82566	0.951851	0.81505	0.0221945	0.252919	0.689965	0.977526	4.34e-16			X231180		0.170811	0.000482376	0.0775839	0.00210192	0.000157936	0.00237042	0.228877	0.0567638	0.00689488	3.44e-05	3.26111		11.1975
X229124	0.00774238	0.975885	0.0333267	0.465612	0.528337	0.245537	0.969313	0.0591127	0.170664	0.73188	1.6e-27			X229124		0.317248	4.03e-05	0.201584	0.0235133	0.0175558	0.0596545	6.53e-05	0.158254	0.0831227	0.00518074	6.60876		11.4055
X228978	0.323965	0.56562	0.00464768	0.668713	0.0919688	0.165276	0.00534025	0.160231	0.271606	0.024577	6.35e-14			X228978		0.0720692	0.0244205	0.601652	0.013544	0.211113	0.142886	0.582501	0.14637	0.0895738	0.377324	4.64702		19.1134
X228928	0.360101	0.553834	0.22375	0.412415	0.780064	0.42546	0.28252	0.129559	0.379063	0.973412	0.000206565			X228928		0.0302204	0.0126347	0.0534738	0.0242333	0.00280931	0.02291	0.0416981	0.0831437	0.0279148	4e-05	0.509509		9.31219
X228911	0.184706	0.122464	0.0591136	0.896752	0.12734	0.11691	0.944525	0.591197	0.809884	0.491362	0.0120641			X228911		0.0979384	0.132957	0.198986	0.000934239	0.129548	0.137029	0.000268627	0.0160132	0.00321127	0.0262954	0.353886		14.3412
X228885	0.71185	0.42755	0.0740367	0.742152	0.307333	0.237568	0.940075	0.559508	0.928337	0.493132	2.05e-16			X228885		0.00388539	0.0179429	0.0914162	0.00308238	0.0297286	0.0398223	0.000160898	0.00970208	0.000230291	0.0133841	2.19775		7.35954
X228668	0.72302	0.0472274	0.781461	0.390485	0.186605	0.114322	0.624383	0.63169	0.100755	0.583529	4.32e-22			X228668		0.00688185	0.217298	0.00421575	0.0404474	0.0958554	0.137229	0.0131377	0.0125907	0.1483	0.0164718	6.1597		14.1583
X228613	0.342824	0.868084	0.275279	0.52329	0.464153	0.562492	0.551567	0.370717	0.746009	0.769431	4.31e-16			X228613		0.10057	0.00307802	0.133102	0.0454896	0.0598475	0.0374454	0.0395804	0.0895345	0.0117077	0.00958746	8.40135		28.8407
X228572	0.915673	0.434474	0.130964	0.0408496	0.00644772	0.0107688	0.190457	0.293997	0.193818	0.936218	6.4e-05			X228572		0.000744755	0.0406219	0.152186	0.28006	0.500054	0.437437	0.114234	0.0733038	0.112514	0.000425371	1.09488		17.1706
X228382	0.179734	0.999449	0.176377	0.0488153	0.494704	0.799985	0.974524	0.236511	0.487558	0.667701	0.759686			X228382		0.0373859	9.87e-09	0.037971	0.0809563	0.00966058	0.00132898	2.11e-05	0.0290847	0.00998475	0.00381639	0.00193724		5.3509
X228346	0.151401	0.30564	0.299806	0.209913	0.260514	0.745098	0.760725	0.0310615	0.959707	0.0991382	0.000279606			X228346		0.0671358	0.034166	0.0350023	0.0512322	0.0412352	0.00343487	0.00301368	0.152435	8.29e-05	0.0888207	0.440095		8.39894
X228139	0.251554	0.442665	0.900371	0.0097591	0.806614	0.673658	0.449683	0.500663	0.153237	0.0707723	0.000688431			X228139		0.0459057	0.0205508	0.000545911	0.235635	0.00208742	0.00617928	0.0199255	0.0158102	0.0713244	0.114441	0.410319		9.00352
X228112	0.199647	0.260067	0.631388	0.199572	0.203718	0.051073	0.675088	0.478228	0.0337729	0.147846	0.498345			X228112		0.0871833	0.0671769	0.0121665	0.0872127	0.0856183	0.202559	0.00928614	0.0265952	0.240156	0.111097	0.0242428		13.6571
X228008	0.133595	0.723128	0.0897371	0.00101316	0.0010265	0.234365	0.913252	0.992548	0.582169	0.754019	0.653033			X228008		0.215282	0.0119589	0.275781	1.05088	1.04847	0.135077	0.00113045	8.31e-06	0.0288547	0.00935441	0.0192585		24.6236
X227996	0.123516	0.165491	0.729165	0.957776	0.0982195	0.684397	0.663411	0.113125	0.0283475	0.0715692	1.49e-13			X227996		0.0824618	0.0668009	0.00414918	9.7e-05	0.0951143	0.00571889	0.00655645	0.087277	0.167886	0.113053	2.10304		8.94491
X227724	0.742461	0.719727	0.192392	0.336355	0.793007	0.580837	0.260943	0.176454	0.439276	0.911832	0.792845			X227724		0.00355543	0.00423982	0.0561243	0.0304829	0.0022672	0.0100431	0.0417062	0.0603683	0.0197155	0.000403652	0.00227084		8.5102
X227655	0.236355	0.0113398	0.385073	0.236476	0.782878	0.561297	0.954389	0.0403411	0.0963233	0.896715	1.37e-08			X227655		0.116054	0.535809	0.0623636	0.115994	0.00626904	0.0278729	0.000270028	0.349796	0.229483	0.00139096	2.83258		21.3369
X227632	0.79295	0.691897	0.0931165	0.134109	0.393338	0.556852	0.296743	0.0486117	0.914246	0.692205	0.823891			X227632		0.00308044	0.0070226	0.126743	0.100768	0.032618	0.0154418	0.0487764	0.175159	0.000518409	0.0070078	0.00221426		11.5563
X227367	0.0106029	0.0213937	0.413471	0.326607	0.579187	0.333557	0.0636522	0.582105	0.540393	0.41965	1.62e-08			X227367		0.397672	0.32162	0.0402649	0.0579685	0.0185031	0.0563231	0.208193	0.0182198	0.0225527	0.0392098	2.04171		15.5429
X227366	0.00163495	0.7146	0.0108189	0.966655	0.104402	0.537094	0.992644	0.246586	0.316783	0.406258	1.21e-15			X227366		0.639586	0.00845974	0.415972	0.000110524	0.167631	0.0241114	5.38e-06	0.085131	0.0635068	0.0436803	4.59688		16.3491
X227322	0.0712075	0.771807	0.969549	0.0463262	0.782157	0.0502486	0.121618	0.242032	0.342837	0.520633	0.0146911			X227322		0.232187	0.0059629	0.000103301	0.283564	0.00542048	0.273737	0.170656	0.0972791	0.063893	0.0292733	0.426885		18.3239
X227307	0.010625	0.982178	0.23483	0.449234	0.372854	0.140963	0.737528	0.741865	0.0810113	0.0771453	3.04e-33			X227307		0.300014	2.26e-05	0.0642334	0.0260169	0.0360991	0.0987871	0.00509864	0.00492533	0.138999	0.142652	8.77049		11.7327
X227299	0.564203	0.394543	0.393186	0.0136113	0.990337	0.169621	0.620334	0.778234	0.485173	0.772639	9.51e-10			X227299		0.0156012	0.0340408	0.034237	0.288871	6.88e-06	0.0887787	0.0115131	0.00371973	0.0228689	0.00391522	1.88826		12.1221
X226876	0.238384	0.59614	0.111569	0.359626	0.546512	0.12906	0.198662	0.982907	0.470151	0.774559	0.000257579			X226876		0.0994317	0.0200459	0.181497	0.0599615	0.0259558	0.165075	0.118236	3.27e-05	0.0372475	0.00585288	0.977795		18.4402
X226330	0.49303	0.731538	0.287622	0.955217	0.147748	0.312971	0.893584	0.544401	0.450873	0.333023	0.121677			X226330		0.030635	0.00766839	0.0738102	0.000205407	0.137034	0.0664441	0.00116559	0.0239504	0.037067	0.0611489	0.156762		16.8373
X226303	0.0626601	0.0821952	0.0425275	0.16962	0.0390038	0.39496	0.92819	0.075336	0.372993	0.27836	3.27e-09			X226303		0.273608	0.238302	0.32522	0.14847	0.336905	0.0568276	0.00063697	0.249556	0.0623376	0.0923632	2.94058		20.2724
X226280	0.934405	0.440318	0.0954078	0.716811	0.209033	0.11107	0.692255	0.288377	0.625489	0.945438	6.5e-29			X226280		0.000211089	0.0185763	0.0871162	0.00410085	0.0493258	0.0795051	0.00488299	0.0352008	0.00742686	0.000145949	4.98393		8.05513
X226083	0.530779	0.253861	0.830741	0.403366	0.507954	0.330844	0.205278	0.622873	0.821812	0.256113	2.42e-09			X226083		0.0236551	0.0785226	0.00274895	0.042065	0.0263895	0.0569916	0.0968229	0.0145567	0.00305176	0.0777799	2.29655		15.5516
X226065	0.410142	0.57606	0.440952	0.469305	0.73136	0.900613	0.861408	0.519352	0.367991	0.67261	1.68e-19			X226065		0.0590354	0.0271884	0.0516661	0.0455526	0.010246	0.00135553	0.00264904	0.0361118	0.0705447	0.0155242	8.33643		22.466
X225923	0.943725	0.889178	0.967211	0.872304	0.747152	0.658277	0.714388	0.101632	0.517637	0.864931	0.1276			X225923		0.000108608	0.000423241	3.68e-05	0.000563146	0.002266	0.00426554	0.00292006	0.0587133	0.00913147	0.000630709	0.050828		5.63445
X225896	0.478195	0.441515	0.461027	0.0952933	0.406359	0.454057	0.370706	0.0755695	0.0234631	0.224723	2.19e-05			X225896		0.0221025	0.026034	0.0238807	0.122818	0.0303066	0.0246332	0.0352319	0.139475	0.227633	0.0648923	0.81898		11.3483
X225892	0.230176	0.908611	0.00919007	0.216892	0.659948	0.735904	0.722667	0.892227	0.148889	0.455428	2.42e-51			X225892		0.0547463	0.000499665	0.260703	0.0579896	0.0073433	0.00431454	0.00477708	0.00069609	0.0793261	0.0211475	13.802		9.80197
X225884	0.629394	0.0597039	0.0666462	0.149171	0.976568	0.174693	0.156688	0.767943	0.425251	0.57925	3.34e-27			X225884		0.0117617	0.180221	0.170918	0.105462	4.36e-05	0.0933304	0.101656	0.00439593	0.0321339	0.0155299	7.44511		13.0496
X225863	0.110329	0.274413	0.369898	0.211475	0.879007	0.0101624	0.00206384	0.0979969	0.319602	0.0529501	0.843796			X225863		0.152892	0.0714488	0.0480531	0.0934514	0.00138292	0.399299	0.576944	0.164247	0.059225	0.225136	0.00231701		15.4258
X225516	0.19339	0.975863	0.281209	0.316075	0.205069	0.66123	0.539234	0.363126	0.628111	0.494274	1.77e-08			X225516		0.110447	5.96e-05	0.0757415	0.0655388	0.104835	0.0125018	0.0245499	0.0539095	0.0152764	0.0304327	2.19718		16.8228
X225481	0.0924769	0.698521	0.184414	0.391665	0.00652778	0.633477	0.128408	0.529192	0.849618	0.570163	0.399605			X225481		0.127605	0.00672744	0.0792502	0.0329431	0.336482	0.0101982	0.104101	0.0177646	0.00161185	0.0144634	0.0318528		11.5891
X225387	0.861983	0.0959705	0.453407	0.894655	0.0626394	0.293251	0.0546946	0.776382	0.0149523	0.202418	0.491565			X225387		0.00261298	0.240859	0.048647	0.00151583	0.301654	0.0956977	0.321401	0.00697547	0.51786	0.140907	0.040936		22.3469
X225283	0.318914	0.458872	0.0867595	0.0770225	0.264552	0.583846	0.358605	0.380804	0.275521	0.549673	0.938839			X225283		0.0739516	0.0408079	0.219201	0.233721	0.0927108	0.0223074	0.0627206	0.0571554	0.0885504	0.0266108	0.000437443		19.2067
X224859	0.39225	0.684764	0.183694	0.745107	0.141417	0.361307	0.909222	0.292169	0.398466	0.117163	3.33e-05			X224859		0.0496227	0.0111612	0.120066	0.00715644	0.14701	0.0565073	0.000880151	0.0752799	0.0483323	0.16698	1.20535		17.5001
X224843	0.595231	0.853797	0.272716	0.787821	0.682285	0.0349916	0.291137	0.859817	0.187054	0.516657	1.06e-43			X224843		0.0136438	0.00164072	0.0582578	0.00350014	0.0080982	0.216637	0.0539542	0.00150698	0.0843808	0.0203352	13.775		12.489
X224790	0.6168	0.0010814	0.749481	0.178074	0.133487	0.0120852	0.244357	0.209791	0.065468	0.00766229	1.75e-05			X224790		0.0164379	0.715654	0.00669219	0.119423	0.148381	0.418354	0.0891634	0.103522	0.224116	0.473063	1.25478		16.9621
X224644	0.758701	0.640223	0.710699	0.619328	0.746128	0.828179	0.83269	0.20874	0.0709113	0.166037	0.462013			X224644		0.00233307	0.00540233	0.00340184	0.00610409	0.00259149	0.00116454	0.00110329	0.0391805	0.0811416	0.047598	0.0133877		6.39008
X224633	0.153462	0.633578	0.529004	0.22894	0.579138	0.716141	0.254727	0.519723	0.990592	0.740743	1.24e-23			X224633		0.098114	0.0109043	0.0190232	0.0696205	0.0147642	0.00634353	0.0623757	0.0198945	6.67e-06	0.00525205	5.88536		12.3989
X224627	0.536335	0.0438719	0.597757	0.761449	0.528148	0.826705	0.86831	0.311237	0.447094	0.905581	0.0519065			X224627		0.0228495	0.244437	0.0166325	0.00550413	0.0237812	0.0028623	0.00164169	0.0613522	0.0345531	0.000840133	0.227298		15.4358
X224616	0.361151	0.202438	0.301209	0.550079	0.214968	0.888695	0.0807689	0.882922	0.649681	0.549139	0.154213			X224616		0.0522561	0.101969	0.0670098	0.022362	0.096489	0.00122553	0.191912	0.00135692	0.0129124	0.0224677	0.127511		16.173
X224574	0.232698	0.479421	0.329027	0.39493	0.810347	0.498113	0.312378	0.505594	0.973796	0.921387	2.35e-25			X224574		0.0635079	0.0222628	0.0424424	0.0322258	0.00256111	0.0204262	0.0454719	0.0197233	4.8e-05	0.000433066	5.97861		11.4946
X224571	0.121191	0.810129	0.0376449	0.197433	0.277038	0.10057	0.594313	0.137663	0.844114	0.853433	4.38e-32			X224571		0.103241	0.00247	0.186425	0.0713051	0.0506683	0.115971	0.0121429	0.0946952	0.00165439	0.00146028	7.87551		11.0598
X224551	0.544952	0.936576	0.201354	0.446533	0.36574	0.287682	0.711548	0.053038	0.146316	0.859121	2.59e-06			X224551		0.0244222	0.00042172	0.10907	0.0386339	0.0545709	0.0754522	0.00910905	0.251078	0.141118	0.0020983	1.53642		17.2162
X224035	0.988965	0.429193	0.121223	0.901313	0.103643	0.564738	0.723284	0.589314	0.947714	0.444568	5.14e-08			X224035		1.22e-05	0.0398571	0.15367	0.00097943	0.169564	0.0211322	0.0079871	0.0185719	0.000273912	0.0372688	2.00209		16.4649
X223938	0.663302	0.405244	0.44806	0.766709	0.912167	0.890268	0.305779	0.0885667	0.699554	0.823097	0.245419			X223938		0.00812689	0.0297307	0.0246969	0.00377336	0.000521528	0.000815887	0.0450457	0.125009	0.00638555	0.00214248	0.0579801		11.0798
X223597	0.574051	0.864979	0.788527	0.532651	0.10241	0.831334	0.776566	0.213324	0.946265	0.517109	0.000697858			X223597		0.00927569	0.000848372	0.00211113	0.0114316	0.0786724	0.00133113	0.00236342	0.0455759	0.000133276	0.0123227	0.34487		7.5844
X223531	0.681702	0.287104	0.0624125	0.0933728	0.0476072	0.517067	0.370089	0.570019	0.0311563	0.274076	1.83e-45			X223531		0.00701185	0.0473219	0.145657	0.117952	0.164751	0.0175047	0.0335282	0.0134532	0.195277	0.0499623	12.6007		10.7717
X223521	0.0731366	0.526091	0.0621685	0.457636	0.0634331	0.166506	0.236427	0.286407	0.887171	0.482393	0.00010224			X223521		0.160753	0.0200119	0.174229	0.027475	0.17255	0.0955815	0.0699278	0.0566624	0.00100157	0.0245727	0.773326		12.8605
X223501	0.174536	0.214361	0.330496	0.659922	0.774762	0.222761	0.754285	0.700151	0.439198	0.978868	5.31e-15			X223501		0.0975362	0.08152	0.0500134	0.0102111	0.00431743	0.0785913	0.00516556	0.00782115	0.031582	3.7e-05	3.63621		13.6277
X223500	0.075243	0.7036	0.00182428	0.364738	0.0307502	0.0967893	0.170222	0.573637	0.814689	0.670116	1.12e-09			X223500		0.314863	0.0143177	0.97927	0.0813625	0.465659	0.274144	0.186675	0.0313289	0.00543262	0.0179502	3.94435		25.5612
X223120	0.710386	0.162114	0.41643	0.928279	0.326031	0.603561	0.7871	0.0421165	0.427533	0.485041	8.24e-20			X223120		0.00463554	0.065933	0.0222223	0.000272297	0.0324791	0.0090675	0.00245181	0.139934	0.0211828	0.0163998	3.28882		8.68777
X222199	0.480046	0.705319	0.587503	0.433824	0.108556	0.446414	0.514323	0.305008	0.428181	0.348523	0.825429			X222199		0.0409353	0.0117283	0.0241417	0.050287	0.212202	0.0475893	0.0348981	0.0864486	0.0515352	0.0721823	0.00398946		21.1958
X222169	0.484867	0.892416	0.0615552	0.0497645	0.187309	0.363648	0.798942	0.379943	0.478237	0.0935879	0.00557359			X222169		0.0376337	0.00140966	0.271158	0.298859	0.134435	0.0636974	0.00500042	0.0594946	0.0387906	0.217845	0.600969		19.9205
X222115	0.20363	0.829896	0.228705	0.0795397	0.233198	0.71581	0.512371	0.621717	0.604934	0.430383	0.0111435			X222115		0.079331	0.00225868	0.0710983	0.151333	0.069738	0.00648741	0.0210208	0.011919	0.0131022	0.0304629	0.319203		12.6493
X222099	0.158093	0.772018	0.185958	0.506485	0.662401	0.901211	0.326241	0.258984	0.890354	0.361896	3.87e-09			X222099		0.186447	0.00782682	0.163628	0.0411753	0.0177762	0.00143646	0.0900095	0.119072	0.00177164	0.0776188	3.4605		24.0975
X222036	0.916302	0.380215	0.997378	0.890233	0.682628	0.490549	0.780815	0.0939185	0.382862	0.957826	0.123093			X222036		0.00049693	0.034696	4.86e-07	0.000856973	0.00752434	0.0214055	0.00348414	0.126931	0.0343118	0.000125822	0.107463		11.6305
X222029	0.0236129	0.686714	0.0328874	0.0793369	0.368559	0.669001	0.517375	0.493165	0.260403	0.161583	4.67e-29			X222029		0.333061	0.0104746	0.295596	0.199352	0.0521282	0.0117698	0.027002	0.0302579	0.0817357	0.126608	10.3643		16.6404
X221670	0.620053	0.309832	0.314275	0.178543	0.237089	0.540275	0.245596	0.71048	0.996078	0.441351	0.333221			X221670		0.00779991	0.0327796	0.032182	0.0576027	0.0444568	0.011904	0.0428742	0.00437191	7.66e-07	0.0188233	0.0297532		8.19926
X221569	0.854129	0.490707	0.559455	0.806958	0.316318	0.976615	0.690707	0.389833	0.925094	0.530766	6.35e-22			X221569		0.00174368	0.0245229	0.017583	0.00308022	0.0518949	4.43e-05	0.00816905	0.0381977	0.000455978	0.0202834	5.74469		13.334
X221568	0.995956	0.751944	0.978807	0.638817	0.477023	0.354734	0.716752	0.820787	0.403487	0.134956	6.49e-12			X221568		1.05e-06	0.00408008	2.88e-05	0.00899882	0.0206674	0.0350286	0.00537591	0.0020956	0.0285356	0.0916365	2.11313		10.5551
X220233	0.0509232	0.229253	0.0454488	0.397024	0.689648	0.132681	0.472005	0.309678	0.125534	0.247107	1.58e-07			X220233		0.0865182	0.0326676	0.0908907	0.0161884	0.00359493	0.0511751	0.0116693	0.0233053	0.0531312	0.030268	0.653688		5.82571
X220230	0.361881	0.306549	0.0539457	0.87445	0.117199	0.333758	0.308377	0.500386	0.663333	0.629164	0.0961475			X220230		0.0456449	0.0574255	0.205077	0.00136865	0.135179	0.0513051	0.0569922	0.0249148	0.0103915	0.0127886	0.152563		14.17
X220144	0.44952	0.311629	0.785222	0.336498	0.629157	0.818348	0.897423	0.477434	0.609028	0.586088	4.56e-07			X220144		0.033465	0.0599621	0.00434191	0.0540926	0.0136381	0.00308372	0.000971534	0.029532	0.0152991	0.0173415	1.56289		15.1105
X220143	0.0281949	0.0017938	0.0379119	0.246866	0.0342018	0.100399	0.321619	0.0164334	0.80011	0.103714	0.00865364			X220143		0.190401	0.389147	0.170184	0.0526577	0.177181	0.106273	0.0385492	0.22797	0.00251142	0.104227	0.273608		10.1247
X220103	0.174314	0.128016	0.05407	0.373672	0.90638	0.55484	0.187492	0.626512	0.163578	0.248872	2.07e-12			X220103		0.0998632	0.125462	0.201516	0.0427389	0.000745805	0.0188156	0.0939869	0.0127753	0.105044	0.0718786	2.9364		13.9385
X220015	0.00092488	0.459165	0.00169947	0.753555	0.0757565	0.0591544	0.749195	0.124054	0.744805	0.354477	2.74e-42			X220015		0.383913	0.0187879	0.343851	0.00337684	0.108682	0.122815	0.0035016	0.0813918	0.00362975	0.0294156	9.30637		8.85428
X220011	0.230075	0.371955	0.293172	0.753091	0.566881	0.932948	0.830268	0.011577	0.0619675	0.0181399	0.000164817			X220011		0.0854511	0.0472301	0.0655112	0.00585508	0.0194125	0.000418798	0.00271857	0.381801	0.207502	0.333854	0.863241		15.2928
X220009	0.958516	0.37975	0.456877	0.767515	0.229322	0.561295	0.211697	0.393703	0.330886	0.603039	4.21e-31			X220009		0.000192445	0.0549567	0.0394129	0.00621717	0.103069	0.0240184	0.111277	0.0518153	0.0673676	0.0192452	12.5504		18.3862
X220005	0.0269027	0.852098	0.112376	0.473317	0.292055	0.347632	0.408419	0.392792	0.819477	0.761561	9.72e-27			X220005		0.278036	0.00195508	0.142446	0.0289488	0.062568	0.0496933	0.0384853	0.0411294	0.00292947	0.00517902	8.10817		14.5382
X219032	0.0242218	0.107868	0.258649	0.779493	0.00469148	0.671899	0.994553	0.710172	0.29022	0.956626	0.0940426			X219032		0.161148	0.0816332	0.0401898	0.00246333	0.255115	0.00563829	1.46e-06	0.0043404	0.0352222	9.29e-05	0.0885733		8.12202
X219021	0.0997326	0.12889	0.130769	0.375601	0.0152402	0.130714	0.125218	0.484432	0.451054	0.59813	1.15e-47			X219021		0.107084	0.0910481	0.0901574	0.0309076	0.234135	0.0901829	0.0928327	0.0192358	0.022353	0.0109273	12.764		10.1618
X218860	0.037812	0.171328	0.0020406	0.559838	0.000207737	0.413581	0.409109	0.104319	0.0569902	0.288148	0.89887			X218860		0.293437	0.126699	0.653696	0.0229512	0.953408	0.0451557	0.0460288	0.178893	0.246128	0.0762811	0.00108967		17.4391
X218835	0.232683	0.924149	0.793634	0.619441	0.365542	0.336642	0.794482	0.282963	0.0590524	0.0505323	0.0896584			X218835		0.0474015	0.000300838	0.00227133	0.00818959	0.0272153	0.0306922	0.00225229	0.0383435	0.11909	0.12784	0.0961292		8.57884
X218798	0.380147	0.221714	0.0067451	0.237054	0.903172	0.608936	0.867018	0.24069	0.318739	0.214944	1.35e-17			X218798		0.0264797	0.0514082	0.255564	0.0481213	0.000508069	0.00898912	0.000962562	0.0473801	0.0341916	0.052947	2.89153		8.87378
X218795	0.709772	0.289507	0.626915	0.359074	0.518796	0.296387	0.940596	0.520736	0.0961454	0.105464	4.84e-16			X218795		0.00547281	0.0444152	0.00933752	0.0332812	0.0164578	0.0431642	0.000219379	0.0163055	0.109945	0.10406	2.9631		10.2115
X218787	0.733038	0.000462672	0.853876	0.348989	0.0039303	0.171301	0.20254	0.576016	0.279458	0.222423	0.026242			X218787		0.0156951	1.69346	0.00457535	0.118505	1.13982	0.253339	0.219723	0.0422039	0.158125	0.201365	0.672693		34.8655
X218768	0.000113113	0.702878	0.049339	0.612962	0.119457	0.747009	0.431211	0.379691	0.613571	0.130459	2.96e-06			X218768		1.29547	0.0122889	0.328705	0.0216174	0.20568	0.00878868	0.0523779	0.0652595	0.0215433	0.193972	1.92458		21.8276
X218767	0.0276858	0.0620997	0.06469	0.648084	2.96e-05	0.357608	0.363752	0.85433	0.975087	0.639538	4.11e-06			X218767		0.279659	0.200256	0.196345	0.011911	1.03132	0.0484455	0.0472197	0.0019266	5.57e-05	0.0125415	1.26353		14.7738
X218759	0.778773	0.572323	0.303342	0.268555	0.144461	0.720831	0.582385	0.500152	0.292228	0.185613	0.0787556			X218759		0.00316929	0.0128096	0.0426287	0.0492703	0.0858735	0.0051289	0.0121496	0.0182709	0.0446401	0.0705935	0.124838		10.38
X218739	0.473986	0.410214	0.446411	0.085723	0.401006	0.687496	0.720468	0.973474	0.133923	0.321707	1.04e-06			X218739		0.0363455	0.0480947	0.0411063	0.210337	0.0500211	0.0114636	0.00907094	7.83e-05	0.159795	0.0696812	1.76938		18.3081
X218728	0.863615	0.590878	0.0209377	0.608836	0.018872	0.156108	0.304888	0.147795	0.970942	0.754795	1.81e-28			X218728		0.00122392	0.0119926	0.223452	0.0108674	0.231135	0.0837583	0.0437519	0.0872423	5.5e-05	0.0040467	6.49842		10.7219
X218710	0.671693	0.893317	0.196224	0.0316665	0.556165	0.729276	0.222336	0.376616	0.438147	0.881038	2.84e-14			X218710		0.00958521	0.000959411	0.0893843	0.248466	0.0184897	0.00639073	0.0796686	0.0417621	0.0321032	0.00119473	3.45771		13.7891
X218708	0.0662768	0.506555	0.299424	0.337853	0.191344	0.865087	0.73345	0.50737	0.017449	0.00451958	0.613394			X218708		0.188519	0.0245188	0.0599155	0.0510971	0.095114	0.00160303	0.00644092	0.0244248	0.317225	0.45474	0.0141813		14.3542
X218702	0.00437362	0.340322	0.690035	0.343733	0.00307423	0.378574	0.767102	0.664212	0.979781	0.319449	2.2e-28			X218702		0.398692	0.0440128	0.00768789	0.0433941	0.430699	0.0375217	0.00423933	0.00910956	3.1e-05	0.0479891	7.54066		12.4913
X218699	0.657496	0.824746	0.286702	0.544235	0.277467	0.132081	0.100522	0.473033	0.459434	0.374441	5.96e-08			X218699		0.0157416	0.00392569	0.0910566	0.029458	0.0946274	0.182335	0.217037	0.0412557	0.0438539	0.0632433	2.49033		20.6922
X218693	0.569176	0.912556	0.926455	0.377959	0.63806	0.427376	0.0201902	0.535797	0.126222	0.224576	1.34e-38			X218693		0.00953918	0.000354768	0.000250657	0.0229017	0.0065126	0.0185542	0.160387	0.0112867	0.0691014	0.043512	7.00633		7.60451
X218688	0.62976	0.803516	0.187493	0.00648116	0.528147	0.283605	0.157309	0.789576	0.251937	0.602916	1.83e-08			X218688		0.0143415	0.00381892	0.107523	0.463797	0.0245673	0.0710806	0.123845	0.00439359	0.0811709	0.0167023	2.07803		15.9459
X218687	0.725716	0.0619943	0.0029964	0.75855	0.16523	0.212342	0.522924	0.312795	0.855908	0.986634	1.7e-08			X218687		0.00612186	0.174379	0.44562	0.0046993	0.0961152	0.0775769	0.0203104	0.050763	0.00163975	1.4e-05	1.68319		12.8543
X218683	0.735666	0.621962	0.0168131	0.770563	0.0861081	0.544344	0.604088	0.834594	0.266713	0.697388	7.79e-23			X218683		0.00643547	0.0137312	0.326263	0.00480226	0.167241	0.0207637	0.0151865	0.0024617	0.0698049	0.00853833	6.62535		14.593
X218681	0.970358	0.941058	0.304048	0.438433	0.757498	4.41e-05	0.15677	0.0228934	0.121612	0.367656	0.020085			X218681		8.86e-05	0.000350649	0.0678907	0.0385518	0.00611585	1.10557	0.129103	0.335359	0.154416	0.0521341	0.350279		16.5796
X218615	0.770833	0.217958	0.448569	0.782371	0.635082	0.707299	0.296121	0.799426	0.91765	0.788856	0.000434219			X218615		0.00496843	0.0891226	0.0336592	0.00446802	0.0131925	0.00825685	0.0640446	0.00378042	0.000625915	0.00419933	0.742381		15.1346
X218556	0.491518	0.236304	0.125968	0.707876	0.0790088	0.183971	0.294315	0.465955	0.397513	0.333142	1.86e-07			X218556		0.0252724	0.0750389	0.125507	0.00749397	0.165606	0.0945131	0.0588073	0.0283919	0.0382488	0.0500685	1.52883		13.7932
X218550	0.830648	0.0406752	0.939604	0.510065	0.673203	0.0413494	0.680007	0.101564	0.943249	0.385253	0.572407			X218550		0.00278021	0.256696	0.000348904	0.026395	0.0108145	0.254975	0.0103426	0.163777	0.000307992	0.0458844	0.0193797		15.7107
X218520	0.364948	0.171445	0.362037	0.195366	0.473727	0.755869	0.146629	0.535641	0.501571	0.326499	0.894949			X218520		0.0633179	0.144569	0.064092	0.129557	0.0395711	0.00744648	0.162942	0.0295728	0.0348133	0.0742877	0.00134295		19.9096
X218513	0.312843	0.32218	0.154919	0.693254	0.0790383	0.317584	0.58387	0.316398	0.994869	0.710473	0.371033			X218513		0.0855834	0.0823377	0.17031	0.0130502	0.260197	0.0839196	0.025172	0.084333	3.47e-06	0.0115584	0.0672027		21.6759
X218467	0.555123	0.819337	0.518714	0.117624	0.189833	0.743395	0.400239	0.918262	0.93811	0.672976	0.0178417			X218467		0.0142938	0.00214009	0.0170969	0.100924	0.0707461	0.0043969	0.0290664	0.000432023	0.000247309	0.00731	0.232709		10.6039
X218447	0.829036	0.198298	0.680033	0.510562	0.930323	0.0761797	0.587781	0.27571	0.698758	0.769898	4.16e-20			X218447		0.00192591	0.0685636	0.00702683	0.017894	0.000315754	0.130661	0.0121415	0.049181	0.00618707	0.00353419	4.11859		10.6758
X218441	0.36202	0.921413	0.118037	0.000948499	0.937775	0.460456	0.753529	0.441469	0.106702	0.291323	7.29e-07			X218441		0.0501237	0.000586208	0.147849	0.672137	0.000367066	0.0328469	0.00593915	0.0357246	0.157533	0.0672102	1.55025		15.5694
X217870	0.0269051	0.315356	0.104211	0.21821	0.293597	0.358721	0.640952	0.504945	0.221149	0.32218	1.96e-26			X217870		0.256501	0.052409	0.137674	0.0788956	0.0573554	0.0437783	0.0112899	0.0230846	0.0778933	0.0509487	7.36866		13.4126
X217866	0.11574	0.254278	0.0116512	0.369687	0.121644	0.740285	0.75615	0.705689	0.591272	0.745525	0.000169297			X217866		0.248126	0.130048	0.643006	0.0804461	0.240266	0.0109694	0.00962724	0.0142393	0.0287983	0.0105154	1.45112		25.8016
X217809	0.549291	0.461156	0.649634	0.156494	0.989641	0.170636	0.880476	0.0460464	0.185628	0.426461	0.0127186			X217809		0.0424484	0.0643117	0.0244212	0.238434	1.99e-05	0.222888	0.00267473	0.47444	0.207953	0.0749057	0.743236		30.5791
X217784	0.0209559	0.741978	0.0044754	0.756077	0.845397	0.658736	0.712966	0.171237	0.683788	0.844623	6.08e-35			X217784		0.251017	0.0050531	0.382538	0.00449822	0.00177228	0.00909481	0.00630913	0.0875695	0.00773433	0.00179029	9.64901		12.048
X217783	0.239401	0.281937	0.119488	0.174041	0.464299	0.129118	0.878476	0.302303	0.983008	0.248575	4.7e-05			X217783		0.128735	0.107632	0.22591	0.172015	0.0497256	0.214589	0.00216871	0.0989008	4.21e-05	0.12381	1.58672		23.9786
X216880	0.48345	0.479026	0.434943	0.684519	0.910637	0.301839	0.99855	0.487477	0.801329	0.880571	0.29277			X216880		0.0230603	0.0235308	0.0286324	0.00774728	0.000590978	0.0501166	1.55e-07	0.0226382	0.00297082	0.00105908	0.0520384		12.1275
X216865	0.62362	0.157435	0.0868742	0.40354	0.989481	0.328896	0.533116	0.300855	0.235348	0.969124	0.102602			X216865		0.0200254	0.166772	0.245037	0.0580745	1.44e-05	0.0793781	0.0323116	0.0891546	0.117371	0.000124532	0.222625		21.4862
X216569	0.483848	0.642712	0.444314	0.470273	0.412623	0.390541	0.538314	0.521911	0.548391	0.755875	4.48e-13			X216569		0.0120402	0.00528346	0.0143748	0.0128063	0.0164931	0.0181178	0.00929931	0.0100721	0.00884552	0.00237245	1.42598		6.34352
X216472	0.623489	0.490632	0.103532	0.000189494	0.441979	0.441383	0.732794	0.646401	0.361315	0.35263	2.03e-06			X216472		0.0126017	0.0248564	0.139232	0.74817	0.0309318	0.0310127	0.0060936	0.0110048	0.0436244	0.0452318	1.23222		13.5108
X216454	0.12669	0.558424	0.000573368	0.750952	0.0914135	0.181892	0.625676	0.228518	0.599471	0.526711	6.68e-38			X216454		0.110933	0.016223	0.574593	0.00476996	0.135642	0.0846619	0.0112715	0.0688437	0.013064	0.0189868	10.9865		12.2383
X216449	0.363445	0.647503	0.253082	0.699469	0.599363	0.669257	0.366939	0.459173	0.572993	0.634071	0.176697			X216449		0.0329737	0.00833624	0.052195	0.00594159	0.011005	0.00727561	0.032496	0.0218619	0.0126708	0.00903506	0.0730062		10.3034
X216445	0.963686	0.573402	0.126912	0.36947	0.53553	0.663484	0.840663	0.392363	0.269125	0.327971	0.0372869			X216445		0.000138833	0.0212464	0.156754	0.0540308	0.0257309	0.0126847	0.00270738	0.0490704	0.0819863	0.064209	0.292948		17.3137
X216428	0.765229	0.0333942	0.902714	0.811642	0.00697679	0.281185	0.624652	0.452064	0.606933	0.656283	1.07e-10			X216428		0.0105377	0.539384	0.00176532	0.00671053	0.872217	0.137521	0.0282959	0.0668831	0.0312859	0.0234108	5.34604		30.5416
X215445	0.603541	0.0583453	0.802725	0.463233	0.188082	0.53346	0.846245	0.0326	0.562988	0.266114	0.00234329			X215445		0.0252533	0.337745	0.0058418	0.0504109	0.162697	0.0363213	0.00351944	0.431192	0.0313316	0.116017	0.882264		24.1932
X215062	0.00657769	0.663043	0.0384757	0.419496	0.177598	0.643749	0.0562651	0.830228	0.575434	0.912828	1.29e-05			X215062		0.330559	0.00838028	0.190604	0.0287943	0.0804864	0.00944125	0.161942	0.00202871	0.0138496	0.00052882	0.871417		11.4066
X214537	0.89677	0.754018	0.805893	0.255687	0.286443	0.0493644	0.461305	0.852928	0.798772	0.920781	1.84e-05			X214537		0.00190607	0.0111196	0.00683778	0.146653	0.128941	0.440677	0.0615169	0.00389164	0.00736	0.0011199	2.15359		29.2697
X214402	0.952806	0.37858	0.430859	0.476115	0.808423	0.933173	0.27559	0.707756	0.193731	0.316262	0.0778499			X214402		0.000136655	0.0302938	0.024238	0.0198291	0.00229383	0.000274332	0.046484	0.00548419	0.0661122	0.0392603	0.122038		10.0853
X214011	0.657297	0.584608	0.448589	0.760807	0.509235	0.964448	0.721486	0.717409	0.934453	0.745437	2.63e-07			X214011		0.0108411	0.0164638	0.0316511	0.00510341	0.0240063	0.000109389	0.00699832	0.00721401	0.000372428	0.00580477	1.53654		14.2329
X213783	0.0608983	0.965969	0.52537	0.365775	0.564748	0.0714363	0.317584	0.000388738	0.0671979	0.177572	7.7e-10			X213783		0.121914	6.27e-05	0.0139144	0.0282409	0.0114362	0.112728	0.0344988	0.444569	0.116235	0.0628832	1.40444		8.91079
X213730	0.526728	0.207412	0.075311	0.0520292	0.304508	0.122622	0.168493	0.937376	0.730374	0.679041	0.102915			X213730		0.0129879	0.051636	0.103082	0.123156	0.034218	0.077554	0.0616433	0.000199934	0.00384756	0.00554692	0.0865898		8.37232
X213720	0.177505	0.356927	0.0593156	0.309326	0.0242539	0.212178	0.248383	0.795117	0.116801	0.0579764	0.814093			X213720		0.0765799	0.0356741	0.15028	0.0434609	0.215141	0.0655174	0.0560589	0.00283011	0.103716	0.151894	0.00232076		10.8483
X213697	0.0217483	0.664378	0.181117	0.250337	0.643525	0.223003	0.893556	0.19127	0.173908	0.124666	0.651982			X213697		0.383654	0.0135812	0.129426	0.0955424	0.0154514	0.107399	0.00129126	0.123572	0.133819	0.170811	0.0146754		18.6426
X213526	0.868638	0.0372606	0.784025	0.501124	0.244851	0.100186	0.498811	0.652856	0.950606	0.663087	2.3e-13			X213526		0.0010006	0.160034	0.00274814	0.0165684	0.0496004	0.0993753	0.0167483	0.00740345	0.000140366	0.00694501	2.18439		9.45562
X213324	0.816543	0.691943	0.181726	0.191643	0.13619	0.29872	0.675108	0.953986	0.25193	0.224311	1.46e-06			X213324		0.00175524	0.00512091	0.0583581	0.0557807	0.0727205	0.0352885	0.00573091	0.000108574	0.0429108	0.0482879	0.79161		8.42953
X213318	0.146648	0.934472	0.647867	0.64371	0.460445	0.335755	0.629866	0.320135	0.309454	0.511073	0.713597			X213318		0.150664	0.000481482	0.0148631	0.0152426	0.0388442	0.0661119	0.0165484	0.0705313	0.0737209	0.0307848	0.009597		18.4112
X213243	0.636269	0.473563	0.886796	0.127034	0.999164	0.129036	0.807664	0.95555	0.624164	0.898195	5.43e-18			X213243		0.00811623	0.0186504	0.000735149	0.0848395	3.98e-08	0.0839495	0.00214992	0.000112695	0.00871174	0.000593777	3.1425		9.37667
X213182	0.672447	0.375264	0.297717	0.199747	0.0506092	0.202454	0.213889	0.978593	0.4471	0.239094	3.28e-08			X213182		0.0139743	0.0615318	0.0849231	0.128905	0.30084	0.127361	0.121096	5.63e-05	0.0452206	0.108601	2.53271		20.2018
X213160	0.551394	0.383625	0.0448445	0.27004	0.880967	0.67205	0.734751	0.494115	0.91999	0.959547	0.167342			X213160		0.0268476	0.0574781	0.30668	0.0922025	0.00169554	0.0135554	0.00868179	0.0353847	0.000762908	0.000194527	0.144695		19.5458
X213149	0.19859	0.0851862	0.223721	0.721077	0.271433	0.0874896	0.74473	0.389322	0.596426	0.431436	0.00149855			X213149		0.0544777	0.0979186	0.0487797	0.00418915	0.0398337	0.0964862	0.00348402	0.0243842	0.00921886	0.0203615	0.337756		8.49365
X213005	0.150169	0.469173	0.792154	0.500261	0.850228	0.229456	0.715578	0.429949	0.675675	0.817603	1.29e-05			X213005		0.166818	0.0420852	0.005573	0.0364942	0.0028614	0.116217	0.0106569	0.0500502	0.0140506	0.0042687	1.58414		20.7435
X212748	0.0762478	0.536438	0.329653	0.184769	0.197671	0.0656215	0.847954	0.0408764	0.349754	0.892082	7.69e-31			X212748		0.167988	0.0203173	0.0505729	0.0937519	0.0884397	0.181231	0.00195291	0.223917	0.0465261	0.000977827	9.26661		13.7321
X212646	0.202664	0.453999	0.744563	0.559249	0.0413318	0.554808	0.405329	0.65618	0.531551	0.965919	2.45e-18			X212646		0.0660681	0.0227747	0.00430849	0.0138465	0.170267	0.0141621	0.0281363	0.0080455	0.0158953	7.41e-05	3.60066		10.4894
X212612	0.88157	0.714894	0.0633712	0.550338	0.85942	0.491748	0.543412	0.318339	0.638685	0.260647	3.47e-06			X212612		0.0012439	0.00748005	0.194464	0.0200047	0.00175808	0.0265153	0.0207085	0.0559121	0.0123607	0.071085	1.25853		14.4869
X212576	0.4862	0.293163	0.0846111	0.290751	0.823747	0.0408166	0.726419	0.375219	0.683435	0.578586	1.04e-18			X212576		0.0193243	0.0440887	0.119087	0.0445325	0.00197521	0.167915	0.00487522	0.0313526	0.00662234	0.0122906	3.62368		10.2916
X212391	0.542019	0.152133	0.63145	0.0801808	0.886288	0.0117018	0.496365	0.46195	0.397632	0.550685	0.000118668			X212391		0.032147	0.177885	0.0198891	0.266058	0.00176691	0.555909	0.0400124	0.0468049	0.0619015	0.030787	1.31726		22.334
X212373	0.117871	0.683114	0.101728	0.114826	0.173512	0.320086	0.45755	0.391633	0.269803	0.0827062	5.56e-08			X212373		0.149234	0.0101249	0.163519	0.151756	0.112912	0.0601611	0.0335564	0.0446376	0.0741391	0.183948	1.89874		15.701
X212303	0.726326	0.490364	0.86035	0.238889	0.814115	0.820397	0.418727	0.0333377	0.121233	0.121777	6.68e-38			X212303		0.00539424	0.0209608	0.00136254	0.0612259	0.00243376	0.00226923	0.0288204	0.201094	0.106198	0.105887	10.2152		11.3792
X212282	0.435972	0.733456	0.117118	0.229403	0.505531	0.53411	0.00817265	0.119625	0.211736	0.945256	8.85e-12			X212282		0.0213977	0.00408489	0.0868882	0.0510171	0.0156258	0.0136243	0.249722	0.0857071	0.0550892	0.000166051	1.79701		9.10391
X212261	0.224648	0.273063	0.648323	0.511664	0.383442	0.0204044	0.305308	0.0679171	0.80193	0.79773	5.32e-22			X212261		0.064906	0.0528542	0.00913487	0.01892	0.0333938	0.238496	0.0462223	0.147236	0.0027625	0.00288354	4.91084		11.347
X212208	0.748278	0.424625	0.8497	0.418564	0.364935	0.459907	0.479093	0.0444183	0.550926	0.850729	0.000508037			X212208		0.0111794	0.0692727	0.00389774	0.0711077	0.0892296	0.0593347	0.0544198	0.441981	0.0386274	0.00384395	1.34286		28.0558
X212181	0.0121646	0.604229	0.42123	0.900615	0.107691	0.0247101	0.985339	0.558882	0.807717	0.727825	0.608589			X212181		0.17795	0.00751659	0.0181114	0.000436126	0.0727254	0.142433	9.44e-06	0.00955971	0.00165645	0.00338761	0.00733657		7.22845
X212022	0.921218	0.0394619	0.877737	0.980857	0.0176494	0.736778	0.979204	0.168006	0.647743	0.727985	0.0930084			X212022		0.000797177	0.348479	0.00192887	4.69e-05	0.463925	0.00920976	5.54e-05	0.155473	0.0170205	0.00986131	0.231212		21.0677
X212009	0.694221	0.451655	0.0568849	0.259465	0.753955	0.64305	0.632354	0.103052	0.789811	0.0699281	1.55e-16			X212009		0.0054688	0.0200611	0.129168	0.0450925	0.00347571	0.00760061	0.00810005	0.0944968	0.00251375	0.116934	2.75643		9.14416
X211991	0.366952	0.525544	0.56918	0.695021	0.980522	0.0425907	0.102822	0.0465025	0.720833	0.42121	8.34e-09			X211991		0.0304047	0.0150417	0.0120934	0.00573413	2.22e-05	0.154568	0.0997631	0.148951	0.00476362	0.0241579	1.32092		9.64085
X211982	0.543201	0.476062	0.999828	0.636826	0.676656	0.989559	0.295676	0.694107	0.36474	0.737901	0.000554105			X211982		0.0301774	0.0414737	3.77e-09	0.0181937	0.014193	1.4e-05	0.0894062	0.0126224	0.0671265	0.00913748	0.995571		21.0889
X211980	0.637194	0.313291	0.0789917	0.732681	0.188432	0.379084	0.419069	0.069365	0.287253	0.609765	3.36e-06			X211980		0.0118469	0.0542365	0.165252	0.0062124	0.0924019	0.0412504	0.0348045	0.176703	0.0604218	0.0138764	1.19929		13.7621
X211978	0.0335773	0.194054	0.380497	0.0638312	0.772067	0.256851	0.91545	0.812963	0.907115	0.930998	0.0174251			X211978		0.233907	0.0868765	0.0395466	0.177537	0.0043089	0.0661738	0.000578716	0.00287462	0.000699001	0.000384964	0.293441		13.2722
X211965	0.494686	0.130874	0.41495	0.58525	0.00644804	0.58059	0.678681	0.617837	0.0530594	0.0911383	0.0249997			X211965		0.0288869	0.141867	0.0411839	0.0184432	0.465923	0.0189054	0.0106249	0.0154133	0.233283	0.177625	0.313974		15.9988
X211961	0.947146	0.239553	0.499286	0.639218	0.0275624	0.674889	0.981315	0.507156	0.207181	0.332497	2.12e-17			X211961		0.000211694	0.0668098	0.0220072	0.0105908	0.236091	0.00847792	2.64e-05	0.0212099	0.0768772	0.0453219	4.00136		12.4522
X211956	0.388398	0.340396	0.00163771	0.309006	0.00414824	0.69284	0.487406	0.0320942	0.590578	0.35752	0.0514616			X211956		0.0581646	0.0710867	0.789257	0.0809592	0.651872	0.0121849	0.0376846	0.36182	0.0226098	0.0662021	0.29832		20.1814
X211949	0.703284	0.494241	0.681526	0.0388846	0.438423	0.429486	0.396392	0.849962	0.462591	0.891955	1.48e-11			X211949		0.00919336	0.0296292	0.0106726	0.272489	0.0380803	0.039592	0.045628	0.0022671	0.0342209	0.00116886	3.1564		16.3761
X211946	0.204649	0.361098	0.86663	0.844013	0.731226	0.41462	0.854657	0.0394899	0.565654	0.705444	0.107497			X211946		0.0483095	0.0250068	0.000844288	0.00115898	0.0035326	0.0199467	0.00100447	0.127954	0.0098846	0.00427777	0.0779363		7.7378
X211945	0.289324	0.477739	0.755771	0.89199	0.835981	0.667147	0.721758	0.61861	0.406157	0.137671	7.07e-12			X211945		0.0490671	0.0220004	0.00421957	0.000804065	0.00186934	0.00806837	0.00553139	0.0108122	0.0301302	0.0965124	2.24808		11.2725
X211932	0.490575	0.00482712	0.995508	0.212018	0.446652	0.0319957	0.819101	0.151387	0.972762	0.239035	1.97e-06			X211932		0.0394227	0.668479	2.63e-06	0.129471	0.0480481	0.384517	0.00433504	0.171251	9.66e-05	0.115193	1.95941		21.4226
X211921	0.161721	0.903686	0.96509	0.500298	0.343156	0.711904	0.0644765	0.711907	0.894827	0.476413	1.34e-07			X211921		0.12674	0.000944212	0.000123518	0.0293204	0.0580449	0.00879659	0.221885	0.0087964	0.00112696	0.0327287	1.89299		16.6687
X211917	0.48653	0.160155	0.138493	0.56932	0.193302	0.579221	0.78113	0.439248	0.926415	0.0957859	0.553411			X211917		0.0135056	0.0551852	0.0614178	0.00902961	0.047313	0.0085741	0.00215162	0.0166906	0.000237702	0.0777289	0.00979469		7.20363
X211902	0.614108	0.248426	0.270217	0.896579	0.139114	0.119856	0.390621	0.667637	0.858218	0.490073	0.187605			X211902		0.0115975	0.0608947	0.0555573	0.000770389	0.100172	0.11082	0.0336516	0.00840968	0.00145517	0.0217397	0.0794334		11.7862
X211896	0.0288778	0.585951	0.0216629	0.808275	0.225914	0.0315167	0.388474	0.230838	0.388236	0.0765526	8.22e-33			X211896		0.185655	0.011437	0.205207	0.00226854	0.0566517	0.179759	0.0286919	0.0554618	0.0287206	0.12157	7.3118		9.95839
X211895	0.749751	0.992966	0.455457	0.820937	0.789916	0.297737	0.135714	0.548321	0.0496559	0.327262	2.25e-10			X211895		0.00304697	2.33e-06	0.016697	0.00153409	0.0021256	0.0325349	0.0669365	0.0107968	0.116233	0.0287892	1.30369		7.74014
X210904	0.306075	0.203701	0.0342798	0.775551	0.502572	0.0531858	0.793912	0.0668728	0.524729	0.630713	1.05e-31			X210904		0.0341364	0.0527072	0.146988	0.00264422	0.0146311	0.12245	0.00221965	0.109924	0.0131681	0.00751889	5.88998		8.40678
X210901	0.273235	0.96184	0.51167	0.675017	0.122452	0.702007	0.409676	0.00600842	0.182481	0.433277	2.92e-09			X210901		0.0933879	0.000177672	0.0334527	0.0136485	0.186021	0.0113654	0.0528272	0.594452	0.13842	0.0477139	2.92975		20.0634
X210557	0.792951	0.804121	0.0641593	0.0541218	0.536073	0.134561	0.709693	0.971429	0.161943	0.782465	3.06e-09			X210557		0.00228789	0.00204268	0.114528	0.124038	0.012722	0.0746686	0.00460272	4.26e-05	0.0651923	0.00253168	1.24985		8.58316
X210286	0.172028	0.0423542	0.87721	0.332625	0.149413	0.0643657	0.756878	0.788876	0.531796	0.21973	0.30014			X210286		0.13761	0.305371	0.001755	0.0691279	0.153392	0.253169	0.00704688	0.00527166	0.0287621	0.111043	0.0790851		19.003
X210215	0.264116	0.33852	0.290179	0.71071	0.882627	0.0509852	0.709748	0.359297	0.911138	0.522129	2.38e-08			X210215		0.0706362	0.0518529	0.0633553	0.00777552	0.00123174	0.216811	0.00782981	0.047562	0.000703812	0.023168	1.8708		14.6068
X208874	0.992074	0.155838	0.942502	0.963863	0.594025	0.803669	0.649931	0.00659456	0.334548	0.758484	0.00762374			X208874		4.02e-06	0.0824698	0.000212176	8.37e-05	0.0115937	0.00252098	0.00840471	0.305345	0.0380489	0.00385657	0.294422		10.5432
X208850	0.184545	0.0319845	0.674769	0.650606	0.00277577	0.337081	0.19313	0.747846	0.184913	0.130015	5.67e-14			X208850		0.115279	0.302807	0.0114934	0.0133912	0.594195	0.0602386	0.110874	0.00674529	0.115086	0.150247	4.1191		16.8681
X208845	0.121237	0.399683	0.243944	0.231269	0.188856	0.0963472	0.356547	0.237726	0.851761	0.294789	0.0211455			X208845		0.191952	0.0565128	0.108309	0.114339	0.137834	0.221182	0.0677447	0.111218	0.00277876	0.0875201	0.427255		20.5681
X208686	0.961981	0.0569491	0.203375	0.208376	0.233032	0.083666	0.619032	0.88905	0.730138	0.502593	0.0822702			X208686		8.17e-05	0.131275	0.0583805	0.0571028	0.0512991	0.108254	0.00889705	0.000700066	0.00428083	0.0161809	0.109246		9.29819
X208664	0.405388	0.377025	0.972291	0.705977	0.191744	0.879121	0.154143	0.384807	0.515289	0.808187	0.00386798			X208664		0.0435304	0.0490779	7.58e-05	0.00894	0.107367	0.00145247	0.128024	0.0474977	0.0266037	0.00370126	0.532558		16.2326
X208655	0.0234896	0.465204	0.940069	0.134737	0.386733	0.34841	0.399567	0.636374	0.938267	0.876486	1.08e-05			X208655		0.280067	0.0288483	0.000305432	0.121401	0.0405402	0.0475895	0.0383965	0.0120826	0.000324105	0.00130536	1.08627		13.9677
X208651	0.492061	0.293621	0.579688	0.471542	0.341069	0.577406	0.271029	0.321657	0.653801	0.245239	0.00298177			X208651		0.034976	0.0818266	0.0227218	0.0384134	0.0672205	0.0229966	0.0899017	0.0728517	0.0148966	0.10022	0.664111		19.1371
X208538	0.293501	0.613537	0.950649	0.783713	0.636838	0.184945	0.883524	0.211687	0.854256	0.176107	0.0106724			X208538		0.101635	0.023453	0.000352065	0.00692539	0.0204951	0.16207	0.00197271	0.143794	0.00310133	0.168802	0.606763		23.758
X208381	0.743529	0.782442	0.18365	0.106268	0.701038	0.134726	0.0633803	0.383548	0.0640504	0.00546412	0.00137284			X208381		0.00668354	0.00476048	0.110729	0.163674	0.00920318	0.140255	0.216585	0.0474663	0.215486	0.489099	0.652147		16.136
X207684	0.429733	0.0257206	0.18701	0.0440348	0.0799336	0.568552	0.848956	0.0157816	0.0781793	0.593966	0.00357446			X207684		0.0452943	0.364421	0.126741	0.296536	0.223788	0.0236024	0.00263175	0.427565	0.226439	0.0206302	0.626063		18.7548
X207241	0.758291	0.0318222	0.667588	0.0337767	0.20924	0.163692	0.581997	0.718588	0.219289	0.175886	3.61e-09			X207241		0.0075804	0.372115	0.0147668	0.3638	0.126576	0.155836	0.0242665	0.0103952	0.121129	0.14715	2.98361		20.6893
X205672	0.242362	0.36406	0.441919	0.443858	0.259164	0.173113	0.888744	0.505438	0.65762	0.682091	0.0113252			X205672		0.15079	0.0907935	0.065136	0.0645838	0.14044	0.20493	0.00215343	0.0488412	0.0216215	0.0184673	0.714523		28.4434
X204426	0.937445	0.592366	0.0654042	0.747509	0.198093	0.235599	0.265582	0.152917	0.653435	0.849618	7.56e-08			X204426		0.000452238	0.0210592	0.250894	0.00761076	0.122005	0.103567	0.0912198	0.15059	0.0148075	0.00263973	2.24638		18.9797
X204344	0.994321	0.0361286	0.129395	0.667962	0.211543	0.00151119	0.559013	0.948605	0.118552	0.549966	0.000818159			X204344		4.25e-06	0.371546	0.193806	0.0154425	0.131348	0.861081	0.0286633	0.000348593	0.205372	0.0300042	0.960273		21.6878
X204157	0.739357	0.658865	0.798034	0.35993	0.0448228	0.638693	0.498221	0.55966	0.175199	0.247553	2.24e-13			X204157		0.00600386	0.0105732	0.00355132	0.0455239	0.219989	0.0119598	0.0248975	0.0184654	0.100019	0.0726932	3.24196		14.0178
X203325	0.72838	0.835499	0.258664	0.00124653	0.399121	0.011504	0.202074	0.881129	0.601861	0.589758	1.11e-23			X203325		0.00406152	0.00145191	0.0430635	0.357993	0.0239703	0.217675	0.0549622	0.00075292	0.00916931	0.00979369	4.14178		8.70332
X203264	0.151104	0.0266444	0.294576	0.790762	0.137586	0.0998149	0.63854	0.596823	0.413213	0.207272	9.88e-08			X203264		0.171654	0.411501	0.0913245	0.00584024	0.183671	0.225857	0.0183118	0.0232238	0.0556117	0.132332	2.48975		21.4432
X203259	0.363616	0.137534	0.100048	0.562428	0.664805	0.533761	0.070515	0.169556	0.692931	0.484568	4.7e-12			X203259		0.033211	0.0889753	0.109231	0.0134877	0.00754492	0.015568	0.132243	0.0760798	0.00626621	0.019646	2.1096		10.3849
X203047	0.144292	0.494336	0.115953	0.848799	0.640671	0.29297	0.996954	0.835524	0.635631	0.634529	6.24e-18			X203047		0.0502855	0.0109832	0.0583345	0.000853998	0.00512062	0.0260378	3.42e-07	0.00101282	0.00527667	0.00531115	2.02672		6.07311
X202907	0.550024	0.676951	0.834287	0.0703383	0.671985	0.399282	0.643189	0.428982	0.0893892	0.869779	1.41e-07			X202907		0.0203721	0.00989406	0.00249414	0.187807	0.0102197	0.0405402	0.012233	0.0356895	0.165331	0.00153151	1.66695		14.7297
X202834	0.952276	0.171098	0.161365	0.286318	0.960195	0.464376	0.469987	0.361431	0.580634	0.191583	0.00614083			X202834		0.000314229	0.164934	0.172719	0.0999514	0.000218522	0.0470107	0.0458398	0.0731862	0.0267908	0.150103	0.668349		22.6773
X202687	0.0329355	0.419339	0.581221	0.455277	0.839677	0.320579	0.707043	0.178544	0.329034	0.36635	0.216136			X202687		0.265167	0.0377287	0.0175903	0.0322451	0.00236494	0.0571122	0.00816335	0.104928	0.0551469	0.0472221	0.0886541		14.9358
X202664	0.0740062	0.719491	0.187752	0.438374	0.958485	0.390987	0.966805	0.714673	0.59323	0.982992	1.19e-54			X202664		0.0795985	0.00319751	0.0431497	0.0149012	6.72e-05	0.0182641	4.29e-05	0.00331339	0.0070756	1.13e-05	9.95305		6.40679
X202663	0.505776	0.229155	0.428036	0.690856	0.230896	0.667212	0.0643498	0.580972	0.531936	0.72494	5.91e-11			X202663		0.0150594	0.049277	0.0213708	0.00537602	0.0489091	0.00628459	0.11704	0.0103588	0.013286	0.00420811	1.58368		8.78402
X202599	0.953446	0.0986963	0.108942	0.339881	0.205949	0.116096	0.74374	0.116876	0.991388	0.191726	4.93e-05			X202599		0.000258768	0.208101	0.19606	0.0692796	0.12183	0.18837	0.00811539	0.187564	8.84e-06	0.129825	1.29143		19.6264
X202579	0.90704	0.202079	0.395424	0.835015	0.0638582	0.308562	0.979966	0.927957	0.33043	0.439583	0.00682242			X202579		0.000712516	0.0852969	0.0377889	0.00226679	0.180642	0.0542847	3.3e-05	0.000427165	0.0495843	0.0312498	0.387903		13.5071
X202571	0.692552	0.84992	0.320376	0.109946	0.758886	0.0499995	0.628508	0.217504	0.962672	0.76181	7.53e-05			X202571		0.0117203	0.00268359	0.0741441	0.192437	0.00706232	0.290052	0.017552	0.114311	0.000164158	0.00688673	1.21092		19.3736
X202402	0.916951	0.989714	0.0524537	0.442373	0.145876	0.626028	0.665297	0.219172	0.346286	0.773043	0.00623346			X202402		0.000420937	6.43e-06	0.146671	0.022871	0.0822071	0.00919786	0.00724777	0.0586183	0.0343976	0.00322035	0.293859		10.0072
X202293	0.122137	0.266776	0.402821	0.108892	0.980263	0.000157105	0.619643	0.485103	0.856899	0.841967	4.03e-16			X202293		0.110787	0.0570458	0.032341	0.119198	2.82e-05	0.67775	0.0113745	0.0225114	0.0015006	0.00183453	3.48275		11.9288
X202178	0.348843	0.383925	0.129058	0.632865	0.315088	0.520845	0.677939	0.806681	0.392618	0.207837	5.68e-11			X202178		0.0359642	0.0310576	0.0946646	0.00933913	0.041366	0.0168765	0.00705713	0.00244998	0.0299385	0.0650969	1.91029		10.5747
X202083	0.555388	0.051883	0.14048	0.317593	0.636717	0.38874	0.156558	0.12517	0.414987	0.673493	2.96e-10			X202083		0.00993454	0.108693	0.062289	0.0285705	0.00637087	0.0212387	0.0575247	0.0674356	0.0189941	0.00507036	1.22503		7.37985
X202056	0.524723	0.536319	0.568129	0.379504	0.186373	0.978051	0.185707	0.013763	0.49289	0.24928	0.0140075			X202056		0.0180276	0.0170379	0.0145154	0.034436	0.0780009	3.37e-05	0.0782379	0.273366	0.0209537	0.0592472	0.271949		11.5089
X201887	0.1578	0.491168	0.24665	0.00225602	0.990247	0.646105	0.618451	0.137329	0.202208	0.227239	1.72e-08			X201887		0.0734191	0.0173899	0.0493275	0.348197	5.48e-06	0.00773202	0.00909703	0.0812707	0.0598042	0.0535984	1.23997		9.47572
X201838	0.120447	0.00922881	0.705222	0.362878	0.409294	0.0182141	0.687988	0.251092	0.515488	0.162155	1.24e-09			X201838		0.176947	0.501574	0.0104539	0.0605629	0.0497912	0.411621	0.0117821	0.0964478	0.0309124	0.143251	2.89767		18.8795
X201832	0.203413	0.997059	0.489597	0.0618739	0.379315	0.388359	0.670569	0.540774	0.113762	0.59857	8.61e-05			X201832		0.0648096	5.43e-07	0.0190844	0.140183	0.0309149	0.0297595	0.00722878	0.0149518	0.100376	0.011075	0.634566		10.3239
X200971	0.89001	0.0588647	0.742642	0.874537	0.985355	0.983776	0.51963	0.615651	0.25945	0.0943267	6.25e-26			X200971		0.000701469	0.131812	0.00395532	0.000914477	1.24e-05	1.52e-05	0.0152197	0.00924821	0.0467571	0.103215	5.07848		9.48112
X200919	0.563814	0.351181	0.238254	0.738642	0.2009	0.218875	0.9658	0.575121	0.30479	0.601023	0.559879			X200919		0.0223402	0.0583469	0.0934627	0.00746199	0.109973	0.101606	0.000123199	0.0210683	0.0707189	0.0183355	0.0227944		17.3235
X200909	0.339867	0.681581	0.19601	0.0594334	0.574712	0.0831874	0.241757	0.873428	0.601914	0.893343	5.54e-12			X200909		0.040416	0.00745865	0.0742859	0.158453	0.0139536	0.13371	0.060852	0.00112404	0.0120584	0.000796188	2.30867		11.4489
X200809	0.279601	0.43388	0.050075	0.767231	0.953676	0.901093	0.612941	0.0474	0.501121	0.883978	1.52e-21			X200809		0.0255822	0.0133872	0.0844442	0.00191329	7.37e-05	0.000337251	0.00559037	0.0864875	0.00988981	0.000464974	2.37774		5.64406
X200735	0.152874	0.139967	0.0515258	0.204557	0.817747	0.42752	0.826121	0.106866	0.941492	0.795295	1.63e-14			X200735		0.060968	0.0650126	0.1135	0.0479842	0.00157841	0.0187329	0.00143437	0.0776602	0.000160094	0.00200068	1.96703		7.68256
X200680	0.699225	0.0366714	0.854023	0.359077	0.216356	0.778011	0.601706	0.0885339	0.102575	0.942405	0.0340896			X200680		0.011049	0.325772	0.00250497	0.0623393	0.113426	0.00588155	0.0201689	0.215853	0.198218	0.000386235	0.335151		19.1275
X200599	0.39712	0.128087	0.436178	0.436142	0.15885	0.119317	0.349177	0.420145	0.933805	0.790037	2.01e-12			X200599		0.0324739	0.105194	0.0274539	0.0274582	0.0901271	0.110248	0.039706	0.0294302	0.000312015	0.00320683	2.46613		11.6911
X200595	0.896936	0.37161	0.0319704	0.0405476	0.240516	0.831324	0.203494	0.316137	0.980398	0.374404	0.000335719			X200595		0.000705277	0.0336052	0.195082	0.177756	0.0580567	0.0019072	0.068184	0.0423187	2.54e-05	0.0332139	0.554192		10.8654
X200589	0.941371	0.357628	0.473549	0.647612	0.373986	0.387524	0.734091	0.2257	0.405837	0.209397	2.91e-05			X200589		0.000278287	0.043606	0.0264537	0.0107529	0.0407248	0.0384707	0.00593769	0.0757264	0.0355955	0.0813067	0.930319		13.2991
X200523	0.50449	0.554297	0.823704	0.635758	0.0448914	0.231129	0.330641	0.079511	0.75214	0.769915	2.07e-18			X200523		0.0169117	0.0132723	0.00188276	0.00851274	0.153776	0.0545394	0.0359626	0.117327	0.00378397	0.00324541	3.38258		9.80502
X200511	0.943968	0.672725	0.17555	0.0138196	0.0705076	0.411431	0.527646	0.627309	0.16739	0.358655	0.266689			X200511		0.000323054	0.0116731	0.120426	0.401062	0.215287	0.0441791	0.026109	0.0154232	0.12512	0.055194	0.0808742		16.9054
X200491	0.682781	0.454426	0.0400008	0.33123	0.963273	0.196703	0.572397	0.832169	0.200886	0.737239	5.02e-17			X200491		0.00773501	0.0259365	0.196883	0.0437899	9.82e-05	0.0774151	0.014764	0.00207948	0.0759815	0.00521294	3.74202		11.9683
X200486	0.682493	0.792047	0.836418	0.134361	0.0617374	0.2757	0.554813	0.435068	0.663313	0.815283	4.18e-09			X200486		0.00466793	0.00193878	0.001189	0.0627772	0.0979879	0.0332106	0.00973257	0.0170103	0.0052872	0.00152213	1.03041		7.20881
X200478	0.228947	0.789617	0.909874	0.485824	0.290333	0.328734	0.943771	0.902875	0.797958	0.673512	6.58e-34			X200478		0.0687779	0.00337366	0.000607204	0.0230398	0.0530954	0.0452836	0.000235727	0.000705664	0.00310562	0.00841486	9.41003		12.2492
X200472	0.463103	0.813114	0.170586	0.358304	0.474876	0.175959	0.314461	0.179035	0.0439966	0.12683	0.791195			X200472		0.032417	0.00336207	0.113358	0.0508383	0.0307428	0.110549	0.0609807	0.108986	0.245929	0.140834	0.00421683		15.5485
X200464	0.589929	0.999081	0.609301	0.721977	0.0625447	0.352735	0.735555	0.032747	0.551563	0.205949	0.00759222			X200464		0.0160042	7.31e-08	0.014391	0.00697385	0.1923	0.0476372	0.00628326	0.253286	0.0195369	0.0883664	0.397951		14.2355
X200462	0.370688	0.39476	0.633045	0.995859	0.607498	0.552749	0.520712	0.164541	0.345634	0.369722	5.15e-27			X200462		0.039881	0.0360373	0.011332	1.34e-06	0.0131166	0.0175234	0.0205125	0.0963598	0.0442713	0.0400427	7.26146		12.8448
X200457	0.891408	0.649104	0.468422	0.62412	0.593777	0.171125	0.225449	0.037111	0.156093	0.180366	3.1e-14			X200457		0.00054004	0.00600079	0.0152466	0.00696027	0.00824698	0.0544657	0.0426928	0.126961	0.0585119	0.0521764	1.87194		7.4896
X200450	0.348787	0.425519	0.00580017	0.0212311	0.787368	0.000763277	0.100656	0.622623	0.232553	0.0426806	0.089465			X200450		0.0375555	0.0271539	0.329897	0.229024	0.00310762	0.49457	0.115705	0.0103487	0.0610344	0.176846	0.123858		11.04
X200421	0.712467	0.627339	0.0130683	0.427713	0.199511	0.184938	0.80899	0.164535	0.971636	0.940422	6.21e-32			X200421		0.00768196	0.0133324	0.352475	0.03561	0.0933632	0.0997115	0.00330435	0.109652	7.15e-05	0.000315851	10.3411		14.6163
X200411	0.803232	0.24427	0.695343	0.819146	0.0489577	0.227737	0.450783	0.818163	0.903614	0.727387	0.000843708			X200411		0.00409165	0.0895765	0.010109	0.00344529	0.257394	0.0961462	0.0375156	0.00348353	0.000966371	0.00800995	0.750307		17.0344
X200392	0.95781	0.279864	0.210398	0.329897	0.7836	0.268627	0.475053	0.139108	0.218043	0.889059	4.5e-14			X200392		0.00010326	0.0431836	0.0580553	0.0350906	0.00278322	0.0452592	0.0188432	0.0810651	0.0561445	0.000718002	2.35008		9.53783
X1.monostearin	0.722485	0.317355	0.00604191	0.497691	0.639386	0.421729	0.640877	0.388358	0.729031	0.286514	0.981459			X1.monostearin		0.00434564	0.0345073	0.263474	0.0158547	0.00756588	0.022263	0.00749869	0.0256681	0.00413469	0.0392153	1.86e-05		8.90454
X1.hexadecanol	0.971584	0.152124	0.131149	0.511651	0.627106	0.122588	0.426214	0.492613	0.498806	0.401005	1.34e-09			X1.hexadecanol		7.12e-05	0.115486	0.128383	0.024177	0.0132433	0.134331	0.0355544	0.0264316	0.0256821	0.0396141	2.2156		14.499
X199802	0.732417	0.493527	0.0980039	0.0147864	0.0344326	0.873296	0.70524	0.477874	0.317846	0.714304	0.162753			X199802		0.00679062	0.0272515	0.159836	0.349057	0.262031	0.001477	0.00831142	0.0292811	0.0580576	0.00778488	0.113582		15.0122
X199786	0.485709	0.895912	0.32928	0.940425	0.188718	0.395312	0.830667	0.0280684	0.994954	0.701955	0.000214389			X199786		0.0315663	0.00111064	0.0618693	0.00036243	0.112476	0.0469497	0.0029676	0.315948	2.6e-06	0.00950531	0.912975		16.7736
X199777	0.898842	0.878083	0.410051	0.227193	0.0210389	0.499643	0.154728	0.857285	0.621242	0.331029	1.01e-06			X199777		0.000962162	0.00140103	0.0404573	0.0870695	0.320229	0.0271542	0.121034	0.00192547	0.0145411	0.0563565	1.49076		15.3901
X199596	0.509052	0.619857	0.340898	0.804458	0.738506	0.414614	0.2792	0.571554	0.707551	0.927955	3.01e-05			X199596		0.0247284	0.0139505	0.0514899	0.00347389	0.00631655	0.037762	0.066506	0.0181496	0.00797719	0.000463277	1.02074		14.6484
X199562	0.635264	0.0424594	0.435265	0.461134	0.248559	0.63326	0.19338	0.539432	0.162252	0.0281249	0.0575508			X199562		0.0153627	0.28323	0.0415964	0.0371096	0.0911047	0.0155456	0.11584	0.0257222	0.133809	0.332089	0.247884		17.6433
X199553	0.578821	0.913382	0.0760196	0.283494	0.673371	0.0824649	0.765294	0.305191	0.450706	0.428561	0.0153551			X199553		0.0276275	0.0010602	0.283799	0.103298	0.0159267	0.271796	0.00798723	0.0943991	0.0510298	0.0562248	0.532474		23.1627
X199463	0.419026	0.477196	0.868592	0.705367	0.305231	0.408834	0.812126	0.501948	0.985682	0.70526	7.53e-06			X199463		0.033454	0.0258762	0.00140055	0.0073157	0.0538921	0.0349489	0.0028907	0.0230851	1.65e-05	0.00732131	1.06683		13.2257
X199337	0.0574336	0.346317	0.187581	0.813266	0.614868	0.927152	0.504669	0.0877745	0.799434	0.531312	9.64e-05			X199337		0.11877	0.029026	0.0569248	0.00182317	0.00827465	0.000273108	0.0145546	0.0957661	0.00210939	0.0128129	0.511684		8.44551
X199259	0.269067	0.469064	0.43961	0.67423	0.748522	0.0945164	0.84779	0.677189	0.471574	0.190585	0.0723599			X199259		0.0652487	0.0279624	0.0318675	0.00941944	0.00547817	0.149795	0.00196341	0.00923881	0.0276477	0.0915953	0.173137		13.7757
X199250	0.686111	0.510911	0.600874	0.71663	0.336572	0.298107	0.13097	0.523554	0.597513	0.212253	5.41e-13			X199250		0.00818552	0.021672	0.013719	0.00660226	0.0463485	0.0543555	0.114785	0.0204016	0.013974	0.0781923	2.88867		12.9512
X199239	0.570483	0.388658	0.53717	0.377357	0.00700096	0.776396	0.156423	0.089622	0.173689	0.840794	0.00640125			X199239		0.0183979	0.0425112	0.021769	0.0445827	0.421336	0.00460863	0.115176	0.1655	0.106103	0.0023052	0.430799		14.7663
X199223	0.922705	0.670275	0.193511	0.928523	0.319391	0.740527	0.964546	0.523472	0.174462	0.62185	4.19e-15			X199223		0.000194542	0.00374733	0.0350509	0.00016628	0.0205266	0.00226659	4.08e-05	0.0084179	0.0382446	0.00502946	1.43751		5.34169
X199215	0.94826	0.771264	0.543549	0.491139	0.18795	0.991349	0.166311	0.703544	0.0788473	0.136754	1.14e-18			X199215		0.000163939	0.00329096	0.0143759	0.0184715	0.0677183	4.58e-06	0.0748645	0.00563925	0.12096	0.0865679	3.53404		10.0637
X199205	0.588471	0.102777	0.152584	0.368196	0.197823	0.587286	0.551855	0.590557	0.625122	0.447767	3.28e-13			X199205		0.0115772	0.105757	0.0811992	0.0320557	0.0657587	0.011651	0.0140018	0.0114481	0.00944047	0.022804	2.32661		10.2174
X199177	0.0532651	0.421879	0.0311849	0.298233	0.782133	0.283168	0.959264	0.18078	0.592163	0.638095	9.09e-23			X199177		0.0986515	0.0169339	0.122825	0.0284297	0.00200532	0.0302661	6.84e-05	0.0471253	0.00752829	0.00580309	3.06536		6.77744
X1.5.anhydroglucitol	0.878347	0.910555	0.846012	0.115983	0.960514	0.350472	0.572576	0.748587	0.476695	0.706211	0.24375			X1.5.anhydroglucitol		0.00101729	0.00054795	0.00163775	0.107791	0.000106424	0.037914	0.0138326	0.00446093	0.0220094	0.00617111	0.0591514		11.2237
X1.3.diaminopropane	0.877056	0.616099	0.0808552	0.244143	0.785084	0.639401	0.831104	0.505572	0.730804	0.963565	0.183027			X1.3.diaminopropane		0.00149423	0.0157021	0.191393	0.084911	0.00464339	0.0137111	0.0028403	0.0276945	0.00739198	0.000130273	0.111063		16.1385
X1.2.anhydro.myo.inositol.NIST	0.108707	0.116359	0.0825426	0.630344	0.280457	0.222192	0.62361	0.576729	0.943507	0.581385	2.82e-20			X1.2.anhydro.myo.inositol.NIST		0.104122	0.0997609	0.122081	0.00932993	0.0470123	0.0601782	0.00970196	0.012553	0.000202209	0.0122486	4.05862		10.4092
Aliphatic glucosinolates
QTL	AL.CV.II.4	AL.CV.III.38	AL.CV.IV.17	AL.CV.IV.26	AL.CV.IV.47	AL.CV.V.26	AL.CV.V.82	Maternal						QTL	AL.CV.II.4	AL.CV.III.38	AL.CV.IV.17	AL.CV.IV.26	AL.CV.IV.47	AL.CV.V.26	AL.CV.V.82	Maternal
Marker	X2_311554	MSAT3.6	C4_1416972	C4_2727033	C4_7559598	ICE5	C5_22259506	Maternal						Marker	X2_311554	MSAT3.6	C4_1416972	C4_2727033	C4_7559598	ICE5	C5_22259506	Maternal		Residuals
OH3	0.163454	0.532533	3.12e-07	0.475171	0.655234	0.603981	0.445877	0.807311						OH3	0.099726	0.0199484	1.40504	0.0261181	0.0102056	0.0137737	0.029768	0.00304432		14.0979
MSO3	0.00177659	0.224487	0.0449345	0.455097	0.946123	0.746254	0.193466	0.0532657						MSO3	0.843648	0.125535	0.34371	0.0473905	0.000387488	0.00888642	0.143932	0.319138		23.3775
OH4	0.0101637	0.359281	0.104586	0.00200852	0.000187871	0.279462	0.70032	0.216546						OH4	0.110875	0.0139583	0.0438938	0.161008	0.237274	0.0194392	0.00245735	0.0253954		4.5688
Allyl	0.847252	0.0879309	4.4e-10	0.336981	0.0918731	0.246138	0.570829	0.303384						Allyl	0.00158875	0.125332	1.79018	0.0395366	0.122277	0.0577311	0.0137644	0.0454395		11.7956
Butenyl	0.996118	0.319979	4.34e-06	0.755789	0.173719	0.0594636	0.12602	0.414756						Butenyl	4.36e-07	0.0182333	0.403698	0.00178039	0.0341692	0.0657938	0.0432609	0.0122547		5.06988
MT3	0.0140599	0.00520786	0.700192	0.055603	0.135082	0.638014	0.915417	0.179839						MT3	0.168757	0.219141	0.00410505	0.102088	0.0620601	0.00612905	0.000312229	0.049955		7.62542
MSOH	0.0157462	0.320834	0.165422	0.253677	0.0273569	0.0126567	0.359514	0.75151						MSOH	0.204108	0.0341953	0.066869	0.0452342	0.170106	0.217754	0.0291235	0.00347335		9.54195
MSOO	0.40036	0.526889	0.599429	0.565213	0.12697	0.056788	0.0235821	0.951891						MSOO	0.0306366	0.0173344	0.0119403	0.014318	0.101193	0.158029	0.2238	0.000157476		11.9189
MT8	0.734956	0.748666	0.961066	0.874931	0.0176297	0.00440142	0.0380718	0.00204268						MT8	0.00673529	0.00603267	0.000140014	0.00145568	0.334349	0.483605	0.254737	0.568564		16.1871
SC	0.149066	0.000321743	0.847159	0.92803	0.912292	0.0488078	0.623279	0.541103						SC	0.0930125	0.589677	0.00165371	0.000363138	0.000540038	0.174012	0.0107445	0.016636		12.2628
LC	0.95028	0.399552	0.780222	0.729943	0.582175	0.0655467	0.310118	0.850128						LC	0.000139906	0.0255682	0.00280185	0.00428864	0.0108988	0.122774	0.0371368	0.00128477		9.91298
TotAli	0.23761	0.00063053	0.750175	0.80896	0.97095	0.0656255	0.637655	0.601841						TotAli	0.0571154	0.48751	0.00414207	0.00238788	5.42e-05	0.139295	0.00906455	0.0111254		11.2536
SCpTAli	0.200508	0.31127	0.119839	0.586268	0.865229	0.267085	0.771005	0.406106						SCpTAli	0.00538002	0.00336241	0.00795466	0.000970142	9.43e-05	0.00404075	0.000277354	0.00226205		0.901827
MTOpMTMSOO	0.775747	0.0546221	0.391486	0.287847	0.343187	0.00656757	4.19e-05	3.51e-05						MTOpMTMSOO	0.00381745	0.174901	0.0345856	0.053244	0.0423303	0.352182	0.813956	0.830788		12.9584
Indole_Glucosinolates
QTL	IN.CV.III.10	IN.CV.IV.17	IN.CV.IV.68	IN.CV.IV.87	Maternal									QTL	X3.2231413	C4_1416972	C4_11731431	X4.17608717	Maternal		Residuals
Marker	X3.2231413	C4_1416972	C4_11731431	X4.17608717	Maternal									Marker	IN.CV.III.10	IN.CV.IV.17	IN.CV.IV.68	IN.CV.IV.87	Maternal
Indole	0.904309	0.22004	0.571536	0.836878	0.0277446									Indole	0.00031634	0.0330096	0.0070105	0.000927869	0.106945		6.09555
MO4pInd	0.000802208	0.0923169	0.41555	0.969165	0.00523424									MO4pInd	0.227931	0.0566154	0.013193	2.97e-05	0.157182		5.53639
I3M	0.00348297	0.19583	0.000521312	0.360651	0.00225972									I3M	0.418443	0.0810203	0.593889	0.040402	0.457833		13.4452
MOI3M4	0.38817	0.000868285	0.132924	0.509638	0.450264									MOI3M4	0.0217534	0.330035	0.0661413	0.0126947	0.0166454		8.12476
NMOI3M	0.874294	0.975036	0.104411	3.32e-06	0.158448									NMOI3M	0.000769713	3.01e-05	0.0814707	0.691378	0.0613821		8.56419
Growth
QTL	GR.CV.1.19	GR.CV.III.2	Maternal											QTL	C1_5693045	C3_434943	Maternal		Residuals
Marker	C1_5693045	C3_434943	Maternal											Marker	GR.CV.I.19	GR.CV.III.2	Maternal
Day09	0.0210759	0.342223	0.775125											Day09	0.117525	0.0197718	0.00178618		6.22577
Day11	0.704145	0.0565173	0.694156											Day11	0.002573	0.0652934	0.00275912		5.0753
Day15	0.0623872	0.0167018	0.240631											Day15	0.0662556	0.109707	0.0261727		5.39484
Day19	0.123579	0.071823	0.32036											Day19	0.0425236	0.0582044	0.0176645		5.08046
Day23	0.162306	0.0115423	0.17308											Day23	0.0330333	0.108776	0.0313946		4.79654
