# Supplementary material for: Genetic Variation in the Nuclear and Organellar Genomes Modulates Stochastic Variation in the Metabolome, Growth, and Defense
Source: PLoS Genet. 2015 Jan 8;11(1):e1004779. doi: 10.1371/journal.pgen.1004779 (PMC4287608; doi:10.1371/journal.pgen.1004779)
Supplement: S6 Table — P values of Pairwise epistasis tests using ANOVA for all average phenotypes. Results of the pairwise epistasis analysis using the average phenotypes and QTLs validated from the single marker ANOVA. Only P values for the model are shown in this table. Metabolites are at the start with defense compounds and growth at the bottom of the table. (XLSX) [file pgen.1004779.s014.xlsx]

## Sheet: Sheet1
Table S6. P values of Pairwise epistasis tests using ANOVA for all average phenotypes.
Results of the pairwise epistasis analysis using the average phenotypes and QTLs validated from the single marker ANOVA. Only P values for the model are shown in this table. Metabolites are at the start with defense compounds and growth at the bottom of the table.
										P-values
	M.I.50	M.I.63	M.I.83	M.III.51	M.III.64	M.IV.3	M.IV.72	M.IV.82	M.V.74	M.V.87	Maternal	M.I.50*M.I.63	M.I.50*M.I.83	M.I.50*M.III.51	M.I.50*M.III.64	M.I.50*M.IV.3	M.I.50*M.IV.72	M.I.50*M.IV.82	M.I.50*M.V.74	M.I.50*M.V.87	M.I.50*Maternal	M.I.63*M.I.83	M.I.63*M.III.51	M.I.63*M.III.64	M.I.63*M.IV.3	M.I.63*M.IV.72	M.I.63*M.IV.82	M.I.63*M.V.74	M.I.63*M.V.87	M.I.63*Maternal	M.I.83*M.III.51	M.I.83*M.III.64	M.I.83*M.IV.3	M.I.83*M.IV.72	M.I.83*M.IV.82	M.I.83*M.V.74	M.I.83*M.V.87	M.I.83*Maternal	M.III.51*M.III.64	M.III.51*M.IV.3	M.III.51*M.IV.72	M.III.51*M.IV.82	M.III.51*M.V.74	M.III.51*M.V.87	M.III.51*Maternal	M.III.64*M.IV.3	M.III.64*M.IV.72	M.III.64*M.IV.82	M.III.64*M.V.74
Meabolites	C1_12245075	C1_17296570	C1_22176743	C3_9623868	C3_15011896	C4_262249	C4_13033934	C4_16735445	C5_19731984	C5_23908417	Maternal	C1_12245075:C1_17296570	C1_12245075:C1_22176743	C1_12245075:C3_9623868	C1_12245075:C3_15011896	C1_12245075:C4_262249	C1_12245075:C4_13033934	C1_12245075:C4_16735445	C1_12245075:C5_19731984	C1_12245075:C5_23908417	C1_12245075:Maternal	C1_17296570:C1_22176743	C1_17296570:C3_9623868	C1_17296570:C3_15011896	C1_17296570:C4_262249	C1_17296570:C4_13033934	C1_17296570:C4_16735445	C1_17296570:C5_19731984	C1_17296570:C5_23908417	C1_17296570:Maternal	C1_22176743:C3_9623868	C1_22176743:C3_15011896	C1_22176743:C4_262249	C1_22176743:C4_13033934	C1_22176743:C4_16735445	C1_22176743:C5_19731984	C1_22176743:C5_23908417	C1_22176743:Maternal	C3_9623868:C3_15011896	C3_9623868:C4_262249	C3_9623868:C4_13033934	C3_9623868:C4_16735445	C3_9623868:C5_19731984	C3_9623868:C5_23908417	C3_9623868:Maternal	C3_15011896:C4_262249	C3_15011896:C4_13033934	C3_15011896:C4_16735445	C3_15011896:C5_19731984
aconitic.acid	0.544861	0.0788929	0.0381258	0.995082	0.105722	0.0241227	0.395732	0.140256	0.344251	0.587563	1.59e-09	0.714588	0.264974	0.516597	0.843439	0.716498	0.840917	0.9921	0.668361	0.645011	0.20249	0.00222567	0.117666	0.332876	0.552051	0.521018	0.352267	0.0542601	0.238127	0.220614	0.364484	0.236925	0.507062	0.290453	0.878567	0.00594049	0.251189	0.409461	0.826933	0.834302	0.675977	0.992704	0.431696	0.617082	0.255685	0.239781	0.167375	0.295165	0.430376
adenosine	0.400448	0.795688	0.548603	0.877609	0.847278	0.891572	0.934753	0.943013	0.555949	0.732063	0.831865	0.086794	0.006824	0.130344	0.820498	0.450576	0.371945	0.0742871	0.1166	0.873863	0.147991	0.0182182	0.155638	0.308255	0.397127	0.521265	0.0272395	0.101263	0.582275	0.235876	0.838537	0.23199	0.502246	0.711114	0.451275	0.526666	0.40403	0.891357	0.595379	0.624471	0.946379	0.726576	0.584545	0.930343	0.366478	0.731939	0.679367	0.724324	0.498096
adipic.acid	0.962863	0.38223	0.139135	0.734651	0.461231	0.976866	0.034884	0.331544	0.525086	0.289258	0.0267759	0.460814	0.574706	0.302448	0.088233	0.12748	0.412757	0.605506	0.837184	0.662508	0.785119	0.331638	0.732123	0.918786	0.149844	0.987728	0.846164	0.603399	0.271796	0.365249	0.307522	0.506302	0.00228319	0.0393101	0.0161253	0.969204	0.32907	0.244672	0.689992	0.235061	0.0718058	0.0108317	0.54809	0.2518	0.418546	0.642075	0.691058	0.653757	0.221135
alanine	0.333627	0.47311	0.588928	0.750979	0.432388	0.53069	0.187321	0.554883	0.196699	0.737102	0.9961	0.217268	0.0309934	0.0612963	0.453949	0.321176	0.0528632	0.180953	0.466666	0.648212	0.0226696	0.0486304	0.0010866	0.529209	0.460628	0.0176927	0.0856201	0.20718	0.907519	0.109173	0.238119	0.742196	0.496609	0.230186	0.512261	0.190191	0.388032	0.484594	0.660343	0.686674	0.436774	0.0712539	0.984244	0.785314	0.393579	0.527318	0.903101	0.998178	0.563689
alanine.3TMS	0.842085	0.761806	0.680586	0.119573	0.892513	0.661976	0.114812	0.897747	0.639621	0.116843	7.46e-05	0.377431	0.906369	0.0174716	0.17775	0.0779651	0.894809	0.437876	0.946941	0.434932	0.887372	0.619727	0.0294093	0.180861	0.295107	0.93087	0.223502	0.642095	0.647537	0.88466	0.87227	0.80871	0.934272	0.990829	0.299323	0.641451	0.719935	0.377598	0.732796	0.72187	0.889066	0.827385	0.0846718	0.0531001	0.468327	0.657176	0.35863	0.0867671	0.237575
allantoic.acid	0.622602	0.0718261	0.643022	0.571255	0.957184	0.495866	0.905986	0.790776	0.744548	0.541663	0.215609	0.935512	0.981188	0.129604	0.419656	0.567944	0.0408451	0.32919	0.770897	0.437782	0.407386	0.699282	0.612631	0.289603	0.0408947	0.56883	0.42646	0.396552	0.54651	0.168036	0.2862	0.819253	0.0396502	0.32899	0.890933	0.640005	0.618217	0.706536	0.429921	0.403403	0.745489	0.846431	0.749081	0.711384	0.381576	0.552162	0.869241	0.545402	0.755739
allantoin.5TMS	0.192236	0.885435	0.754714	0.529038	0.225462	0.321486	0.727042	0.0515867	0.857763	0.0863042	0.000191185	0.974769	0.0970601	0.45275	0.89707	0.869668	0.135713	0.625522	0.977412	0.925924	0.862307	0.755258	0.994658	0.810764	0.749545	0.308879	0.593439	0.903452	0.853979	0.70219	0.32392	0.680532	0.726259	0.159175	0.840517	0.880545	0.23368	0.202338	0.240741	0.919569	0.586906	0.888797	0.892782	0.544152	0.949357	0.321234	0.795552	0.649841	0.502837
arabinose	0.96995	0.777079	0.740204	0.87326	0.218804	0.448854	0.491915	0.265254	0.827802	0.489328	4.92e-16	0.675687	0.795906	0.450042	0.81223	0.347247	0.998416	0.651995	0.170776	0.683995	0.746494	0.720584	0.802814	0.784239	0.865567	0.486697	0.248486	0.847923	0.930636	0.683787	0.860393	0.817706	0.210544	0.285942	0.520064	0.0217547	0.377388	0.621795	0.795041	0.407653	0.968299	0.280933	0.955714	0.69625	0.137256	0.787213	0.443797	0.348355	0.0363727
arabitol	0.403701	0.922359	0.951595	0.480443	0.108178	0.796623	0.686217	0.755118	0.83608	0.670753	0.0008085	0.456211	0.655192	0.0113409	0.0408801	0.281075	0.449537	0.666965	0.903346	0.547315	0.448106	0.142665	0.0448171	0.0154285	0.296024	0.0156327	0.0409334	0.216259	0.535549	0.0832529	0.756133	0.808706	0.264377	0.400066	0.0207786	0.111098	0.613695	0.566571	0.156687	0.90021	0.251588	0.610478	0.685791	0.652179	0.962331	0.594146	0.64054	0.945524	0.921079
arachidic.acid	0.453476	0.314853	0.521007	0.742428	0.787994	0.693493	0.549246	0.822265	0.380934	0.584665	0.459196	0.0337648	0.0271844	0.0474441	0.221244	0.0826222	0.00244496	0.0462662	0.0347922	0.280326	0.00227087	0.0455924	0.0218538	0.0372151	0.0589073	0.000989415	0.00305362	0.0290837	0.254604	0.0266738	0.81854	0.199956	0.683324	0.528856	0.300361	0.581022	0.805632	0.886944	0.416007	0.798302	0.689621	0.422798	0.899651	0.846378	0.496996	0.362923	0.686411	0.885325	0.611028
arginine...ornithine	0.386796	0.560901	0.546516	0.379415	0.5729	0.346074	0.186849	0.59838	0.408564	0.615158	9.85e-10	0.782305	0.372628	0.413424	0.313363	0.0823247	0.283302	0.275535	0.807188	0.280228	0.215725	0.292103	0.0825119	0.112424	0.418578	0.646775	0.259413	0.980212	0.446602	0.803811	0.108565	0.193854	0.263379	0.346096	0.261084	0.348149	0.350681	0.640283	0.690485	0.274418	0.426599	0.677315	0.727431	0.133233	0.682473	0.675769	0.947374	0.920495	0.539191
ascorbic.acid	0.477905	0.655547	0.424291	0.416993	0.171761	0.363423	0.209429	0.362433	0.942795	0.575653	0.110328	0.679903	0.447744	0.377696	0.733362	0.558474	0.830876	0.663553	0.586545	0.083147	0.739503	0.144559	0.43548	0.576056	0.741877	0.745351	0.393404	0.558417	0.262127	0.298756	0.870897	0.448974	0.215201	0.833662	0.764918	0.843529	0.621376	0.398316	0.278585	0.310149	0.972772	0.7571	0.0950172	0.0872325	0.79464	0.901196	0.80471	0.363119	0.71121
asparagine	0.00596034	0.00971894	0.954037	0.461907	0.518354	0.140743	0.506641	0.471916	0.212222	0.380913	0.438924	0.0832947	0.811205	0.0937413	0.0120262	0.000388602	0.00306976	0.564154	0.0507646	0.0795855	0.00607916	0.694591	0.204649	0.0200852	0.00126233	0.00115221	0.497002	0.128582	0.183421	0.00551091	0.79183	0.625202	0.733395	0.606176	0.666234	0.894843	0.85251	0.442107	0.539883	0.862271	0.630232	0.476736	0.419669	0.439513	0.494533	0.666355	0.829923	0.381094	0.625876
asparagine.dehydrated	0.547493	0.587446	0.201706	0.256887	0.284731	0.501348	0.509254	0.189584	0.123953	0.497049	2.92e-06	0.713185	0.689306	0.843318	0.91006	0.0292767	0.77132	0.537586	0.662002	0.984475	0.494234	0.507424	0.842084	0.922047	0.488145	0.755879	0.671093	0.635408	0.81927	0.528935	0.834843	0.925174	0.238406	0.522708	0.433059	0.609679	0.374656	0.50375	0.483293	0.0210972	0.0313449	0.160439	0.220292	0.193739	0.702292	0.370971	0.723184	0.561593	0.0556005
asparagine.minor	0.899057	0.785036	0.485611	0.884721	0.642541	0.924754	0.804758	0.899115	0.68204	0.466205	0.777003	0.0722937	0.0102113	0.0485577	0.626961	0.974731	0.0371413	0.0153274	0.100717	0.838	0.0412823	0.00570991	0.0554237	0.175782	0.885008	0.036192	0.00537288	0.0599002	0.967084	0.108411	0.847834	0.175987	0.61935	0.943563	0.55042	0.375486	0.567132	0.85379	0.531736	0.766308	0.878737	0.56104	0.697369	0.983691	0.389318	0.495658	0.763634	0.800591	0.531643
aspartate.minor	0.210205	0.159917	0.749573	0.709689	0.781891	0.347923	0.654534	0.985587	0.346776	0.531057	0.351971	0.0135217	0.0904889	0.0304004	0.130321	0.00891178	0.0018971	0.140225	0.0159736	0.192948	0.00180513	0.123308	0.0128257	0.0259064	0.0125821	0.00041421	0.0130289	0.0159568	0.18718	0.0178285	0.855437	0.29319	0.479975	0.465273	0.277809	0.63216	0.9505	0.940638	0.540411	0.780783	0.446128	0.280781	0.842251	0.777145	0.484487	0.283759	0.645249	0.883648	0.659528
aspartic.acid	0.873803	0.714229	0.47007	0.6587	0.890228	0.919093	0.748278	0.46729	0.172087	0.365224	0.910581	0.516133	0.233987	0.424382	0.965054	0.146918	0.976777	0.147357	0.301879	0.958966	0.977746	0.0357482	0.739273	0.55577	0.0979757	0.920282	0.150348	0.480934	0.410886	0.699863	0.763259	0.349657	0.619722	0.382997	0.750617	0.463537	0.0427954	0.749278	0.400207	0.626317	0.824153	0.757153	0.581018	0.686577	0.222216	0.407706	0.529315	0.521244	0.0591804
benzoic.acid	0.359328	0.497573	0.616983	0.215537	0.232222	0.648269	0.0166568	0.615625	0.748808	0.60534	0.0710461	0.34021	0.134583	0.813301	0.680163	0.624346	0.766069	0.42671	0.885607	0.753131	0.67208	0.0702054	0.408598	0.680464	0.403462	0.231914	0.291699	0.686826	0.799693	0.455304	0.575294	0.592682	0.562729	0.981323	0.496922	0.343673	0.449758	0.716992	0.155893	0.725888	0.393107	0.836319	0.946169	0.749271	0.283003	0.972823	0.405773	0.705288	0.309641
beta.alanine	0.0658249	0.791235	0.01323	0.681178	0.0214287	0.889731	0.662987	0.461605	0.219579	0.184196	0.17717	0.169995	0.474604	0.77708	0.595213	0.76023	0.406367	0.807377	0.694851	0.87636	0.675489	0.320849	0.613967	0.730457	0.525882	0.787474	0.392768	0.215898	0.492049	0.713687	0.109974	0.381783	0.499521	0.0305431	0.342899	0.262872	0.0711029	0.798128	0.923452	0.337015	0.697211	0.814548	0.520369	0.616683	0.166883	0.730201	0.209321	0.706269	0.41055
beta.sitosterol	0.507527	0.757404	0.56089	0.623277	0.0786817	0.686344	0.090031	0.511601	0.577458	0.0335883	5.15e-09	0.350561	0.695661	0.901821	0.597688	0.77755	0.960089	0.981022	0.460016	0.95289	0.234404	0.228907	0.120957	0.412217	0.701766	0.529579	0.0666008	0.376425	0.472537	0.541582	0.349903	0.562339	0.793629	0.517581	0.803104	0.0455822	0.772993	0.864958	0.49975	0.800444	0.825935	0.888602	0.793301	0.876527	0.359225	0.681991	0.779448	0.573236	0.927012
capric.acid	0.655594	0.902135	0.518581	0.94606	0.431065	0.247119	0.402118	0.85227	0.571309	0.846474	0.777716	0.483494	0.304971	0.0271598	0.867515	0.24561	0.564164	0.0786334	0.230157	0.553924	0.576934	0.294636	0.194597	0.95507	0.777643	0.513265	0.419437	0.451011	0.468561	0.36599	0.36774	0.405253	0.12272	0.833506	0.287253	0.854475	0.701316	0.71619	0.691546	0.310674	0.542515	0.689195	0.52605	0.62311	0.889618	0.561309	0.688953	0.527139	0.36167
cellobiotol	0.493008	0.92989	0.513186	0.55683	0.688482	0.73146	0.312704	0.988807	0.076006	0.217984	0.0260147	0.768901	0.671082	0.815364	0.670158	0.572658	0.138639	0.625444	0.0566602	0.149213	0.499426	0.875559	0.130896	0.55618	0.944255	0.998069	0.862634	0.375452	0.284311	0.529642	0.0941185	0.571618	0.688667	0.179967	0.661278	0.0314966	0.480188	0.373493	0.619199	0.217833	0.775553	0.402291	0.577108	0.87133	0.00337108	0.730388	0.665871	0.966644	0.0736269
chlorogenic.acid	0.543948	0.935847	0.530019	0.888724	0.835298	0.924182	0.95951	0.947822	0.530786	0.694902	0.681791	0.0629515	0.004768	0.108678	0.672818	0.621963	0.176414	0.0431357	0.0843011	0.943259	0.0874146	0.0112189	0.104407	0.214182	0.589975	0.239449	0.0130448	0.0697558	0.782185	0.177066	0.81949	0.204992	0.584415	0.82618	0.436139	0.520502	0.451534	0.890359	0.567375	0.704313	0.90752	0.667875	0.594715	0.948251	0.355855	0.701639	0.6692	0.782655	0.47848
chlorogenic.acid.minor	0.523132	0.301237	0.473098	0.63303	0.955445	0.836142	0.27438	0.508577	0.528911	0.555017	0.35399	0.032584	0.00379908	0.0390237	0.233209	0.143834	0.000896425	0.00744697	0.053578	0.191267	0.00103662	0.00267156	0.0129046	0.0239318	0.0835176	0.000122888	0.000561728	0.0196892	0.136755	0.0193981	0.638745	0.125973	0.984279	0.332499	0.349163	0.312025	0.996833	0.827262	0.422537	0.805323	0.666443	0.474828	0.817144	0.896699	0.521309	0.418464	0.929186	0.756045	0.657206
cholesterol	0.9963	0.66788	0.904819	0.686607	0.67281	0.532832	0.764165	0.614507	0.348246	0.594712	0.409295	0.0123493	0.0555974	0.0573956	0.382699	0.423976	0.162354	0.383351	0.021287	0.642765	0.0603063	0.182045	0.0913817	0.179318	0.668395	0.181531	0.100747	0.036351	0.919597	0.0946862	0.962487	0.462253	0.342666	0.717768	0.385398	0.808221	0.397132	0.789734	0.600465	0.716704	0.653026	0.439025	0.741224	0.609956	0.432159	0.446838	0.576787	0.826217	0.298545
cis.sinapinic.acid	0.799059	0.277038	0.603704	0.790517	0.982692	0.0177065	0.246217	0.0122297	0.296782	0.629906	1.2e-14	0.118748	0.676718	0.753698	0.990047	0.141569	0.547334	0.526908	0.645947	0.903899	0.63187	0.786649	0.878817	0.563828	0.105594	0.351026	0.975776	0.824727	0.532042	0.715171	0.386166	0.870481	0.997455	0.543407	0.907392	0.793021	0.996431	0.915506	0.874613	0.505361	0.541586	0.765024	0.858762	0.983907	0.209724	0.637077	0.342652	0.984443	0.555502
citric.acid	0.901699	0.53395	0.111559	0.135744	0.970983	0.756142	0.257988	0.942571	0.017458	0.0977034	0.00101124	0.0268458	0.207574	0.353375	0.201959	0.335249	0.176552	0.283051	0.00160085	0.0211923	0.00262151	0.0889305	0.140008	0.112306	0.277776	0.0759416	0.186905	0.000631416	0.0183065	0.160999	0.620217	0.772216	0.272032	0.194218	0.300424	0.611616	0.769737	0.18119	0.558201	0.352933	0.504488	0.13125	0.242374	0.761194	0.996247	0.286668	0.921302	0.449123	0.729619
dehydroascorbate.1	0.121825	0.702006	0.670952	0.836626	0.757886	0.0901417	0.301439	0.867445	0.681625	0.457815	4.52e-06	0.266054	0.445721	0.49914	0.63522	0.135178	0.330072	0.483865	0.553359	0.177096	0.0350415	0.0102091	0.36967	0.0803397	0.778721	0.809308	0.519927	0.517764	0.957951	0.576899	0.31874	0.140466	0.0126009	0.893217	0.710988	0.218777	0.141839	0.0829743	0.216343	0.458413	0.498583	0.0848285	0.568118	0.338058	0.477411	0.309613	0.757589	0.0266009	0.841701
dehydroascorbate.3	0.087021	0.93155	0.68905	0.87449	0.981896	0.0533321	0.0711017	0.945828	0.358706	0.561446	3e-05	0.345659	0.472661	0.627278	0.734641	0.0590851	0.365238	0.508492	0.862982	0.27081	0.0528259	0.0142014	0.260699	0.112346	0.80436	0.567142	0.507346	0.379068	0.879299	0.421362	0.248871	0.0882563	0.00979588	0.88708	0.891074	0.202497	0.278134	0.109126	0.105704	0.946546	0.582188	0.0684541	0.770694	0.202158	0.57726	0.227104	0.950937	0.0366996	0.961595
diacetone.alcohol.NIST	0.0452713	0.0689065	0.429153	0.22489	0.89389	0.761557	0.367386	0.76037	0.164139	0.164241	0.00667077	0.385485	0.586478	0.414154	0.0520996	0.0159189	0.00233778	0.196543	0.268208	0.418304	0.00280569	0.348191	0.344529	0.00469462	0.000715465	0.0014171	0.00757691	0.0426833	0.00881554	0.0721135	0.814201	0.0719836	0.196328	0.422575	0.42025	0.414345	0.119374	0.856979	0.372306	0.269913	0.615829	0.784624	0.582077	0.646923	0.437012	0.31501	0.89039	0.624199	0.928392
dihydroabietic.acid	0.76424	0.343582	0.852751	0.414933	0.9371	0.431663	0.723828	0.827795	0.0445199	0.0698666	0.00158148	0.348678	0.871355	0.62144	0.180665	0.485316	0.144393	0.0676953	0.456455	0.873115	0.377561	0.286893	0.417419	0.629633	0.413634	0.371011	0.128376	0.279248	0.498664	0.44907	0.495746	0.844945	0.621092	0.124712	0.93618	0.462607	0.642843	0.604776	0.334053	0.253053	0.661612	0.221142	0.0536156	0.143806	0.766165	0.856855	0.545941	0.523418	0.0274112
dodecane	0.839016	0.433506	0.515978	0.143355	0.371868	0.252353	0.367711	0.0780845	0.581679	0.725472	1.02e-06	0.937554	0.254916	0.790084	0.709386	0.718509	0.397277	0.862383	0.791817	0.806834	0.317635	0.561348	0.25539	0.52875	0.750495	0.558331	0.609638	0.656312	0.759216	0.968232	0.195275	0.492488	0.806485	0.710725	0.870969	0.813386	0.83613	0.734052	0.188524	0.927326	0.10606	0.167713	0.654443	0.16809	0.79157	0.636113	0.031566	0.021212	0.135457
dodecanol	0.472216	0.701852	0.0978362	0.313932	0.949699	0.519921	0.704887	0.912532	0.143817	0.565068	0.788626	0.882758	0.172194	0.545635	0.642083	0.219306	0.0560872	0.0219368	0.701476	0.640601	0.499657	0.0250322	0.814273	0.840503	0.936805	0.00858699	0.105351	0.927129	0.987952	0.928972	0.574273	0.692576	0.357111	0.267656	0.931604	0.309768	0.980959	0.05927	0.569969	0.909897	0.623494	0.85507	0.587142	0.971247	0.106231	0.453516	0.528753	0.524978	0.850247
erythritol	0.0815615	0.142969	0.0849401	0.344612	0.614575	0.124829	0.0446617	0.554198	0.0807759	0.693622	0.000229461	0.818395	0.745352	0.698363	0.401502	0.972637	0.482393	0.122452	0.277316	0.921135	0.0198627	0.631576	0.311365	0.220741	0.574602	0.992719	0.311816	0.309618	0.260368	0.118595	0.603712	0.106294	0.492269	0.57279	0.404482	0.739953	0.172746	0.855995	0.681073	0.659011	0.0756211	0.247421	0.108608	0.036063	0.44284	0.153725	0.411937	0.375214	0.183528
erythronic.acid	0.405809	0.927922	0.599155	0.479667	0.624295	0.212295	0.0750378	0.453169	0.0839159	0.809294	3.91e-07	0.846881	0.518477	0.283509	0.714477	0.398923	0.923023	0.281634	0.224354	0.54678	0.799985	0.106332	0.974613	0.13678	0.974619	0.97389	0.521615	0.349686	0.342324	0.23593	0.767769	0.0830051	0.0734819	0.413371	0.977645	0.0207432	0.0528841	0.248327	0.388202	0.262835	0.401907	0.457774	0.857136	0.495841	0.578446	0.917048	0.10828	0.810486	0.520183
erythronic.acid.lactone	0.281001	0.238138	0.412521	0.538512	0.485457	0.430319	0.159454	0.532991	0.0674138	0.585875	1.37e-09	0.81103	0.894545	0.219144	0.936339	0.3167	0.23314	0.791224	0.309783	0.53686	0.00638753	0.207566	0.298572	0.755898	0.535775	0.868235	0.623549	0.903816	0.689898	0.0585173	0.356067	0.993523	0.269928	0.45688	0.532791	0.121076	0.440098	0.915116	0.855235	0.439345	0.574666	0.360873	0.581725	0.457828	0.851374	0.77021	0.584843	0.881451	0.650895
erythrose	0.747969	0.956941	0.243861	0.52038	0.767049	0.655983	0.980067	0.964552	0.370447	0.0986394	1.66e-15	0.103899	0.951433	0.00890035	0.873937	0.242663	0.499331	0.850304	0.494087	0.438495	0.22948	0.315313	0.242933	0.838521	0.87829	0.298919	0.117709	0.647406	0.427485	0.00424524	0.481756	0.806925	0.814897	0.764415	0.748918	0.692162	0.483499	0.831422	0.842586	0.0294421	0.859215	0.873142	0.619081	0.931808	0.439731	0.466706	0.249694	0.170571	0.994353
erythrose.1	0.191424	0.110175	0.865767	0.909606	0.247987	0.843587	0.572886	0.741053	0.194925	0.428706	0.0752792	0.373193	0.1642	0.884916	0.381756	0.357521	0.764033	0.503911	0.96307	0.908572	0.247872	0.0604671	0.855674	0.168481	0.140808	0.838452	0.932153	0.432975	0.534347	0.0496183	0.934765	0.442052	0.10344	0.756795	0.863071	0.747341	0.687931	0.900251	0.31672	0.640547	0.0955631	0.158324	0.0796144	0.0202868	0.782707	0.525297	0.356838	0.437989	0.0424886
ethanolamine	0.93864	0.626485	0.043154	0.826823	0.446034	0.315978	0.749147	0.814616	0.475656	0.371507	2.89e-18	0.668005	0.173271	0.129472	0.270634	0.658853	0.106399	0.860067	0.698243	0.687232	0.591251	0.209397	0.165739	0.488624	0.868054	0.556305	0.490744	0.477995	0.407859	0.446378	0.624898	0.412315	0.347277	0.864022	0.122291	0.181466	0.91328	0.134959	0.735426	0.966573	0.376043	0.131102	0.348616	0.985103	0.411205	0.999044	0.212072	0.324672	0.237526
FAD	0.450764	0.602982	0.50606	0.933843	0.391043	0.592296	0.12904	0.0581848	0.463444	0.605675	7.49e-14	0.23041	0.102918	0.264276	0.836789	0.770477	0.835312	0.793911	0.288147	0.497077	0.355919	0.774135	0.241288	0.158735	0.29842	0.71305	0.457018	0.0736373	0.429194	0.0632474	0.798609	0.107465	0.223212	0.611872	0.850736	0.217899	0.144772	0.658955	0.645325	0.0785634	0.487339	0.479265	0.0953458	0.756186	0.27625	0.306477	0.851892	0.999464	0.304502
fructose.1	0.193116	0.969234	0.274265	0.220246	0.969971	0.150493	0.825778	0.637487	0.802051	0.844682	0.000125997	0.38709	0.740704	0.524283	0.681569	0.24879	0.510237	0.908219	0.263298	0.549318	0.398786	0.583403	0.673057	0.954825	0.765078	0.524172	0.751851	0.674106	0.717879	0.316903	0.589669	0.152233	0.161363	0.211021	0.904496	0.435638	0.857021	0.551867	0.639016	0.702884	0.366633	0.312304	0.343497	0.286705	0.00712068	0.182247	0.314688	0.81085	0.528284
fructose.2	0.594529	0.654484	0.756299	0.534812	0.814026	0.269041	0.89167	0.4819	0.76569	0.785216	0.00256484	0.296412	0.75537	0.213976	0.630631	0.405186	0.541427	0.990633	0.329722	0.617871	0.897371	0.734172	0.510275	0.41568	0.894723	0.360377	0.828609	0.884127	0.448756	0.544807	0.935154	0.170782	0.128004	0.134804	0.89794	0.576192	0.518268	0.416786	0.46229	0.606164	0.634986	0.420867	0.686427	0.572808	0.0696956	0.381525	0.464786	0.579273	0.93501
fucose.1...rhamnose.2	0.910143	0.321541	0.947622	0.643174	0.296881	0.205611	0.00578818	0.00597568	0.641678	0.961912	0.0593075	0.686321	0.754712	0.880821	0.976902	0.926571	0.742708	0.713911	0.867547	0.904214	0.985957	0.687274	0.667068	0.262847	0.438833	0.334987	0.458875	0.962384	0.665241	0.566731	0.808707	0.732957	0.478323	0.492544	0.740944	0.528195	0.690372	0.687249	0.578738	0.690208	0.279186	0.275761	0.966191	0.856759	0.431073	0.172947	0.0119377	0.0100955	0.513221
fumaric.acid	0.841396	0.53929	0.81145	0.499607	0.119896	0.200483	0.282293	0.025417	0.59506	0.759434	0.00200011	0.439527	0.714676	0.978119	0.300101	0.12707	0.603914	0.879774	0.126905	0.465284	0.781504	0.757714	0.631205	0.0941319	0.211097	0.134779	0.832061	0.495258	0.583639	0.43045	0.794749	0.943009	0.976937	0.377523	0.578586	0.0660915	0.710923	0.717012	0.42624	0.96297	0.539325	0.418031	0.107149	0.0233353	0.020221	0.133788	0.556737	0.199216	0.597221
GABA	0.0569882	0.16291	0.7244	0.726937	0.859464	0.156959	0.280247	0.508882	0.56683	0.587998	0.742017	0.185342	0.0888313	0.049102	0.0970187	0.00553631	0.000254141	0.0463793	0.0550156	0.0620473	0.000856371	0.061123	0.0114025	0.0285604	0.0153322	2.39e-05	0.00600133	0.0475122	0.0367515	0.0148368	0.558564	0.556829	0.337267	0.0600604	0.221771	0.536602	0.565545	0.935862	0.751203	0.684728	0.148676	0.120657	0.432227	0.948876	0.82553	0.309116	0.733838	0.883062	0.553151
galactinol.major.2	0.683441	0.11135	0.0986893	0.448079	0.029356	0.15141	0.0631371	0.844494	0.208582	0.193973	0.000111075	0.764714	0.979595	0.0792433	0.014461	0.556315	0.657308	0.433145	0.486747	0.392667	0.883744	0.600886	0.280695	0.337171	0.238501	0.118067	0.143382	0.918485	0.775069	0.0886367	0.840013	0.82062	0.544304	0.501906	0.869693	0.0745541	0.516509	0.27733	0.470361	0.577435	0.881989	0.736652	0.22128	0.2124	0.0247466	0.678808	0.358598	0.6178	0.864153
galactinol.minor.2	0.880189	0.312346	0.933532	0.0607448	0.0274444	0.0281302	0.0701054	0.484919	0.290565	0.0496757	0.0103581	0.246676	0.868794	0.53197	0.160374	0.0920867	0.368409	0.292837	0.772684	0.0721573	0.901657	0.33301	0.853043	0.160225	0.0466375	0.912487	0.628842	0.179299	0.119357	0.503149	0.60958	0.501125	0.429447	0.426945	0.452764	0.799775	0.712301	0.141271	0.867487	0.9502	0.762044	0.901941	0.694073	0.23093	0.926557	0.362041	0.477657	0.914528	0.781181
galactonic.acid	0.28688	0.827099	0.872497	0.78915	0.398827	0.0448331	0.110914	0.94377	0.532419	0.0870627	2.53e-18	0.941343	0.891071	0.448583	0.948908	0.161142	0.982095	0.173387	0.374572	0.344123	0.0903904	0.714332	0.702988	0.263369	0.91106	0.844501	0.262492	0.15484	0.198939	0.747344	0.72049	0.329419	0.170868	0.454969	0.4446	0.306718	0.93244	0.310291	0.796674	0.785902	0.452112	0.313307	0.789647	0.827171	0.544315	0.47842	0.822693	0.349408	0.491988
galactose	0.843884	0.359413	0.729723	0.859438	0.545364	0.261589	0.711256	0.517813	0.533616	0.557514	0.951723	0.561688	0.339815	0.0829573	0.732183	0.767238	0.228874	0.498238	0.832953	0.783499	0.714392	0.0604663	0.714028	0.572106	0.326281	0.569586	0.340115	0.312121	0.686255	0.103977	0.912836	0.56133	0.103811	0.540674	0.84357	0.186936	0.970271	0.446583	0.285136	0.909303	0.757422	0.947246	0.656163	0.792558	0.856576	0.326805	0.806795	0.701361	0.93604
glucoheptulose	0.849272	0.872037	0.00380272	0.00315147	0.466116	0.317148	0.227998	0.158985	0.854477	0.48317	1.89e-15	0.213816	0.94742	0.821364	0.456078	0.580336	0.66259	0.587682	0.082547	0.665223	0.303125	0.132962	0.976622	0.989702	0.729508	0.359821	0.150879	0.991761	0.987117	0.885072	0.671124	0.415016	0.512939	0.195096	0.327863	0.0585271	0.418518	0.566989	0.812065	0.930411	0.0560693	0.322002	0.196428	0.32908	0.00709453	0.991414	0.395689	0.620983	0.80154
gluconic.acid	0.225905	0.882233	0.442244	0.817294	0.542555	7.21e-05	0.591962	0.0683409	0.484633	0.909679	6.34e-07	0.0477053	0.775383	0.472693	0.775143	0.514894	0.607782	0.0129319	0.306736	0.74349	0.922367	0.32096	0.380281	0.941321	0.0668037	0.890982	0.237408	0.238896	0.2862	0.962855	0.574822	0.835526	0.307133	0.334632	0.216068	0.988232	0.788303	0.71499	0.802421	0.29183	0.83695	0.887458	0.236393	0.0342848	0.822751	0.26083	0.94179	0.357755	0.577901
gluconic.acid.lactone	0.987135	0.596009	0.269516	0.807074	0.102978	0.000199769	0.0380971	0.389344	0.125609	0.991061	2.81e-10	0.108943	0.282372	0.279032	0.510089	0.0498928	0.614989	0.928491	0.676322	0.517766	0.595434	0.650009	0.212909	0.497598	0.609972	0.585573	0.225256	0.171997	0.138928	0.83361	0.503475	0.625814	0.0214087	0.871468	0.803759	0.127141	0.228999	0.241663	0.633339	0.21603	0.634973	0.852281	0.877999	0.899757	0.592985	0.12851	0.221361	0.661394	0.963557
glucose.1	0.951391	0.248093	0.831726	0.723398	0.92331	0.369039	0.220995	0.698296	0.944076	0.658742	0.201031	0.787692	0.260913	0.0254269	0.421295	0.913019	0.0281411	0.236814	0.558396	0.769302	0.113269	0.132147	0.233991	0.264402	0.153945	0.421891	0.139157	0.183293	0.938225	0.0358707	0.730027	0.83297	0.0897223	0.453862	0.419358	0.382179	0.675495	0.402638	0.340173	0.684937	0.922843	0.840195	0.643161	0.402214	0.497999	0.425437	0.991838	0.858655	0.660086
glucose.1.phosphate	0.480226	0.991611	0.756162	0.891305	0.0908102	0.000845942	0.952701	0.488687	0.138227	0.169706	3.79e-10	0.351872	0.555873	0.935527	0.455909	0.208989	0.493207	0.317821	0.580445	0.716448	0.403183	0.161295	0.0557692	0.162347	0.803942	0.0404347	0.028759	0.581621	0.597775	0.961968	0.316989	0.791419	0.105226	0.348375	0.689692	0.0386506	0.0861699	0.483202	0.529595	0.490196	0.596462	0.176603	0.882162	0.710476	0.552499	0.440047	0.922556	0.164641	0.776549
glucose.2	0.951044	0.290524	0.657397	0.735031	0.883802	0.482726	0.516752	0.976486	0.980293	0.766774	0.285793	0.822004	0.498435	0.0426575	0.649595	0.736762	0.0894181	0.399451	0.903532	0.889637	0.367389	0.260306	0.508264	0.574649	0.284489	0.766013	0.256049	0.396794	0.806999	0.0733851	0.345656	0.711954	0.085835	0.237865	0.578218	0.534576	0.495076	0.254658	0.390119	0.749568	0.907397	0.854416	0.747773	0.30734	0.443535	0.581904	0.733972	0.894392	0.815716
glucose.6.phosphate.2	0.625801	0.395924	0.494742	0.83123	0.701797	0.661299	0.606389	0.851958	0.368632	0.55812	0.567894	0.029407	0.0137954	0.044377	0.286978	0.204188	0.00501064	0.0411874	0.0333557	0.404631	0.00435381	0.0249334	0.0226154	0.0502746	0.161245	0.00279971	0.00337421	0.0266026	0.400233	0.036046	0.775672	0.183237	0.620182	0.630158	0.310022	0.487341	0.803598	0.901827	0.440837	0.816879	0.737444	0.439734	0.815649	0.914736	0.414101	0.406788	0.685171	0.911633	0.557278
glucuronic.acid	0.0479698	0.00259312	0.592488	0.102692	0.160249	0.701595	0.254801	0.492945	0.519531	0.818491	0.0580539	0.580614	0.166112	0.621712	0.922086	0.398732	0.000325998	0.0544751	0.691157	0.518932	0.134218	0.885066	0.0798505	0.49191	0.736404	0.0379078	0.347764	0.448385	0.849826	0.752275	0.601553	0.738167	0.403035	0.20501	0.647767	0.20539	0.156012	0.632378	0.450965	0.517434	0.856696	0.857263	0.890136	0.133244	0.142554	0.517463	0.938792	0.939597	0.802785
glutamate.TMS2x	0.0789162	0.179439	0.66567	0.804573	0.833581	0.193864	0.339874	0.405911	0.580478	0.456568	0.0945728	0.224852	0.108999	0.0549877	0.104779	0.0069522	0.000244184	0.0459088	0.0672961	0.0609373	0.000315077	0.0288713	0.00772902	0.0245852	0.012899	1.82e-05	0.0100578	0.034407	0.0290931	0.0137785	0.437855	0.574404	0.405961	0.0362243	0.248871	0.315751	0.442879	0.855037	0.908489	0.565729	0.19159	0.132658	0.340418	0.954271	0.643537	0.230481	0.857058	0.801993	0.642024
glutamic.acid	0.917501	0.937257	0.666769	0.337991	0.707258	0.927493	0.254239	0.860446	0.428866	0.21672	0.803605	0.839291	0.377998	0.386072	0.267501	0.577669	0.907054	0.942145	0.633631	0.651224	0.243627	0.0275969	0.344248	0.175507	0.395456	0.972488	0.789895	0.501852	0.341591	0.713193	0.738569	0.990991	0.706425	0.961183	0.625511	0.508608	0.115119	0.693489	0.507475	0.620537	0.667508	0.230084	0.178076	0.141227	0.766881	0.864743	0.417793	0.213358	0.105697
glutamine	0.34312	0.737851	0.32033	0.470216	0.311016	0.707407	0.849974	0.257464	0.919657	0.51155	0.0039338	0.111647	0.973712	0.781458	0.709663	0.926569	0.948387	0.870596	0.991852	0.777628	0.569081	0.618772	0.655947	0.990722	0.622588	0.979645	0.855906	0.353774	0.608068	0.85433	0.446501	0.855145	0.586655	0.506859	0.578015	0.204481	0.411314	0.6649	0.438171	0.673462	0.512463	0.922585	0.516041	0.69647	0.778133	0.632996	0.624279	0.511731	0.760549
glyceric.acid	0.892348	0.323452	0.742983	0.584307	0.0608392	0.754957	0.0579736	0.395889	0.133993	0.523328	2.94e-15	0.580676	0.550912	0.0743466	0.645631	0.884397	0.835889	0.20037	0.889906	0.558645	0.441479	0.0831337	0.157826	0.163931	0.148041	0.601406	0.607341	0.516621	0.430022	0.552016	0.932251	0.589537	0.446833	0.278332	0.210377	0.725594	0.636922	0.741948	0.90506	0.25729	0.401313	0.835833	0.856097	0.348212	0.135832	0.872508	0.278525	0.849472	0.938235
glycerol	0.183049	0.58405	0.564545	0.0121628	0.883429	0.767187	0.135825	0.0460102	0.388074	0.276886	1.88e-15	0.389345	0.916719	0.659586	0.445722	0.179254	0.387335	0.219535	0.375042	0.635574	0.54459	0.898418	0.990272	0.559552	0.350743	0.655152	0.63536	0.495917	0.79599	0.304169	0.250474	0.431339	0.479407	0.0202927	0.0189445	0.118576	0.815346	0.510676	0.508831	0.757086	0.881375	0.891982	0.338455	0.538031	0.000556415	0.673132	0.565362	0.302883	0.905444
glycerol.3.galactoside	0.0956825	0.135662	0.999392	0.655892	0.988181	0.533989	0.49975	0.617838	0.606947	0.296111	0.00689515	0.845813	0.775652	0.268813	0.195176	0.520841	0.933122	0.406212	0.823796	0.549267	0.370622	0.223351	0.089116	0.105132	0.398057	0.416662	0.819075	0.636316	0.510566	0.563902	0.468111	0.839527	0.857007	0.726637	0.511194	0.99732	0.920078	0.412722	0.362857	0.760796	0.154215	0.470279	0.221832	0.161269	0.046992	0.968901	0.378416	0.886054	0.991806
glycine	0.797349	0.430677	0.430209	0.0362506	0.53458	0.996987	0.990144	0.729545	0.81533	0.181547	0.067321	0.579163	0.998278	0.232827	0.411952	0.141088	0.95527	0.57266	0.970924	0.726204	0.637995	0.646937	0.831692	0.833603	0.170092	0.929154	0.841531	0.231798	0.484807	0.542722	0.0911457	0.292374	0.191204	0.561531	0.632802	0.235415	0.401791	0.147001	0.16813	0.359751	0.84836	0.763819	0.821798	0.921542	0.00250885	0.203913	0.87216	0.255572	0.802402
glycine.TMS1x	0.397818	0.968569	0.613242	0.400473	0.326541	0.780792	0.0339199	0.108071	0.868217	0.647986	1.69e-08	0.410589	0.800576	0.466551	0.433819	0.197754	0.306658	0.870252	0.671929	0.700687	0.20472	0.804003	0.615728	0.942919	0.93396	0.422448	0.400321	0.429216	0.550434	0.907158	0.310661	0.637408	0.210758	0.493297	0.844061	0.141394	0.62047	0.493298	0.568662	0.990591	0.703162	0.395051	0.0430834	0.541544	0.183249	0.764646	0.145472	0.203716	0.372952
glycolic.acid	0.729421	0.328163	0.355603	0.946117	0.0539199	0.347062	0.356787	0.324598	0.355936	0.627196	2.47e-12	0.472884	0.23296	0.343061	0.435643	0.245663	0.398522	0.396729	0.846558	0.915115	0.54448	0.342363	0.888961	0.869864	0.771291	0.228954	0.188466	0.517535	0.350652	0.910855	0.252534	0.823451	0.542705	0.887155	0.975086	0.782549	0.456113	0.990327	0.967111	0.638186	0.615772	0.918408	0.956356	0.6578	0.867803	0.514593	0.179897	0.195713	0.310414
homoserine.minor	0.483087	0.387633	0.0751179	0.00883673	0.73403	0.809202	0.780508	0.618538	0.9487	0.660207	6.65e-09	0.186706	0.239982	0.010872	0.0125806	0.503862	0.740109	0.993863	0.738599	0.557193	0.297909	0.137354	0.0283577	0.0342034	0.163607	0.744529	0.354184	0.348353	0.581786	0.799488	0.514204	0.569117	0.350902	0.521016	0.315728	0.466842	0.31569	0.0652155	0.604695	0.983639	0.502437	0.42125	0.639533	0.157751	0.304315	0.617928	0.606916	0.367008	0.499786
hydroxylamine	0.897411	0.316247	0.0342282	0.0490075	0.942798	0.77067	0.135598	0.520266	0.301226	0.225153	2.37e-11	0.295253	0.91097	0.0539565	0.261645	0.996172	0.118487	0.299594	0.291704	0.893955	0.113551	0.819615	0.0277353	0.107347	0.926612	0.0412137	0.42613	0.631312	0.934868	0.00506132	0.230368	0.445397	0.0434466	0.594782	0.189819	0.400911	0.980619	0.0124793	0.180477	0.464044	0.32164	0.75325	0.612653	0.326937	0.913445	0.971216	0.752	0.408574	0.436595
indole.3.acetonitrile	0.67972	0.310621	0.527675	0.894578	0.144517	0.0791222	4.25e-05	0.357816	0.00526241	0.0756007	0.477284	0.600628	0.944263	0.58786	0.448619	0.824884	0.300602	0.289717	0.264438	0.22149	0.409273	0.981435	0.961457	0.665076	0.467643	0.949866	0.840161	0.678481	0.275806	0.631747	0.209349	0.411504	0.475131	0.657511	0.725313	0.17138	0.730217	0.489525	0.250381	0.929322	0.307423	0.0150795	0.0415261	0.0843117	0.655305	0.562179	0.57119	0.0439998	0.0937176
inositol.myo.	0.697422	0.137379	0.37206	0.912023	0.0847528	0.110118	0.867923	0.378438	0.516114	0.056405	1.53e-08	0.083912	0.834457	0.644591	0.972262	0.0379841	0.871094	0.611823	0.352021	0.47425	0.737316	0.223091	0.47965	0.700015	0.366577	0.34786	0.676652	0.238073	0.18866	0.758427	0.409534	0.857132	0.0125596	0.934027	0.536139	0.431263	0.0911157	0.731449	0.893237	0.394429	0.589224	0.365097	0.662042	0.928759	0.0849858	0.693996	0.124545	0.879348	0.221053
inulobiose.2	0.361128	0.674014	0.348526	0.827656	0.0852653	0.197177	0.632228	0.666444	0.499178	0.793379	2.59e-18	0.427537	0.572993	0.987012	0.884436	0.168209	0.653579	0.909074	0.118963	0.406729	0.0121759	0.00955499	0.610193	0.534629	0.396245	0.636597	0.135802	0.316584	0.678269	0.833395	0.269343	0.657745	0.0578661	0.563141	0.957381	0.00346245	0.248017	0.855444	0.354073	0.85808	0.150135	0.239624	0.524757	0.445343	0.114347	0.0699666	0.637317	0.184807	0.153864
inulotriose.1	0.811476	0.77541	0.502089	0.302812	0.0214612	0.214202	0.034287	0.489941	0.291125	0.0103342	0.37771	0.630675	0.590453	0.0405744	0.0118566	0.952524	0.640169	0.898474	0.101164	0.160487	0.768016	0.439739	0.0179842	0.00543134	0.426125	0.210068	0.648348	0.0317367	0.15347	0.21945	0.926379	0.69816	0.688436	0.592443	0.868297	0.537384	0.535062	0.249636	0.817016	0.704833	0.0153694	0.0920921	0.904466	0.5754	0.303972	0.497502	0.038178	0.13031	0.332627
isoleucine	0.617786	0.517195	0.144167	0.00336542	0.0618344	0.511053	0.432077	0.0463271	0.00226379	0.156464	0.00185267	0.237471	0.753025	0.872382	0.797519	0.608456	0.381664	0.607159	0.248205	0.775708	0.725832	0.889919	0.744367	0.294797	0.637853	0.491397	0.695381	0.353742	0.778524	0.671811	0.827535	0.137679	0.614554	0.116857	0.209002	0.653102	0.24315	0.927592	0.112001	0.612321	0.696663	0.200882	0.762981	0.986101	0.878885	0.620941	0.435688	0.136454	0.033091
isoleucine.minor	0.512723	0.0807787	0.00395384	0.447805	0.506664	0.188788	0.275469	0.515299	0.20123	0.208997	0.0405239	0.203688	0.121641	0.766611	0.784254	0.997947	0.145325	0.209448	0.74313	0.753086	0.722786	0.750381	0.0120278	0.109181	0.754374	0.114099	0.211036	0.0206487	0.0193027	0.0353114	0.00853262	0.173008	0.199094	0.0165987	0.0216055	0.00245894	0.00171715	0.0211929	0.794201	0.335973	0.772603	0.359355	0.260354	0.108939	0.568284	0.660598	0.149448	0.0177552	0.171539
isonicotinic.acid	0.361731	0.276199	0.584859	0.788853	0.817823	0.636268	0.521193	0.889087	0.369262	0.56683	0.234362	0.0259512	0.0320762	0.0463536	0.185581	0.0570937	0.00167095	0.050268	0.028984	0.239281	0.00224672	0.0470573	0.0195189	0.0279407	0.0418518	0.000509727	0.0030044	0.0242595	0.206587	0.0245969	0.837742	0.201798	0.687679	0.496718	0.31185	0.629387	0.874888	0.93132	0.445151	0.745995	0.646308	0.39088	0.893375	0.887958	0.474133	0.343598	0.671026	0.97584	0.646005
lactic.acid	0.0398411	0.0538193	0.594194	0.907121	0.331683	0.000291426	0.940461	0.149022	0.793108	0.498086	0.000847282	0.421902	0.802745	0.379766	0.332262	0.0966016	0.543406	0.721408	0.208127	0.458468	0.0427743	0.42314	0.0574187	0.606314	0.109305	0.37014	0.978606	0.903494	0.445274	0.91144	0.731416	0.480823	0.330803	0.749255	0.810332	0.131998	0.346828	0.176319	0.692211	0.271385	0.435856	0.157218	0.218115	0.0211252	0.102867	0.935841	0.388838	0.144184	0.0807076
lactobionic.acid	0.971692	0.805366	0.111282	0.773966	0.631648	0.00541321	0.780466	0.884928	0.758109	0.549171	2.12e-08	0.0432362	0.925398	0.540254	0.851147	0.672745	0.409975	0.0893338	0.337979	0.669779	0.120864	0.0202531	0.550106	0.23371	0.370158	0.23179	0.0308834	0.348388	0.756248	0.699315	0.0997726	0.506521	0.196552	0.774099	0.827676	0.0414743	0.313287	0.712804	0.702171	0.157113	0.711956	0.761754	0.0414317	0.220789	0.0758774	0.777658	0.526886	0.462431	0.666362
lauric.acid	0.674087	0.344393	0.0716594	0.110245	0.0973633	0.0162568	0.172547	0.679854	0.491398	0.278672	1.15e-08	0.364623	0.996288	0.0404582	0.387373	0.178584	0.145784	0.442944	0.110851	0.71975	0.902947	0.565996	0.498868	0.787968	0.994677	0.510267	0.824366	0.0943648	0.421197	0.955656	0.0717875	0.0180625	0.28223	0.48246	0.543039	0.357358	0.565084	0.661072	0.793393	0.441787	0.980776	0.354411	0.150772	0.0809694	0.663131	0.849538	0.787634	0.89082	0.173382
leucine	0.686698	0.33982	0.175506	0.0236608	0.0590878	0.432264	0.618685	0.0168573	8.52e-05	0.424047	0.000518171	0.14004	0.923984	0.703163	0.821688	0.81248	0.796601	0.917291	0.310533	0.810432	0.321981	0.58926	0.711608	0.160386	0.406061	0.534891	0.641156	0.365277	0.908586	0.362127	0.91128	0.0873879	0.881998	0.0851478	0.32239	0.2952	0.126425	0.756958	0.154363	0.57133	0.814529	0.214071	0.721514	0.904058	0.523017	0.327217	0.51056	0.106908	0.0115108
leucrose	0.557594	0.728357	0.242698	0.413257	0.0496304	0.601023	0.787202	0.15232	0.00057845	0.450672	0.00170982	0.835005	0.60375	0.466213	0.671112	0.702868	0.36333	0.912616	0.750298	0.488992	0.0211241	0.128562	0.710939	0.342524	0.528783	0.0354131	0.359503	0.839489	0.744373	0.344794	0.844397	0.638997	0.174337	0.813551	0.580162	0.799546	0.160574	0.210134	0.449889	0.968151	0.108805	0.0189356	0.0611354	0.0837639	0.656521	0.426976	0.95054	0.682978	0.19543
levoglucosan	0.772038	0.454511	0.32638	0.756052	0.423752	0.0299831	0.949663	0.944781	0.209379	0.612128	2.77e-06	0.434847	0.867414	0.531319	0.921939	0.131751	0.739255	0.800155	0.495938	0.589423	0.818696	0.96164	0.149478	0.520668	0.998711	0.109332	0.23523	0.980261	0.568194	0.473193	0.100391	0.975787	0.0801697	0.229193	0.86853	0.414578	0.729205	0.608243	0.452002	0.820051	0.784701	0.246285	0.865007	0.517049	0.711815	0.96238	0.96279	0.0876672	0.89551
linoleic.acid	0.151623	0.263466	0.935828	0.221223	0.148819	0.962306	0.163799	0.0415563	0.81468	0.965464	0.000226888	0.668603	0.919812	0.705499	0.842597	0.0532996	0.567058	0.634142	0.623447	0.903675	0.652395	0.139516	0.609154	0.845026	0.141762	0.351053	0.256725	0.383808	0.688214	0.892438	0.716298	0.777278	0.00462622	0.635348	0.218288	0.726387	0.982081	0.916269	0.353312	0.628388	0.49726	0.0873966	0.730199	0.558912	0.911046	0.0196864	0.75686	0.43643	0.245389
linolenic.acid	0.655094	0.658613	0.872515	0.468222	0.936548	0.801752	0.124751	0.0503934	0.479659	0.797897	0.00936001	0.122106	0.723272	0.635338	0.895864	0.0953758	0.746929	0.664563	0.368865	0.941394	0.463122	0.265772	0.176973	0.582243	0.645392	0.316927	0.455831	0.421455	0.869033	0.182773	0.544094	0.826815	0.0030631	0.509911	0.570549	0.285083	0.993659	0.962596	0.122874	0.274202	0.172704	0.360253	0.294345	0.98373	0.626007	0.946744	0.696637	0.255568	0.0797831
lysine	0.662173	0.690005	0.808033	0.923938	0.321342	0.830829	0.818277	0.294784	0.202507	0.457338	0.900389	0.312229	0.0253396	0.274502	0.812052	0.162397	0.475701	0.111637	0.272927	0.735694	0.237589	0.0177044	0.443335	0.486828	0.135032	0.737601	0.0758517	0.29657	0.403206	0.389154	0.771957	0.482734	0.602304	0.391338	0.829847	0.985689	0.213914	0.458832	0.589698	0.423875	0.703122	0.621558	0.958742	0.708937	0.139554	0.875511	0.867899	0.245499	0.226204
maleic.acid	0.138468	0.148704	0.232449	0.0598239	0.802839	0.703292	0.242498	0.0061026	0.80899	0.124949	3.31e-13	0.264482	0.739239	0.89587	0.686543	0.175499	0.270245	0.360991	0.292171	0.871421	0.0377706	0.0434151	0.241984	0.561628	0.501602	0.443646	0.419478	0.108642	0.125574	0.46184	0.73067	0.898139	0.610618	0.0676682	0.830948	0.126575	0.551537	0.534631	0.896468	0.420372	0.724299	0.27606	0.623695	0.839267	0.102752	0.684442	0.0139619	0.0564581	0.828875
maltose.1	0.299814	0.961113	0.0857118	0.530227	0.677501	0.135225	0.891674	0.520805	0.266428	0.099407	8.35e-05	0.544527	0.960961	0.54635	0.929981	0.981892	0.237274	0.331076	0.160241	0.239519	0.846532	0.218301	0.424324	0.577566	0.93957	0.217814	0.015955	0.7275	0.97199	0.502393	0.127546	0.152556	0.968141	0.675857	0.787431	0.0425343	0.135622	0.0458761	0.818028	0.624547	0.824858	0.806829	0.0663981	0.136326	0.860214	0.739102	0.0744832	0.351836	0.524426
mannonic.acid.NIST	0.181518	0.694825	0.0630071	0.396579	0.395081	0.012233	0.959813	0.525464	0.472021	0.517727	5.81e-10	0.0550552	0.99645	0.152162	0.765568	0.780489	0.538089	0.0115623	0.315653	0.791426	0.568041	0.119072	0.169933	0.727567	0.323927	0.825772	0.136189	0.199431	0.31435	0.726771	0.65309	0.927461	0.798371	0.0445564	0.106306	0.290813	0.288615	0.406283	0.731677	0.298656	0.854854	0.867444	0.642478	0.991253	0.852102	0.248949	0.921129	0.610798	0.739774
methionine	0.413953	0.800651	0.543933	0.914619	0.815679	0.809774	0.792804	0.959321	0.653703	0.505138	0.730285	0.196326	0.0161451	0.214289	0.955111	0.244067	0.522443	0.0608826	0.376794	0.454175	0.235431	0.0124224	0.316912	0.407716	0.163323	0.907237	0.0542803	0.253024	0.239259	0.471491	0.949891	0.251843	0.538	0.345397	0.939655	0.427539	0.417246	0.727028	0.567154	0.608959	0.902899	0.886224	0.693165	0.863123	0.327285	0.871244	0.668621	0.779294	0.47774
methionine.sulfoxide	0.658043	0.902809	0.752979	0.571663	0.494772	0.535037	0.869215	0.84792	0.682308	0.653386	0.79365	0.606797	0.206594	0.397982	0.739052	0.380731	0.903331	0.467045	0.714329	0.850877	0.712295	0.500146	0.294882	0.94638	0.530175	0.76052	0.342092	0.10809	0.510032	0.969561	0.493596	0.164331	0.399596	0.908706	0.817879	0.976044	0.929707	0.78055	0.509464	0.0673254	0.111346	0.365369	0.00993107	0.0345967	0.363761	0.650631	0.247641	0.359308	0.229953
monopalmitin.1.glyceride	0.822944	0.513767	0.050109	0.932014	0.839468	0.120076	0.021408	0.0874845	0.820261	0.604633	0.447501	0.114729	0.457173	0.977918	0.602547	0.688332	0.70496	0.195676	0.327168	0.931457	0.534365	0.671934	0.582479	0.0807257	0.0865838	0.615929	0.573607	0.935581	0.995158	0.663375	0.272859	0.0214778	0.296845	0.00868339	0.00203545	0.0358208	0.739501	0.278512	0.942974	0.913872	0.69099	0.62928	0.639557	0.782978	0.0668343	0.623714	0.0434796	0.129447	0.599906
myristic.acid	0.518469	0.362201	0.909863	0.295797	0.992977	0.892522	0.797783	0.562879	0.816333	0.820616	0.0483559	0.109812	0.780763	0.111303	0.250613	0.38284	0.605485	0.503736	0.690801	0.315311	0.587609	0.200491	0.449752	0.516263	0.188589	0.707428	0.93253	0.452291	0.924228	0.384246	0.0302997	0.0670356	0.0193314	0.64413	0.439222	0.0530191	0.731748	0.217068	0.557802	0.177586	0.924437	0.686315	0.566385	0.402405	0.245842	0.0594678	0.549781	0.726005	0.818491
N.acetylglutamate	0.0690646	0.106033	0.76741	0.82092	0.646018	0.445589	0.210257	0.0470872	0.840929	0.479892	0.484825	0.120066	0.00705076	0.217678	0.0291446	0.0169328	0.00150004	0.000291586	0.696581	0.62627	0.420332	0.0082502	0.528893	0.159011	0.00269563	0.000700516	2.38e-05	0.965951	0.645479	0.846408	0.460304	0.789748	0.542717	0.500063	0.631131	0.555282	0.460276	0.0143856	0.29799	0.146539	0.647214	0.601594	0.260816	0.107197	0.071495	0.0348685	0.151719	0.199578	0.208306
N.methylalanine	0.580104	0.433686	0.198633	0.150907	0.598966	0.285445	0.880398	0.570016	0.0514663	0.513727	0.000730935	0.1023	0.822496	0.188267	0.0143527	0.825506	0.990375	0.479152	0.484386	0.67244	0.851574	0.410469	0.044777	0.0740802	0.720921	0.153901	0.565134	0.526314	0.52403	0.560788	0.70114	0.619281	0.970727	0.178443	0.760703	0.48009	0.829952	0.815125	0.865655	0.445782	0.516723	0.584939	0.983805	0.360075	0.625805	0.696081	0.109693	0.0628333	0.170292
octadecanol	0.67205	0.834888	0.502347	0.507087	0.658441	0.845226	0.980089	0.522467	0.202218	0.77209	7.35e-06	0.370873	0.964877	0.311546	0.922503	0.235513	0.623585	0.823329	0.39075	0.847583	0.960574	0.736128	0.645724	0.594236	0.7456	0.674274	0.775371	0.890896	0.859705	0.103595	0.0803601	0.48444	0.157265	0.530278	0.630945	0.697246	0.248136	0.136301	0.346198	0.671477	0.571514	0.305884	0.735095	0.573819	0.207405	0.914241	0.811173	0.891967	0.513987
oleic.acid	0.788691	0.567264	0.213736	0.994901	0.987715	0.720263	0.973422	0.516371	0.739206	0.779854	0.880995	0.557376	0.743379	0.193384	0.965157	0.55391	0.555135	0.86859	0.725709	0.943089	0.689937	0.996502	0.6315	0.655809	0.619069	0.579833	0.643739	0.987399	0.502844	0.158454	0.0732098	0.484852	0.154177	0.201942	0.798989	0.823529	0.160924	0.116774	0.449258	0.828952	0.919282	0.508478	0.97326	0.320294	0.907909	0.920569	0.883078	0.829933	0.974473
ornithine.4TMS	0.119687	0.552942	0.715006	0.670381	0.807275	0.229538	0.205483	0.19061	0.433038	0.422002	6.58e-08	0.438876	0.261222	0.850852	0.522541	0.144283	0.30943	0.475516	0.613853	0.272975	0.0313107	0.0295818	0.458349	0.254403	0.707096	0.487385	0.586873	0.870986	0.605705	0.818278	0.353579	0.341708	0.182221	0.188576	0.334498	0.0786878	0.157161	0.766013	0.615462	0.136323	0.302248	0.19934	0.436063	0.0225498	0.645604	0.645912	0.69046	0.963549	0.288486
oxoproline	0.111839	0.6738	0.581603	0.972936	0.686732	0.00260042	0.470426	0.150789	0.116163	0.0718451	9.3e-09	0.954754	0.0844197	0.12029	0.535401	0.196292	0.585409	0.234223	0.0698142	0.711906	0.526121	0.13544	0.234787	0.641118	0.465837	0.438887	0.0861747	0.0358669	0.321288	0.943903	0.539158	0.339427	0.981907	0.646291	0.307881	0.221859	0.139453	0.247173	0.681996	0.823625	0.985593	0.646563	0.106499	0.674699	0.424705	0.212835	0.671153	0.602674	0.814727
palmitic.acid	0.644153	0.840472	0.829519	0.663164	0.813293	0.570291	0.916097	0.457915	0.523056	0.961534	3.13e-05	0.207601	0.722998	0.447567	0.840281	0.184199	0.985124	0.944278	0.517697	0.670952	0.76244	0.0999506	0.864079	0.696801	0.386352	0.99511	0.86756	0.410881	0.648394	0.232938	0.372113	0.998791	0.0142358	0.92624	0.934617	0.213638	0.311046	0.120652	0.47306	0.998927	0.397565	0.845073	0.807444	0.447583	0.553795	0.134376	0.830733	0.773783	0.28051
palmitoleic.acid	0.921252	0.385867	0.209375	0.592252	0.829453	0.562452	0.676659	0.637475	0.330987	0.476781	0.305243	0.354993	0.726132	0.159974	0.883351	0.547494	0.53578	0.772459	0.432457	0.917984	0.564666	0.807361	0.511046	0.585887	0.504336	0.590346	0.603978	0.753742	0.447268	0.143934	0.0860749	0.483386	0.0849243	0.177369	0.759692	0.831513	0.241237	0.0668545	0.261013	0.952896	0.748334	0.466758	0.958759	0.289315	0.581796	0.942914	0.903462	0.860179	0.507913
pelargonic.acid	0.974418	0.854007	0.90064	0.740509	0.997423	0.570882	0.88754	0.666784	0.958638	0.985389	0.0072016	0.870857	0.988745	0.17714	0.780667	0.144373	0.120693	0.699912	0.591371	0.322573	0.274286	0.901233	0.729785	0.664856	0.0458243	0.183372	0.599586	0.758178	0.255934	0.386741	0.131903	0.916694	0.761381	0.878602	0.685319	0.872212	0.8177	0.818727	0.867471	0.3736	0.420285	0.56741	0.888215	0.526086	0.0196853	0.357584	0.41565	0.548904	0.858042
pentadecanoic.acid	0.968592	0.357745	0.370507	0.840185	0.955372	0.727226	0.843877	0.723146	0.818028	0.730027	0.410823	0.264503	0.62813	0.158696	0.673771	0.410182	0.486496	0.709867	0.508432	0.880399	0.552791	0.767534	0.558131	0.842367	0.390145	0.757079	0.729209	0.989854	0.480538	0.227299	0.0627353	0.948627	0.0641516	0.187992	0.920046	0.7293	0.215626	0.0772425	0.485869	0.584537	0.881841	0.773292	0.704267	0.380741	0.76841	0.686489	0.629284	0.875873	0.961159
phenol	0.451837	0.336725	0.509898	0.874684	0.925978	0.322126	0.232627	0.235502	0.285594	0.283163	5.76e-11	0.47598	0.924617	0.0566328	0.230161	0.641524	0.12085	0.999716	0.430289	0.0604282	0.288378	0.0738113	0.523635	0.180047	0.194589	0.673589	0.331771	0.675186	0.889011	0.0366744	0.0356916	0.887809	0.211156	0.267588	0.26834	0.95182	0.722168	0.208164	0.965441	0.637902	0.0835512	0.196999	0.14831	0.197341	0.658048	0.345233	0.110702	0.132925	0.914532
phenylalanine	0.426135	0.777871	0.414334	0.0769569	0.136972	0.158742	0.239792	0.10142	0.00114562	0.77785	0.159501	0.523824	0.397709	0.751817	0.925169	0.880867	0.413255	0.463514	0.300406	0.870828	0.500723	0.88974	0.687311	0.444865	0.506819	0.492303	0.830481	0.262269	0.69732	0.526893	0.951074	0.117625	0.896304	0.176865	0.171453	0.548709	0.289315	0.388593	0.294404	0.993317	0.66523	0.25813	0.590605	0.998674	0.130365	0.405084	0.697841	0.280901	0.00523795
phenylalanine.TMS1x	0.264599	0.0698869	0.00117438	0.727813	0.011773	0.886392	0.92242	0.227264	0.93174	0.115963	1.69e-05	0.500811	0.220724	0.903408	0.251979	0.494012	0.651282	0.743143	0.30437	0.330579	0.368932	0.305104	0.157548	0.0740838	0.800953	0.859427	0.143216	0.125883	0.129784	0.245902	0.131478	0.0128305	0.147167	0.789641	0.0818797	0.000100736	0.00234765	0.0787892	0.208502	0.927118	0.941945	0.576746	0.219302	0.463441	0.512747	0.337723	0.573747	0.100142	0.0950739
phosphoric.acid	0.888054	0.591465	0.40272	0.191624	0.000155188	0.132911	0.247279	0.664584	0.0363006	0.155125	0.0352798	0.860593	0.243819	0.527323	0.290547	0.899726	0.696936	0.969354	0.379651	0.935892	0.717269	0.0849493	0.784805	0.689641	0.156268	0.107897	0.447224	0.164529	0.126794	0.801838	0.227663	0.565847	0.63362	0.527147	0.314909	0.0995849	0.21893	0.533744	0.295307	0.277135	0.64185	0.966235	0.26321	0.896716	0.128442	0.755667	0.247511	0.988635	0.320875
phthalic.acid	0.907897	0.446367	0.784025	0.976448	0.870821	0.0659469	0.0737967	0.298083	0.661425	0.658681	0.0176204	0.976411	0.487088	0.517854	0.789119	0.415364	0.877634	0.140758	0.954098	0.46006	0.920857	0.531816	0.0459445	0.761878	0.691312	0.646657	0.720782	0.655901	0.654921	0.420526	0.0686755	0.709541	0.453379	0.301565	0.869376	0.943131	0.322478	0.984745	0.271211	0.162584	0.113007	0.668711	0.552431	0.50504	0.704572	0.844825	0.740668	0.752232	0.835966
phytol	0.286041	0.537016	0.778386	0.222819	0.13605	0.203064	0.932623	0.70552	0.40836	0.986049	0.200317	0.395641	0.439088	0.416361	0.869752	0.923209	0.436998	0.202513	0.388305	0.856234	0.630919	0.253077	0.847256	0.677295	0.934924	0.34814	0.500264	0.953839	0.626089	0.783558	0.195242	0.647415	0.901361	0.479486	0.0491995	0.100242	0.552588	0.335283	0.780139	0.558634	0.0230778	0.0303984	0.613919	0.326143	0.55975	0.78074	0.469335	0.235157	0.615336
proline	0.025429	0.00598877	0.0285261	0.564993	0.118172	0.886718	0.134883	0.412937	0.0830898	0.678237	0.561784	0.629382	0.681341	0.477178	0.705396	0.0562308	0.996333	0.441234	0.396111	0.76099	0.444428	0.229283	0.220433	0.501534	0.592753	0.90319	0.494107	0.38364	0.468432	0.696647	0.395803	0.262307	0.0751223	0.164291	0.770629	0.514741	0.335856	0.59365	0.923182	0.382322	0.369978	0.936306	0.280056	0.184491	0.0289133	0.440735	0.228349	0.480355	0.800023
propane.1.3.diol.NIST	0.477079	0.77596	0.150434	0.220565	0.119246	0.30983	0.612914	0.502922	0.33192	0.922044	1.33e-06	0.600176	0.963054	0.673054	0.893775	0.573247	0.179199	0.0639562	0.0815133	0.32309	0.113585	0.531528	0.182347	0.668316	0.251332	0.0394926	0.411728	0.239896	0.226247	0.576444	0.593201	0.240652	0.973776	0.951632	0.256341	0.863527	0.36516	0.393975	0.90788	0.318696	0.949915	0.76054	0.49313	0.277561	0.0768095	0.87157	0.76002	0.206929	0.366933
putrescine	0.322277	0.269526	0.659275	0.768888	0.812088	0.638128	0.536194	0.929674	0.363991	0.538128	0.222881	0.0269688	0.0379761	0.0494115	0.162441	0.0461445	0.00203812	0.0577224	0.0293611	0.224234	0.00212293	0.0471599	0.0173368	0.0280948	0.0420317	0.00040524	0.0028631	0.0277437	0.206982	0.0247428	0.790016	0.224155	0.635452	0.420109	0.274091	0.674141	0.855226	0.926883	0.466792	0.767099	0.62227	0.379052	0.920573	0.844338	0.518792	0.317263	0.638057	0.980764	0.635704
pyrophosphate	0.757805	0.81712	0.806617	0.810177	0.575771	0.0913658	0.828043	0.150436	0.789955	0.0786881	3.29e-16	0.212324	0.782425	0.395586	0.227971	0.984303	0.799038	0.940746	0.853475	0.67918	0.507644	0.401574	0.948026	0.711441	0.806958	0.227185	0.475392	0.416359	0.326777	0.674545	0.905071	0.826728	0.0177338	0.0429526	0.264227	0.558699	0.327292	0.614034	0.198045	0.27007	0.275162	0.354992	0.698111	0.574329	0.0292871	0.684547	0.277988	0.0903334	0.00480099
raffinose	0.338919	0.868692	0.364159	0.548599	0.0958173	0.26923	0.000536114	0.677755	0.35146	0.248814	0.00447018	0.7244	0.898213	0.104573	0.015173	0.302451	0.515359	0.832605	0.98755	0.947731	0.155906	0.396023	0.0980739	0.361341	0.0786392	0.801242	0.182298	0.718912	0.838354	0.922782	0.507236	0.557728	0.857997	0.461004	0.852666	0.412146	0.857227	0.241843	0.582487	0.478574	0.870478	0.696833	0.0223527	0.0100109	0.013909	0.552294	0.152132	0.972531	0.120594
ribitol	0.942524	0.890134	0.392342	0.646985	0.953114	0.828696	0.741178	0.440595	0.139876	0.447008	0.0068011	0.761547	0.937025	0.546344	0.491232	0.0911174	0.838847	0.975021	0.368984	0.121224	0.293126	0.701963	0.38186	0.562906	0.0687834	0.368522	0.274967	0.378915	0.119287	0.608819	0.494541	0.844422	0.318589	0.738251	0.726623	0.905862	0.798033	0.410433	0.666299	0.165605	0.0394416	0.104131	0.376141	0.784569	0.0281702	0.354586	0.033745	0.863249	0.775984
ribose	0.960816	0.376497	0.919284	0.53508	0.996947	0.107221	0.738125	0.625175	0.744789	0.814327	0.00218682	0.319901	0.818625	0.358379	0.751152	0.308872	0.376949	0.889452	0.824282	0.912971	0.542839	0.666072	0.418876	0.829346	0.827752	0.303212	0.636714	0.711573	0.770199	0.300078	0.255518	0.411563	0.325514	0.260311	0.318239	0.803515	0.108078	0.227752	0.513173	0.777581	0.958781	0.65702	0.3778	0.119829	0.419996	0.942143	0.788959	0.805455	0.801959
salicin	0.28763	0.733725	0.333383	0.338132	0.632842	7.11e-05	0.188793	0.309159	0.379338	0.924331	0.164237	0.516707	0.245818	0.198371	0.0105851	0.948496	0.411002	0.885716	0.849155	0.84025	0.954295	0.860174	0.151568	0.0246357	0.306556	0.364404	0.457187	0.971124	0.509791	0.81246	0.0798786	0.565994	0.0249453	0.532252	0.855151	0.168561	0.0585182	0.647168	0.306553	0.247499	0.325567	0.231091	0.722546	0.598889	0.985616	0.696369	0.0673857	0.0156071	0.564184
salicylic.acid	0.580757	0.402603	0.540263	0.809312	0.804162	0.688358	0.613563	0.923195	0.391894	0.58037	0.253839	0.0254059	0.0180442	0.0481905	0.256394	0.150565	0.00485731	0.0444285	0.0291319	0.349573	0.00461944	0.0316646	0.022978	0.0426278	0.135172	0.00234396	0.00340155	0.0241286	0.361863	0.0354286	0.815701	0.187329	0.611564	0.62435	0.320546	0.591113	0.746677	0.976121	0.433259	0.850886	0.693067	0.415341	0.802154	0.904105	0.424849	0.400107	0.665556	0.940462	0.597978
serine	0.210037	0.171806	0.293283	0.647037	0.038528	0.00434069	0.0572828	0.0388303	0.00159737	0.232183	5.39e-05	0.716018	0.482382	0.251162	0.380294	0.244239	0.514822	0.877831	0.738485	0.613902	0.229967	0.635814	0.247374	0.245052	0.0173149	0.873251	0.434564	0.608607	0.451106	0.488842	0.725978	0.847635	0.13573	0.53056	0.85183	0.466309	0.224015	0.976128	0.445239	0.372754	0.892564	0.334434	0.477841	0.686081	0.604758	0.509309	0.96154	0.828728	0.374609
serine.4TMS	0.793038	0.872526	0.48646	0.0174073	0.387981	0.00771837	0.706143	0.78358	0.00782776	0.00839484	0.0102241	0.447769	0.79795	0.0325017	0.148339	0.958392	0.862609	0.4074	0.74969	0.719194	0.654289	0.110925	0.148963	0.0669815	0.745354	0.742632	0.280315	0.560616	0.471267	0.344661	0.710449	0.699072	0.395191	0.511519	0.620299	0.116582	0.206209	0.10673	0.168722	0.569233	0.951331	0.580265	0.0473574	0.0142931	0.736059	0.889392	0.543481	0.358103	0.654452
serine.minor	0.356439	0.307951	0.893437	0.951708	0.597187	0.240078	0.41555	0.893441	0.523024	0.494066	0.364769	0.0409023	0.0850543	0.0181143	0.243913	0.0473144	0.00384688	0.0815306	0.0360266	0.316248	0.00141364	0.0701369	0.00983418	0.107774	0.0305906	0.000712725	0.017342	0.0434074	0.335271	0.00963955	0.873563	0.494703	0.303414	0.492224	0.23051	0.446355	0.906054	0.732744	0.766579	0.926378	0.347097	0.203662	0.805384	0.905026	0.347882	0.238002	0.488764	0.994117	0.988523
shikimic.acid	0.310951	0.249038	0.589134	0.849267	0.676523	0.713152	0.523109	0.884313	0.317997	0.538023	0.348838	0.0460337	0.0410236	0.0492311	0.164345	0.0854624	0.00183039	0.0572073	0.0459798	0.278852	0.002013	0.0336324	0.0273574	0.0228946	0.0382221	0.000870646	0.00476534	0.035091	0.250766	0.0244246	0.825479	0.202951	0.860184	0.543234	0.378789	0.545556	0.963718	0.740812	0.474312	0.739471	0.689242	0.42875	0.950023	0.810662	0.437261	0.350964	0.680949	0.973157	0.588118
sophorose	0.91878	0.277466	0.00714974	0.575694	0.979301	0.286287	0.849212	0.252129	0.583799	0.766892	0.719274	0.0719547	0.976862	0.523072	0.690175	0.791545	0.214246	0.373706	0.698525	0.434116	0.573783	0.0212478	0.420586	0.949138	0.103824	0.642584	0.068887	0.744612	0.45043	0.88744	0.114377	0.56503	0.341042	0.892366	0.15921	0.737483	0.60475	0.533657	0.530663	0.727433	0.703482	0.182057	0.860212	0.92737	0.848825	0.95386	0.948226	0.667197	0.226972
sorbitol	0.0273408	0.00168962	0.451369	0.0400357	0.199618	0.425277	0.404785	0.654999	0.320099	0.969298	0.600934	0.826082	0.189921	0.351345	0.535589	0.447202	0.000266517	0.0448824	0.759511	0.55135	0.192197	0.92096	0.0468524	0.305406	0.644592	0.0221765	0.239245	0.427773	0.78469	0.929353	0.681811	0.645219	0.465202	0.261832	0.535578	0.151663	0.192864	0.487533	0.347055	0.543096	0.649562	0.625433	0.704462	0.218754	0.100144	0.531334	0.742906	0.794249	0.757751
spermidine	0.26992	0.943925	0.0191147	0.295354	0.574401	0.264595	0.468277	0.13208	0.708363	0.0391929	3.68e-16	0.799231	0.999423	0.0115492	0.123232	0.713161	0.025929	0.306612	0.403372	0.565471	0.0671325	0.979415	0.0997646	0.731878	0.01576	0.225375	0.950193	0.080491	0.195642	0.229617	0.640846	0.977549	0.371753	0.685914	0.540605	0.477815	0.794887	0.819153	0.212519	0.62748	0.662324	0.489792	0.254214	0.274557	0.154944	0.72743	0.855117	0.137176	0.575602
spermidine.minor	0.585356	0.640668	0.510848	0.500851	0.92087	0.202034	0.195642	0.422371	0.897867	0.580119	1.44e-06	0.374638	0.874653	0.562105	0.984238	0.948245	0.383968	0.0797844	0.897449	0.804332	0.981147	0.544278	0.858649	0.858707	0.645043	0.948335	0.704702	0.786298	0.67246	0.709839	0.684814	0.729436	0.969481	0.509984	0.742252	0.159706	0.243574	0.385077	0.567455	0.343352	0.982973	0.607917	0.390985	0.032438	0.368708	0.744355	0.980998	0.986662	0.638048
squalene	0.264736	0.578251	0.35058	0.412871	0.0487705	0.0676376	0.121881	0.841209	0.0165684	0.00920737	0.0243482	0.89699	0.806727	0.589711	0.234443	0.873226	0.526737	0.52101	0.448573	0.819762	0.629795	0.432906	0.226279	0.583437	0.981772	0.400203	0.925447	0.938161	0.575807	0.976252	0.584791	0.524253	0.594325	0.64918	0.757027	0.853559	0.573586	0.429616	0.449108	0.730372	0.223936	0.830641	0.178853	0.0554393	0.258078	0.648541	0.38249	0.389973	0.00451192
stearic.acid	0.963595	0.353843	0.366893	0.446901	0.636217	0.881876	0.78745	0.504219	0.245259	0.805965	0.0359436	0.505156	0.144915	0.0295921	0.46167	0.793505	0.010925	0.120267	0.177034	0.336214	0.025085	0.054804	0.17413	0.179855	0.124588	0.0261334	0.0190263	0.074805	0.696667	0.00950325	0.44146	0.563542	0.359365	0.999072	0.33987	0.462903	0.355153	0.317217	0.311054	0.790788	0.558363	0.568998	0.994093	0.765852	0.969492	0.547008	0.945025	0.765072	0.463316
succinic.acid	0.655611	0.351781	0.409915	0.714993	0.97129	0.9135	0.907362	0.795055	0.270933	0.642762	0.918491	0.0136175	0.0475608	0.0796173	0.127047	0.126386	0.00232038	0.0418917	0.0272199	0.203653	0.00281273	0.0327489	0.021533	0.00768756	0.0491434	0.00229382	0.00602915	0.00705064	0.147371	0.066836	0.61555	0.145286	0.925833	0.719726	0.343373	0.205878	0.927484	0.855359	0.498859	0.639936	0.657694	0.332395	0.916425	0.748706	0.807475	0.410853	0.622628	0.909562	0.205846
sucrose	0.00155681	0.0263197	0.430181	0.562632	0.946687	0.895011	0.0276196	0.0366215	0.420787	0.781397	0.00969268	0.000755599	0.199	0.0602149	0.197238	0.0263831	0.00039088	4.5e-05	0.0121547	0.961506	0.0828755	0.399083	0.0495792	0.230082	0.0502462	0.00133244	0.000769228	0.0158368	0.75615	0.250469	0.937119	0.372721	0.305997	0.00171379	0.00119782	0.736168	0.46037	0.970352	0.362959	0.907519	0.713614	0.691019	0.412718	0.848088	0.461186	0.155747	0.949026	0.645215	0.72219
talose	0.863344	0.202171	0.268288	0.71528	0.907755	0.580319	0.390781	0.821081	0.817642	0.763001	0.0656405	0.454839	0.681436	0.487394	0.514306	0.297717	0.734728	0.859738	0.451394	0.848228	0.832246	0.754529	0.567063	0.645781	0.484599	0.168639	0.487312	0.893163	0.815345	0.357413	0.1696	0.66628	0.0722633	0.243918	0.830234	0.481259	0.516459	0.124942	0.704799	0.874706	0.460481	0.369932	0.757338	0.395678	0.205246	0.743583	0.652683	0.816671	0.914379
threonic.acid	0.787492	0.447377	0.525819	0.442228	0.0521521	0.421117	0.00235029	0.548387	2.09e-05	0.0722731	0.0255548	0.831886	0.332948	0.365151	0.666608	0.297452	0.930691	0.275016	0.532176	0.375872	0.592923	0.876403	0.765702	0.715715	0.695965	0.747538	0.744537	0.84063	0.259789	0.43935	0.872861	0.0967329	0.734179	0.590889	0.581591	0.72181	0.697354	0.0521645	0.998053	0.145368	0.93818	0.547919	0.806751	0.757945	0.136686	0.376874	0.560135	0.589937	0.708006
threonine	0.662265	0.887807	0.190276	0.524721	0.0309666	0.506009	0.136103	0.132509	0.0164902	0.642081	0.000490412	0.286349	0.249761	0.965102	0.49188	0.625379	0.850715	0.645383	0.342003	0.59177	0.511889	0.153227	0.599427	0.0709792	0.0844053	0.710694	0.583623	0.0330544	0.327753	0.737967	0.79664	0.304816	0.713117	0.859462	0.682629	0.0688597	0.0521266	0.28435	0.464456	0.659202	0.919915	0.113142	0.667408	0.625414	0.099509	0.0660501	0.695088	0.269063	0.0559564
threonine.2TMS	0.524576	0.887128	0.118872	0.792858	0.822282	0.176068	0.251043	0.746624	0.641341	0.613154	2.64e-08	0.57324	0.578527	0.18235	0.880656	0.571089	0.750039	0.823429	0.592159	0.816475	0.337526	0.864442	0.305646	0.43356	0.526438	0.579159	0.376101	0.774278	0.751509	0.0778549	0.798591	0.475854	0.276467	0.918604	0.901802	0.173273	0.105906	0.310443	0.526304	0.563864	0.220816	0.378331	0.942325	0.832419	0.201869	0.743493	0.322027	0.954679	0.223692
tocopherol.alpha	0.716331	0.500021	0.551467	0.79393	0.786279	0.788179	0.565351	0.808678	0.454866	0.562983	0.573891	0.0349913	0.011238	0.0628229	0.319533	0.351171	0.011091	0.0336538	0.0574361	0.494622	0.00745164	0.0156722	0.0393007	0.0573548	0.339653	0.00768517	0.00438207	0.0326394	0.546743	0.0469949	0.805893	0.189449	0.62375	0.6669	0.326252	0.463365	0.671826	0.992842	0.495117	0.912208	0.613991	0.467879	0.814932	0.89787	0.429428	0.441557	0.563506	0.949411	0.559508
trans.4.hydroxyproline	0.372894	0.266759	0.507021	0.807894	0.821257	0.654318	0.499461	0.852209	0.41178	0.570004	0.186741	0.0235286	0.0242166	0.0420918	0.187417	0.0583378	0.00111161	0.0349831	0.0294406	0.243106	0.00194626	0.036866	0.0173518	0.0276834	0.0440348	0.000291115	0.00192295	0.023352	0.205375	0.0208873	0.801738	0.183705	0.715336	0.494906	0.321799	0.607353	0.888421	0.912124	0.431761	0.75239	0.637905	0.408937	0.896258	0.890266	0.413956	0.384895	0.676705	0.964118	0.65297
trans.sinapinic.acid	0.0573237	0.103433	0.568078	0.50712	0.471495	0.58355	0.463702	0.0314226	0.631046	0.187492	4.31e-06	0.949596	0.865785	0.628014	0.62895	0.135898	0.675988	0.986439	0.728371	0.453981	0.15269	0.102146	0.943845	0.912313	0.108928	0.981007	0.649164	0.612707	0.97746	0.366823	0.516681	0.751723	0.682776	0.42866	0.785126	0.778619	0.25611	0.822117	0.176237	0.391855	0.108379	0.202864	0.704878	0.238915	0.169734	0.107865	0.321745	0.123228	0.115984
trehalose	0.237989	0.953912	0.360777	0.984381	0.615074	0.775725	0.448907	0.367391	0.170652	0.258642	2.01e-05	0.250204	0.101413	0.962575	0.997981	0.642368	0.00109654	0.00222869	0.681682	0.406304	0.306306	0.406808	0.445248	0.930999	0.961542	0.00232329	0.00010114	0.177661	0.96813	0.707271	0.545043	0.408543	0.923537	0.0453018	0.10134	0.907833	0.833694	0.157442	0.498496	0.496744	0.510237	0.806421	0.0913258	0.148137	0.490439	0.596788	0.074857	0.405946	0.775218
triethanolamine	0.713539	0.527395	0.189741	0.527018	0.846304	0.136964	0.704001	0.940642	0.288523	0.731609	0.053047	0.177578	0.421033	0.233743	0.35903	0.248289	0.548701	0.408826	0.437675	0.871138	0.563212	0.811723	0.939828	0.920214	0.932794	0.850927	0.918591	0.541523	0.74802	0.815406	0.103622	0.540062	0.704155	0.857599	0.531418	0.87893	0.82171	0.179507	0.211018	0.594645	0.0198482	0.0975412	0.739325	0.14607	0.00170194	0.823828	0.0226563	0.260389	0.25055
tryptophan	0.195897	0.471339	0.734995	0.254396	0.0725924	0.28516	0.897841	0.316376	0.494065	0.92901	0.897389	0.485317	0.169322	0.906936	0.895758	0.295577	0.463862	0.797769	0.543977	0.772679	0.3912	0.499952	0.967638	0.189665	0.218947	0.436204	0.592361	0.261788	0.708975	0.359841	0.10705	0.17577	0.585249	0.372631	0.198776	0.546701	0.775163	0.364319	0.605723	0.755418	0.769097	0.19791	0.463856	0.975866	0.414206	0.518724	0.198487	0.04095	0.685977
tyrosine	0.445938	0.342739	0.893312	0.388757	0.0479431	0.191941	0.55405	0.0483107	0.0146686	0.53354	0.537653	0.562824	0.105633	0.975266	0.992737	0.406818	0.436647	0.441385	0.355123	0.643379	0.971036	0.533701	0.889141	0.0738995	0.276174	0.698747	0.961255	0.0784054	0.424297	0.0757764	0.412356	0.0569128	0.713577	0.0959408	0.255319	0.157262	0.0709551	0.35244	0.898791	0.657873	0.745128	0.0650901	0.367068	0.93298	0.0194615	0.521811	0.668043	0.0248795	0.175003
urea	0.419581	0.985922	0.614671	0.00465695	0.46305	0.370805	0.706478	0.212765	0.44763	0.804162	9.09e-29	0.185069	0.474264	0.102757	0.16498	0.0285537	0.573773	0.393019	0.519344	0.977823	0.268075	0.901007	0.368857	0.294708	0.995345	0.466195	0.676535	0.322711	0.189776	0.352362	0.962042	0.620503	0.0741153	0.812048	0.871433	0.600858	0.439269	0.176088	0.579707	0.533391	0.202211	0.248823	0.880849	0.876029	0.00688057	0.144071	0.822139	0.977408	0.0599664
uric.acid	0.0798007	0.0141623	0.922517	0.559673	0.350917	0.79406	0.152269	0.829006	2.51e-11	0.3078	0.00056961	0.393496	0.953166	0.655493	0.270635	0.1574	0.914481	0.787535	0.900956	0.104901	0.483899	0.64855	0.596432	0.299817	0.11832	0.641938	0.826234	0.4776	0.323769	0.42473	0.632482	0.418496	0.0829201	0.881702	0.750556	0.873303	0.777076	0.336181	0.122098	0.107667	0.350758	0.256688	0.178303	0.907381	0.370702	0.5597	0.165828	0.60014	0.621971
valine	0.883346	0.845371	0.97009	0.102416	0.0487816	0.984347	0.67407	0.236124	0.0261697	0.117829	0.0913611	0.291461	0.0484177	0.0889186	0.870523	0.808481	0.209665	0.127093	0.475614	0.949579	0.0349912	0.0705508	0.0401168	0.722739	0.505624	0.26411	0.0503896	0.251766	0.713277	0.127091	0.826796	0.741487	0.104393	0.332074	0.912847	0.515358	0.168653	0.943524	0.467746	0.920304	0.854697	0.941538	0.590101	0.983395	0.675234	0.599269	0.47493	0.463755	0.189057
valine.TMS1x.poor.spec.quality	0.303995	0.186598	0.416081	0.155346	0.981043	0.503328	0.199859	0.403197	0.625045	0.0995033	0.669324	0.285792	0.168297	0.0764177	0.54192	0.0801744	0.00717423	0.419421	0.147769	0.174873	0.000705026	0.634602	0.16682	0.325869	0.0280932	0.000748429	0.0253842	0.259788	0.0849181	0.00566249	0.718251	0.952475	0.482446	0.38182	0.526144	0.100554	0.160049	0.743508	0.258065	0.917708	0.138441	0.292948	0.0555031	0.371929	0.726654	0.76296	0.670952	0.333951	0.069243
X1.2.anhydro.myo.inositol.NIST	0.488391	0.167144	0.806714	0.894023	0.83521	0.247013	0.523381	0.649075	0.852381	0.930896	0.231546	0.906081	0.455253	0.0136306	0.665158	0.703843	0.0645611	0.430028	0.453074	0.476989	0.424906	0.195358	0.352903	0.287308	0.0500058	0.385591	0.321666	0.197519	0.854352	0.0526269	0.181322	0.623371	0.153396	0.647065	0.786725	0.54084	0.381616	0.0786334	0.51822	0.684006	0.712173	0.734082	0.762163	0.425225	0.954847	0.257781	0.739694	0.934643	0.788828
X1.3.diaminopropane	0.120692	0.138727	0.0933006	0.453686	0.871587	0.482894	0.495189	0.157272	0.398703	0.683762	0.878503	0.457396	0.429601	0.192518	0.599334	0.217599	0.0531181	0.775534	0.423116	0.236771	0.798175	0.785848	0.532973	0.767078	0.113025	0.103364	0.356202	0.990218	0.333845	0.527814	0.445002	0.985712	0.844956	0.539509	0.916839	0.856845	0.983228	0.919721	0.0907039	0.841595	0.225581	0.159884	0.851563	0.65809	0.991616	0.365063	0.68429	0.802868	0.714113
X1.5.anhydroglucitol	0.938195	0.502772	0.880047	0.776312	0.295317	0.703493	0.973032	0.753292	0.779653	0.813106	0.465788	0.269187	0.848048	0.841014	0.502304	0.81925	0.701054	0.917845	0.497216	0.946342	0.619285	0.519106	0.460346	0.929355	0.752441	0.766872	0.844128	0.716166	0.511192	0.54512	0.87135	0.59233	0.204608	0.637325	0.93764	0.847827	0.830406	0.966548	0.240152	0.589061	0.428641	0.498619	0.995624	0.356495	0.24807	0.474768	0.896661	0.890369	0.864264
X1.hexadecanol	0.626167	0.276881	0.408617	0.900309	0.807893	0.753646	0.940959	0.942422	0.897201	0.749125	0.998	0.252775	0.550143	0.314826	0.969925	0.421055	0.702328	0.733128	0.374283	0.940145	0.350112	0.619512	0.283206	0.920085	0.363754	0.644115	0.8208	0.931871	0.548225	0.312319	0.054607	0.95801	0.060837	0.376412	0.935665	0.483626	0.250129	0.0682382	0.609657	0.44737	0.836271	0.582265	0.864346	0.244454	0.568743	0.43999	0.800427	0.761116	0.945823
X1.monostearin	0.754721	0.275778	0.321811	0.895199	0.834537	0.661765	0.0793281	0.144616	0.781018	0.394201	0.12579	0.578362	0.64036	0.390675	0.234316	0.853472	0.289304	0.502259	0.774749	0.738526	0.321771	0.502351	0.1862	0.118757	0.756414	0.887908	0.266016	0.742562	0.438833	0.701447	0.74237	0.911785	0.47623	0.602025	0.0288469	0.793025	0.684077	0.736523	0.652531	0.972308	0.612137	0.88152	0.279339	0.24887	0.565479	0.311241	0.194991	0.0174663	0.88437
X199177	0.132659	0.416457	0.217598	0.440274	0.527017	0.0238398	0.494741	0.641352	0.455094	0.272676	1.03e-09	0.787872	0.280294	0.814735	0.948593	0.181382	0.727947	0.595138	0.451698	0.938476	0.156496	0.171174	0.91904	0.182653	0.198398	0.604395	0.903758	0.155389	0.651575	0.990253	0.745068	0.529573	0.325307	0.133176	0.43916	0.886517	0.587656	0.505254	0.512434	0.75057	0.739482	0.189643	0.660462	0.980531	0.00444505	0.229802	0.549646	0.058652	0.75254
X199205	0.196271	0.738939	0.209988	0.418749	0.412497	0.168606	0.21762	0.138625	0.591123	0.847698	2.11e-08	0.710193	0.993446	0.490122	0.416201	0.267216	0.0611213	0.300187	0.408274	0.869939	0.167558	0.112683	0.0696983	0.849636	0.00587203	0.174833	0.829825	0.793016	0.357673	0.292677	0.0459613	0.34222	0.134896	0.316218	0.628019	0.163267	0.093233	0.144396	0.923182	0.788913	0.346049	0.848952	0.809843	0.790792	0.457931	0.754514	0.961163	0.402273	0.457243
X199215	0.494663	0.986198	0.28219	0.296158	0.231707	0.00321691	3.69e-12	0.201247	0.876865	0.00204397	0.13355	0.740257	0.0832437	0.915933	0.623219	0.989291	0.116811	0.516253	0.293356	0.337575	0.452282	0.908841	0.364618	0.645626	0.114947	0.130066	0.216086	0.662362	0.871053	0.938069	0.333758	0.796783	0.085928	0.861001	0.70376	0.705749	0.393184	0.962635	0.670551	0.17685	0.567407	0.458085	0.156748	0.251008	0.827587	0.513284	0.904248	0.157456	0.0367092
X199223	0.175962	0.846252	0.317965	0.769327	0.239343	0.0905812	0.345363	0.221557	0.647499	0.421316	1.09e-09	0.94843	0.616043	0.035742	0.017208	0.521882	0.52596	0.437991	0.923887	0.95033	0.843415	0.572926	0.443764	0.16754	0.954111	0.620345	0.77172	0.650179	0.44574	0.520987	0.04143	0.21514	0.61981	0.608548	0.265707	0.192305	0.117554	0.549651	0.710258	0.388099	0.730921	0.579967	0.499921	0.547586	0.472333	0.5767	0.919689	0.921173	0.361251
X199239	0.295926	0.877221	0.683255	0.171573	0.0806894	0.836582	0.063888	0.54099	0.405705	0.269457	3.15e-06	0.986756	0.81322	0.534686	0.379017	0.584265	0.757116	0.554061	0.357409	0.682958	0.451396	0.0610346	0.584303	0.353898	0.910535	0.351699	0.994854	0.458109	0.669972	0.827731	0.925201	0.400456	0.100916	0.403426	0.843055	0.460543	0.841436	0.600375	0.0724971	0.410269	0.969855	0.420974	0.556112	0.351097	0.641337	0.89236	0.597367	0.311593	0.032223
X199250	0.750253	0.263514	0.00388284	0.658153	0.555741	0.408898	0.333314	0.255815	0.609574	0.260277	2.86e-09	0.540385	0.584369	0.12396	0.284928	0.248881	0.0540621	0.368675	0.192633	0.228275	0.426361	0.266268	0.914666	0.91698	0.244041	0.128205	0.222623	0.997616	0.878039	0.946492	0.349861	0.405772	0.632598	0.0668805	0.457266	0.0311631	0.00343352	0.0202446	0.677153	0.560975	0.382948	0.302037	0.766809	0.741445	0.035431	0.0763497	0.113092	0.00963489	0.31923
X199259	0.163188	0.381626	0.231483	0.756356	0.898231	0.321141	0.0791736	0.430654	0.805233	0.947033	2.25e-05	0.330178	0.0881011	0.69652	0.738471	0.490255	0.669619	0.282702	0.747695	0.616963	0.246201	0.429872	0.343223	0.753907	0.627026	0.549742	0.199921	0.308939	0.344043	0.70126	0.248449	0.412665	0.51708	0.860378	0.428477	0.0364178	0.100544	0.972554	0.624897	0.308944	0.963498	0.291446	0.109888	0.0267531	0.876538	0.649181	0.0605794	0.388737	0.618863
X199337	0.239376	0.176259	0.472541	0.889578	0.364839	0.335364	0.454591	0.856145	0.238103	0.698141	0.570794	0.214416	0.544806	0.298996	0.173211	0.610933	0.100075	0.0416355	0.589057	0.303898	0.0851657	0.897404	0.117739	0.170847	0.95358	0.52331	0.142279	0.741154	0.632597	0.711441	0.166422	0.745486	0.238393	0.347704	0.946914	0.916415	0.533982	0.857841	0.37338	0.428479	0.409291	0.0552237	0.794777	0.0837579	0.515323	0.159202	0.595612	0.891208	0.58909
X199463	0.783517	0.639101	0.562422	0.571799	0.472182	0.474809	0.501747	0.405961	0.591691	0.0744284	0.00126798	0.509724	0.352692	0.0844941	0.11675	0.144253	0.646269	0.301553	0.0147283	0.0224815	0.88536	0.173278	0.0619436	0.0774829	0.391304	0.572415	0.538214	0.267826	0.0626911	0.991822	0.178231	0.301242	0.449527	0.99179	0.109332	0.541194	0.813647	0.331386	0.917303	0.22764	0.656749	0.274672	0.318056	0.104755	0.574074	0.643168	0.0249754	0.0521527	0.293186
X199553	0.559277	0.46578	0.946634	0.794065	0.439985	0.858942	0.00828673	0.820847	0.533705	0.926456	5.24e-18	0.746849	0.675189	0.332404	0.535499	0.457175	0.373689	0.240498	0.162286	0.238209	0.512987	0.889302	0.915292	0.43575	0.755133	0.903998	0.581188	0.266798	0.669454	0.741359	0.669137	0.445732	0.179437	0.418724	0.885073	0.836356	0.88274	0.999043	0.371275	0.301831	0.470144	0.111966	0.287981	0.84363	0.32074	0.952952	0.151836	0.0305632	0.787018
X199562	0.766544	0.547624	0.930769	0.980282	0.865606	0.161126	0.462305	0.737917	0.592893	0.480999	0.502595	0.759698	0.625833	0.0472348	0.615481	0.166541	0.00628151	0.863101	0.155331	0.132058	0.0608752	0.49933	0.450172	0.253919	0.0235193	0.0748804	0.508055	0.124923	0.148107	0.0157562	0.169088	0.619855	0.434049	0.517445	0.594923	0.876595	0.476649	0.296936	0.772597	0.988193	0.897152	0.682891	0.63035	0.670564	0.958533	0.952821	0.576667	0.892521	0.312916
X199596	0.947222	0.932076	0.104943	0.592506	0.706962	0.0217296	0.774689	0.168409	0.842196	0.117135	0.0532241	0.124765	0.189947	0.300705	0.509541	0.236914	0.200636	0.396149	0.331147	0.80847	0.368382	0.76623	0.946425	0.967062	0.819453	0.352716	0.372906	0.0449154	0.572421	0.809244	0.13593	0.0499123	0.222752	0.0568122	0.599636	0.787979	0.832582	0.523045	0.972923	0.635825	0.752639	0.756983	0.63222	0.0964084	0.51763	0.631856	0.649634	0.909237	0.315412
X199777	0.953712	0.276191	0.349515	0.463701	0.360543	0.241553	0.584681	0.707768	0.441544	0.618896	0.0242986	0.837061	0.863146	0.0278617	0.791515	0.792012	0.0377605	0.353937	0.530915	0.407146	0.231788	0.143102	0.478185	0.222098	0.0111144	0.411519	0.477122	0.0689256	0.329427	0.0837203	0.283152	0.443314	0.0185098	0.098454	0.637893	0.0720865	0.762875	0.450482	0.785719	0.78883	0.709871	0.893655	0.414939	0.99139	0.970763	0.257689	0.884944	0.78906	0.844815
X199786	0.801307	0.81952	0.533999	0.712261	0.753963	0.859979	0.92923	0.81903	0.450848	0.485069	0.576413	0.057013	0.00361027	0.0797589	0.413585	0.841517	0.038188	0.0243677	0.0710161	0.783187	0.0136084	0.00513806	0.0483864	0.106677	0.711939	0.0321561	0.00497787	0.0501809	0.870961	0.0574104	0.660953	0.21462	0.702743	0.962001	0.432218	0.517422	0.658851	0.980487	0.416714	0.955523	0.934203	0.755664	0.652225	0.938007	0.380967	0.571645	0.717986	0.654555	0.446972
X199802	0.0357404	0.543489	0.64468	0.392494	0.396515	0.728271	0.134709	0.968002	0.480463	0.96899	0.000317371	0.965682	0.415931	0.867792	0.819289	0.699932	0.301387	0.333089	0.751973	0.584259	0.11969	0.515232	0.945643	0.668586	0.996919	0.793924	0.468837	0.16923	0.545334	0.877131	0.949813	0.79987	0.334603	0.632882	0.248023	0.15674	0.250571	0.923609	0.26535	0.515358	0.163734	0.0393172	0.623783	0.0242993	0.0733689	0.0853553	0.819997	0.294865	0.60508
X2.hydroxyglutaric.acid	0.299407	0.392514	0.415298	0.0365934	0.0192297	0.516957	0.918879	0.6204	0.708157	0.802006	0.398644	0.821546	0.0428152	0.660417	0.441781	0.193613	0.586905	0.395313	0.578639	0.921931	0.298796	0.0337004	0.811082	0.148813	0.965515	0.772423	0.496034	0.288731	0.841543	0.253424	0.804434	0.711419	0.1808	0.304006	0.63107	0.962576	0.610611	0.61005	0.135768	0.550166	0.0691951	0.854678	0.499676	0.574119	0.325329	0.650676	0.687006	0.409792	0.966535
X2.ketoglucose.dimethylacetal.NIST	0.262012	0.508587	0.380404	0.746972	0.684002	0.0506148	0.632638	0.208822	0.495588	0.996724	0.0428187	0.548405	0.712402	0.356704	0.567463	0.235607	0.150939	0.206133	0.91195	0.550694	0.212011	0.00501134	0.801396	0.0830673	0.247178	0.572824	0.765478	0.0355249	0.416307	0.210649	0.200047	0.012362	0.0110846	0.590945	0.722857	0.00547934	0.0981183	0.142253	0.838725	0.597699	0.216752	0.0487962	0.734799	0.798814	0.112944	0.292605	0.6179	0.168186	0.599429
X200392	0.956046	0.798197	0.881925	0.846866	0.696008	0.359806	0.764863	0.767686	0.417222	0.159798	7.55e-06	0.49555	0.623756	0.378823	0.503685	0.417076	0.427542	0.805883	0.888667	0.449555	0.447282	0.75239	0.940991	0.474619	0.649878	0.0831802	0.526589	0.587837	0.948288	0.830172	0.813178	0.264863	0.168947	0.697252	0.911508	0.303102	0.152056	0.111823	0.501997	0.255993	0.808328	0.913153	0.150353	0.146931	0.888683	0.897096	0.133297	0.112035	0.977685
X200411	0.988186	0.813082	0.350429	0.217021	0.571926	0.339082	0.69004	0.55611	0.131807	0.302637	2.91e-06	0.985875	0.384148	0.226216	0.846992	0.445353	0.352488	0.761425	0.583721	0.380642	0.490564	0.768237	0.955252	0.867282	0.119356	0.643506	0.64618	0.178562	0.421847	0.00943735	0.0360055	0.872175	0.093313	0.210858	0.724422	0.663337	0.981495	0.0912627	0.279528	0.816391	0.63588	0.346176	0.576708	0.955137	0.968723	0.497299	0.993047	0.498439	0.795626
X200421	0.2846	0.440132	0.250949	0.0677943	0.913624	0.985806	0.186157	0.61024	0.343001	0.78281	1.69e-10	0.226158	0.58911	0.999701	0.356112	0.0928906	0.723924	0.777412	0.927456	0.847001	0.309814	0.219562	0.51543	0.748127	0.877141	0.7618	0.333429	0.665668	0.758535	0.815897	0.427267	0.88948	0.15137	0.854393	0.41347	0.953466	0.823788	0.891853	0.735179	0.115723	0.872944	0.967267	0.795739	0.763842	0.359888	0.806857	0.72423	0.489756	0.28562
X200450	0.112085	0.451891	0.385616	0.49987	0.0223397	0.000775008	0.231345	0.637273	0.155588	0.39377	0.352548	0.313407	0.627716	0.609105	0.0116068	0.849401	0.0671961	0.0552845	0.115352	0.792519	0.30888	0.274559	0.873372	0.142759	0.932718	0.374186	0.278101	0.539503	0.80212	0.226772	0.784823	0.781527	0.679724	0.747603	0.378406	0.237234	0.29373	0.550123	0.714538	0.863333	0.970702	0.466347	0.868507	0.609424	0.4442	0.134339	0.473428	0.650818	0.895999
X200457	0.649385	0.105049	0.188037	0.718038	0.242627	0.440094	0.0571917	0.0146189	0.213528	0.377012	3.28e-12	0.383425	0.722433	0.51692	0.144104	0.829443	0.957355	0.816885	0.259238	0.645458	0.313779	0.404284	0.530438	0.196695	0.136111	0.568606	0.0406824	0.439328	0.946255	0.808517	0.500771	0.235375	0.307323	0.705997	0.804737	0.267229	0.250183	0.331364	0.8558	0.954654	0.0854758	0.514238	0.646841	0.66948	0.528447	0.555047	0.101074	0.502469	0.422881
X200462	0.578546	0.363179	0.335724	0.523792	0.817267	0.0778303	0.0475646	0.975168	0.638198	0.825647	4.79e-08	0.28888	0.981305	0.555851	0.846639	0.114278	0.139152	0.231115	0.943571	0.641422	0.0514339	0.0454804	0.451587	0.189313	0.329779	0.944834	0.759649	0.422903	0.774108	0.913983	0.154722	0.156004	0.0047353	0.805406	0.590438	0.171317	0.784052	0.506828	0.837853	0.234918	0.574639	0.283567	0.768917	0.725511	0.939683	0.652925	0.687204	0.226459	0.528428
X200464	0.751334	0.564652	0.222552	0.571645	0.226366	0.116234	0.342562	0.0218171	0.31809	0.474192	1.57e-06	0.549542	0.630567	0.611995	0.77775	0.910803	0.862821	0.620755	0.544227	0.924223	0.991851	0.524705	0.519373	0.311357	0.39225	0.721846	0.808875	0.267724	0.139289	0.261049	0.544818	0.15163	0.782427	0.540702	0.742408	0.144746	0.0287885	0.942166	0.190003	0.956074	0.291407	0.834185	0.0317345	0.0324443	0.943501	0.897571	0.909188	0.548776	0.736007
X200472	0.0013531	0.277414	0.244354	0.276773	0.55912	0.269958	0.654025	0.658931	0.00279551	0.140693	0.803527	0.607306	0.00971405	0.00402275	0.220009	0.0165271	0.18506	0.665694	0.117243	0.382693	0.00631727	0.693651	0.460443	0.618275	0.0453377	0.69111	0.186909	0.928682	0.626796	0.0159735	0.108867	0.881623	0.227597	0.131536	0.772641	0.000764119	0.00197234	0.0554228	0.191077	0.368047	0.525536	0.846895	0.446501	0.413224	0.165369	0.18829	0.351456	0.587503	0.677551
X200478	0.948579	0.306503	0.57021	0.124049	0.678636	0.243044	0.278505	0.805976	0.896732	0.689656	0.00715608	0.270202	0.676035	0.819854	0.929356	0.0122431	0.822193	0.37249	0.864499	0.307601	0.955276	0.124846	0.25662	0.144367	0.967212	0.509604	0.986579	0.772329	0.29009	0.305353	0.12158	0.0795451	0.000899813	0.825136	0.864854	0.999304	0.859704	0.534445	0.919516	0.512063	0.640472	0.139339	0.95483	0.989909	0.28681	0.274931	0.916177	0.051892	0.274544
X200486	0.573073	0.621829	0.0565053	0.232609	0.168028	0.631385	0.45127	0.236674	0.141306	0.327531	7.79e-06	0.971141	0.511023	0.1481	0.177723	0.431412	0.215504	0.636561	0.122381	0.867719	0.257986	0.128325	0.273791	0.691165	0.677717	0.514539	0.447959	0.203957	0.298802	0.351042	0.389246	0.215416	0.0602711	0.516961	0.346099	0.845151	0.145793	0.656529	0.26344	0.659823	0.931831	0.935011	0.343005	0.264756	0.83021	0.998186	0.724924	0.85793	0.725046
X200491	0.687271	0.587011	0.0018963	0.825172	0.494762	0.0647728	0.0892614	0.000812364	0.830791	0.636011	0.529858	0.057177	0.95536	0.440199	0.657007	0.222635	0.0786603	0.0836463	0.473711	0.921092	0.853723	0.303712	0.825499	0.500715	0.0839882	0.177244	0.0677707	0.548428	0.0775004	0.589505	0.860682	0.123814	0.676654	0.124004	0.201066	0.892414	0.0814603	0.341007	0.270238	0.0713756	0.647832	0.283277	0.728772	0.403801	0.415151	0.119767	0.281032	0.302032	0.595638
X200511	0.424805	0.849814	0.292935	0.620853	0.856641	0.19591	0.643677	0.633427	0.976205	0.611024	0.0835808	0.208366	0.0415579	0.0573144	0.713544	0.628743	0.596376	0.781071	0.215014	0.736499	0.74948	0.0771226	0.0510173	0.199542	0.358172	0.602183	0.654626	0.0655312	0.311521	0.158935	0.363756	0.747945	0.910671	0.718927	0.762047	0.474009	0.500987	0.126006	0.932628	0.0329702	0.0310589	0.203441	0.668265	0.663011	0.028889	0.382603	0.0496339	0.251656	0.485325
X200523	0.846309	0.881741	0.307091	0.568868	0.275846	0.041064	0.592384	0.608848	0.0629137	0.94847	5.39e-09	0.318601	0.937877	0.601507	0.199366	0.82109	0.181149	0.31945	0.266529	0.774324	0.491447	0.436555	0.162656	0.396927	0.892417	0.197047	0.0405875	0.841624	0.453329	0.732476	0.284488	0.291672	0.803706	0.459965	0.49299	0.476975	0.695496	0.511705	0.620475	0.565485	0.655987	0.726016	0.41161	0.318275	0.0200928	0.878501	0.424189	0.124074	0.879749
X200589	0.967012	0.108653	0.201681	0.283488	0.90316	0.927311	0.771208	0.861351	0.775865	0.220968	0.00157314	0.547957	0.12637	0.584346	0.181832	0.125899	0.00251996	0.114059	0.81021	0.43422	0.297471	0.731321	0.423152	0.699396	0.980805	0.13989	0.577893	0.472514	0.371674	0.705568	0.258099	0.567805	0.2663	0.028842	0.25562	0.201516	0.325911	0.8468	0.783748	0.342342	0.41054	0.452998	0.176549	0.70197	0.0117831	0.478441	0.218131	0.219381	0.443098
X200595	0.746938	0.353791	0.589463	0.431445	0.839117	0.00375873	0.298363	0.952116	0.101606	0.627138	9.99e-06	0.458554	0.803718	0.722345	0.545455	0.426984	0.866714	0.649245	0.592284	0.26892	0.457427	0.70469	0.667325	0.714498	0.707253	0.00231126	0.370313	0.721424	0.339707	0.758332	0.232241	0.979373	0.097749	0.109049	0.889787	0.600374	0.778337	0.782883	0.599183	0.983028	0.376812	0.763047	0.0449656	0.015556	0.106093	0.494885	0.452764	0.63833	0.0767093
X200599	0.765656	0.44349	0.0653888	0.219046	0.77713	0.409149	0.323618	0.489496	0.108117	0.476903	0.000664467	0.543114	0.925928	0.849634	0.361485	0.353436	0.682365	0.597679	0.95618	0.470911	0.302108	0.772823	0.651798	0.0782326	0.169979	0.919485	0.867142	0.823299	0.581493	0.432255	0.497379	0.549422	0.29738	0.16909	0.450574	0.955952	0.315909	0.770507	0.625246	0.986988	0.843254	0.26965	0.814504	0.855938	0.325933	0.42994	0.853128	0.77195	0.640555
X200680	0.489367	0.911171	0.213079	0.306534	0.103428	0.732188	0.0965649	0.96104	0.270996	0.775481	0.0872368	0.44699	0.318043	0.00201278	0.0752406	0.384072	0.677855	0.639774	0.126938	0.438694	0.872792	0.733502	0.0224796	0.0472242	0.117047	0.8557	0.600895	0.0755523	0.203629	0.387068	0.0719576	0.179138	0.627037	0.577342	0.596013	0.89358	0.557725	0.507412	0.533697	0.0944978	0.440539	0.63077	0.635685	0.143814	0.325964	0.700346	0.915754	0.979805	0.194579
X200735	0.345826	0.971286	0.740909	0.0500526	0.402106	0.000552315	0.000154001	0.509754	0.576084	0.87669	8.94e-06	0.884897	0.520536	0.0248271	0.466358	0.621143	0.193723	0.582159	0.505148	0.500761	0.440949	0.278272	0.22338	0.0210868	0.137386	0.988618	0.64184	0.176431	0.255976	0.257081	0.872009	0.230344	0.00231313	0.762536	0.936054	0.827417	0.686006	0.00177456	0.40411	0.0395591	0.61528	0.65764	0.675472	0.570014	0.220259	0.531193	0.828512	0.65729	0.0465619
X200809	0.0855338	0.885296	0.0726049	0.409605	0.959436	0.29626	0.280676	0.0174236	0.897496	0.649392	0.00599255	0.277338	0.637305	0.320016	0.155987	0.406776	0.946532	0.803383	0.6931	0.858415	0.598173	0.151167	0.743085	0.510287	0.137713	0.540432	0.845485	0.0222849	0.111708	0.406711	0.454658	0.038707	0.00402651	0.764384	0.353602	0.322713	0.587031	0.256477	0.968017	0.135402	0.507788	0.732741	0.812781	0.570253	0.464091	0.14668	0.634225	0.557269	0.68444
X200909	0.902297	0.685046	0.0137812	0.365338	0.0307378	0.00425835	0.929406	0.194407	0.0695142	0.975253	2.29e-09	0.137383	0.408714	0.683828	0.258669	0.995485	0.823528	0.649928	0.0822964	0.581211	0.130088	0.478206	0.579884	0.541465	0.773422	0.45763	0.255269	0.624487	0.779941	0.284026	0.238336	0.245112	0.404409	0.503277	0.416555	0.268933	0.335633	0.0701102	0.238618	0.461556	0.0664187	0.434498	0.377928	0.061219	0.0551751	0.190272	0.0123948	0.0751771	0.760474
X200919	0.0144094	0.134963	0.193013	0.0419567	0.490051	0.498036	0.284272	0.632141	0.655663	0.546477	1.41e-06	0.0240118	0.152614	0.126113	0.319458	0.75792	0.270022	0.754028	0.746058	0.115498	0.0706636	0.741268	0.298439	0.89802	0.167473	0.4182	0.936355	0.55347	0.221314	0.0479412	0.711801	0.89778	0.917247	0.645221	0.570524	0.465887	0.753161	0.27887	0.696475	0.882895	0.417167	0.831786	0.815632	0.455515	0.564439	0.824862	0.548534	0.147789	0.867418
X200971	0.083448	0.425639	0.00501687	0.172059	0.897937	0.892634	0.205737	0.343539	0.2406	0.908715	6.71e-10	0.60016	0.815663	0.225067	0.196715	0.666457	0.163827	0.131175	0.898601	0.67086	0.669494	0.27599	0.913449	0.856328	0.776681	0.718042	0.338838	0.465866	0.178405	0.562542	0.973923	0.782477	0.656953	0.354586	0.776554	0.713702	0.133107	0.834022	0.795406	0.351569	0.569784	0.683197	0.516718	0.322767	0.997737	0.323753	0.360515	0.161871	0.296595
X201832	0.131841	0.423414	0.88962	0.582492	0.334425	0.000475038	0.0852834	0.586066	0.788487	0.677361	0.000124941	0.795875	0.192073	0.629324	0.914985	0.204677	0.620126	0.877511	0.802954	0.273432	0.525288	0.0674154	0.361325	0.342835	0.644801	0.225007	0.203399	0.82492	0.999564	0.931266	0.792564	0.509392	0.0518144	0.681629	0.406621	0.00971488	0.00675137	0.739598	0.644733	0.441443	0.719532	0.343291	0.67093	0.657074	0.574601	0.340228	0.424158	0.657913	0.468064
X201838	0.572273	0.654969	0.413298	0.492525	0.458179	0.839644	0.677101	0.662619	0.000869056	0.873124	6.78e-08	0.766451	0.216918	0.355251	0.578797	0.350734	0.328721	0.290839	0.779465	0.326531	0.657686	0.32484	0.69311	0.418654	0.889453	0.634235	0.565818	0.750545	0.832566	0.94054	0.140822	0.0452005	0.785663	0.297058	0.814754	0.065039	0.710895	0.170287	0.842105	0.0799414	0.790432	0.973155	0.104573	0.68917	0.83972	0.811508	0.0432031	0.37402	0.106713
X201887	0.622684	0.688183	0.0683654	0.11115	0.412237	0.203832	0.776321	0.0242134	0.880873	0.974789	0.288059	0.867415	0.421915	0.63348	0.599509	0.699364	0.986575	0.357671	0.710063	0.481427	0.178634	0.618326	0.523701	0.526309	0.551639	0.17391	0.84012	0.597997	0.726224	0.134831	0.168132	0.596295	0.461226	0.168946	0.862528	0.770837	0.34039	0.132413	0.37276	0.572411	0.588851	0.583487	0.23172	0.221367	0.566159	0.468421	0.662973	0.803454	0.878106
X202056	0.159565	0.893091	0.125003	0.478187	0.459883	0.17436	0.734123	0.05498	0.191239	0.506372	0.0264971	0.211836	0.474137	0.0665292	0.222952	0.115278	0.564356	0.753341	0.979232	0.936707	0.162873	0.37268	0.807377	0.329214	0.232357	0.752511	0.434144	0.370307	0.366685	0.0553126	0.688969	0.248398	0.637372	0.332607	0.80334	0.0669388	0.103175	0.294686	0.850873	0.280764	0.231659	0.216674	0.948236	0.398524	0.16847	0.628762	0.338657	0.821905	0.934027
X202083	0.849988	0.936838	0.348805	0.364079	0.0849503	0.265232	0.514416	0.0956983	0.0124149	0.182791	0.00565703	0.462965	0.585685	0.190443	0.472968	0.535803	0.100349	0.283258	0.688027	0.451757	0.095933	0.0317387	0.559429	0.336936	0.261285	0.0123446	0.190167	0.669702	0.666932	0.463792	0.647841	0.788495	0.688706	0.860104	0.980605	0.801093	0.264024	0.150526	0.614804	0.756537	0.526963	0.266046	0.171739	0.656535	0.356588	0.855353	0.576575	0.975188	0.0942379
X202178	0.809887	0.384546	0.0346496	0.0148012	0.000580727	5.99e-06	0.0243573	0.108884	0.0582787	0.497462	4.27e-07	0.272926	0.971909	0.904537	0.851617	0.268394	0.598998	0.796969	0.494541	0.653899	0.371594	0.947441	0.620973	0.897695	0.131166	0.899992	0.745301	0.594213	0.418484	0.634695	0.254677	0.80329	0.380105	0.212018	0.922813	0.473087	0.827456	0.759333	0.441905	0.975938	0.494778	0.492211	0.854325	0.606009	0.890017	0.60819	0.406146	0.986847	0.544573
X202293	0.949698	0.61367	0.145012	0.604024	0.000373022	0.804609	0.0800375	0.897389	0.960306	0.920513	3.82e-10	0.674888	0.649763	0.859471	0.78646	0.389564	0.175465	0.740299	0.217013	0.767066	0.273267	0.562867	0.121051	0.865974	0.511596	0.276544	0.257738	0.474184	0.658872	0.516225	0.0533843	0.567931	0.162065	0.23714	0.812909	0.352858	0.361874	0.179197	0.181573	0.887392	0.904738	0.801919	0.41164	0.374072	0.305531	0.439711	0.439364	0.116915	0.311061
X202402	0.390547	0.644664	0.947649	0.137947	0.505984	0.807917	0.00190827	0.533936	0.0327263	0.0507369	0.0815386	0.352511	0.330414	0.810826	0.866424	0.632606	0.932852	0.558961	0.501838	0.54962	0.954168	0.310847	0.723898	0.615439	0.164099	0.625548	0.409653	0.525906	0.522188	0.736518	0.0406717	0.205675	0.204914	0.624225	0.765084	0.132102	0.137209	0.0996275	0.158251	0.11588	0.640707	0.610902	0.837111	0.846232	0.17825	0.341986	0.653157	0.295492	0.00178449
X202571	0.770237	0.364233	0.304388	0.909281	0.864016	0.642733	0.809918	0.892039	0.833672	0.753532	0.384128	0.687473	0.875011	0.126338	0.857774	0.577847	0.157588	0.433284	0.945963	0.96734	0.92702	0.569389	0.961632	0.874155	0.364334	0.949447	0.386405	0.67769	0.68932	0.137491	0.137893	0.711321	0.101296	0.185221	0.725528	0.754754	0.343162	0.183705	0.624226	0.788173	0.913331	0.91601	0.697674	0.459952	0.942522	0.787796	0.815658	0.997817	0.983282
X202579	0.345616	0.440469	0.473641	0.129471	0.702659	0.182163	0.271387	0.26116	0.837612	0.644269	5.97e-05	0.0792061	0.35411	0.687354	0.165758	0.806072	0.112795	0.356608	0.559969	0.910464	0.440057	0.185534	0.48105	0.52528	0.793654	0.136267	0.655809	0.165038	0.135479	0.802102	0.474406	0.133339	0.69064	0.631259	0.617269	0.197609	0.160681	0.407607	0.866072	0.822201	0.937711	0.975037	0.461789	0.776087	0.80868	0.672328	0.920413	0.860404	0.89379
X202599	0.295735	0.155586	0.846733	0.362708	0.791976	0.106617	0.779062	0.162061	0.0788157	0.471442	5.54e-05	0.258789	0.720586	0.129644	0.275552	0.929084	0.341785	0.202078	0.50336	0.393846	0.0970234	0.747838	0.538922	0.156192	0.866374	0.452177	0.353803	0.872356	0.247847	0.718825	0.315889	0.522192	0.401056	0.651663	0.672866	0.343794	0.368031	0.296835	0.444402	0.921978	0.933087	0.915111	0.0391023	0.164892	0.973037	0.727918	0.66823	0.532781	0.37072
X202663	0.893209	0.916163	0.255063	0.861539	0.855298	0.000999233	7.82e-09	0.587778	0.0814281	0.0332693	2.54e-06	0.757964	0.194152	0.0935736	0.379096	0.775481	0.341145	0.352726	0.772459	0.628922	0.738363	0.796638	0.241026	0.0740298	0.0666881	0.846168	0.89745	0.0663464	0.0923703	0.569244	0.886481	0.581704	0.00515043	0.617269	0.461394	0.754206	0.450694	0.14336	0.717008	0.257619	0.866486	0.290499	0.728097	0.917927	0.327025	0.130604	0.202597	0.977308	0.015557
X202664	0.871142	0.897733	0.769739	0.0244237	0.948979	0.302218	0.57817	0.624292	0.26751	0.302968	1.63e-18	0.431878	0.655318	0.716023	0.823237	0.960253	0.789423	0.585335	0.651077	0.391449	0.51461	0.897409	0.988678	0.883217	0.531938	0.442807	0.597923	0.919842	0.889268	0.457461	0.971321	0.863169	0.0762202	0.601119	0.255408	0.826545	0.647112	0.580492	0.501119	0.696228	0.604124	0.653326	0.64327	0.733658	0.0819223	0.486692	0.782912	0.822043	0.160841
X202687	0.199206	0.630519	0.0165697	0.486374	0.806429	0.997548	0.0786859	0.964513	0.360196	0.264924	0.682416	0.921421	0.515431	0.138209	0.928399	0.113801	0.270478	0.412487	0.959788	0.570031	0.0722599	0.388217	0.815104	0.97967	0.794914	0.478694	0.127662	0.84279	0.806994	0.0176111	0.968211	0.239434	0.0640233	0.284063	0.401805	0.202564	0.275789	0.367101	0.400849	0.88992	0.766502	0.285743	0.637203	0.628955	0.912756	0.862277	0.982139	0.227667	0.219097
X202834	0.433972	0.102119	0.0082524	0.309504	0.460168	0.24564	0.35085	0.0486822	0.540446	0.577154	5.96e-05	0.864135	0.87396	0.664327	0.220596	0.856868	0.616747	0.900799	0.00715253	0.319409	0.13615	0.30306	0.581222	0.194532	0.954601	0.323513	0.0993412	0.438962	0.37351	0.538357	0.338373	0.108763	0.647744	0.534542	0.990505	0.0511255	0.778457	0.21964	0.914135	0.706141	0.0804713	0.366095	0.875791	0.935184	0.0072284	0.26371	0.452668	0.798135	0.21374
X202907	0.82846	0.559298	0.97759	0.225615	0.116821	0.0179551	0.387552	0.117607	0.552343	0.411327	1.64e-10	0.313113	0.842396	0.35588	0.955853	0.758653	0.699009	0.450594	0.195697	0.492676	0.972318	0.672999	0.42631	0.62782	0.632598	0.436232	0.925494	0.623628	0.969661	0.793534	0.230428	0.210929	0.312316	0.302772	0.792654	0.162175	0.894078	0.588059	0.482773	0.652538	0.565918	0.946583	0.596434	0.889986	0.226224	0.116682	0.879258	0.86937	0.754005
X203047	0.351093	0.590296	0.575211	0.278067	0.0471023	0.28639	0.0292538	0.0158933	0.023882	0.0778773	0.00313826	0.639103	0.695796	0.709116	0.817308	0.828561	0.937488	0.408603	0.388058	0.826282	0.30621	0.672187	0.956981	0.69861	0.30968	0.283655	0.419584	0.210739	0.203201	0.424087	0.489193	0.52351	0.782555	0.867059	0.982289	0.103936	0.586649	0.60329	0.733982	0.199471	0.00778842	0.00168272	0.0424295	0.0446703	0.995377	0.912229	0.0874407	0.024308	0.123733
X203259	0.0840108	0.425456	0.164189	0.394553	0.856608	0.384545	0.327552	0.399674	0.833674	0.362689	5.61e-08	0.515874	0.589213	0.356091	0.146743	0.0312652	0.364725	0.428493	0.629198	0.523585	0.0613573	0.133699	0.719939	0.71569	0.477124	0.994934	0.909633	0.101227	0.939285	0.938539	0.141046	0.576282	0.278637	0.722758	0.777518	0.0641433	0.413526	0.546281	0.684408	0.643317	0.445741	0.564919	0.138696	0.260897	0.949467	0.952209	0.346765	0.239105	0.960771
X203264	0.509449	0.946471	0.201335	0.880445	0.158208	0.142203	0.222505	0.0561317	0.23396	0.169906	1.02e-07	0.668441	0.367894	0.36138	0.247017	0.12913	0.239693	0.378695	0.927351	0.383392	0.0478601	0.0208812	0.456731	0.899794	0.0958272	0.0876269	0.379575	0.377266	0.688297	0.0800798	0.958623	0.788331	0.893972	0.876411	0.727436	0.0416716	0.420191	0.689882	0.733552	0.684978	0.0957638	0.223718	0.833036	0.659519	0.119291	0.258578	0.180057	0.563239	0.766071
X203325	0.172566	0.287423	0.378988	0.0715952	0.255091	0.604938	0.452046	0.786814	0.0990846	0.924456	2.21e-31	0.214266	0.364152	0.927839	0.99171	0.911763	0.735246	0.794192	0.98955	0.601679	0.020688	0.0812657	0.103075	0.610678	0.567115	0.128449	0.750417	0.235832	0.157441	0.180729	0.00672243	0.0378424	0.775659	0.0557998	0.834296	0.0470053	0.175785	0.830038	0.396929	0.367595	0.327447	0.454104	0.402378	0.526962	0.783773	0.836481	0.676109	0.151573	0.427155
X204157	0.205743	0.810245	0.137847	0.755915	0.0972678	0.118849	0.0442413	0.939563	0.24182	0.616536	4.27e-09	0.255097	0.535095	0.152348	0.859737	0.133657	0.137221	0.0164838	0.678964	0.700902	0.259222	0.602719	0.0776603	0.170851	0.223199	0.835228	0.951197	0.610049	0.773083	0.901538	0.21432	0.116517	0.181441	0.348311	0.865551	0.612595	0.323072	0.910469	0.0580793	0.288367	0.608486	0.495124	0.74085	0.603283	0.206759	0.787504	0.648553	0.577657	0.188866
X204344	0.664301	0.460714	0.479664	0.230533	0.527586	0.395889	0.733833	0.550742	0.120116	0.854399	0.422594	0.20189	0.711755	0.674668	0.956744	0.758874	0.639151	0.168602	0.931737	0.533284	0.865823	0.92948	0.749485	0.148572	0.0945874	0.524657	0.187457	0.0617119	0.0310041	0.990884	0.723998	0.319927	0.256905	0.50503	0.624859	0.322711	0.140192	0.569893	0.601501	0.106496	0.678129	0.875274	0.989177	0.593733	0.00489684	0.258227	0.0919834	0.0392593	0.921581
X204426	0.501956	0.604153	0.490861	0.369686	0.962783	0.829618	0.538401	0.97267	0.780342	0.303081	0.802006	0.466504	0.321681	0.130805	0.741911	0.295459	0.176117	0.151116	0.391065	0.201926	0.134486	0.794359	0.274273	0.801873	0.814995	0.00124394	0.0261365	0.518466	0.246257	0.289229	0.52051	0.751376	0.750348	0.33349	0.59266	0.253856	0.613818	0.919891	0.581041	0.922669	0.443374	0.387723	0.824949	0.638912	0.46816	0.743639	0.808616	0.907561	0.714246
X205672	0.599115	0.829729	0.491117	0.0173002	0.294233	0.405862	0.429848	0.0335184	0.249742	0.741572	0.0668866	0.834929	0.410271	0.880141	0.290856	0.982297	0.823204	0.989114	0.491225	0.773036	0.826075	0.354627	0.935235	0.593162	0.493704	0.499159	0.583062	0.540411	0.647574	0.782244	0.487266	0.435913	0.926044	0.662954	0.92186	0.113826	0.132214	0.83295	0.0722387	0.900352	0.835178	0.721121	0.249277	0.196568	0.583945	0.0926599	0.628911	0.437616	0.00498469
X207241	0.395588	0.130756	0.307067	0.722065	0.900017	0.5506	0.199297	0.163062	0.828116	0.616492	0.619179	0.999399	0.299409	0.185076	0.383388	0.20964	0.000346841	0.0247768	0.73649	0.111791	0.0121571	0.128728	0.250704	0.0800746	0.00236562	0.000409289	0.00420736	0.222745	0.0615956	0.0345755	0.634134	0.502065	0.281215	0.333454	0.447203	0.673346	0.503988	0.850443	0.321727	0.448867	0.99355	0.859811	0.983194	0.452065	0.902641	0.850391	0.871768	0.63073	0.583086
X207684	0.419721	0.747337	0.0694566	0.323385	0.313137	0.446997	0.945729	0.708235	0.548352	0.130054	0.329223	0.315046	0.42343	0.502847	0.662751	0.127879	0.533573	0.986732	0.252314	0.583238	0.029074	0.663488	0.629106	0.190493	0.0496678	0.879337	0.384392	0.543024	0.144092	0.857535	0.0164212	0.0112961	0.944171	0.219812	0.456827	0.0285828	0.1437	0.0179067	0.737953	0.748347	0.902148	0.401145	0.679096	0.200478	0.978516	0.59368	0.422607	0.278061	0.241476
X208381	0.00614666	0.0287407	0.333418	0.127047	0.442554	0.898443	0.154339	0.963528	0.671173	0.534521	0.923805	0.704862	0.787231	0.62326	0.121762	0.0363879	0.0111377	0.377717	0.707245	0.186662	0.00139748	0.425405	0.214023	0.00226431	0.0386797	0.0359105	0.0935252	0.561004	0.620352	0.0778519	0.196291	0.0161437	0.633609	0.0600278	0.0528761	0.970721	0.0796803	0.0306555	0.252718	0.52598	0.0731397	0.0808027	0.698244	0.588868	0.861159	0.316911	0.313881	0.280885	0.789576
X208538	0.130551	0.571821	0.878742	0.963332	0.70636	0.319875	0.621013	0.897044	0.871304	0.900446	8.64e-05	0.860786	0.831876	0.462446	0.878233	0.913069	0.961176	0.952188	0.824189	0.921462	0.230811	0.249695	0.474791	0.859244	0.725258	0.722893	0.963218	0.210655	0.556647	0.804271	0.642194	0.89975	0.226376	0.423149	0.185374	0.458131	0.116348	0.285141	0.993381	0.289568	0.916702	0.786598	0.579875	0.679582	0.884447	0.250496	0.680105	0.683473	0.721832
X208651	0.248247	0.629739	0.247217	0.206378	0.927321	0.227582	0.850405	0.0327756	0.20862	0.914755	0.00147345	0.692181	0.280804	0.0447948	0.0873477	0.814058	0.821905	0.682133	0.638454	0.478766	0.851809	0.601103	0.765107	0.337334	0.249292	0.323798	0.671518	0.852226	0.420202	0.751359	0.155051	0.829856	0.259799	0.487671	0.735457	0.963932	0.727358	0.373343	0.853039	0.54516	0.956182	0.73797	0.814444	0.615019	0.355175	0.264354	0.311514	0.224885	0.385586
X208655	0.174049	0.79112	0.982902	0.967024	0.343377	0.239218	0.153895	0.0824538	0.416748	0.390804	0.0157303	0.244037	0.767445	0.482879	0.844884	0.767363	0.193666	0.500897	0.527918	0.659439	0.0274812	0.0192878	0.950601	0.11038	0.0440159	0.585062	0.347438	0.0198702	0.0733646	0.600514	0.767046	0.151708	0.0461672	0.52143	0.354959	0.00343033	0.0442142	0.257244	0.346497	0.901532	0.817718	0.675652	0.526776	0.496942	0.0823962	0.678404	0.85079	0.968874	0.688864
X208664	0.221061	0.926275	0.100334	0.0339657	0.629693	0.0326803	0.408951	0.0002215	0.0443366	0.654635	5.66e-06	0.730894	0.269384	0.354547	0.954579	0.302876	0.899173	0.843292	0.0583312	0.92674	0.465398	0.452749	0.80442	0.923449	0.809616	0.415298	0.640892	0.549208	0.569754	0.920756	0.936491	0.555812	0.614954	0.0624626	0.603134	0.66015	0.750707	0.950764	0.535137	0.0710598	0.847953	0.130328	0.266967	0.285427	0.123116	0.208693	0.296655	0.0872348	0.0423732
X208686	0.852362	0.46905	0.280917	0.876958	0.98643	0.62095	0.825498	0.758242	0.867016	0.887513	0.532025	0.469875	0.730456	0.266806	0.990376	0.463837	0.374701	0.707707	0.549783	0.970018	0.715046	0.884663	0.557142	0.839001	0.55333	0.683267	0.636834	0.96152	0.585916	0.227405	0.0981975	0.562775	0.100589	0.148794	0.944824	0.870682	0.30674	0.115944	0.509342	0.798482	0.886237	0.48733	0.881822	0.387854	0.77472	0.931241	0.810109	0.864263	0.935891
X208845	0.689511	0.116306	0.00633604	0.302375	0.36337	0.388363	0.70931	0.593637	0.015769	0.0304708	0.0952392	0.280718	0.183392	0.143805	0.567412	0.317555	0.690967	0.288791	0.206093	0.208508	0.248084	0.859712	0.839397	0.315223	0.968152	0.456224	0.921127	0.00668829	0.0136517	0.921813	0.249697	0.556935	0.756494	0.544598	0.821791	3.21e-05	8.38e-05	0.5593	0.528954	0.527166	0.467682	0.858102	0.586029	0.572451	0.813701	0.470923	0.970776	0.7169	0.268312
X208850	0.0772743	0.0135585	0.114209	0.724088	0.124966	0.000714933	0.00971104	0.235473	0.0036189	0.407967	4.73e-11	0.176623	0.518848	0.427781	0.800644	0.0642587	0.339451	0.499221	0.188073	0.61921	0.0456506	0.270178	0.0906382	0.975024	0.440213	0.70201	0.966556	0.00453513	0.0448261	0.317176	0.227855	0.950345	0.489893	0.221553	0.630023	0.0214233	0.152999	0.385043	0.22126	0.0918916	0.676459	0.741306	0.000822363	0.00221721	0.522147	0.540873	0.993417	0.965626	0.00815249
X208874	0.188051	0.0676867	0.105174	0.944198	0.684753	0.677947	0.747961	0.567351	0.628951	0.698154	0.00484634	0.429387	0.933294	0.952657	0.906008	0.286147	0.0699587	0.37439	0.56253	0.489609	0.00662598	0.756428	0.279699	0.378424	0.0638876	0.00201347	0.978891	0.849717	0.228649	0.283527	0.0849176	0.482712	0.345867	0.0509322	0.1579	0.379189	0.989648	0.42131	0.820956	0.521841	0.549023	0.931605	0.247485	0.131439	0.146735	0.531496	0.300653	0.115473	0.0124882
X210215	0.938349	0.910725	0.775601	0.965117	0.00548481	0.398157	0.453171	0.372137	0.754719	0.0965703	0.942618	0.872994	0.734385	0.606546	0.944387	0.984769	0.434581	0.516276	0.734675	0.390414	0.574459	0.0235554	0.77615	0.10095	0.836813	0.414264	0.437091	0.553925	0.33594	0.693098	0.638922	0.7337	0.464729	0.503957	0.138862	0.142384	0.894222	0.0806476	0.266403	0.472525	0.286403	0.0458362	0.798083	0.879191	0.0460827	0.783617	0.238618	0.0461002	0.751993
X210286	0.876925	0.365215	0.278207	0.777662	0.952721	0.450201	0.524378	0.991287	0.991827	0.72802	0.835847	0.527144	0.814587	0.160881	0.859758	0.418614	0.420369	0.73305	0.586241	0.840574	0.688063	0.965929	0.656569	0.764797	0.493156	0.588226	0.612307	0.893297	0.461238	0.225948	0.0673049	0.777295	0.16558	0.185296	0.694961	0.880658	0.27201	0.0889372	0.642193	0.545152	0.79178	0.935734	0.827735	0.483641	0.601429	0.93668	0.958477	0.865991	0.756998
X210557	0.74196	0.903729	0.842212	0.164986	0.674998	0.217383	0.261671	0.111149	0.451683	0.299009	5.29e-11	0.0909559	0.606542	0.189933	0.286862	0.020521	0.681845	0.608522	0.0539332	0.455776	0.895945	0.355917	0.771156	0.510293	0.949266	0.526669	0.46263	0.949845	0.888566	0.877262	0.399273	0.494373	0.116158	0.656002	0.614339	0.0385258	0.626908	0.34616	0.967153	0.750554	0.585994	0.901798	0.791668	0.363241	0.705633	0.0166753	0.666372	0.78714	0.861458
X210901	0.866018	0.341717	0.0586138	0.880327	0.925982	0.749109	0.283844	0.0818965	0.914932	0.854866	5.68e-07	0.939501	0.870621	0.442043	0.336663	0.122032	0.276422	0.198781	0.887156	0.390783	0.92671	0.698865	0.956337	0.59675	0.229019	0.358075	0.0283849	0.918827	0.603608	0.888341	0.0656419	0.220519	0.916156	0.751429	0.99033	0.603418	0.569253	0.751723	0.658904	0.202987	0.0694824	0.3473	0.782713	0.463708	0.199131	0.905629	0.030327	0.0345571	0.595888
X210904	0.622395	0.99302	0.116852	0.211643	0.799346	0.734794	0.953382	0.105265	0.363925	0.585666	4.78e-13	0.52426	0.611763	0.582457	0.711405	0.431994	0.34725	0.917448	0.974629	0.0699694	0.688094	0.182837	0.927685	0.815824	0.850382	0.868282	0.341935	0.939037	0.441467	0.542969	0.487623	0.65787	0.401324	0.0526539	0.901675	0.621751	0.457268	0.602676	0.649008	0.198504	0.351831	0.634379	0.365495	0.904943	0.044239	0.445107	0.0866543	0.138297	0.0536759
X211895	0.00919325	0.00716065	0.422959	0.158806	0.751084	0.796372	0.123064	0.279184	0.606006	0.954663	0.00169388	0.370699	0.814833	0.045957	0.106641	0.77913	0.0306612	0.292683	0.302825	0.971964	0.359205	0.993716	0.00264746	0.735454	0.81123	0.554309	0.747533	0.309746	0.466683	0.799666	0.330242	0.033895	0.717156	0.102923	0.345963	0.459373	0.200586	0.0899832	0.114148	0.682387	0.933266	0.604657	0.556369	0.791902	0.973824	0.257168	0.536601	0.422724	0.664327
X211896	0.927889	0.593797	0.135871	0.763052	0.787769	0.99125	0.024453	0.241202	0.981591	0.0706766	0.224482	0.429611	0.975067	0.717209	0.568003	0.261525	0.497187	0.831977	0.603307	0.702563	0.423034	0.279632	0.366886	0.557169	0.318181	0.677956	0.70051	0.736111	0.978548	0.685534	0.590437	0.787985	0.626478	0.882019	0.439575	0.696661	0.958632	0.275028	0.825514	0.240577	0.976952	0.285941	0.970845	0.448206	0.936429	0.319767	0.501818	0.669576	0.949173
X211902	0.407595	0.549495	0.680846	0.807142	0.66918	0.00317575	4.01e-06	0.87792	0.412633	0.226905	0.00318011	0.807246	0.20835	0.600763	0.80409	0.82119	0.90066	0.985709	0.446533	0.774869	0.34592	0.357832	0.670522	0.137089	0.297331	0.795653	0.787241	0.0966445	0.486456	0.545459	0.9526	0.624643	0.188238	0.698109	0.544505	0.621933	0.998059	0.103665	0.438379	0.596558	0.17025	0.0803398	0.811199	0.848526	0.432608	0.0426404	0.803395	0.187456	0.108564
X211917	0.659569	0.0986882	0.029846	0.898399	0.703596	0.366634	0.235467	0.609329	0.48442	0.487364	1.45e-07	0.0199372	0.449462	0.695968	0.270604	0.556069	0.696709	0.898652	0.845298	0.97071	0.0429375	0.30483	0.742371	0.806248	0.703439	0.761072	0.681737	0.949197	0.195916	0.0587161	0.541472	0.627354	0.679836	0.348547	0.372488	0.778465	0.173609	0.857618	0.286024	0.590682	0.460853	0.164676	0.267674	0.156225	0.309693	0.748279	0.879615	0.377174	0.0653589
X211921	0.205152	0.481852	0.618371	0.431188	0.850559	0.471725	4.17e-06	0.143578	0.0535054	0.101579	0.991162	0.761139	0.732212	0.747678	0.583757	0.296222	0.461319	0.485668	0.278074	0.917461	0.583975	0.795166	0.626217	0.195973	0.493463	0.805951	0.526145	0.531505	0.951941	0.815264	0.889623	0.387006	0.0957529	0.247314	0.286189	0.908863	0.271048	0.184794	0.0975568	0.0860773	0.680056	0.579033	0.497866	0.857898	0.271778	0.328785	0.966435	0.949239	0.74287
X211932	0.761786	0.549999	0.862249	0.396588	0.691204	0.345763	0.991469	0.798671	0.237403	0.691488	0.373917	0.338708	0.0283956	0.850115	0.559585	0.572162	0.182843	0.0441669	0.184386	0.1035	0.524232	0.660495	0.887925	0.777975	0.333829	0.469757	0.0620974	0.568232	0.270394	0.801814	0.850333	0.889917	0.807401	0.406148	0.919372	0.138182	0.553209	0.563966	0.859428	0.213979	0.296439	0.277944	0.482507	0.364389	0.535497	0.485394	0.467407	0.231978	0.872792
X211945	0.408583	0.909573	0.338644	0.458502	0.721162	0.760997	0.881672	0.550975	0.491115	0.881165	0.000110434	0.391371	0.422976	0.480949	0.293255	0.475651	0.625551	0.917681	0.619498	0.168803	0.174632	0.667885	0.99365	0.98447	0.180945	0.973643	0.812736	0.393669	0.194118	0.710886	0.0790852	0.230752	0.21266	0.570978	0.8205	0.781326	0.730846	0.482132	0.719219	0.188885	0.776576	0.918039	0.714653	0.156907	0.662569	0.112831	0.897943	0.764479	0.857811
X211946	0.954016	0.0847417	0.468964	0.0334239	0.842579	0.40535	0.480416	0.724565	0.970766	0.0264046	0.000229192	0.0250818	0.0668974	0.976906	0.693906	0.112842	0.0763156	0.898486	0.670454	0.46901	0.00183227	0.779	0.813919	0.285116	0.20291	0.0239368	0.219769	0.444203	0.85297	0.0700078	0.437682	0.645908	0.206346	0.745531	0.421902	0.318534	0.077159	0.981158	0.647714	0.50403	0.342294	0.650293	0.323621	0.358729	0.914483	0.648133	0.680749	0.76349	0.241498
X211949	0.444144	0.304231	0.0356096	0.771571	0.942959	0.064623	0.031774	0.289403	0.504699	0.84589	6.33e-12	0.70917	0.616403	0.513675	0.480822	0.773208	0.0862249	0.0787935	0.262647	0.879768	0.507519	0.0138225	0.692985	0.399953	0.977451	0.157745	0.377328	0.541176	0.907314	0.592081	0.522491	0.858963	0.478237	0.116002	0.292664	0.104594	0.654163	0.60085	0.446611	0.942808	0.620035	0.788123	0.667575	0.754991	0.595248	0.227823	0.313346	0.637152	0.101746
X211956	0.283162	0.953063	0.652838	0.343528	0.482627	0.0147246	0.157312	0.0407699	0.509935	0.78385	6.68e-06	0.607786	0.756705	0.560828	0.285258	0.184461	0.267891	0.504228	0.7504	0.549714	0.297054	0.966192	0.858628	0.57801	0.827096	0.633726	0.693028	0.389315	0.169943	0.879251	0.249101	0.388903	0.642408	0.541212	0.313506	0.0358805	0.004682	0.952758	0.688133	0.700944	0.8423	0.472842	0.177669	0.466666	0.042651	0.683376	0.61995	0.882504	0.547518
X211961	0.532348	0.391478	0.230211	0.24473	0.0796217	0.241581	0.197461	0.290633	0.303654	0.450955	8.65e-11	0.0830755	0.522207	0.716275	0.617076	0.416611	0.849274	0.868712	0.0901935	0.617472	0.728025	0.995177	0.915408	0.822926	0.833563	0.98976	0.848141	0.521452	0.87919	0.859844	0.891194	0.969586	0.894937	0.891572	0.992828	0.0291431	0.13751	0.925849	0.743756	0.820112	0.863197	0.528244	0.347097	0.652662	0.688212	0.47737	0.369834	0.336074	0.483413
X211965	0.949014	0.822758	0.750452	0.858872	0.302378	0.860437	0.0057933	0.263337	0.0422505	0.407858	0.236667	0.0757558	0.0698151	0.6068	0.961135	0.173735	0.0229013	0.0339799	0.389888	0.978387	0.0510931	0.474082	0.28282	0.527313	0.161792	0.246936	0.795425	0.172416	0.484459	0.964059	0.522372	0.670038	0.0801836	0.00888227	0.00150741	0.693518	0.944619	0.568274	0.122734	0.800578	0.0872206	0.0232276	0.576938	0.460055	0.654481	0.751671	0.532348	0.117186	0.998069
X211978	0.612787	0.924137	0.640495	0.209867	0.538433	0.0271928	0.105428	0.0537758	0.530678	0.158552	2.62e-08	0.997536	0.645884	0.284031	0.212198	0.566081	0.675833	0.69137	0.691922	0.612893	0.401966	0.294109	0.498124	0.635	0.349176	0.481483	0.103342	0.0662703	0.33408	0.356592	0.0887324	0.282274	0.27511	0.393865	0.482637	0.0589257	0.138859	0.836526	0.572558	0.613318	0.555384	0.571802	0.355184	0.257363	0.293557	0.563547	0.881137	0.178106	0.0301243
X211980	0.784745	0.227247	0.16106	0.377421	0.433173	0.107909	0.547418	0.058321	0.937648	0.883893	0.432974	0.263568	0.851689	0.647037	0.681451	0.558554	0.94553	0.676539	0.766579	0.629839	0.72458	0.813892	0.687132	0.690461	0.606493	0.536666	0.500088	0.0279879	0.0852707	0.862699	0.255133	0.853072	0.432304	0.259307	0.0745363	0.0040113	0.00910425	0.822432	0.31116	0.739703	0.218572	0.329752	0.162392	0.754464	0.0590737	0.220337	0.0614163	0.381402	0.549828
X211982	0.128295	0.617807	0.587009	0.0214551	0.194472	0.000846287	0.504789	0.12057	0.431417	0.933158	0.000734772	0.0437475	0.545197	0.331985	0.752304	0.625595	0.312564	0.625762	0.919217	0.4487	0.492741	0.567619	0.166672	0.851751	0.25957	0.11438	0.0334452	0.910879	0.545512	0.307324	0.406895	0.731638	0.833109	0.885065	0.900406	0.524455	0.118219	0.855565	0.0325628	0.762208	0.284419	0.108984	0.693975	0.5152	0.740314	0.723536	0.572297	0.119583	0.239603
X211991	0.827931	0.683944	0.412771	0.77451	0.329375	0.0598867	7.41e-05	0.532759	0.708456	0.453339	6.24e-06	0.814998	0.125152	0.107701	0.397945	0.97947	0.62461	0.914975	0.367672	0.573047	0.482872	0.547247	0.0947015	0.141903	0.309158	0.632599	0.0681951	0.605558	0.983989	0.900121	0.576222	0.82218	0.383997	0.970593	0.692565	0.116915	0.220344	0.0240289	0.467916	0.642065	0.323027	0.994033	0.946716	0.886548	0.418007	0.237402	0.672559	0.79042	0.827876
X212009	0.164904	0.101213	0.0141846	0.652622	0.644175	0.878827	0.481697	0.00211307	0.16989	0.44791	0.000198721	0.215152	0.977161	0.172843	0.667576	0.113844	0.791149	0.740562	0.758915	0.724326	0.00913876	0.368176	0.765776	0.369628	0.0863785	0.921026	0.799604	0.271085	0.762815	0.00735641	0.481686	0.0975757	0.583728	0.971933	0.935547	0.200225	0.139256	0.983483	0.413864	0.675059	0.690994	0.457243	0.899594	0.371287	0.272192	0.911735	0.679891	0.867427	0.611084
X212022	0.0435104	0.019368	0.640101	0.491341	0.748212	0.43848	0.669255	0.837476	0.475988	0.516265	0.0633497	0.490879	0.466863	0.360047	0.0773161	0.00182128	0.000506412	0.226794	0.147357	0.0383551	0.00742316	0.514297	0.122158	0.0130978	0.000139789	0.000161676	0.0855409	0.126393	0.0179123	0.0619105	0.997544	0.409376	0.587025	0.121467	0.62448	0.897985	0.460005	0.352132	0.510689	0.384051	0.764432	0.58107	0.629703	0.863052	0.967678	0.181061	0.706979	0.593131	0.978317
X212181	0.364245	0.200762	0.0531166	0.63462	0.943939	0.737361	0.969377	0.113943	0.998906	0.766195	0.739701	0.882061	0.253779	0.540856	0.359129	0.754833	0.436642	0.80575	0.105248	0.391423	0.0956548	0.837306	0.839637	0.308105	0.213096	0.608488	0.934824	0.046553	0.0742835	0.315546	0.618006	0.0036663	0.363448	0.885197	0.702037	0.503265	0.0534149	0.940451	0.444291	0.100766	0.629929	0.289722	0.0151975	0.0308322	0.00289802	0.582554	0.996047	0.689853	0.00501081
X212208	0.493224	0.772563	0.211969	0.424612	0.377215	0.0129923	0.829259	0.794081	0.00299833	0.0535151	0.000324638	0.525625	0.804227	0.428628	0.456972	0.261254	0.438931	0.499772	0.11796	0.300496	0.863128	0.96854	0.846902	0.758586	0.423575	0.929178	0.250957	0.785023	0.761638	0.197052	0.470156	0.345662	0.308614	0.965434	0.582039	0.819828	0.218133	0.181764	0.649238	0.197106	0.450768	0.482214	0.223471	0.421751	0.884646	0.521181	0.745497	0.229389	0.228424
X212261	0.722898	0.460104	0.381577	0.211578	0.000204137	0.415371	0.111406	0.44099	0.172649	0.77492	0.056578	0.987891	0.733518	0.394779	0.751141	0.57177	0.333214	0.762975	0.917918	0.947303	0.995358	0.692943	0.204235	0.937003	0.871064	0.55006	0.429361	0.748075	0.701137	0.709109	0.0664823	0.513697	0.235716	0.431919	0.72464	0.613113	0.553191	0.38781	0.226845	0.842747	0.128617	0.3015	0.368118	0.131461	0.607769	0.402662	0.772449	0.390398	0.966579
X212282	0.656703	0.877286	0.235497	0.0442517	0.622471	0.49512	0.329676	0.275211	0.78767	0.637207	1.94e-08	0.86723	0.973348	0.381224	0.781934	0.684535	0.283017	0.324634	0.948196	0.822475	0.601698	0.59075	0.802064	0.739469	0.235705	0.90803	0.516286	0.163977	0.304989	0.441965	0.817542	0.340147	0.0364615	0.709725	0.698588	0.0719596	0.220085	0.967974	0.306813	0.339726	0.481327	0.465993	0.64833	0.413301	0.436015	0.143667	0.858965	0.390464	0.856214
X212303	0.15789	0.163409	0.729731	0.222581	0.062092	0.308888	0.154866	0.606199	0.449097	0.872308	2.62e-06	0.151231	0.426634	0.472273	0.0698466	0.99696	0.466426	0.853346	0.00462085	0.283064	0.068929	0.451914	0.983405	0.11263	0.995556	0.195367	0.319014	0.13643	0.585467	0.562957	0.757718	0.253937	0.474961	0.734475	0.580343	0.0547903	0.39998	0.301727	0.905846	0.905971	0.275962	0.232802	0.505288	0.270531	0.0927275	0.971567	0.082111	0.285309	0.979667
X212373	0.00560004	0.0175096	0.338647	0.338431	0.787946	0.360304	0.0207438	0.0295496	0.311854	0.802737	0.819924	1.17e-05	0.0481954	0.0468294	0.243673	0.00141709	4.9e-06	3.62e-07	0.00260948	0.719928	0.44658	0.00744604	0.0824289	0.705696	0.0140548	1.91e-05	1.4e-05	0.0123414	0.937941	0.2333	0.398528	0.148923	0.0545737	0.00669975	0.000514507	0.404555	0.583641	0.404128	0.384154	0.971863	0.385731	0.648597	0.367576	0.93521	0.988024	0.738496	0.886614	0.733577	0.938419
X212391	0.845546	0.592849	0.489	0.885694	0.838179	0.407108	0.0881683	0.951324	0.781417	0.768744	0.00290218	0.994478	0.692019	0.0503388	0.320012	0.575229	0.449206	0.405699	0.726531	0.339396	0.335546	0.0360686	0.00348962	0.0127212	0.678887	0.986633	0.515288	0.76884	0.642627	0.105053	0.833626	0.414082	0.336607	0.685724	0.410119	0.488344	0.850204	0.00600548	0.867414	0.449194	0.00372593	0.0159468	0.110994	0.480025	0.0194235	0.129759	0.000550261	0.0020571	0.130803
X212576	0.49135	0.340714	0.122546	0.365657	0.421909	0.108176	0.102129	0.923269	0.0916958	0.358315	0.0299217	0.784153	0.495061	0.198774	0.558918	0.238879	0.842663	0.815955	0.511317	0.358499	0.292443	0.310391	0.692234	0.733751	0.862537	0.453735	0.276015	0.390893	0.780123	0.444151	0.176079	0.345147	0.0389785	0.541011	0.722401	0.806316	0.862595	0.100836	0.470469	0.613373	0.0449224	0.166135	0.214178	0.31016	0.556219	0.662321	0.348122	0.731564	0.53316
X212612	0.405312	0.681035	0.0545315	0.194598	0.485999	0.800565	0.445477	0.945414	0.109503	0.320323	4.3e-06	0.6663	0.692297	0.660416	0.93146	0.636896	0.89065	0.594657	0.263696	0.623264	0.545499	0.925666	0.978861	0.932365	0.562911	0.777487	0.98745	0.778134	0.54131	0.104524	0.573695	0.884257	0.227472	0.926102	0.542558	0.522792	0.465242	0.468504	0.560994	0.82892	0.871248	0.413403	0.368282	0.597508	0.0943413	0.387724	0.685895	0.345617	0.364773
X212646	0.247702	0.922842	0.0681562	0.0951799	0.649133	0.643212	0.582638	0.245648	0.801316	0.900032	0.339224	0.734784	0.683924	0.792842	0.12	0.707728	0.863522	0.749477	0.302293	0.724832	0.414247	0.631924	0.87029	0.758483	0.57919	0.760183	0.658965	0.51018	0.466869	0.353005	0.0946924	0.982347	0.531417	0.668844	0.170533	0.764776	0.368149	0.78289	0.634907	0.252839	0.0305562	0.00747802	0.707562	0.569098	0.942744	0.132917	0.0127388	0.020405	0.466092
X212748	0.527243	0.817878	0.615115	0.330488	0.0355962	0.879206	0.357356	0.284048	0.678388	0.527171	0.785447	0.908996	0.757309	0.17835	0.691258	0.877025	0.847104	0.643778	0.504691	0.751766	0.914248	0.818225	0.825957	0.867695	0.45031	0.427372	0.949271	0.630446	0.700642	0.713283	0.36372	0.900647	0.330327	0.616322	0.494124	0.623001	0.497677	0.124616	0.397223	0.285947	0.869408	0.594362	0.555707	0.858061	0.732389	0.716514	0.658734	0.471558	0.832279
X213005	0.571872	0.496799	0.176701	0.880168	0.875622	0.376583	0.719572	0.923046	0.902498	0.795003	0.561476	0.528302	0.529258	0.297736	0.726341	0.560998	0.387706	0.798339	0.588078	0.977851	0.936662	0.830585	0.359185	0.745827	0.495877	0.720346	0.595062	0.728882	0.599286	0.0808071	0.127541	0.742869	0.106632	0.0835568	0.941456	0.711175	0.205218	0.108098	0.579078	0.416229	0.883827	0.517555	0.531478	0.496659	0.605952	0.720431	0.9456	0.8518	0.903547
X213149	0.0789945	0.0371887	0.365009	0.584041	0.570387	0.59863	0.828272	0.652509	0.474904	0.60561	0.063389	0.00764896	0.879279	0.501618	0.00445222	0.469983	0.270386	0.118347	0.117184	0.554272	0.0589594	0.938654	0.214323	0.00163548	0.825234	0.343528	0.656427	0.669033	0.909747	0.170681	0.185851	0.315717	0.13075	0.421034	0.162736	0.101871	0.473261	0.327814	0.893909	0.928209	0.885631	0.672562	0.768988	0.632479	0.368405	0.163605	0.953591	0.705975	0.494288
X213160	0.722456	0.846539	0.124909	0.515235	0.987139	0.0936713	0.146406	0.130941	0.725478	0.906575	0.00351759	0.509789	0.933895	0.140256	0.195305	0.127165	0.188794	0.668633	0.710732	0.399667	0.023208	0.456009	0.0567172	0.221972	0.316786	0.209711	0.578812	0.620706	0.912367	0.212619	0.922704	0.412792	0.159374	0.615761	0.891415	0.609126	0.138054	0.554431	0.848439	0.495464	0.739144	0.386567	0.0113781	0.0291493	0.0632463	0.710479	0.314485	0.890804	0.55242
X213182	0.305815	0.660954	0.130353	0.599642	0.122209	0.156421	0.0496559	0.934143	0.403771	0.517168	4.32e-09	0.243522	0.52631	0.0618351	0.450526	0.202121	0.0992513	0.0210313	0.412211	0.851896	0.136242	0.513154	0.0313242	0.0844625	0.18419	0.67924	0.928538	0.356687	0.918016	0.753839	0.163749	0.189749	0.148382	0.38852	0.929446	0.511114	0.26974	0.956985	0.0635514	0.220774	0.435524	0.48614	0.572672	0.408361	0.250182	0.878382	0.437097	0.509977	0.121624
X213243	0.730341	0.337271	0.948531	0.273579	0.0581884	0.415893	0.991116	0.716375	0.240521	0.288806	2.38e-08	0.407841	0.457432	0.363347	0.313018	0.666668	0.350594	0.908895	0.983713	0.913528	0.528109	0.0427377	0.57632	0.0748135	0.901136	0.104617	0.974576	0.391699	0.403095	0.34211	0.582634	0.0637287	0.12837	0.802833	0.53611	0.415128	0.564407	0.0361165	0.0642695	0.579624	0.470128	0.880184	0.110604	0.240249	0.0797531	0.904536	0.40354	0.752964	0.798761
X213318	0.0460671	0.0729833	0.772799	0.762787	0.852301	0.523641	0.279274	0.757019	0.46702	0.579024	0.21986	0.0984161	0.455224	0.124785	0.0849648	0.00122097	0.00026158	0.183963	0.105777	0.0738146	0.00140999	0.41451	0.0364012	0.0233346	0.000400429	1.7e-05	0.0196001	0.0833438	0.0241127	0.0236395	0.875307	0.448016	0.988905	0.170748	0.408485	0.766882	0.623188	0.776917	0.537876	0.388871	0.550723	0.375297	0.748771	0.867109	0.826595	0.297033	0.807207	0.85038	0.941917
X213324	0.249716	0.98425	0.292089	0.261014	0.85058	0.168139	0.623142	0.999642	0.454846	0.643508	0.447158	0.0445579	0.765377	0.520465	0.110875	0.49983	0.638881	0.197022	0.498092	0.703074	0.371973	0.65	0.387395	0.614136	0.917012	0.730777	0.0750175	0.72281	0.956506	0.375711	0.295558	0.464998	0.337349	0.441148	0.347731	0.0706661	0.572588	0.532916	0.731225	0.942367	0.939021	0.520035	0.778219	0.686609	0.858865	0.550498	0.796214	0.498161	0.958609
X213526	0.777687	0.740366	0.922859	0.812029	0.971388	0.00115999	0.380757	0.529183	0.180249	0.461155	0.00123292	0.961176	0.375878	0.117343	0.647918	0.890118	0.149649	0.562377	0.0792299	0.733177	0.616684	0.891896	0.109505	0.84032	0.95686	0.41924	0.553102	0.438398	0.720399	0.491808	0.540773	0.127473	0.925586	0.093609	0.612923	0.593319	0.476591	0.0593574	0.188042	0.0975082	0.652431	0.571523	0.307748	0.0347269	0.0127785	0.386499	0.886099	0.779764	0.0718445
X213697	0.316822	0.257785	0.455941	0.98406	0.401356	0.627894	0.984995	0.758129	0.292792	0.832233	0.0157651	0.447249	0.741176	0.0123334	0.597858	0.881777	0.0055334	0.0849057	0.20121	0.61299	0.0811558	0.416302	0.0147163	0.83388	0.61924	0.0331831	0.0235244	0.757827	0.24532	0.0392232	0.702805	0.287783	0.745134	0.33779	0.854734	0.747613	0.211169	0.786289	0.447472	0.871816	0.80833	0.530707	0.943898	0.497038	0.177268	0.851976	0.275991	0.86467	0.738499
X213720	0.169163	0.46582	0.946741	0.485137	0.259262	0.456906	0.842585	0.577434	0.284768	0.9546	0.00338606	0.409797	0.600601	0.868008	0.282197	0.615049	0.0718226	0.211388	0.773191	0.665848	0.00802306	0.763299	0.439404	0.429521	0.825459	0.0266604	0.0113337	0.99673	0.875203	0.095296	0.173064	0.2169	0.802596	0.0684316	0.773724	0.911666	0.312457	0.194938	0.256111	0.278587	0.247479	0.767286	0.976715	0.475121	0.76925	0.44419	0.44824	0.329115	0.986201
X213730	0.425934	0.317715	0.893341	0.184878	0.422443	0.0398076	0.982621	0.865034	0.326695	0.291196	0.843256	0.694153	0.901944	0.300968	0.815702	0.867343	0.223852	0.710133	0.274475	0.157536	0.298347	0.687299	0.519986	0.600905	0.648542	0.825035	0.517066	0.45678	0.0428703	0.800229	0.273373	0.94463	0.310596	0.917387	0.493666	0.971701	0.990916	0.23495	0.903956	0.220603	0.145693	0.0303618	0.519965	0.516906	0.0222976	0.0615005	0.305445	0.609968	0.712608
X213783	0.0663167	0.208532	0.241274	0.997238	0.398666	0.52429	0.469945	0.827096	0.685045	0.739732	0.306419	0.241633	0.0155177	0.0809482	0.389936	0.00418399	0.090431	0.791743	0.495228	0.0618462	0.66916	0.339543	0.424902	0.816668	0.0472521	0.388538	0.648511	0.649885	0.25666	0.623592	0.165221	0.444998	0.183345	0.382062	0.752053	0.792995	0.508182	0.296418	0.563043	0.712193	0.407553	0.772121	0.555112	0.909817	0.476689	0.951302	0.498871	0.559004	0.614208
X214011	0.639964	0.876917	0.797037	0.757551	0.238139	0.302639	0.702717	0.917948	0.892864	0.753564	0.273607	0.719215	0.653447	0.881449	0.728131	0.66902	0.625196	0.967838	0.794641	0.867075	0.709917	0.703959	0.592327	0.734687	0.921394	0.679895	0.65933	0.88867	0.845966	0.96507	0.923898	0.592101	0.49498	0.677429	0.448253	0.843528	0.681757	0.674087	0.196439	0.396009	0.925212	0.832648	0.494595	0.645007	0.538621	0.707515	0.829916	0.72703	0.869797
X214402	0.891608	0.393071	0.768408	0.330127	0.236451	0.370253	0.963586	0.688529	0.907726	0.56152	1.37e-06	0.573805	0.550094	0.798674	0.974551	0.910724	0.14659	0.921401	0.159779	0.642231	0.852493	0.690886	0.737083	0.408603	0.622599	0.0688399	0.451688	0.746943	0.476152	0.856899	0.52028	0.0430998	0.679183	0.545083	0.691869	0.94358	0.296178	0.166891	0.710604	0.25589	0.626808	0.945939	0.174447	0.571529	0.904246	0.690074	0.277038	0.626252	0.38284
X214537	0.963021	0.865892	0.736782	0.151496	0.289392	0.675168	0.104015	0.992456	0.109615	0.942217	0.129643	0.571801	0.327104	0.985908	0.917043	0.349102	0.856839	0.796687	0.727187	0.911974	0.405229	0.476038	0.491035	0.762593	0.276967	0.675904	0.499805	0.851527	0.442902	0.199038	0.646997	0.400822	0.1192	0.805416	0.693857	0.722607	0.806141	0.908477	0.966076	0.385988	0.660145	0.267588	0.62829	0.26893	0.149279	0.600256	0.769833	0.274943	0.252319
X215062	0.855257	0.335203	0.0266474	0.714464	0.0350761	0.00119391	0.881517	0.22663	0.0320428	0.847129	7.48e-07	0.0940127	0.287097	0.904818	0.488516	0.724141	0.691857	0.606978	0.107776	0.949681	0.0515463	0.447725	0.861058	0.811734	0.923043	0.288747	0.156272	0.848633	0.869458	0.136495	0.391514	0.581659	0.332481	0.808054	0.917957	0.191761	0.298666	0.224014	0.151475	0.451099	0.0735246	0.464581	0.430393	0.0392048	0.147808	0.164563	0.00198563	0.0227222	0.847131
X215445	0.495631	0.457729	0.536924	0.983055	0.377442	0.0583902	0.36146	0.819342	0.923758	0.567122	0.0545449	0.556082	0.847696	0.815079	0.400033	0.496409	0.99805	0.656582	0.991335	0.929221	0.598754	0.487978	0.954807	0.799645	0.526567	0.974108	0.549041	0.45604	0.585601	0.973809	0.673319	0.529871	0.885948	0.328312	0.863174	0.669089	0.670582	0.950361	0.824177	0.278052	0.744883	0.893653	0.58828	0.338313	0.283032	0.760417	0.506441	0.847167	0.956986
X216428	0.49048	0.647618	0.55568	0.249179	0.609416	0.00177994	0.275363	0.661951	0.93919	0.643217	0.000751166	0.33975	0.814958	0.941848	0.629396	0.17225	0.654622	0.752904	0.533024	0.563387	0.516565	0.291974	0.77569	0.965317	0.212554	0.876531	0.96058	0.572313	0.506092	0.694023	0.213604	0.174172	0.904234	0.717065	0.306301	0.580953	0.470592	0.675695	0.917258	0.791183	0.829678	0.135468	0.211723	0.384651	0.994248	0.602785	0.722528	0.329982	0.0336604
X216445	0.549281	0.526934	0.0252314	0.423838	0.216068	0.0461497	0.415606	0.619417	0.165658	0.350888	4.81e-10	0.496956	0.628191	0.338739	0.55954	0.565786	0.398765	0.977948	0.61836	0.687952	0.363853	0.051172	0.59949	0.248861	0.950896	0.748306	0.996203	0.310864	0.912928	0.410527	0.704463	0.388776	0.480691	0.13819	0.0833304	0.490897	0.391856	0.281074	0.559874	0.215725	0.721457	0.555197	0.723774	0.527703	0.187452	0.287314	0.689943	0.843716	0.0674295
X216449	0.800141	0.680347	0.0428855	0.302217	0.754008	0.157924	0.864346	0.155535	0.246597	0.527728	0.00316472	0.801177	0.996364	0.863295	0.730781	0.86062	0.720544	0.425668	0.248014	0.444899	0.759341	0.484326	0.993006	0.733847	0.998789	0.88509	0.95622	0.471875	0.758793	0.894521	0.710547	0.614447	0.447201	0.723691	0.787444	0.574493	0.950365	0.843284	0.767216	0.620029	0.531384	0.377825	0.284207	0.600269	0.0842156	0.839636	0.428927	0.120448	0.0201002
X216454	0.678305	0.208844	0.0276137	0.180859	0.524322	0.597911	0.852513	0.044777	0.0768211	0.347394	0.530163	0.9746	0.243302	0.28262	0.657598	0.881858	0.251575	0.174777	0.41015	0.978073	0.63056	0.109183	0.886267	0.565272	0.511929	0.667481	0.777868	0.126877	0.124881	0.758649	0.283523	0.625138	0.643187	0.456641	0.981925	0.0492722	0.32822	0.658148	0.922046	0.476389	0.605192	0.716111	0.942583	0.881475	0.17766	0.230067	0.678979	0.549236	0.206753
X216472	0.379526	0.0304913	0.114666	0.654757	0.295272	0.0660772	0.0443041	0.843293	0.159864	0.457817	0.000344831	0.32897	0.219099	0.0463458	0.294499	0.597696	0.361305	0.404689	0.963486	0.882964	0.0369226	0.68206	0.00904497	0.0824456	0.0579137	0.514574	0.0852942	0.869354	0.968243	0.451276	0.0680311	0.256098	0.334228	0.281859	0.559953	0.282936	0.121665	0.949921	0.0246688	0.858441	0.220012	0.208244	0.952763	0.426168	0.0608983	0.657852	0.255814	0.0858702	0.545089
X216569	0.749479	0.0498264	0.678944	0.0528921	0.88381	0.736761	0.827837	0.880426	0.496554	0.0470816	3.14e-12	0.261464	0.943975	0.346405	0.925789	0.8521	0.142878	0.721851	0.849661	0.981247	0.00932338	0.0763819	0.12677	0.85129	0.251058	0.446756	0.374552	0.301854	0.34925	0.0419776	0.21749	0.840595	0.426364	0.876339	0.695781	0.000791783	0.0813436	0.720731	0.462201	0.457461	0.649182	0.983529	0.164517	0.434762	0.217323	0.80968	0.394302	0.717632	0.989105
X216865	0.532827	0.105899	0.192739	0.844802	0.183697	0.471821	0.398926	0.599059	0.803648	0.260625	0.190858	0.971022	0.755017	0.504464	0.931014	0.812162	0.518816	0.361808	0.935673	0.77676	0.22551	0.269962	0.533517	0.910287	0.301459	0.302226	0.508129	0.586392	0.964896	0.54174	0.388333	0.438967	0.552181	0.122179	0.138211	0.499272	0.531514	0.931698	0.668841	0.338026	0.454864	0.261244	0.689489	0.274258	0.913428	0.516723	0.234828	0.916731	0.0393757
X216880	0.455393	0.698167	0.301214	0.433988	0.581057	0.795548	0.591594	0.065867	0.718284	0.4499	0.487256	0.608261	0.113362	0.490035	0.561523	0.524653	0.410189	0.501083	0.853998	0.65048	0.110859	0.51814	0.180495	0.268684	0.0700057	0.41891	0.192871	0.325348	0.51389	0.133884	0.102939	0.548032	0.813971	0.94174	0.956604	0.157679	0.256347	0.222323	0.747744	0.657006	0.179928	0.684255	0.986193	0.731432	0.508604	0.99094	0.862775	0.728891	0.908128
X217783	0.249663	0.466032	0.0043223	0.37289	0.810379	0.659154	0.502163	0.214177	0.963237	0.609456	0.314889	0.944915	0.403298	0.71348	0.453503	0.822999	0.72758	0.577254	0.868959	0.562893	0.909261	0.454636	0.259877	0.207375	0.03321	0.525942	0.866588	0.0742955	0.133118	0.189785	0.341147	0.0131499	0.0149181	0.827992	0.722377	0.0630366	0.00477368	0.144325	0.378473	0.304323	0.661441	0.890298	0.712451	0.434869	0.00458991	0.804961	0.117634	0.0711326	0.494112
X217784	0.264808	0.794454	0.490732	0.0791877	0.396362	0.363395	0.887331	0.598982	0.728759	0.52697	1.94e-09	0.256889	0.92916	0.24125	0.365319	0.531509	0.196883	0.313089	0.569556	0.0653409	0.0779544	0.12268	0.397622	0.503981	0.0788667	0.555056	0.348137	0.11798	0.136404	0.992901	0.727192	0.366834	0.175107	0.480805	0.990363	0.386046	0.822812	0.683572	0.983898	0.684958	0.991983	0.7206	0.205981	0.930797	0.288937	0.29944	0.312037	0.392135	0.437153
X217809	0.560979	0.355913	0.492643	0.721017	0.0335934	0.485684	0.0747369	0.0155426	0.723289	0.405543	0.011237	0.659703	0.133927	0.286826	0.944789	0.168818	0.320477	0.0156735	0.155698	0.439241	0.305538	0.544256	0.86699	0.331957	0.0351257	0.906112	0.0635257	0.0801818	0.647391	0.94877	0.045758	0.207934	0.266564	0.115259	0.4698	0.706968	0.743121	0.224284	0.969877	0.174895	0.736445	0.801407	0.548313	0.461518	0.271213	0.887476	0.560604	0.419777	0.19571
X217866	0.049726	0.377133	0.672363	0.0546252	0.67275	0.850105	0.389683	0.223017	0.790391	0.654402	0.0616782	0.149996	0.752293	0.507832	0.307132	0.0905516	0.95005	0.372999	0.977775	0.674956	0.771561	0.630098	0.770963	0.887797	0.52701	0.499465	0.642454	0.906042	0.832185	0.716606	0.952451	0.905902	0.500082	0.296529	0.405991	0.655409	0.678499	0.515131	0.900547	0.749797	0.557338	0.476613	0.790287	0.949732	0.518569	0.864869	0.369897	0.391103	0.422864
X217870	0.453587	0.225258	0.0573413	0.0952124	0.39687	0.583167	0.853608	0.260295	0.0616839	0.540276	1.61e-31	0.10027	0.950196	0.532145	0.912923	0.628539	0.805626	0.555395	0.420149	0.52691	0.0107565	0.358897	0.303082	0.913451	0.413803	0.596774	0.171437	0.327991	0.253045	0.169428	0.47714	0.286647	0.14136	0.949759	0.446771	0.571371	0.567151	0.845858	0.934493	0.250165	0.371139	0.658531	0.546394	0.301037	0.0106818	0.328714	0.211606	0.30658	0.0157405
X218441	0.289396	0.923271	0.00205114	0.0589756	0.00651707	5.06e-08	0.300024	0.658678	0.851066	0.41282	6.5e-11	0.962018	0.711464	0.778258	0.70607	0.359691	0.868547	0.37108	0.692437	0.841426	0.499974	0.146244	0.158977	0.0671056	0.998376	0.0780225	0.005888	0.376357	0.864338	0.783157	0.212369	0.276616	0.789616	0.517551	0.200602	0.0160275	0.0707952	0.0557062	0.612726	0.522016	0.590311	0.0440831	0.793833	0.882235	0.43734	0.544497	0.23425	0.0155761	0.635105
X218447	0.22481	0.837815	0.728354	0.728361	0.492587	0.0500897	0.289851	0.432775	0.61407	0.99423	5.02e-11	0.30866	0.783249	0.483358	0.935039	0.138698	0.62105	0.730784	0.571828	0.993523	0.0520354	0.0613836	0.510949	0.366009	0.897235	0.749757	0.332464	0.618679	0.993367	0.485136	0.647164	0.945773	0.499072	0.735427	0.326096	0.141209	0.873576	0.483629	0.396115	0.44158	0.33865	0.194292	0.13559	0.756453	0.0618907	0.158038	0.835798	0.193069	0.936177
X218467	0.62054	0.660761	0.0257991	0.200452	0.0676929	0.000415113	0.140008	0.181063	0.694129	0.205608	3.58e-09	0.531278	0.613401	0.536845	0.283909	0.579003	0.780108	0.20467	0.934491	0.747354	0.51786	0.0197455	0.669428	0.275491	0.783935	0.359444	0.0820897	0.0271224	0.239272	0.132624	0.262112	0.375227	0.635348	0.723417	0.67617	0.000607908	0.043285	0.0743697	0.445597	0.925895	0.702179	0.905243	0.321901	0.293263	0.455517	0.46908	0.818539	0.270439	0.699389
X218513	0.0427089	0.029053	0.400419	0.755885	0.680512	0.00392419	0.501679	0.566401	0.707964	0.537553	8.16e-12	0.556555	0.116516	0.0571192	0.109993	0.521307	0.00826959	0.285985	0.976087	0.601098	0.312518	0.0215764	0.0406103	0.0799502	0.133905	0.0184917	0.33457	0.694481	0.143802	0.326133	0.90425	0.329792	0.392555	0.21086	0.251619	0.730578	0.707612	0.852802	0.959773	0.396676	0.3928	0.137241	0.297786	0.254591	0.691417	0.45345	0.225899	0.188568	0.0417718
X218520	0.8967	0.808355	0.684322	0.957569	0.146146	0.511797	0.869243	0.231469	0.124407	0.751692	0.00224118	0.839641	0.665874	0.460298	0.575766	0.541497	0.58504	0.695036	0.535326	0.628932	0.830776	0.0833067	0.821076	0.480965	0.998653	0.990149	0.6093	0.590066	0.962178	0.928711	0.303645	0.99062	0.947881	0.815919	0.0707091	0.576158	0.734682	0.853404	0.849665	0.0596541	0.514778	0.0909703	0.324939	0.528109	0.840631	0.642257	0.778106	0.921063	0.0370005
X218550	0.0893979	0.148563	0.798253	0.82054	0.836598	0.857933	0.817528	0.971667	0.249793	0.321786	0.866921	0.898038	0.0353484	0.81993	0.818563	0.191533	0.381837	0.39684	5.28e-07	2.12e-06	0.897063	0.0306636	0.789403	0.526482	0.426183	0.326644	0.446721	6.57e-05	0.000208638	0.718118	0.779	0.591849	0.632494	0.90771	0.927283	0.134103	0.109517	0.748561	0.777827	0.273777	0.977253	0.778583	0.713489	0.441367	0.79523	0.63217	0.798352	0.857259	0.228937
X218556	0.200252	0.186189	0.202911	0.159815	0.216218	0.186309	0.533564	0.403273	0.000434803	7.6e-08	0.00014507	0.845447	0.93317	0.971826	0.978296	0.781416	0.858967	0.326831	0.0503139	0.605715	0.0826762	0.0388125	0.940368	0.949012	0.425717	0.429667	0.259293	0.255496	0.156052	0.376177	0.772221	0.978896	0.797278	0.961774	0.747895	0.642995	0.105437	0.333368	0.367051	0.465863	0.263151	0.669569	0.37967	0.483699	0.180586	0.108506	0.438475	0.614275	0.342661
X218615	0.584824	0.58776	0.879378	0.474968	0.33971	0.0503302	0.474017	0.364038	0.746781	0.369809	2.42e-17	0.160136	0.925182	0.296431	0.272119	0.671679	0.850939	0.877643	0.997136	0.948417	0.993414	0.593387	0.776863	0.661766	0.770802	0.172018	0.447768	0.694585	0.580207	0.771384	0.538396	0.759447	0.0236001	0.128909	0.349345	0.521709	0.216568	0.629892	0.18734	0.48196	0.0899396	0.169351	0.267404	0.504189	0.240979	0.649099	0.0524409	0.0309599	0.00735907
X218681	0.80391	0.811863	0.480408	0.806302	0.584006	0.000328753	0.051371	0.392203	0.616186	0.728353	0.00274089	0.741331	0.878428	0.81594	0.11181	0.969613	0.515358	0.675797	0.816007	0.622336	0.493839	0.507336	0.402977	0.236021	0.14919	0.63791	0.498778	0.078527	0.147746	0.316408	0.503294	0.404016	0.0872997	0.537105	0.979986	0.39604	0.793388	0.352179	0.789211	0.96752	0.437821	0.207711	0.462772	0.0818801	0.580026	0.308412	0.936965	0.912676	0.300622
X218683	0.522495	0.98116	0.215829	0.177143	0.31965	0.0489363	0.350676	0.193352	0.215069	0.866789	0.401156	0.624962	0.164185	0.831389	0.929373	0.187916	0.878318	0.72011	0.202798	0.473559	0.618098	0.376477	0.137268	0.21402	0.78239	0.570037	0.786042	0.933077	0.556902	0.71153	0.158036	0.16419	0.0352497	0.287629	0.306442	0.644343	0.081826	0.562498	0.562649	0.535928	0.447182	0.451927	0.638261	0.741899	0.00189025	0.65899	0.969617	0.385914	0.0869477
X218687	0.905874	0.595832	0.51207	0.261303	0.901787	0.690016	0.612645	0.271819	0.427664	0.742346	0.00269561	0.113605	0.894235	0.555159	0.826727	0.40964	0.578446	0.541189	0.256053	0.877311	0.623105	0.971847	0.364614	0.486842	0.883354	0.407759	0.819073	0.844905	0.359569	0.318813	0.257005	0.163706	0.0489645	0.36242	0.738696	0.852825	0.111003	0.0615607	0.22819	0.886668	0.749984	0.534185	0.826774	0.418837	0.132695	0.776915	0.780481	0.872801	0.367863
X218688	0.558969	0.82114	0.234865	0.237391	0.0391268	0.0383757	0.308537	0.319809	0.179164	0.574172	4.71e-06	0.424958	0.134087	0.0353835	0.104365	0.762593	0.448687	0.951626	0.533544	0.536814	0.329448	0.475641	0.683381	0.243135	0.855456	0.816202	0.481302	0.835884	0.957944	0.884171	0.346242	0.378973	0.361761	0.339579	0.57329	0.111533	0.327763	0.534301	0.486374	0.873785	0.891125	0.509388	0.801118	0.999136	0.64389	0.689891	0.477634	0.999477	0.546847
X218693	0.121231	0.449738	0.755772	0.374442	0.796413	0.10595	0.103908	0.12898	0.119796	0.39507	1.22e-11	0.186751	0.786483	0.380048	0.992548	0.999549	0.847324	0.608891	0.251271	0.748399	0.0179405	0.0730115	0.982182	0.849222	0.0172525	0.118449	0.0760709	0.505703	0.243642	0.263282	0.810496	0.548901	0.00714193	0.917577	0.834318	0.00199631	0.0958568	0.553742	0.47353	0.548625	0.751252	0.544549	0.509109	0.2857	0.694903	0.118607	0.737096	0.594914	0.637181
X218699	0.492733	0.603877	0.139949	0.570231	0.657456	0.424286	0.66883	0.499977	0.533233	0.69774	0.000564697	0.119727	0.623972	0.278015	0.522653	0.6722	0.593519	0.916255	0.328224	0.722722	0.892331	0.328542	0.273949	0.634642	0.850193	0.371219	0.302974	0.450838	0.961089	0.806727	0.388432	0.229044	0.0914219	0.335055	0.919443	0.19986	0.972454	0.542918	0.42874	0.71869	0.538738	0.565423	0.395741	0.322103	0.0354071	0.236691	0.509497	0.835909	0.701165
X218702	0.352345	0.392131	0.78665	0.259011	0.860618	0.724841	0.599239	0.851733	0.141731	0.453833	0.0606585	0.771268	0.679029	0.14224	0.0657226	0.54255	0.904471	0.802583	0.399955	0.428215	0.4411	0.482613	0.192343	0.0503759	0.869883	0.330721	0.491712	0.52969	0.657488	0.281191	0.889239	0.282672	0.203969	0.957429	0.827902	0.559768	0.386814	0.218198	0.250969	0.847308	0.126376	0.212091	0.24769	0.161786	0.151038	0.344885	0.0681805	0.167974	0.634673
X218708	0.326974	0.337028	0.516937	0.292263	0.71533	0.936598	0.790078	0.57395	0.556614	0.0471084	0.884959	0.884815	0.7641	0.910079	0.56833	0.828108	0.702758	0.85115	0.23614	0.443419	0.923933	0.41851	0.440332	0.835273	0.281592	0.501339	0.908698	0.504855	0.578369	0.377115	0.992342	0.106719	0.913339	0.553061	0.312787	0.789044	0.251703	0.0136376	0.744934	0.386638	0.686039	0.489391	0.560694	0.133684	0.967856	0.66701	0.648083	0.516446	0.110978
X218710	0.465149	0.594744	0.937526	0.229286	0.0485999	0.931597	0.316368	0.920385	0.000480872	0.674274	0.000999206	0.765725	0.281206	0.237233	0.576223	0.0438791	0.507162	0.116659	0.899301	0.821204	0.220882	0.13938	0.481405	0.215094	0.824422	0.628928	0.736596	0.589469	0.578328	0.394358	0.878363	0.925824	0.487372	0.485707	0.122612	0.473169	0.846385	0.566062	0.123954	0.757812	0.918652	0.711388	0.336258	0.818784	0.223387	0.450103	0.287677	0.376172	0.753697
X218728	0.847298	0.821886	0.170185	0.209147	0.15485	0.813448	0.140138	0.865741	0.439165	0.785857	1.9e-20	0.558786	0.829272	0.163434	0.32205	0.360193	0.701341	0.981365	0.725913	0.77868	0.563293	0.8128	0.264838	0.375865	0.644504	0.918191	0.332635	0.547851	0.241787	0.406382	0.822736	0.220895	0.521813	0.210299	0.586586	0.174908	0.305304	0.0388547	0.667604	0.2023	0.836296	0.806753	0.701561	0.413	0.32669	0.690583	0.606946	0.218823	0.107741
X218739	0.399113	0.600096	0.0263754	0.617867	0.796706	0.327156	0.448885	0.0081385	0.962898	0.344092	0.0999869	0.0223009	0.774187	0.709557	0.83583	0.178647	0.14055	0.166135	0.228801	0.248073	0.000283064	0.860794	0.611049	0.359998	0.43219	0.139446	0.140279	0.182701	0.175279	0.00149083	0.633646	0.884344	0.900363	0.888017	0.444879	0.0183825	0.0374293	0.543803	0.0101629	0.436355	0.239266	0.559441	0.276353	0.314345	0.749805	0.0585432	0.839668	0.821016	0.533997
X218759	0.631994	0.92938	0.0314616	0.277174	0.223031	8.4e-06	0.193131	0.261985	0.94018	0.414998	3.07e-07	0.341692	0.637687	0.955921	0.562959	0.748147	0.670136	0.290772	0.894586	0.458779	0.568113	0.0255314	0.38851	0.233119	0.615402	0.38966	0.212832	0.0460049	0.165135	0.0694462	0.173923	0.528585	0.678854	0.427316	0.670513	0.00341255	0.125632	0.136772	0.460364	0.776916	0.537254	0.7837	0.462038	0.571685	0.73585	0.48144	0.595916	0.259776	0.811752
X218767	0.781791	0.614767	0.235571	0.146008	0.785629	0.00136314	0.174636	0.782323	0.346862	0.828904	2.14e-05	0.384663	0.733863	0.40047	0.24125	0.0475545	0.642579	0.726621	0.928984	0.893141	0.147355	0.839077	0.967066	0.460406	0.370696	0.344024	0.245683	0.732116	0.532347	0.528655	0.299465	0.745949	0.879427	0.16738	0.334555	0.594459	0.779678	0.739091	0.570237	0.814495	0.443465	0.241893	0.261011	0.47517	0.146147	0.438997	0.3271	0.835196	0.0114008
X218768	0.227186	0.221422	0.610452	0.118375	0.297571	0.502625	0.253611	0.260682	0.738182	0.83855	0.0214356	0.385243	0.955419	0.452918	0.123353	0.0905627	0.12129	0.189187	0.718077	0.737641	0.218802	0.461256	0.254924	0.763453	0.529418	0.591379	0.443077	0.0232719	0.0733376	0.753796	0.96571	0.415097	0.0536184	0.983438	0.993371	0.0744211	0.280363	0.962927	0.552872	0.503462	0.326876	0.886721	0.333605	0.683462	0.42832	0.78201	0.0318469	0.139914	0.286998
X218787	0.440007	0.725214	0.0728274	0.669307	0.506852	0.480493	0.868441	0.334446	0.159972	0.746007	1.45e-41	0.251023	0.941442	0.824162	0.916332	0.650941	0.176295	0.698779	0.581642	0.342922	0.242996	0.988196	0.201488	0.878143	0.514712	0.357715	0.761324	0.382025	0.607565	0.342009	0.718321	0.295721	0.501526	0.802757	0.665408	0.785996	0.252206	0.618325	0.903295	0.866539	0.749407	0.683271	0.208632	0.36087	0.332921	0.899768	0.223235	0.593169	0.330868
X218795	0.230586	0.370124	0.831923	0.404899	0.578628	0.973671	0.189616	0.592714	0.117557	0.0960099	3.46e-11	0.808117	0.188961	0.525317	0.0478802	0.122595	0.19835	0.691	0.680847	0.135596	0.015914	0.906991	0.56929	0.0748446	0.448094	0.032664	0.310888	0.368186	0.0214189	0.257649	0.351089	0.718579	0.439783	0.59836	0.899342	0.668184	0.904279	0.374395	0.216239	0.493682	0.110081	0.024567	0.746623	0.293888	0.170436	0.950765	0.0488422	0.0259279	0.928075
X218798	0.766721	0.610154	0.551313	0.365969	0.815881	0.799364	0.203943	0.919605	0.935743	0.394609	0.0103987	0.270356	0.591105	0.129632	0.430657	0.0926201	0.668429	0.526041	0.4713	0.416264	0.256423	0.805383	0.789293	0.313161	0.88582	0.50727	0.400997	0.696613	0.371496	0.883902	0.520275	0.536061	0.127931	0.241098	0.655119	0.775212	0.974917	0.0378078	0.74927	0.792351	0.931002	0.829817	0.899288	0.458299	0.730104	0.842175	0.621128	0.945496	0.735735
X218835	0.861276	0.933129	0.935626	0.499951	0.239142	0.00679252	0.771972	0.983118	0.0808024	0.897371	0.270711	0.956495	0.918587	0.257722	0.361535	0.348426	0.375566	0.905011	0.0651886	0.529994	0.99728	0.480572	0.31083	0.483265	0.894124	0.55179	0.920624	0.598708	0.867221	0.930961	0.718534	0.0280552	0.444673	0.0955524	0.43063	0.747219	0.857001	0.942954	0.583089	0.715321	0.585851	0.747085	0.481751	0.155707	0.0454177	0.807381	0.883048	0.871498	0.00920225
X218860	0.966713	0.980233	0.995238	0.841317	0.706185	0.399253	0.00950176	0.0479368	0.995935	0.508132	0.455601	0.874623	0.426509	0.509912	0.572104	0.523392	0.37971	0.125312	0.585143	0.353921	0.908224	0.680901	0.541431	0.0447216	0.207014	0.55541	0.917155	0.102744	0.0241097	0.629233	0.116801	0.97341	0.952947	0.697911	0.372159	0.816369	0.125133	0.257601	0.43686	0.0917942	0.583429	0.269998	0.0862132	0.184281	0.0284117	0.0517601	0.92596	0.301287	0.149925
X219021	0.860065	0.569325	0.187546	0.918308	0.33945	0.604955	0.536789	0.230108	0.447472	0.264346	1.81e-11	0.413959	0.27726	0.0598229	0.830203	0.98165	0.00700682	0.286212	0.19187	0.499092	0.00693387	0.258016	0.96169	0.902079	0.117962	0.0822428	0.490001	0.963071	0.933736	0.0411201	0.327194	0.836826	0.839143	0.177398	0.777693	0.0190318	0.0819318	0.846701	0.257432	0.506269	0.112178	0.0856916	0.648679	0.316139	0.372315	0.489581	0.204422	0.0547872	0.431284
X219032	0.429221	0.379516	0.388019	0.346791	0.354884	0.684005	0.353954	0.687043	0.960091	0.731363	0.976265	0.479537	0.893811	0.336955	0.0833249	0.615769	0.29032	0.81082	0.478004	0.226943	0.562955	0.179198	0.0382011	0.77505	0.43806	0.906536	0.354114	0.0606045	0.19466	0.781928	0.177471	0.250575	0.129343	0.507407	0.794668	0.00297049	0.00292267	0.920784	0.55153	0.357317	0.833914	0.898702	0.850753	0.994294	0.580354	0.145263	0.341215	0.341295	0.994645
X220005	0.393095	0.292871	0.758003	0.690284	0.37347	0.175532	0.620119	0.0883412	0.227228	0.46379	0.188215	0.812587	0.631781	0.879718	0.57942	0.877999	0.832775	0.95233	0.848593	0.59853	0.928345	0.488225	0.413758	0.566307	0.967577	0.646873	0.550983	0.464905	0.728125	0.841742	0.657898	0.729106	0.970796	0.752303	0.64031	0.933257	0.892541	0.71657	0.596399	0.981868	0.898871	0.893307	0.772091	0.805226	0.755764	0.563386	0.880237	0.242123	0.513974
X220009	0.0267075	0.470001	0.884953	0.587481	0.436103	0.295348	0.629217	0.859426	0.39877	0.755482	0.399477	0.963975	0.937508	0.108684	0.43458	0.0325159	0.0346186	0.669478	0.338589	0.968822	0.0871746	0.386224	0.149418	0.868362	0.34688	0.0116543	0.0592238	0.479438	0.750946	0.0813237	0.55152	0.622397	0.642789	0.398314	0.752831	0.134244	0.221072	0.821504	0.791863	0.67837	0.736646	0.707246	0.0755355	0.546021	0.511193	0.69744	0.17357	0.614837	0.23839
X220011	0.317043	0.546255	0.977127	0.634592	0.361311	0.719539	0.429805	0.137643	0.900394	0.420852	0.000610863	0.831274	0.856258	0.0831	0.169252	0.212487	0.927065	0.578149	0.721555	0.892439	0.563877	0.812758	0.708352	0.548865	0.730471	0.660221	0.774556	0.854103	0.746997	0.554667	0.681413	0.705705	0.267444	0.374175	0.700418	0.930276	0.721809	0.694213	0.443115	0.949673	0.862852	0.882969	0.359623	0.951479	0.444842	0.293214	0.288695	0.832296	0.443141
X220015	0.484411	0.413111	0.0483353	0.142528	0.583124	0.506151	0.18043	0.0576724	0.163645	0.991917	4.39e-09	0.305367	0.205613	0.618012	0.707455	0.225429	0.896873	0.927306	0.747054	0.528688	0.197428	0.297657	0.158683	0.368668	0.264247	0.204425	0.87276	0.969503	0.728464	0.125219	0.0250194	0.0251697	0.937817	0.0192051	0.730032	0.466221	0.429544	0.588641	0.933435	0.566449	0.186479	0.259732	0.930012	0.90115	0.0494719	0.622664	0.108709	0.0672514	0.041713
X220103	0.596425	0.662232	0.133572	0.98316	0.599715	0.950101	0.571036	0.977187	0.450731	0.246257	7.14e-09	0.573331	0.832809	0.457235	0.762245	0.527225	0.222037	0.385865	0.36813	0.960612	0.591631	0.849466	0.672359	0.73871	0.358171	0.244245	0.385891	0.436783	0.287969	0.736595	0.75637	0.792633	0.592854	0.791919	0.934865	0.0645258	0.297165	0.797633	0.81756	0.18102	0.766443	0.428754	0.581956	0.388546	0.969204	0.930223	0.786349	0.340629	0.21312
X220143	0.243154	0.955113	0.102504	0.573754	0.681729	0.678268	0.423883	0.818851	0.998384	0.620708	0.305773	0.511755	0.161915	0.267786	0.0706149	0.105887	0.0018272	0.0555898	0.646634	0.087953	0.490797	0.294365	0.629745	0.315077	0.652609	0.379486	0.552693	0.669425	0.3544	0.318971	0.028598	0.122921	0.0559806	0.00565137	0.258656	0.830693	0.684661	0.935696	0.940655	0.823382	0.852162	0.630718	0.379455	0.0939537	0.0211821	0.218958	0.620058	0.963526	0.444557
X220144	0.128133	0.888901	0.433115	0.611234	0.77988	0.264927	0.240475	0.970505	0.808026	0.405789	0.000443793	0.812173	0.0381627	0.598748	0.510908	0.0535266	0.0316083	0.0406614	0.462043	0.269127	0.0091467	0.000207914	0.880326	0.048819	0.854221	0.667041	0.269685	0.0795778	0.584175	0.870457	0.247198	0.0337891	0.0584468	0.326114	0.782925	0.15826	0.698291	0.160915	0.369806	0.615817	0.68659	0.154908	0.801627	0.312621	0.827876	0.29099	0.647855	0.102501	0.632034
X220230	0.305187	0.66191	0.659129	0.260595	0.353105	0.039389	0.0713611	0.0376913	0.708645	0.160781	1.6e-09	0.914454	0.660165	0.074638	0.0547659	0.58205	0.306398	0.921007	0.992457	0.83557	0.583017	0.378447	0.976573	0.889898	0.347961	0.800651	0.310995	0.187234	0.399845	0.628477	0.10995	0.284026	0.396095	0.23824	0.400652	0.0791028	0.195959	0.919319	0.70687	0.672547	0.499644	0.487389	0.407834	0.249946	0.237241	0.431491	0.648927	0.532253	0.0484366
X220233	0.782212	0.16857	0.0405865	0.885138	0.831531	0.604047	0.872983	0.713585	0.27703	0.209678	0.000219998	0.0891593	0.206479	0.085122	0.601978	0.249651	0.575572	0.53312	0.685718	0.559324	0.251412	0.961577	0.480721	0.443635	0.656726	0.326842	0.803373	0.0501003	0.089359	0.975573	0.524853	0.773324	0.327819	0.795341	0.641713	0.0134475	0.0115596	0.924634	0.598848	0.764057	0.712798	0.652186	0.57722	0.950594	0.841915	0.945597	0.303496	0.553841	0.305334
X221568	0.0221828	0.45729	0.0422949	0.237425	0.414351	0.280769	0.21416	0.906899	0.322518	0.509784	1.31e-08	0.0583835	0.965938	0.647674	0.397814	0.524911	0.758632	0.736079	0.426088	0.987483	0.298153	0.290598	0.928349	0.734455	0.926753	0.574691	0.723351	0.509626	0.942318	0.636033	0.756647	0.512152	0.904941	0.825575	0.798469	0.0315863	0.613232	0.994315	0.37391	0.716505	0.0291794	0.0648939	0.892704	0.263258	0.0216938	0.55193	0.0952461	0.0204749	0.153473
X221569	0.637758	0.00988282	0.00267077	0.672331	0.299778	0.746276	0.703661	0.916275	0.731186	0.672267	3.21e-14	0.199406	0.41385	0.306334	0.589367	0.0866616	0.949889	0.973561	0.660354	0.91392	0.307774	0.132508	0.173216	0.847894	0.251442	0.475242	0.613567	0.305558	0.186471	0.82984	0.0175369	0.435173	0.444582	0.638069	0.602103	0.242523	0.648716	0.839703	0.943044	0.477939	0.68554	0.87848	0.682655	0.568787	0.0158168	0.693042	0.280676	0.383441	0.703879
X221670	0.0135569	0.48668	0.253279	0.959917	0.587225	0.933399	0.0697312	0.0203235	0.504462	0.112312	4.31e-06	0.438725	0.838306	0.291349	0.385336	0.332473	0.990874	0.508468	0.850941	0.937114	0.120633	0.444862	0.700064	0.634493	0.312797	0.31078	0.936824	0.780604	0.876018	0.603558	0.832101	0.557667	0.526795	0.351897	0.638723	0.924347	0.906089	0.874829	0.346696	0.14037	0.188114	0.198225	0.0749891	0.00499589	0.300555	0.222399	0.589455	0.409242	0.947319
X222029	0.976855	0.779217	0.741943	0.0326009	0.286715	0.406755	0.524002	0.43219	0.818667	0.575259	0.703706	0.0532952	0.593255	0.796148	0.566407	0.352951	0.636446	0.974908	0.685107	0.943935	0.164342	0.819881	0.921612	0.519043	0.717441	0.453016	0.227678	0.565861	0.89552	0.34866	0.360033	0.150078	0.171945	0.383721	0.737693	0.76407	0.665174	0.171072	0.925095	0.586145	0.540882	0.353365	0.882787	0.91319	0.0629947	0.638591	0.458385	0.428944	0.264201
X222036	0.111223	0.422942	0.0553771	0.466525	0.232486	0.252725	0.193803	0.419156	0.33478	0.118701	1.79e-10	0.0994237	0.515453	0.827663	0.928028	0.970432	0.474557	0.63712	0.559986	0.709621	0.201559	0.0988602	0.802084	0.489294	0.947378	0.55056	0.591776	0.261638	0.435775	0.768471	0.595352	0.218128	0.745565	0.332541	0.955383	0.0131133	0.728453	0.754272	0.388081	0.694142	0.034433	0.0437232	0.605503	0.196569	0.00988287	0.409456	0.140038	0.040125	0.113066
X222099	0.177553	0.4618	0.997555	0.550101	0.471084	0.456566	0.299621	0.537177	0.472689	0.69833	0.053575	0.735619	0.685556	0.64864	0.712278	0.76947	0.798018	0.599426	0.665252	0.0848264	0.940011	0.267887	0.303997	0.592349	0.186018	0.430119	0.740244	0.710267	0.283079	0.443982	0.658719	0.652932	0.634709	0.368382	0.916534	0.655179	0.643157	0.716975	0.369399	0.536049	0.484509	0.666686	0.778506	0.547521	0.531562	0.504429	0.594879	0.619799	0.121829
X222115	0.550045	0.854545	0.582884	0.9245	0.711415	0.0770918	0.97658	0.584612	0.656532	0.404677	1.41e-05	0.290119	0.855904	0.802278	0.953123	0.731783	0.415492	0.400601	0.531285	0.664343	0.652914	0.198146	0.144623	0.861736	0.417807	0.718566	0.385727	0.674899	0.444718	0.601702	0.535786	0.297036	0.73728	0.968234	0.350661	0.137616	0.433501	0.244008	0.14795	0.930025	0.736719	0.458277	0.599665	0.180086	0.335603	0.665139	0.83495	0.896702	0.164108
X222169	0.468497	0.771677	0.0869289	0.313143	0.858734	0.983414	0.604534	0.746737	0.44612	0.275171	0.847601	0.432899	0.388696	0.694877	0.765976	0.0577818	0.00646217	0.223561	0.153666	0.753235	0.273403	0.164126	0.274872	0.101282	0.551086	0.134845	0.419332	0.0745627	0.227119	0.334843	0.632651	0.181008	0.519961	0.0404207	0.0477265	0.709813	0.29898	0.765766	0.99461	0.971888	0.0476793	0.424954	0.384479	0.783107	0.276816	0.74106	0.866665	0.97393	0.604885
X222199	0.118914	0.136524	0.315091	0.899084	0.548751	0.286879	0.186428	0.477067	0.530534	0.341321	1.38e-07	0.340565	0.24196	0.27643	0.963318	0.48297	0.439891	0.337428	0.322834	0.282774	0.0418871	0.584451	0.578593	0.541122	0.957445	0.760333	0.326299	0.379482	0.132191	0.0261826	0.00552813	0.29278	0.793231	0.903624	0.36836	0.00421326	0.113709	0.906776	0.479726	0.754963	0.779016	0.995854	0.121229	0.378387	0.588854	0.26327	0.86673	0.434707	0.0292924
X223120	0.173377	0.631286	0.324304	0.339112	0.452227	0.00534417	0.00108205	0.063299	0.583822	0.967811	1.76e-07	0.792363	0.142588	0.430882	0.705707	0.891525	0.614199	0.63021	0.151346	0.521587	0.188466	0.472632	0.281633	0.0456376	0.054673	0.271518	0.139607	0.191198	0.766481	0.792808	0.179866	0.119861	0.0862369	0.654708	0.287913	0.478977	0.218246	0.00066701	0.316368	0.358803	0.368575	0.619695	0.816394	0.763129	0.0969755	0.130023	0.806828	0.784203	0.444094
X223500	0.230967	0.227025	0.197556	0.420452	0.399815	0.487848	0.29909	0.0935713	0.977351	0.764651	0.0364876	0.434783	0.800523	0.302346	0.331322	0.471977	0.407499	0.505168	0.369673	0.425219	0.238815	0.985273	0.122424	0.706548	0.946245	0.484241	0.993799	0.488792	0.410686	0.943735	0.906412	0.301132	0.781234	0.250987	0.366839	0.975151	0.895334	0.776492	0.958293	0.605074	0.936856	0.267995	0.116454	0.975587	0.125571	0.762585	0.113127	0.221045	0.0867595
X223501	0.724218	0.0992296	0.0124209	0.234571	0.248978	0.753944	0.140526	0.267959	0.259341	0.717751	9.86e-15	0.376109	0.222899	0.40357	0.541349	0.275809	0.644758	0.71887	0.0816589	0.256515	0.0152441	0.180375	0.157758	0.320846	0.166262	0.563614	0.580761	0.299323	0.27864	0.0347321	0.101	0.00374137	0.454397	0.500161	0.733499	0.484648	0.0838694	0.256292	0.606083	0.213389	0.957701	0.441256	0.158079	0.391918	0.000862484	0.810074	0.762235	0.482059	0.000262995
X223521	0.977114	0.352985	0.927223	0.0715466	0.0815189	0.275626	0.624445	0.802227	0.181741	0.681303	0.849185	0.66965	0.701182	0.452802	0.509244	0.81027	0.627649	0.839472	0.724573	0.444429	0.265045	0.879112	0.762655	0.812477	0.490121	0.941132	0.606377	0.579457	0.579089	0.440312	0.395376	0.327897	0.684668	0.755951	0.579495	0.819299	0.808191	0.654187	0.646614	0.0998395	0.442211	0.344285	0.848605	0.93752	0.155186	0.182393	0.24807	0.41758	0.728335
X223531	0.178308	0.158373	0.0733073	0.639195	0.597307	0.662804	0.0849118	0.81871	0.131064	0.819316	4.58e-35	0.933579	0.923065	0.714054	0.427527	0.115122	0.350431	0.109475	0.874357	0.935535	0.0575785	0.960738	0.569182	0.461465	0.521566	0.935519	0.282773	0.852889	0.690826	0.28671	0.287922	0.27273	0.764332	0.630631	0.674177	0.211886	0.426263	0.542399	0.501226	0.399706	0.89038	0.524592	0.20634	0.128836	0.36485	0.115324	0.615068	0.549043	0.0576279
X223597	0.866522	0.987169	0.715851	0.325613	0.463604	0.114815	0.43337	0.322915	0.842036	0.164328	0.168334	0.528728	0.844404	0.162833	0.184747	0.923104	0.377659	0.598194	0.20731	0.841616	0.924061	0.0303265	0.707546	0.150807	0.977654	0.840955	0.615949	0.804533	0.485302	0.214224	0.22617	0.706652	0.751103	0.300735	0.837929	0.231584	0.585054	0.920654	0.655388	0.38001	0.412314	0.598589	0.120817	0.912015	0.0548624	0.114794	0.180208	0.677837	0.070614
X223938	0.847316	0.379232	0.00584963	0.107303	0.709339	0.860833	0.492772	0.300696	0.974418	0.832721	4.55e-22	0.469475	0.304593	0.228148	0.628267	0.164135	0.447697	0.848105	0.114649	0.33435	0.359846	0.63938	0.134164	0.0997376	0.370214	0.125964	0.311467	0.865402	0.593762	0.413978	0.820788	0.156453	0.791	0.457496	0.917357	0.192142	0.513565	0.472444	0.826863	0.520355	0.921977	0.844832	0.478479	0.438077	0.435051	0.368586	0.733474	0.335403	0.0426749
X224035	0.194315	0.86511	0.304008	0.598952	0.242195	0.191577	0.906688	0.820788	0.586679	0.296419	8.29e-13	0.558009	0.844884	0.0284999	0.0147973	0.713567	0.0211389	0.212093	0.153721	0.964476	0.269523	0.618178	0.0683875	0.428683	0.183666	0.0642281	0.671414	0.328201	0.295335	0.680003	0.793378	0.101205	0.342412	0.784836	0.437353	0.337408	0.311194	0.796603	0.449586	0.519832	0.0581334	0.108641	0.822209	0.510291	0.0409624	0.600662	0.580975	0.417722	0.118935
X224551	0.21392	0.217097	0.432241	0.750384	0.898723	0.242829	0.511562	0.856947	0.0171401	0.0369252	0.0188266	0.165004	0.315162	0.322192	0.893515	0.796305	0.416001	0.325144	0.988299	0.279993	0.964022	0.216867	0.173915	0.149798	0.74744	0.724557	0.885168	0.411636	0.773723	0.670073	0.679605	0.828067	0.139716	0.783001	0.762441	0.576286	0.586645	0.0883582	0.974199	0.286609	4.93e-05	0.000232475	0.234774	0.615838	0.0063769	0.138196	1.93e-05	4.32e-06	0.00941051
X224571	0.718412	0.22028	0.0524297	0.250778	0.848018	0.928631	0.237731	0.0539731	0.347107	0.557486	7.45e-14	0.298173	0.412017	0.153107	0.968749	0.228228	0.37958	0.587062	0.1691	0.323498	0.0106647	0.317284	0.253337	0.248451	0.404244	0.652462	0.975631	0.42307	0.253124	0.0622496	0.830612	0.0363958	0.39348	0.934117	0.647542	0.248127	0.0361284	0.41011	0.499914	0.203276	0.534864	0.976667	0.382015	0.523729	0.0106111	0.848515	0.413428	0.919275	0.00410049
X224574	0.945484	0.641727	0.393313	0.859729	0.328406	0.291275	0.691278	0.970017	0.830813	0.597139	0.00843966	0.32448	0.472921	0.748433	0.369766	0.0744678	0.266717	0.172575	0.910498	0.809962	0.553819	0.620942	0.31088	0.893376	0.71795	0.560634	0.836589	0.356647	0.488276	0.958785	0.816088	0.105169	0.165021	0.671236	0.688467	0.589139	0.484195	0.0702863	0.0726057	0.978266	0.436501	0.975214	0.111859	0.91978	0.905193	0.804867	0.490114	0.46074	0.0198884
X224616	0.822484	0.283975	0.428829	0.864936	0.931217	0.45976	0.456731	0.791806	0.925387	0.902967	0.865482	0.578293	0.745624	0.209573	0.579319	0.715344	0.685646	0.707472	0.913585	0.321103	0.702341	0.695254	0.558788	0.893491	0.58795	0.903283	0.728924	0.70457	0.961218	0.243528	0.0641608	0.460142	0.432803	0.495228	0.933394	0.930779	0.416063	0.0894407	0.531157	0.864558	0.883302	0.956554	0.755909	0.515113	0.977641	0.754172	0.91403	0.384371	0.93579
X224627	0.521113	0.474816	0.583834	0.695743	0.986324	0.942654	0.61306	0.876338	0.487143	0.367477	0.776469	0.176157	0.676748	0.843925	0.536146	0.672515	0.677025	0.225882	0.790362	0.321326	0.072289	0.246503	0.444826	0.306165	0.668916	0.868005	0.719726	0.420118	0.842097	0.985232	0.975774	0.511571	0.753596	0.127608	0.0105604	0.733769	0.710358	0.163273	0.696637	0.322344	0.834762	0.906537	0.9142	0.885948	0.638794	0.0807636	0.148679	0.0292048	0.725517
X224633	0.0582757	0.387538	0.166746	0.177369	0.726518	0.665273	0.0802171	0.48892	0.660569	0.569088	7.92e-05	0.687303	0.526548	0.0227553	0.0666268	0.118491	0.238344	0.861282	0.377267	0.518633	0.01855	0.756855	0.29173	0.184548	0.898811	0.289444	0.368243	0.8364	0.234545	0.0259623	0.684773	0.139729	0.178325	0.111373	0.350694	0.898579	0.503299	0.550698	0.205273	0.481249	0.0424586	0.00141859	0.723421	0.59619	0.633358	0.225397	0.107741	0.00429231	0.747077
X224644	0.434765	0.829574	0.689235	0.131789	0.173852	0.00571013	0.0567779	0.181491	0.843953	0.761455	0.092328	0.948578	0.146786	0.960802	0.835363	0.180463	0.301844	0.255049	0.757588	0.635493	0.56088	0.714234	0.739184	0.6407	0.074749	0.340448	0.915545	0.279493	0.113207	0.873535	0.177095	0.326431	0.775632	0.310014	0.5859	0.773361	0.8886	0.840466	0.605832	0.30591	0.0583956	0.00116829	0.110221	0.00622566	0.385591	0.836901	0.134242	0.000200248	0.113767
X224790	0.579805	0.29628	0.0331782	0.988349	0.373468	0.738604	0.950226	0.807594	0.450511	0.471691	1.83e-08	0.0553226	0.104474	0.220628	0.890552	0.397734	0.738142	0.234973	0.542681	0.603195	0.400759	0.897652	0.505931	0.867252	0.729862	0.547459	0.17844	0.68902	0.464023	0.612498	0.568666	0.45772	0.883704	0.513304	0.70662	0.404204	0.554184	0.357775	0.980089	0.0823628	0.286101	0.295588	0.799106	0.479015	0.734942	0.139753	0.198195	0.367569	0.727123
X224843	0.418042	0.138092	0.985253	0.804863	0.944401	0.183323	0.181987	0.150046	0.71812	0.774956	6.34e-07	0.990313	0.893204	0.237678	0.492813	0.326153	0.0526709	0.0241591	0.131393	0.332084	0.794732	0.838251	0.773016	0.648338	0.939249	0.732242	0.99516	0.230455	0.761478	0.8537	0.474323	0.739604	0.314058	0.987136	0.792921	0.822998	0.962081	0.287351	0.158823	0.54721	0.741571	0.886499	0.286732	0.641158	0.839398	0.354958	0.423001	0.456055	0.921055
X224859	0.63829	0.513492	0.525514	0.00470209	0.95601	0.416113	0.645768	0.710406	0.0457525	0.301036	7.78e-18	0.779264	0.669307	0.0185484	0.272651	0.924038	0.988445	0.736464	0.909533	0.636131	0.818613	0.394212	0.304442	0.455004	0.875287	0.568314	0.0597332	0.67365	0.950804	0.247326	0.0990325	0.906249	0.932776	0.981482	0.702139	0.833334	0.355295	0.0637475	0.53147	0.420801	0.727413	0.883256	0.40869	0.880662	0.47429	0.58824	0.951851	0.364359	0.38107
X225283	0.553746	0.57723	0.23665	0.712048	0.952943	0.132589	0.449192	0.665366	0.277879	0.697927	0.0787332	0.18855	0.614431	0.208166	0.190949	0.334166	0.98986	0.846415	0.51506	0.96739	0.54852	0.749511	0.809721	0.861262	0.980173	0.868166	0.820112	0.388482	0.701995	0.974974	0.163877	0.237916	0.904039	0.765198	0.877663	0.663886	0.974809	0.16345	0.177574	0.619466	0.0250387	0.120581	0.922569	0.0781377	0.00134316	0.841395	0.0074253	0.133862	0.337005
X225387	0.461668	0.726623	0.0557003	0.155959	0.692645	0.071043	0.825558	0.256137	0.259952	0.117774	0.0571728	0.808303	0.719544	0.620933	0.806088	0.33981	0.507929	0.436459	0.15478	0.13264	0.565844	0.825059	0.925456	0.732356	0.614025	0.777761	0.391486	0.75574	0.354383	0.492442	0.403192	0.134363	0.377826	0.312372	0.809041	0.303121	0.480161	0.735947	0.384223	0.318548	0.563747	0.417554	0.96082	0.491811	0.0387111	0.571297	0.542108	0.55445	0.0397288
X225481	0.0676757	0.554106	0.228133	0.677134	0.516076	0.204424	0.0466085	0.639621	0.141703	0.378059	0.0305809	0.632531	0.221177	0.00172136	0.548152	0.0570166	0.167548	0.618433	0.320283	0.682613	0.0374662	0.822582	0.0012066	0.423783	0.0816589	0.0147668	0.174775	0.158157	0.932472	0.0185149	0.16532	0.447061	0.686673	0.186004	0.827111	0.891156	0.957708	0.459666	0.863886	0.0858413	0.352543	0.511712	0.348473	0.743292	0.0697983	0.183073	0.417732	0.458732	0.0513294
X225516	0.140394	0.366264	0.719505	0.344203	0.589321	0.247077	0.000647738	0.32404	0.111708	0.202541	0.576281	0.243396	0.814623	0.516038	0.811303	0.608984	0.739553	0.552958	0.253172	0.781068	0.900938	0.278194	0.783786	0.433718	0.804093	0.748765	0.344247	0.260865	0.591009	0.973694	0.578372	0.856575	0.694413	0.376053	0.650592	0.130443	0.92342	0.707314	0.0614919	0.268902	0.724679	0.4287	0.40342	0.958655	0.218151	0.448682	0.899586	0.690038	0.22328
X225863	0.496156	0.823975	0.863784	0.318696	0.184761	0.688903	0.175423	0.665248	0.169941	0.440658	1.89e-06	0.804228	0.320234	0.234531	0.702474	0.464104	0.642997	0.418823	0.863026	0.396425	0.643746	0.170539	0.82668	0.473061	0.900436	0.525066	0.905149	0.345732	0.165161	0.519351	0.320537	0.660411	0.167724	0.983639	0.0423958	0.0602008	0.146604	0.336599	0.820801	0.704098	0.134928	0.211549	0.336398	0.538309	0.0444266	0.963587	0.109005	0.359727	0.947399
X225884	0.419305	0.451132	0.398467	0.0766828	0.395885	0.76602	0.00690255	0.260669	0.0462232	0.120518	4.3e-17	0.0298981	0.892513	0.15786	0.164523	0.0758618	0.0974902	0.235709	0.712458	0.612879	0.0858349	0.661842	0.150171	0.657791	0.356748	0.336117	0.993641	0.45472	0.380672	0.295629	0.501544	0.67318	0.139572	0.0807006	0.143875	0.801823	0.702292	0.658804	0.617143	0.329553	0.47411	0.661747	0.742324	0.854808	0.20441	0.619064	0.96353	0.533785	0.51113
X225892	0.30839	0.350672	0.41121	0.629612	0.830958	0.960356	0.288249	0.924866	0.026586	0.29062	1.19e-14	0.42741	0.866164	0.766387	0.357574	0.712007	0.00598561	0.268676	0.369689	0.492917	0.0890603	0.358647	0.917143	0.708439	0.315403	0.129146	0.736837	0.535594	0.200348	0.200627	0.937812	0.571508	0.958516	0.162047	0.286135	0.302933	0.520439	0.922127	0.266564	0.830114	4.05e-05	4.49e-06	0.480628	0.866552	0.364285	0.048022	0.00147333	0.000142388	0.148473
X225896	0.267916	0.837409	0.465928	0.933567	0.0944982	0.000127001	0.132569	0.758143	0.800606	0.905719	2.67e-07	0.97744	0.178125	0.730884	0.926305	0.135403	0.955418	0.957616	0.920191	0.438984	0.371128	0.072364	0.156795	0.136599	0.479475	0.469817	0.25648	0.958252	0.833297	0.776405	0.476675	0.342486	0.0111235	0.629165	0.294742	0.0186238	0.00980985	0.476146	0.728288	0.611528	0.95986	0.0662147	0.851094	0.417668	0.135864	0.363214	0.966284	0.11391	0.870231
X225923	0.712827	0.822993	0.920651	0.0383397	0.658302	0.469773	0.374528	0.0337403	0.200582	0.211849	2.38e-09	0.435457	0.597731	0.901072	0.334772	0.998202	0.957051	0.393127	0.229321	0.715	0.479304	0.434527	0.820974	0.804037	0.950223	0.885668	0.775313	0.571508	0.259982	0.83793	0.936703	0.515674	0.875728	0.0875077	0.723581	0.32464	0.441383	0.933764	0.0956801	0.890286	0.647971	0.838971	0.886764	0.650192	0.41051	0.802348	0.868381	0.474286	0.0435
X226065	0.796105	0.511073	0.229149	0.901515	0.964976	0.720587	0.794382	0.733304	0.709066	0.862257	0.687381	0.37099	0.820917	0.234679	0.859016	0.375597	0.314254	0.649954	0.597975	0.967034	0.761543	0.885533	0.65226	0.719181	0.572304	0.80489	0.533325	0.959239	0.526384	0.189436	0.0878211	0.580699	0.144192	0.192083	0.710276	0.892694	0.275323	0.150832	0.494921	0.793612	0.987921	0.576276	0.880662	0.394285	0.927506	0.965672	0.790665	0.845673	0.943722
X226083	0.432758	0.441337	0.416093	0.375152	0.172727	0.184562	0.774121	0.435185	0.306578	0.275849	0.00122149	0.91338	0.50139	0.591449	0.728576	0.431158	0.232655	0.845251	0.804849	0.626931	0.779365	0.0979734	0.176743	0.248122	0.684762	0.665781	0.882083	0.570633	0.667181	0.511311	0.327473	0.482155	0.393328	0.992894	0.823342	0.674531	0.946588	0.851363	0.370405	0.936553	0.844862	0.125348	0.472029	0.349908	0.110735	0.117702	0.786638	0.0819866	0.335968
X226280	0.599962	0.913868	0.199182	0.197694	0.882084	0.925009	0.302822	0.422887	0.840247	0.480955	5.76e-16	0.719382	0.905403	0.503672	0.883459	0.488199	0.170375	0.911515	0.468898	0.40483	0.937147	0.252158	0.990975	0.876571	0.970003	0.494592	0.243805	0.62305	0.827133	0.452279	0.185483	0.261008	0.444289	0.0657135	0.877922	0.816903	0.598553	0.814583	0.769104	0.465862	0.97616	0.866453	0.510209	0.836857	0.0442998	0.365557	0.416639	0.289788	0.0330584
X226303	0.693936	0.586144	0.906481	0.31142	0.363774	0.20611	0.694168	0.892502	0.949951	0.442574	5.45e-12	0.148551	0.389512	0.979863	0.785723	0.190525	0.844604	0.782102	0.365838	0.78407	0.265072	0.226408	0.898586	0.437157	0.65106	0.166038	0.291158	0.538341	0.969454	0.701373	0.72797	0.964268	0.0563531	0.366716	0.837154	0.0255244	0.43231	0.611321	0.922047	0.313566	0.813778	0.420755	0.428691	0.634527	0.00233277	0.404972	0.936786	0.124042	0.443067
X226330	0.190798	0.817951	0.302105	0.577184	0.987377	0.804831	0.53459	0.417942	0.964792	0.0242655	0.000954973	0.980116	0.630646	0.275839	0.2928	0.116411	0.903877	0.710085	0.692296	0.330165	0.271506	0.790753	0.0808073	0.0260551	0.794457	0.850466	0.58895	0.894462	0.573116	0.569198	0.0798825	0.128617	0.919848	0.45941	0.458751	0.225969	0.3301	0.463668	0.502096	0.341255	0.207331	0.24783	0.229376	0.27121	0.355525	0.914898	0.690769	0.559645	0.647011
X226876	0.196168	0.541918	0.776331	0.365281	0.773701	0.944449	0.757326	0.556359	0.405783	0.299949	0.00479565	0.0806164	0.639862	0.902209	0.669169	0.906938	0.834262	0.698345	0.643567	0.958521	0.708122	0.209702	0.917485	0.465127	0.747285	0.45943	0.969791	0.384085	0.304381	0.669504	0.624776	0.398249	0.18264	0.362099	0.828332	0.139364	0.391813	0.380799	0.613681	0.529028	0.303821	0.578809	0.61536	0.984953	0.93564	0.803444	0.345605	0.408908	0.235126
X227299	0.0469285	0.383776	0.150927	0.803473	0.385695	0.145051	0.0755059	0.74439	0.34742	0.339246	5.86e-12	0.0470164	0.831199	0.871038	0.716552	0.779095	0.60874	0.924125	0.559091	0.796441	0.483533	0.217229	0.929571	0.770125	0.786594	0.574933	0.942515	0.566892	0.987541	0.839726	0.456154	0.321394	0.875285	0.589363	0.920038	0.0601851	0.520325	0.844994	0.516493	0.91863	0.0515492	0.104843	0.760574	0.311124	0.0163768	0.331994	0.140457	0.0470206	0.101364
X227307	0.892117	0.331554	0.00401033	0.111574	0.688538	0.0532807	0.222546	0.0164572	0.0491964	0.75088	0.00736684	0.243794	0.92595	0.140143	0.673138	0.757018	0.811018	0.189085	0.193806	0.765095	0.0123475	0.240137	0.119604	0.842892	0.165287	0.788361	0.433105	0.843611	0.392511	0.132991	0.685719	0.765739	0.496758	0.933789	0.437589	0.360703	0.105353	0.843079	0.699607	0.112537	0.886258	0.992377	0.488334	0.339492	0.171263	0.837473	0.246267	0.420928	0.0279462
X227322	0.0642172	0.0142133	0.0151202	0.377941	0.112488	0.966741	0.139359	0.148182	0.0539373	0.560307	0.979205	0.793757	0.484463	0.38499	0.92023	0.182438	0.836115	0.613187	0.534707	0.607965	0.823882	0.345824	0.234569	0.194287	0.70337	0.807495	0.509751	0.674702	0.746403	0.82953	0.534297	0.144024	0.165473	0.21542	0.834029	0.513144	0.498068	0.333457	0.96029	0.667714	0.573863	0.815401	0.319965	0.190798	0.0495206	0.323502	0.405243	0.493981	0.911335
X227366	0.899771	0.631696	0.00742267	0.0825205	0.409529	0.100151	0.275771	0.529136	0.538195	0.986092	0.970532	0.064435	0.897989	0.817285	0.867847	0.927368	0.227207	0.208054	0.503998	0.0759081	0.188905	0.0586737	0.743151	0.393153	0.900684	0.111149	0.2992	0.747844	0.352822	0.747236	0.8062	0.731823	0.811869	0.530086	0.170066	0.869109	0.223476	0.332887	0.973759	0.842973	0.861135	0.655365	0.909127	0.904959	0.197726	0.227835	0.810877	0.73435	0.615823
X227367	0.893819	0.562055	0.529846	0.705195	0.744489	0.225111	0.194083	0.732433	0.857578	0.319446	0.0123223	0.828937	0.756007	0.42029	0.567099	0.993055	0.937068	0.93144	0.478413	0.64248	0.938706	0.503489	0.821128	0.486982	0.493139	0.797169	0.818271	0.456931	0.704764	0.864759	0.67431	0.493201	0.75472	0.352502	0.442963	0.989355	0.668728	0.122144	0.761972	0.377105	0.293065	0.570808	0.744053	0.786939	0.505695	0.982745	0.85922	0.949303	0.777724
X227632	0.759147	0.769818	0.364706	0.433199	0.982064	0.0400419	0.1467	0.687751	0.353986	0.148877	0.000814334	0.915948	0.995377	0.768282	0.411196	0.634102	0.505636	0.487904	0.621551	0.822559	0.753366	0.468926	0.302555	0.338196	0.711997	0.989142	0.815557	0.925013	0.973301	0.802579	0.690779	0.660931	0.557872	0.522862	0.0542266	0.673719	0.488528	0.228856	0.667403	0.8135	0.81543	0.815857	0.880567	0.950583	0.897795	0.429519	0.721685	0.918121	0.882402
X227655	0.175851	0.811719	0.288034	0.199352	0.691654	0.385619	0.602869	0.493681	0.117017	0.533793	0.119812	0.821414	0.223909	0.882685	0.739823	0.694806	0.71025	0.661709	0.840963	0.451532	0.883518	0.249597	0.197173	0.254157	0.461976	0.276194	0.815712	0.512043	0.675446	0.126974	0.0534942	0.0371427	0.646638	0.106608	0.374434	0.429082	0.128139	0.0611477	0.338074	0.531501	0.788794	0.29208	0.559055	0.191469	0.936498	0.153825	0.943615	0.200982	0.258059
X227724	0.865658	0.549554	0.549544	0.386015	0.633332	0.671735	0.637583	0.298704	0.859788	0.464244	0.235245	0.72854	0.822255	0.258083	0.173678	0.521743	0.0491119	0.170866	0.539857	0.517009	0.366869	0.0238277	0.642874	0.15505	0.782033	0.148585	0.0105239	0.855691	0.442557	0.879593	0.0562416	0.288434	0.730423	0.138888	0.351781	0.907961	0.290102	0.522031	0.740415	0.781437	0.185965	0.833624	0.747755	0.843512	0.984581	0.204324	0.82313	0.758335	0.846052
X227996	0.708143	0.69298	0.496627	0.425812	0.755509	0.0795987	0.293068	0.498056	0.55982	0.436074	1.86e-08	0.66246	0.374635	0.289736	0.909029	0.525509	0.931931	0.953622	0.878099	0.872141	0.030631	0.0875253	0.955499	0.270995	0.877193	0.689106	0.396678	0.395175	0.334778	0.0916965	0.121308	0.556543	0.489917	0.818819	0.420461	0.0120419	0.0080046	0.310078	0.543338	0.908347	0.241891	0.633721	0.831815	0.497366	0.0401601	0.928387	0.289461	0.506604	0.417992
X228008	0.39139	0.253702	0.0148716	0.545338	0.133961	0.625818	0.713918	0.396031	0.0150045	0.0646795	0.210778	0.849063	0.292241	0.0472575	0.35086	0.638826	0.4544	0.198362	0.669488	0.788944	0.339447	0.361552	0.485881	0.277691	0.964283	0.196162	0.543279	0.00961745	0.00967666	0.965861	0.6785	0.60219	0.966356	0.788628	0.945774	0.0205506	0.0100947	0.665172	0.594753	0.392236	0.851244	0.965033	0.831825	0.628567	0.745868	0.732802	0.855619	0.396321	0.136478
X228112	0.204767	0.883656	0.347342	0.750569	0.103945	0.000546592	0.359236	0.960397	0.223273	0.809935	4.54e-08	0.877648	0.101449	0.987467	0.956201	0.153745	0.983479	0.900078	0.969775	0.30134	0.681212	0.0630664	0.0755046	0.181992	0.554915	0.328693	0.234246	0.749049	0.865895	0.494144	0.255608	0.214329	0.0116333	0.587585	0.48505	0.00785928	0.0038309	0.329364	0.761695	0.951521	0.432288	0.34083	0.912376	0.480129	0.225667	0.696766	0.259393	0.454134	0.86981
X228139	0.497407	0.629518	0.587379	0.0377046	0.742779	0.991578	0.14022	0.670999	0.850307	0.511308	0.00126446	0.776844	0.976624	0.59975	0.473984	0.650636	0.377134	0.589609	0.20148	0.554488	0.265282	0.327912	0.873446	0.65075	0.868742	0.711333	0.782475	0.312532	0.616019	0.702207	0.787615	0.462995	0.706631	0.799313	0.845302	0.00277126	0.208303	0.957841	0.384586	0.942623	0.0583051	0.353613	0.221129	0.668369	0.0459819	0.945665	0.654249	0.637379	0.868434
X228346	0.900239	0.827118	0.250451	0.426321	0.554254	0.704923	0.533572	0.076684	0.340147	0.214255	0.00708506	0.861455	0.880442	0.69512	0.988449	0.77747	0.310659	0.265302	0.579334	0.786404	0.838319	0.314732	0.781766	0.77607	0.928647	0.801347	0.0767123	0.425352	0.827814	0.206564	0.458345	0.903642	0.159886	0.713393	0.952914	0.0682041	0.43231	0.703093	0.494395	0.851935	0.317908	0.50476	0.398978	0.586998	0.971903	0.7587	0.679107	0.372767	0.588359
X228382	0.42977	0.0790487	0.412558	0.345144	0.268226	0.639797	0.202236	0.514149	0.958133	0.111259	0.819728	0.835673	0.689069	0.642851	0.91782	0.977766	0.202692	0.181487	0.221097	0.708342	0.424278	0.987953	0.860754	0.885995	0.464352	0.772797	0.40253	0.430628	0.3223	0.579643	0.149695	0.533003	0.695239	0.0446573	0.0957024	0.374037	0.81845	0.590159	0.266992	0.219794	0.232803	0.339449	0.740579	0.382645	0.857917	0.581649	0.476538	0.688449	0.804319
X228572	0.146356	0.964716	0.621447	0.247554	0.295814	0.549924	0.643688	0.527133	0.832984	0.341715	2.09e-06	0.688423	0.0788183	0.997752	0.780387	0.930065	0.240116	0.480395	0.414801	0.137227	0.0528437	0.0114023	0.459787	0.144941	0.0822755	0.74544	0.693116	0.0287455	0.0517493	0.273776	0.0557058	0.0316596	0.0152088	0.881868	0.991604	0.00429698	0.0380647	0.0678676	0.704316	0.851607	0.112853	0.20142	0.160245	0.106292	0.0766202	0.889835	0.219486	0.502315	0.632187
X228613	0.538329	0.995123	0.13487	0.193677	0.654155	0.668828	0.27606	0.909105	0.280252	0.551745	1.54e-11	0.116475	0.728569	0.548492	0.706654	0.177259	0.444749	0.868762	0.897165	0.66071	0.224654	0.210896	0.773674	0.941955	0.696945	0.943448	0.517736	0.402851	0.520449	0.767071	0.3681	0.388416	0.196071	0.888281	0.263221	0.132183	0.03847	0.630396	0.665966	0.228355	0.64288	0.837738	0.372544	0.630204	0.122547	0.399859	0.950048	0.953474	0.0959901
X228668	0.077662	0.236275	0.708531	0.639977	0.641577	0.797656	0.107756	0.546483	0.52415	0.338622	1.23e-10	0.999568	0.73499	0.383454	0.623142	0.10876	0.223481	0.598981	0.957789	0.750597	0.530247	0.51185	0.627691	0.693901	0.99797	0.718048	0.760449	0.601469	0.249435	0.65152	0.69397	0.427143	0.437346	0.698796	0.987384	0.681066	0.925048	0.646281	0.0855637	0.610039	0.0388284	0.0403385	0.723961	0.0919598	0.927531	0.023661	0.434409	0.804824	0.985693
X228885	0.257532	0.452354	0.0822552	0.367531	0.420108	0.130236	0.729714	0.0498558	0.563983	0.797441	4.63e-07	0.441922	0.765109	0.20405	0.274565	0.586501	0.413948	0.949249	0.353532	0.840283	0.143434	0.633776	0.152065	0.944849	0.296531	0.415531	0.389259	0.224537	0.402825	0.850481	0.485901	0.0613781	0.449396	0.61527	0.696271	0.521377	0.192596	0.867452	0.558763	0.722104	0.996782	0.505034	0.501917	0.231936	0.00171268	0.451018	0.819117	0.0881467	0.304914
X228911	0.829766	0.506679	0.69585	0.892935	0.34989	0.757618	0.557452	0.927147	0.911128	0.973774	0.000170318	0.241904	0.898218	0.793726	0.758224	0.716543	0.639866	0.799553	0.743909	0.985476	0.416651	0.966396	0.390337	0.846695	0.674105	0.567895	0.979563	0.67319	0.553147	0.772903	0.791881	0.653162	0.627116	0.386801	0.936311	0.674721	0.853483	0.510878	0.134893	0.398304	0.282534	0.559428	0.53715	0.182273	0.489256	0.993746	0.945003	0.637318	0.54688
X228928	0.574778	0.997401	0.879086	0.346209	0.261457	0.360213	0.505279	0.594707	0.760348	0.944235	1.67e-13	0.60724	0.698601	0.681163	0.845606	0.956093	0.829214	0.168728	0.228234	0.74041	0.248437	0.603846	0.910497	0.589	0.975882	0.683807	0.859101	0.387695	0.684294	0.335566	0.561984	0.776336	0.719071	0.542385	0.586052	0.0645966	0.991462	0.978796	0.58522	0.906451	0.677254	0.966321	0.377431	0.31186	0.130073	0.810189	0.355536	0.745548	0.196312
X228978	0.402397	0.367975	0.412726	0.824583	0.19423	0.74562	0.135264	0.373308	0.588644	0.59357	0.000311206	0.649013	0.526023	0.657585	0.603027	0.684755	0.752919	0.611934	0.650447	0.243142	0.396755	0.642418	0.582234	0.315178	0.892592	0.574886	0.799066	0.769424	0.210527	0.859704	0.133673	0.0238606	0.379094	0.822313	0.920497	0.585445	0.345383	0.136893	0.125972	0.332097	0.961343	0.599559	0.911426	0.53201	0.0489971	0.683563	0.854918	0.526509	0.340875
X229124	0.185496	0.462689	0.0692472	0.45617	0.192722	0.529629	0.874035	0.641269	0.724946	0.170989	4.93e-16	0.735918	0.707802	0.991564	0.82997	0.78008	0.947195	0.798014	0.359992	0.922298	0.0181985	0.0161856	0.499844	0.55874	0.705586	0.646163	0.181286	0.313688	0.690922	0.598903	0.322598	0.550413	0.436677	0.18082	0.92346	0.0063886	0.619315	0.977044	0.517355	0.495574	0.116621	0.247159	0.263103	0.887409	0.159621	0.428215	0.639645	0.3734	0.571798
X231180	0.686047	0.652527	0.133962	0.332084	0.398818	0.360053	0.0483806	0.714186	0.298182	0.459253	7.77e-16	0.481732	0.846609	0.794061	0.917547	0.239881	0.529208	0.683459	0.829798	0.747839	0.663237	0.0439166	0.619511	0.48179	0.97823	0.464229	0.140316	0.287676	0.210502	0.555239	0.648015	0.551809	0.0122146	0.0998606	0.983964	0.107717	0.191563	0.201763	0.834593	0.71618	0.657184	0.328459	0.780893	0.958587	0.44489	0.448355	0.632992	0.159015	0.031542
X231194	0.250711	0.0683397	0.215789	0.526701	0.213968	0.856035	0.211908	0.617215	0.879522	0.245959	0.341857	0.886313	0.792093	0.803518	0.106077	0.168996	0.564363	0.446708	0.717011	0.19147	0.0757822	0.160431	0.731078	0.0194113	0.194011	0.960806	0.209262	0.322344	0.321193	0.04098	0.594296	0.880404	0.820004	0.35432	0.167262	0.865618	0.649358	0.617164	0.710792	0.462654	0.440398	0.0903158	0.125083	0.506186	0.210791	0.102	0.555937	0.1041	0.7543
X231207	0.3009	0.0603549	0.0834264	0.433131	0.111927	0.79314	0.831531	0.854837	0.0718027	0.257101	0.000741367	0.881695	0.647293	0.0659139	0.153005	0.0930695	0.72087	0.444277	0.0776222	0.0576718	0.440291	0.852373	0.158822	0.0147108	0.0805427	0.573727	0.849559	0.534243	0.184402	0.963244	0.346087	0.310468	0.436345	0.746508	0.831051	0.435701	0.799861	0.379179	0.0622023	0.492276	0.16431	0.16515	0.39902	0.400809	0.0122323	0.0216037	0.826925	0.74334	0.981867
X231326	0.18166	0.215495	0.515706	0.547228	0.28603	0.355856	0.779919	0.425049	0.662157	0.508139	0.00474869	0.579061	0.34831	0.114049	0.236334	0.95263	0.425903	0.960715	0.424799	0.679479	0.756419	0.221686	0.0944941	0.512901	0.68028	0.531622	0.52608	0.270258	0.51705	0.56429	0.313746	0.0973677	0.682041	0.325528	0.890387	0.27896	0.0544896	0.322031	0.858715	0.570586	0.190842	0.196969	0.588794	0.415848	0.129769	0.274325	0.0476551	0.0142099	0.0325637
X231652	0.169637	0.515277	0.952509	0.136071	0.0931934	0.70806	0.514562	0.190975	0.208764	0.474815	0.00139655	0.18919	0.8775	0.840683	0.991519	0.525652	0.481945	0.987231	0.777198	0.60666	0.94254	0.868452	0.697946	0.476467	0.467583	0.178062	0.884555	0.506522	0.87102	0.294545	0.173142	0.361702	0.917779	0.6743	0.457075	0.10151	0.209901	0.3779	0.153474	0.0652624	0.677431	0.957607	0.521066	0.563553	0.637998	0.437623	0.594795	0.775564	0.448838
X231655	0.0736574	0.0232515	0.198706	0.959256	0.282235	0.672612	0.604572	0.649057	0.0793711	0.564893	6.17e-22	0.677855	0.162209	0.138019	0.954581	0.0767853	0.430603	0.483824	0.656897	0.927794	0.170898	0.648763	0.124508	0.499656	0.246167	0.658848	0.925361	0.916885	0.797416	0.0755856	0.779527	0.0798947	0.816845	0.0934873	0.222329	0.460248	0.935153	0.012377	0.572175	0.0833182	0.363054	0.197921	0.142326	0.453781	0.416228	0.816492	0.873946	0.331789	0.096131
X231656	0.377001	0.285549	0.104415	0.972369	0.0341839	0.945907	0.299903	0.382847	0.21809	0.372942	1.51e-13	0.609849	0.480014	0.397734	0.295992	0.145727	0.994952	0.741518	0.695761	0.904686	0.654007	0.292571	0.949187	0.473059	0.0582353	0.405286	0.637079	0.487475	0.364899	0.772508	0.415778	0.204998	0.793209	0.559217	0.364317	0.54001	0.442786	0.285941	0.788648	0.282627	0.675734	0.497232	0.97977	0.91236	0.226862	0.929023	0.396954	0.0855123	0.0476175
X231657	0.740161	0.737608	0.00300322	0.133657	0.801272	0.57637	0.358564	0.509192	0.39317	0.829506	0.0262913	0.383878	0.866829	0.348288	0.936383	0.108175	0.224529	0.931824	0.122697	0.686029	0.471131	0.755443	0.0298435	0.693566	0.138653	0.685461	0.774235	0.162047	0.665382	0.841289	0.314844	0.633161	0.444902	0.177453	0.927159	0.662551	0.214986	0.249233	0.502234	0.703036	0.494132	0.500506	0.677871	0.848355	0.0759424	0.941564	0.246154	0.922295	0.575528
X231659	0.594964	0.989621	0.600359	0.851938	0.436313	0.368962	0.839633	0.335642	0.984501	0.49847	0.442775	0.635606	0.731374	0.898235	0.732375	0.645952	0.978637	0.524796	0.411069	0.915614	0.784808	0.798771	0.609242	0.66337	0.668285	0.893355	0.976672	0.617281	0.405647	0.449747	0.946916	0.785314	0.795562	0.729115	0.851577	0.801835	0.915501	0.819924	0.278512	0.374568	0.874383	0.396825	0.424834	0.852046	0.99754	0.996027	0.762092	0.725127	0.298022
X231664	0.16577	0.756534	0.396979	0.458669	0.399317	0.0594323	0.209633	0.396445	0.545129	0.800772	0.0443707	0.181825	0.194459	0.102952	0.532661	0.113248	0.469658	0.601525	0.649045	0.540436	0.504613	0.14211	0.0218045	0.752559	0.616846	0.11215	0.0992373	0.68186	0.758523	0.426101	0.0989548	0.970828	0.534101	0.662447	0.653778	0.19978	0.252166	0.917165	0.071828	0.639633	0.816058	0.996044	0.761758	0.763917	0.663776	0.520102	0.894656	0.846977	0.275733
X231674	0.866324	0.676536	0.578393	0.918405	0.427007	0.498866	0.961905	0.397843	0.857846	0.578984	0.377736	0.933087	0.883367	0.748936	0.673754	0.721377	0.8345	0.968222	0.786471	0.886624	0.916235	0.77841	0.800568	0.978525	0.78375	0.84657	0.909422	0.827805	0.727357	0.822598	0.76302	0.786578	0.777939	0.666587	0.423017	0.974305	0.90741	0.559916	0.734857	0.766072	0.969804	0.68508	0.628614	0.930756	0.61197	0.772095	0.686736	0.962838	0.891737
X231850	0.520761	0.489768	0.940596	0.321557	0.0336362	0.656528	0.224449	0.639201	0.750215	0.704445	1.4e-08	0.251896	0.719011	0.00311458	0.0217376	0.231518	0.01051	0.230237	0.305262	0.277081	0.428684	0.591536	0.00219838	0.0124709	0.374334	0.0424139	0.983706	0.960871	0.542909	0.0256717	0.683769	0.386744	0.268946	0.0571027	0.424667	0.384149	0.215861	0.338006	0.244289	0.937825	0.475068	0.300684	0.439217	0.834047	0.0415275	0.336379	0.21305	0.297187	0.0224254
X231881	0.83038	0.361407	0.151819	0.954619	0.934139	0.791976	0.726983	0.808155	0.998967	0.968508	0.725468	0.450597	0.595206	0.233911	0.972502	0.553988	0.442832	0.7563	0.636047	0.90263	0.572307	0.907119	0.470044	0.911538	0.419402	0.523893	0.595362	0.797826	0.406453	0.260035	0.0580332	0.82053	0.105081	0.106999	0.869694	0.768896	0.137262	0.0997742	0.575244	0.839085	0.934525	0.527724	0.852187	0.470996	0.820345	0.999952	0.945863	0.991542	0.905668
X231947	0.76242	0.678126	0.318035	0.94826	0.439884	0.0830628	0.697001	0.641862	0.698415	0.817932	0.106033	0.688193	0.0789796	0.267199	0.913865	0.66747	0.715435	0.674113	0.644257	0.33465	0.350237	0.200085	0.517113	0.309574	0.443178	0.612797	0.301728	0.931867	0.9913	0.273492	0.25359	0.796961	0.222786	0.337391	0.940308	0.86621	0.69415	0.610057	0.802459	0.331745	0.748203	0.951273	0.706731	0.217208	0.365753	0.596722	0.710655	0.856664	0.349656
X231990	0.99753	0.221678	0.0749684	0.310012	0.985576	0.0384498	0.796905	0.224676	0.00245473	0.00599263	0.0538917	0.0922891	0.464695	0.349845	0.469227	0.910143	0.639691	0.644065	0.421185	0.287621	0.48054	0.419426	0.841094	0.109805	0.361339	0.807416	0.837352	0.0251858	0.0294897	0.235589	0.0601218	0.00161794	0.847907	0.310028	0.654688	0.809154	0.36646	0.144248	0.665317	0.468693	0.336686	0.622358	0.00493985	0.00485091	0.1658	0.361764	0.125608	0.571139	0.744245
X232219	0.679354	0.980424	0.512406	0.420724	0.968053	0.1456	0.0603544	0.899948	0.396875	0.587307	0.772257	0.0677241	0.158479	0.897686	0.577275	0.825231	0.723517	0.324501	0.857242	0.589473	0.0248613	0.317905	0.652633	0.386516	0.146825	0.907937	0.231783	0.568009	0.336787	0.575371	0.512003	0.725529	0.657948	0.437626	0.535278	0.491004	0.274994	0.125034	0.103913	0.33096	0.148948	0.00757951	0.217215	0.112415	0.348199	0.602604	0.17275	0.025209	0.103022
X233111	0.35094	0.617736	0.307819	0.0271137	0.44392	0.0199359	0.151418	0.849174	0.0491261	0.087078	0.0938531	0.782253	0.54667	0.769963	0.372569	0.4187	0.422912	0.566831	0.464997	0.122291	0.174634	0.670556	0.758763	0.240934	0.298426	0.177585	0.248758	0.11922	0.0603506	0.476383	0.724489	0.401834	0.920247	0.570681	0.851584	0.512534	0.33522	0.61529	0.989589	0.605318	0.425924	0.895369	0.120853	0.240162	0.601478	0.676706	0.376525	0.927852	0.639295
X233361	0.0836986	0.114355	0.467977	0.324927	0.0920847	0.639431	0.756238	0.556832	0.889244	0.706405	0.055232	0.466778	0.286509	0.146578	0.661786	0.580054	0.172474	0.30437	0.538681	0.521803	0.37644	0.994342	0.0708396	0.67612	0.972805	0.434517	0.602516	0.412747	0.742421	0.968803	0.800024	0.13868	0.950088	0.492616	0.575902	0.611944	0.782793	0.769739	0.811422	0.0802343	0.245387	0.482989	0.813906	0.478451	0.0101154	0.439157	0.70093	0.31484	0.176796
X233410	0.218151	0.414157	0.00339075	0.00258252	0.580578	0.473636	0.114444	0.217656	0.820705	0.296941	2.1e-22	0.312079	0.54585	0.591015	0.146973	0.0509272	0.594517	0.940482	0.154256	0.177435	0.208507	0.140181	0.531789	0.543623	0.320204	0.726685	0.362086	0.623834	0.579969	0.813839	0.463305	0.602335	0.241036	0.591411	0.30804	0.0360491	0.243725	0.951782	0.985768	0.874216	0.00719592	0.102967	0.712688	0.53047	0.00088331	0.323374	0.195304	0.636301	0.780426
X233455	0.287825	0.15922	0.0175267	0.559705	0.650071	0.683326	0.748116	0.449539	0.962969	0.41356	0.423761	0.326815	0.311517	0.507204	0.883258	0.947635	0.702686	0.72912	0.868604	0.363118	0.914042	0.755637	0.359663	0.331276	0.494934	0.346701	0.697029	0.958797	0.590304	0.892298	0.550199	0.496207	0.877374	0.960936	0.775936	0.411521	0.206849	0.305305	0.573529	0.367279	0.675001	0.295901	0.881857	0.872553	0.531188	0.964099	0.866691	0.561793	0.536148
X234646	0.748256	0.779333	0.124152	0.937995	0.203038	0.452302	0.676674	0.619299	0.619207	0.476119	1.07e-05	0.685039	0.784966	0.988359	0.812985	0.897524	0.391102	0.628474	0.268488	0.55919	0.923269	0.176342	0.533247	0.855971	0.761767	0.367413	0.350218	0.497571	0.219537	0.527016	0.152137	0.325867	0.92969	0.561408	0.70474	0.156333	0.761376	0.715657	0.487285	0.937476	0.21333	0.0864051	0.40047	0.96445	0.470245	0.0515603	0.614388	0.827111	0.574137
X234717	0.976065	0.737189	0.671557	0.013771	0.419174	0.00805163	0.913108	0.83261	0.780566	0.952975	0.301068	0.111167	0.396683	0.207655	0.519464	0.92914	0.328225	0.34978	0.45659	0.261546	0.202908	0.715521	0.316659	0.906838	0.242717	0.897429	0.245366	0.314796	0.0964857	0.62674	0.89726	0.510017	0.88416	0.339224	0.309132	0.189531	0.215725	0.493994	0.836373	0.656951	0.762682	0.686155	0.325588	0.621221	0.659495	0.790174	0.0756949	0.0846335	0.296178
X235327	0.343643	0.3801	0.166046	0.5252	0.594904	0.787502	0.574615	0.766778	0.652378	0.770067	0.299426	0.25583	0.790371	0.119323	0.198309	0.844767	0.109984	0.0350109	0.974749	0.715493	0.0551808	0.719149	0.174582	0.529635	0.806204	0.011206	0.0346532	0.571831	0.507199	0.351194	0.572886	0.426206	0.490899	0.724399	0.570711	0.962415	0.496418	0.961446	0.058508	0.387559	0.548212	0.378237	0.181587	0.984181	0.37255	0.870878	0.914053	0.537131	0.233336
X236605	0.642676	0.432222	0.161926	0.942608	0.768747	0.34276	0.812632	0.860288	0.919366	0.989145	0.557322	0.282293	0.579794	0.234459	0.907299	0.224733	0.321843	0.612504	0.739036	0.958979	0.993399	0.72872	0.624443	0.907349	0.556883	0.654264	0.692939	0.952896	0.410126	0.323538	0.0824586	0.760786	0.0716881	0.135491	0.94206	0.926289	0.189461	0.249013	0.751588	0.787371	0.944261	0.788492	0.852021	0.425916	0.629032	0.906181	0.864226	0.758108	0.889222
X236692	0.992017	0.344721	0.00453147	0.374758	0.42361	0.888351	0.397057	0.50981	0.888127	0.101757	3.13e-13	0.220226	0.925042	0.529342	0.851737	0.649688	0.0522117	0.22624	0.164563	0.814411	0.858289	0.132152	0.889757	0.789914	0.291492	0.412809	0.115109	0.974933	0.501954	0.80457	0.152848	0.281016	0.318375	0.0717891	0.462638	0.526747	0.264914	0.680348	0.966532	0.32763	0.339561	0.91666	0.51404	0.547556	0.543112	0.163743	0.175917	0.222637	0.635491
X236832	0.681718	0.547053	0.169502	0.494152	0.808254	0.192995	0.712919	0.950285	0.333747	0.830879	0.0626389	0.194117	0.480801	0.219026	0.329153	0.278729	0.682403	0.499718	0.433374	0.85602	0.601255	0.765009	0.954574	0.938773	0.949268	0.898697	0.989041	0.548691	0.704471	0.826347	0.094787	0.347078	0.810496	0.910687	0.735299	0.933732	0.829378	0.210267	0.250653	0.707102	0.0186679	0.096477	0.773915	0.148785	0.000678517	0.8567	0.0259936	0.241845	0.282012
X236890	0.929949	0.357895	0.764061	0.431158	0.747316	0.770169	0.240556	0.68616	0.394108	0.999375	1.61e-06	0.189332	0.436096	0.841986	0.45626	0.597243	0.714904	0.82956	0.26976	0.962013	0.846699	0.5268	0.921452	0.582342	0.612358	0.1693	0.568605	0.990071	0.827528	0.928481	0.353616	0.624088	0.0184794	0.611626	0.697342	0.206615	0.51988	0.956902	0.429873	0.27295	0.537754	0.971563	0.623458	0.398702	0.0250762	0.353169	0.594787	0.155174	0.21871
X237193	0.436267	0.864829	0.0107012	0.321015	0.951079	0.659102	0.191516	0.657982	0.090676	0.54356	9.04e-06	0.51549	0.570065	0.425772	0.689817	0.767259	0.520016	0.843313	0.75188	0.78576	0.283057	0.616279	0.438348	0.745974	0.945058	0.605102	0.290215	0.990236	0.795996	0.876621	0.248623	0.208299	0.355694	0.344545	0.781832	0.824247	0.33332	0.818973	0.987646	0.654311	0.406831	0.203626	0.907196	0.971895	0.552813	0.36017	0.686183	0.689186	0.454733
X238238	0.732582	0.728911	0.58604	0.377781	0.266989	0.569298	0.923015	0.930407	0.00176566	0.0631387	0.563721	0.157694	0.622543	0.442934	0.802287	0.714943	0.319199	0.307553	0.449809	0.604349	0.508781	0.345527	0.666396	0.477415	0.898762	0.890935	0.508111	0.301082	0.128713	0.855606	0.569024	0.656656	0.940019	0.847029	0.325548	0.370941	0.858323	0.318749	0.930458	0.0471409	0.630612	0.276997	0.118898	0.0202498	0.104375	0.566506	0.89804	0.568152	0.0195679
X238296	0.529064	0.624519	0.0153193	0.0653825	0.355848	0.139397	0.362128	0.0426985	0.0152596	0.82968	0.00775265	0.178176	0.685216	0.190936	0.782969	0.550629	0.763527	0.127502	0.108185	0.624044	0.0171005	0.313792	0.258058	0.894356	0.126967	0.995769	0.333291	0.988926	0.309282	0.193922	0.844244	0.89229	0.39773	0.860778	0.52258	0.210161	0.161731	0.980761	0.924909	0.0937294	0.975581	0.944355	0.556815	0.491494	0.114187	0.991568	0.353376	0.578587	0.00401371
X238320	0.535532	0.719285	0.853409	0.941318	0.693473	0.798034	0.908533	0.830368	0.793465	0.232127	0.657269	0.149923	0.0569213	0.650147	0.00800874	0.209889	0.0691981	0.261108	0.0235089	0.181002	0.0176175	0.00738869	0.0449509	0.0210215	0.20317	0.0037838	0.0409741	0.00634297	0.10196	0.174147	0.312635	0.462297	0.721483	0.209574	0.707519	0.111141	0.389106	0.95726	0.812874	0.917882	0.616316	0.778712	0.881884	0.357789	0.412482	0.122182	0.829328	0.691917	0.35285
X238404	0.537951	0.517624	0.284737	0.556423	0.469691	0.468532	0.507774	0.897574	0.703865	0.103181	0.8405	0.47557	0.598035	0.699499	0.81653	0.823584	0.257131	0.556816	0.960435	0.375382	0.496227	0.074954	0.695293	0.867507	0.357047	0.988665	0.819759	0.627941	0.914819	0.57705	0.116764	0.288665	0.435963	0.636689	0.927	0.5476	0.427839	0.78989	0.319524	0.82748	0.422105	0.11825	0.506705	0.634739	0.560957	0.900395	0.297758	0.228709	0.660842
X238427	0.138136	0.871154	0.316442	0.434904	0.739994	0.0908388	0.199509	0.367199	0.0284666	0.33685	0.00219713	0.681921	0.868151	0.487841	0.771782	0.10764	0.898512	0.626624	0.203634	0.310359	0.534284	0.120616	0.141978	0.0851394	0.705027	0.538764	0.743593	0.831273	0.183905	0.467513	0.288491	0.270778	0.114901	0.519141	0.553989	0.52474	0.636671	0.276022	0.0637258	0.69271	0.85155	0.233635	0.847796	0.520411	0.679654	0.740113	0.735455	0.0791815	0.127088
X238469	0.833453	0.542478	0.00783922	0.0533547	0.599658	0.240614	0.166985	0.0641868	0.0528512	0.956876	0.00109319	0.268452	0.663693	0.158297	0.664602	0.712853	0.522678	0.134967	0.211542	0.52443	0.0191187	0.345761	0.183862	0.983011	0.159234	0.769843	0.278573	0.876076	0.398204	0.224787	0.764638	0.961645	0.601261	0.545252	0.366856	0.397489	0.122416	0.99534	0.675872	0.123152	0.856913	0.835082	0.746748	0.60648	0.205178	0.98964	0.437089	0.654716	0.0272498
X238550	0.446858	0.767059	0.161261	0.132635	0.144811	0.225819	0.445696	0.325201	0.193907	0.166831	0.000591817	0.787282	0.547808	0.0646648	0.102947	0.40707	0.276181	0.844355	0.179841	0.910723	0.451243	0.134092	0.125259	0.9372	0.538342	0.689771	0.62778	0.271086	0.383656	0.604489	0.464488	0.284974	0.0278374	0.416606	0.299833	0.745775	0.179331	0.237607	0.175867	0.617393	0.881999	0.851124	0.309874	0.43367	0.82693	0.996207	0.732062	0.918268	0.899322
X238655	0.0967525	0.329579	0.0362317	0.536667	0.255616	0.240888	0.267103	0.29289	0.24203	0.157622	1.63e-10	0.116406	0.541077	0.685793	0.878887	0.902043	0.547632	0.683548	0.52318	0.842347	0.174033	0.0501599	0.901232	0.477731	0.922651	0.475007	0.626129	0.254727	0.431837	0.721517	0.366256	0.19703	0.973155	0.367389	0.891871	0.00717988	0.511339	0.766596	0.569238	0.699355	0.0130318	0.0242934	0.555279	0.19106	0.0174374	0.33783	0.0802436	0.0201872	0.0668985
X238688	0.229326	0.273006	0.291557	0.411265	0.771587	0.930892	0.0307053	0.490957	0.105103	0.9539	5.97e-21	0.879914	0.82653	0.159966	0.684385	0.674733	0.476603	0.732707	0.589073	0.932355	0.201903	0.889163	0.442112	0.783644	0.692814	0.415906	0.942373	0.578531	0.657259	0.594503	0.631828	0.0249214	0.177094	0.965521	0.429072	0.212098	0.123914	0.604346	0.987849	0.116986	0.984701	0.847176	0.231997	0.117125	0.0984509	0.178051	0.133959	0.798381	0.00562819
X238955	0.24837	0.0669282	0.376114	0.0334419	0.164835	0.58788	0.783434	0.536264	0.318535	0.51972	2.17e-15	0.904647	0.142783	0.61791	0.403331	0.461422	0.678523	0.33622	0.789201	0.803242	0.0583658	0.0272705	0.0730755	0.780415	0.675511	0.586155	0.926349	0.901398	0.316857	0.133116	0.151592	0.215772	0.472849	0.215944	0.323264	0.120934	0.510125	0.564049	0.0473268	0.00653905	0.448215	0.467094	0.410727	0.564887	0.321547	0.685044	0.00866481	0.948949	0.90276
X239067	0.085652	0.186298	0.118773	0.640135	0.560685	0.204762	0.0672136	0.385951	0.663873	0.044716	3.98e-05	0.499533	0.293473	0.740432	0.737088	0.729868	0.556534	0.490359	0.370072	0.94294	0.166544	0.141977	0.934354	0.775201	0.810526	0.990983	0.584835	0.70161	0.993652	0.583637	0.570316	0.131895	0.391271	0.312115	0.656071	0.122602	0.789961	0.925008	0.912715	0.835377	0.300297	0.304459	0.497774	0.231754	0.00277786	0.490539	0.387677	0.190409	0.045119
X239344	0.0807368	0.611613	0.858675	0.541814	0.428349	0.0684331	0.0206888	0.050089	0.0164573	0.425547	1.19e-25	0.42189	0.483042	0.392919	0.505586	0.70208	0.829957	0.596344	0.929929	0.392513	0.00838663	0.57472	0.927309	0.47939	0.159665	0.634742	0.90991	0.988825	0.399037	0.124018	0.855047	0.957544	0.434805	0.184555	0.379776	0.412627	0.915652	0.95035	0.36932	0.632545	0.0052549	0.000785986	0.647826	0.964364	0.901226	0.201413	0.0043659	0.00162692	0.521635
X239790	0.055401	0.83221	0.0415957	0.400177	0.764305	0.0710402	0.98331	0.427931	0.0900302	0.337091	0.214508	0.494108	0.786499	0.430956	0.652223	0.627651	0.117779	0.329791	0.270443	0.173681	0.115196	0.497117	0.272125	0.571931	0.895861	0.329558	0.0278152	0.508391	0.366443	0.751074	0.0222373	0.114841	0.782838	0.956325	0.672864	0.0217702	0.00315548	0.0440842	0.227451	0.947113	0.433737	0.270705	0.135608	0.0161766	0.441118	0.603657	0.0486129	0.0418956	0.631616
X240432	0.598518	0.398598	0.12949	0.0452623	0.0640743	0.490619	0.133359	0.0502244	0.606869	0.787049	0.933203	0.908916	0.120225	0.498294	0.314531	0.67987	0.932881	0.855468	0.864694	0.320197	0.568478	0.895576	0.705188	0.855633	0.0297725	0.401224	0.702871	0.577189	0.959621	0.554096	0.170737	0.883452	0.502529	0.627742	0.131117	0.849272	0.503887	0.213846	0.0946012	0.293194	0.120646	0.00510461	0.974009	0.438117	0.745504	0.990603	0.0186411	0.00085617	0.661284
X240440	0.770151	0.125386	0.00385845	0.0885648	0.498507	0.353482	0.704812	0.221041	0.0560234	0.0279792	3.3e-05	0.382146	0.843003	0.157319	0.106236	0.103846	0.0487086	0.51853	0.618065	0.838105	0.616886	0.326241	0.82126	0.748124	0.821605	0.135641	0.348139	0.750811	0.805245	0.534911	0.215933	0.0570565	0.115601	0.24455	0.897997	0.894388	0.569526	0.321133	0.221789	0.651612	0.909264	0.697302	0.13741	0.018029	0.121064	0.889592	0.753586	0.246746	0.106401
X240441	0.626648	0.490451	0.860632	0.260483	0.291411	0.000277748	0.686723	0.707494	0.204592	0.0513338	0.000340529	0.146488	0.655234	0.662284	0.601583	0.159153	0.948745	0.575852	0.793402	0.133964	0.153543	0.662571	0.432738	0.127925	0.224477	0.44172	0.164804	0.542697	0.125165	0.744776	0.161761	0.199607	0.581728	0.604783	0.519345	0.58347	0.860532	0.549063	0.528668	0.948058	0.260485	0.0419647	0.582204	0.659313	0.801688	0.316266	0.759722	0.0914392	0.0418145
X240810	0.0360686	0.304812	0.44387	0.0599871	0.436666	0.893682	0.678331	0.907198	0.542886	0.758635	2.92e-05	0.144172	0.0877111	0.556075	0.510908	0.355805	0.0362479	0.0788908	0.841049	0.952303	0.612097	0.309185	0.899112	0.3477	0.80473	0.0177841	0.00924135	0.328131	0.929456	0.463103	0.523011	0.32438	0.485893	0.741413	0.26394	0.0354803	0.692687	0.245831	0.11176	0.372414	0.573211	0.391841	0.640574	0.435569	0.912839	0.871063	0.442319	0.49112	0.0716805
X241057	0.570046	0.912929	0.214457	0.482315	0.50462	0.435975	0.224008	0.305919	0.92651	0.206132	2.38e-06	0.198541	0.57135	0.880642	0.88454	0.505567	0.867329	0.708595	0.316479	0.235968	0.648362	0.484296	0.394895	0.636586	0.409195	0.246105	0.380704	0.278394	0.268189	0.976249	0.303213	0.166343	0.638296	0.0902871	0.402707	0.87459	0.869507	0.279402	0.800082	0.584125	0.597227	0.478443	0.352859	0.75847	0.060288	0.391894	0.56206	0.720621	0.269082
X241333	0.297699	0.499933	0.0402714	0.834426	0.950006	0.092132	0.0327465	0.213456	0.506306	0.786042	7.73e-12	0.742972	0.57055	0.465997	0.421594	0.892084	0.0756588	0.0646033	0.260066	0.885491	0.626495	0.0271703	0.610435	0.360272	0.908854	0.148666	0.391415	0.45581	0.984434	0.516944	0.481585	0.792008	0.579616	0.0515821	0.161279	0.106182	0.606699	0.726492	0.524165	0.829729	0.624235	0.992486	0.619177	0.865363	0.656251	0.304473	0.310406	0.757993	0.139247
X241387	0.634011	0.405425	0.608333	0.798528	0.504592	0.335885	0.860322	0.636123	0.73116	0.324372	0.000100807	0.660006	0.6737	0.902264	0.873756	0.279838	0.969142	0.606388	0.337866	0.446812	0.542613	0.915674	0.272342	0.849649	0.770031	0.855309	0.839944	0.801455	0.927993	0.85745	0.261817	0.92138	0.152983	0.990386	0.802562	0.0137043	0.0796164	0.326731	0.313235	0.380706	0.199257	0.085985	0.703898	0.333439	0.45141	0.699545	0.224577	0.190586	0.706822
X241572	0.693222	0.981786	0.542509	0.28987	0.539758	0.871782	0.688101	0.40491	0.294309	0.651379	0.0519718	0.585261	0.503733	0.382845	0.972518	0.561484	0.791065	0.949322	0.660883	0.4578	0.931534	0.768412	0.717753	0.849874	0.904316	0.444165	0.941756	0.399703	0.396168	0.988077	0.57195	0.0425154	0.539175	0.473212	0.41557	0.641995	0.661557	0.0891358	0.0584355	0.260256	0.120885	0.754973	0.913913	0.908681	0.0648524	0.326643	0.0716804	0.967024	0.762998
X241881	0.531467	0.939615	0.7192	0.439868	0.597936	0.190402	0.369047	0.597761	0.229317	0.995078	0.531795	0.757547	0.777389	0.554237	0.603022	0.647725	0.609874	0.712817	0.892696	0.819215	0.595011	0.913057	0.829768	0.631764	0.377384	0.512543	0.804815	0.916536	0.962883	0.958428	0.574801	0.913422	0.585947	0.963283	0.944184	0.720397	0.830359	0.956236	0.408968	0.601058	0.657077	0.613508	0.946648	0.972632	0.867022	0.205282	0.265168	0.834182	0.400814
X241898	0.104051	0.528794	0.295438	0.598825	0.741719	0.136523	0.202811	0.788731	0.0348567	0.0652093	0.57577	0.784311	0.881846	0.757983	0.227406	0.92944	0.94045	0.819673	0.223075	0.813966	0.656551	0.370507	0.381131	0.940168	0.81504	0.219966	0.992798	0.282166	0.597068	0.915301	0.447457	0.65604	0.592854	0.835286	0.739544	0.263492	0.248965	0.772659	0.244002	0.677591	0.848637	0.320243	0.458368	0.372776	0.665326	0.563769	0.787415	0.450645	0.328712
X241920	0.143948	0.450474	0.352416	0.436031	0.319694	0.0872656	0.10426	0.860997	0.859068	0.904958	0.225158	0.761608	0.401573	0.715552	0.474579	0.538805	0.689872	0.364724	0.928472	0.289656	0.338923	0.220943	0.126649	0.599696	0.641296	0.114207	0.722021	0.74123	0.522901	0.825377	0.476477	0.846994	0.416617	0.611523	0.745208	0.678601	0.337685	0.815391	0.156309	0.79799	0.986479	0.357958	0.898553	0.946749	0.249547	0.81323	0.982676	0.23516	0.729672
X241947	0.884755	0.819056	0.695725	0.472698	0.499312	0.408789	0.929234	0.776756	0.191247	0.446206	0.72647	0.872307	0.880062	0.881854	0.868761	0.63569	0.937442	0.774176	0.603731	0.818207	0.68492	0.0714953	0.725814	0.248605	0.614651	0.250322	0.29736	0.456334	0.644624	0.908239	0.510816	0.855286	0.506316	0.484974	0.701964	0.603883	0.881539	0.102136	0.357427	0.144011	9.18e-08	3.63e-07	0.17141	0.870871	0.00191188	0.0243799	2.57e-06	1.3e-05	0.0988283
X241952	0.101889	0.177384	0.572875	0.726045	0.930217	0.196021	0.882503	0.298294	0.643188	0.387638	0.501543	0.917476	0.355708	0.0199746	0.342871	0.459134	0.0268697	0.0816776	0.089067	0.773464	0.00343191	0.56079	0.0965475	0.667296	0.50667	0.150195	0.395876	0.0493713	0.273363	0.0534768	0.678081	0.871778	0.667127	0.44065	0.813139	0.474408	0.919747	0.868456	0.133631	0.453961	0.107941	0.114391	0.435478	0.378553	0.805976	0.810847	0.0564348	0.0268092	0.40048
X243682	0.511754	0.9804	0.18757	0.297536	0.894961	0.779035	0.585074	0.524756	0.730499	0.546533	0.366979	0.541845	0.916529	0.0458505	0.0417008	0.946268	0.882074	0.771426	0.166839	0.589567	0.112303	0.796369	0.308834	0.220211	0.418067	0.828472	0.362829	0.13527	0.34996	0.534582	0.0858611	0.437503	0.310786	0.467647	0.614721	0.302127	0.873468	0.686656	0.691098	0.702746	0.888512	0.503988	0.199268	0.0403234	0.089779	0.460108	0.559171	0.775277	0.0394742
X245705	0.815044	0.69061	0.0654406	0.672666	0.458503	0.550056	2.66e-09	0.686529	0.464121	0.0346939	6.51e-14	0.363367	0.0241776	0.0823114	0.380993	0.0415578	0.0352297	0.0420886	0.121794	0.740132	0.463047	0.824029	0.216123	0.575467	0.545792	0.0885267	0.185062	0.987672	0.83945	0.29262	0.298165	0.0181025	0.0816811	0.422612	0.85684	0.0553697	0.53068	0.62284	0.503839	0.500967	0.737991	0.638331	0.605089	0.891462	0.199106	0.65966	0.982346	0.584186	0.851541
X246170	0.562998	0.576528	0.0171423	0.0760253	0.358945	0.137329	0.300617	0.033123	0.013942	0.856622	0.0138448	0.196723	0.729036	0.17572	0.760251	0.524733	0.737902	0.112045	0.125691	0.572415	0.0206506	0.340374	0.272075	0.912456	0.124076	0.998621	0.311982	0.954307	0.266905	0.207402	0.827253	0.899629	0.453247	0.878503	0.530892	0.238585	0.153553	0.90843	0.958171	0.0777569	0.976647	0.980378	0.451915	0.395967	0.159624	0.899957	0.343643	0.490211	0.0043106
X250380	0.663453	0.655127	0.0112524	0.0191284	0.000337891	8.17e-05	0.0330173	0.0332865	0.114553	0.447682	7.31e-09	0.270115	0.572824	0.50279	0.7232	0.229261	0.744579	0.94507	0.426418	0.408625	0.477814	0.895279	0.493157	0.48418	0.239323	0.782892	0.432681	0.196198	0.163418	0.819724	0.580339	0.931849	0.746381	0.836487	0.888282	0.969538	0.915936	0.758174	0.186563	0.75587	0.629782	0.278607	0.568817	0.381232	0.213454	0.637031	0.788562	0.313456	0.543811
X252454	0.928725	0.342048	0.217466	0.639822	0.984287	0.292416	0.907708	0.316873	0.727765	0.837864	0.000196693	0.324227	0.791828	0.207162	0.859594	0.397269	0.789114	0.903121	0.337363	0.837657	0.449874	0.966407	0.418394	0.649624	0.479609	0.408972	0.91957	0.933724	0.449412	0.298603	0.0263057	0.461227	0.0762306	0.499839	0.524261	0.578245	0.242553	0.0670079	0.268236	0.886108	0.860425	0.770774	0.747762	0.604106	0.481896	0.975404	0.744687	0.942052	0.723055
X260900	0.162611	0.692128	0.516546	0.923549	0.108618	0.675944	0.587818	0.976717	0.0186323	0.182688	0.0135682	0.576239	0.108275	0.0607455	0.949479	0.394414	0.636119	0.880467	0.836488	0.775017	0.460359	0.225792	0.639939	0.673436	0.494193	0.152185	0.982919	0.972792	0.933638	0.678744	0.0422429	0.631504	0.880932	0.230326	0.495118	0.121168	0.103301	0.0300699	0.590461	0.0431314	0.50736	0.652393	0.0802553	0.0330801	0.419288	0.0667853	0.451833	0.788019	0.777
X267647	0.643705	0.79559	0.535267	0.713536	0.971926	0.116735	0.807239	0.55217	0.242991	0.390729	0.00400951	0.247194	0.585348	0.805591	0.181659	0.407435	0.108476	0.548905	0.722272	0.665276	0.347251	0.598771	0.0825207	0.0533874	0.877512	0.255465	0.186338	0.360547	0.342063	0.972871	0.348134	0.288564	0.82738	0.893676	0.829453	0.143486	0.911536	0.0725968	0.618585	0.702516	0.267966	0.0783573	0.610996	0.0807716	0.843418	0.300411	0.658423	0.877376	0.673322
X267649	0.938546	0.179832	0.226864	0.148461	0.00762946	0.00013937	0.114189	0.783463	0.0670801	0.348517	0.00059559	0.564049	0.433623	0.79476	0.971455	0.376818	0.818985	0.560962	0.744241	0.674575	0.641087	0.551415	0.972785	0.892127	0.778064	0.982675	0.22077	0.209291	0.434326	0.196192	0.666796	0.481731	0.564163	0.921465	0.991063	0.143166	0.257332	0.408488	0.108594	0.595318	0.230158	0.625463	0.0341001	0.00324376	0.526537	0.859394	0.199594	0.524252	0.0778564
X268313	0.5746	0.283372	0.0176845	0.720631	0.842749	0.780691	0.754864	0.715608	0.267703	0.605048	0.565389	0.929532	0.86386	0.7214	0.82728	0.912099	0.469779	0.631546	0.437538	0.852569	0.420816	0.904085	0.0232714	0.140783	0.303806	0.419793	0.444923	0.326793	0.548078	0.523832	0.370052	0.263081	0.00181236	0.147074	0.574251	0.211741	0.302024	0.0815286	0.782808	0.134604	0.815094	0.858778	0.93251	0.542182	0.859079	0.48121	0.166098	0.106292	0.871649
X268365	0.536848	0.779172	0.505885	0.731603	0.0995699	0.556185	0.334462	0.0380188	0.534946	0.153383	0.921954	0.768185	0.236925	0.366925	0.486071	0.964822	0.100119	0.347937	0.736123	0.603975	0.023286	0.499733	0.773384	0.650696	0.931343	0.0209259	0.260786	0.633506	0.80669	0.0147322	0.695619	0.562991	0.516816	0.586752	0.859403	0.833086	0.488882	0.862655	0.989905	0.305477	0.0455057	0.30987	0.66638	0.741973	0.0104702	0.573636	0.0731112	0.46453	0.578938
X268437	0.687436	0.599268	0.284665	0.684954	0.0899386	0.991826	0.665518	0.43353	0.59948	0.411002	0.219197	0.103233	0.28649	0.396587	0.824309	0.359694	0.279296	0.588261	0.371573	0.234699	0.219583	0.656397	0.648395	0.666356	0.665481	0.419533	0.731368	0.934754	0.411879	0.257692	0.158932	0.964594	0.701911	0.867065	0.436713	0.169298	0.250841	0.517415	0.854469	0.528358	0.66569	0.329867	0.26558	0.267364	0.575227	0.295985	0.161752	0.267426	0.862058
X268438	0.755737	0.84621	0.556818	0.15807	0.0402501	0.164408	0.436599	0.167357	0.614326	0.260184	0.000762391	0.512682	0.824332	0.517506	0.606275	0.878457	0.922382	0.344043	0.388516	0.793419	0.871042	0.668131	0.776974	0.989441	0.331013	0.38207	0.854148	0.636413	0.677693	0.315259	0.760027	0.256838	0.664707	0.263853	0.909401	0.919438	0.874775	0.354286	0.691467	0.0797774	0.133757	0.91549	0.437304	0.868854	0.132861	0.898376	0.0126844	0.109644	0.72821
X268445	0.0330588	0.263977	0.85334	0.0732061	0.157489	0.366132	0.00369214	0.00729661	0.0645715	0.0568434	0.222139	0.748864	0.385311	0.539588	0.490341	0.584681	0.866613	0.597512	0.265969	0.471311	0.32017	0.553502	0.700635	0.28642	0.0959614	0.173187	0.486675	0.0109581	0.00940128	0.837703	0.231111	0.957284	0.614088	0.993333	0.825955	0.95642	0.571477	0.924039	0.74982	0.161272	0.0795484	0.0231824	0.125198	0.0379097	0.582096	0.565115	0.140097	0.0213991	0.218003
X268448	0.844692	0.714774	0.166186	0.520009	0.241565	0.330893	0.121574	0.233021	0.136076	0.507351	2.07e-05	0.100611	0.918726	0.669445	0.0736284	0.914219	0.861771	0.806581	0.0317567	0.2659	0.568301	0.21864	0.940581	0.189658	0.770266	0.529788	0.981969	0.0175428	0.178655	0.598507	0.566215	0.878216	0.360358	0.321301	0.653709	0.956328	0.847741	0.451434	0.663235	0.76713	0.0474542	0.0288456	0.0307024	0.906077	0.0371395	0.960196	0.0185233	0.0498888	0.718019
X268454	0.450391	0.0262519	0.396392	0.342282	0.00623761	1.52e-05	0.402602	0.273634	0.71314	0.259019	1.4e-10	0.924085	0.919535	0.867752	0.51198	0.442383	0.424989	0.217059	0.943502	0.326128	0.956185	0.229697	0.266495	0.914965	0.265083	0.670052	0.684761	0.849469	0.751115	0.464453	0.0764857	0.526867	0.246499	0.0785681	0.197055	0.689072	0.913806	0.924379	0.978319	0.990567	0.603549	0.935685	0.984868	0.529195	0.253998	0.326038	0.97957	0.630628	0.691045
X268533	0.207313	0.848644	0.423993	0.898156	0.343991	0.17122	0.840746	0.752808	0.855469	0.767182	0.25755	0.157569	0.0138814	0.119488	0.82513	0.181233	0.842008	0.232729	0.171218	0.599989	0.342666	0.0161296	0.207609	0.443746	0.241583	0.956602	0.193117	0.0869555	0.575554	0.7735	0.898352	0.124398	0.452081	0.794018	0.523982	0.164772	0.754549	0.918919	0.650148	0.513131	0.995862	0.641518	0.2394	0.534759	0.295598	0.644718	0.944554	0.958616	0.667081
X268565	0.063873	0.661939	0.414443	0.753578	0.389568	0.499763	0.270852	0.994135	0.793575	0.959542	6.86e-05	0.775878	0.0827601	0.586628	0.614277	0.180474	0.489465	0.286612	0.545923	0.620434	0.232801	0.0273729	0.674143	0.271305	0.946703	0.673909	0.864881	0.272663	0.667043	0.620725	0.56104	0.168701	0.014723	0.978661	0.873372	0.625963	0.308659	0.242166	0.246815	0.74608	0.815978	0.0529632	0.833288	0.0515942	0.462627	0.332373	0.518218	0.0221057	0.710217
X268610	0.339989	0.57008	0.595483	0.81246	0.097331	0.168508	0.0948754	0.324789	0.710315	0.37899	1.19e-07	0.513931	0.725322	0.561427	0.127018	0.10525	0.202783	0.469218	0.736783	0.265658	0.283351	0.92236	0.949759	0.442485	0.055506	0.742675	0.988729	0.452804	0.13781	0.656832	0.365647	0.42779	0.490214	0.163597	0.188242	0.319527	0.970457	0.213934	0.545624	0.962389	0.482196	0.241918	0.361915	0.315679	0.0113118	0.902736	0.804233	0.162152	0.82287
X268643	0.939386	0.547141	0.515483	0.890826	0.790438	0.243826	0.217416	0.848512	0.979533	0.314353	0.00500016	0.87107	0.760619	0.483806	0.568638	0.99212	0.861723	0.980877	0.553263	0.702499	0.974794	0.542497	0.747538	0.509697	0.522291	0.717216	0.735905	0.47228	0.77456	0.868098	0.550594	0.460172	0.739471	0.316981	0.419311	0.9901	0.672826	0.138892	0.757024	0.320727	0.234103	0.524047	0.786956	0.748797	0.432953	0.947082	0.841781	0.947036	0.796384
X269146	0.53451	0.356881	0.183872	0.981138	0.341682	0.502435	0.172973	0.710085	0.130399	0.219434	0.580629	0.44946	0.477438	0.0532146	0.583655	0.821296	0.0243015	0.132775	0.193552	0.986211	0.731772	0.641194	0.0979826	0.683875	0.87473	0.214246	0.152762	0.065885	0.286325	0.811625	0.363345	0.0285481	0.90948	0.390301	0.871554	0.253444	0.14181	0.963582	0.640087	0.638049	0.567054	0.798155	0.623797	0.976585	0.72708	0.744388	0.627608	0.358401	0.243934
X269160	0.827489	0.848572	0.166767	0.0879449	0.682054	0.424281	0.876502	0.551885	0.86206	0.362125	9.55e-17	0.0939545	0.89978	0.285129	0.416374	0.633276	0.361554	0.846661	0.822953	0.836531	0.0512207	0.991071	0.160545	0.348592	0.454564	0.955929	0.590569	0.441166	0.854286	0.290098	0.926377	0.505993	0.579619	0.274499	0.271174	0.431727	0.559738	0.463145	0.380024	0.309853	0.631588	0.907016	0.303586	0.463702	0.763466	0.781704	0.455287	0.234334	0.356712
X269178	0.828444	0.553832	0.369461	0.115733	0.0685231	0.775259	0.0521411	0.205563	0.322867	0.240022	0.0308041	0.535574	0.859501	0.758455	0.309657	0.678411	0.813523	0.500372	0.917601	0.877769	0.682423	0.742047	0.474668	0.602011	0.64636	0.49573	0.172056	0.716535	0.612619	0.977557	0.112323	0.117426	0.249268	0.413423	0.480584	0.52661	0.999486	0.780331	0.293229	0.462625	0.258779	0.91887	0.699825	0.167273	0.191692	0.758404	0.01301	0.191698	0.633842
X269331	0.12786	0.181514	0.608573	0.844434	0.810609	0.935043	0.699841	0.903913	0.3068	0.351174	2.09e-08	0.55462	0.310804	0.281169	0.935756	0.808154	0.0246597	0.0465569	0.0513946	0.103426	0.0651305	0.676593	0.614042	0.658278	0.93452	0.297444	0.330355	0.214755	0.109051	0.516766	0.503997	0.368367	0.800387	0.0132619	0.0221681	0.127936	0.734452	0.0598757	0.995116	0.547415	0.657461	0.46271	0.394955	0.5575	0.105708	0.707311	0.964883	0.33995	0.193408
X269984	0.555778	0.428432	0.263544	0.00180471	0.00400423	0.010346	0.74458	0.0660443	0.760963	0.334831	0.311065	0.787785	0.918833	0.485382	0.413265	0.374916	0.872778	0.883765	0.689316	0.829359	0.973621	0.389157	0.543824	0.461683	0.78396	0.961609	0.207657	0.559548	0.989496	0.596424	0.721261	0.678187	0.262447	0.90319	0.69567	0.645589	0.565242	0.826697	0.0129525	0.932637	0.414337	0.282385	0.840834	0.286431	0.00603533	0.628636	0.913036	0.0643622	0.290104
X269987	0.661063	0.797761	0.327792	0.510227	0.710693	0.444451	0.0970985	0.47799	0.471367	0.949175	4.06e-12	0.86369	0.501242	0.795655	0.34214	0.810209	0.160164	0.489178	0.409004	0.498668	0.680842	0.314018	0.922363	0.725029	0.892633	0.211801	0.71046	0.47303	0.876089	0.927512	0.108112	0.0970214	0.353558	0.0511514	0.986501	0.0844361	0.323246	0.652905	0.506437	0.875116	0.957303	0.987949	0.386992	0.237875	0.850773	0.253453	0.776618	0.329789	0.23913
X270086	0.447555	0.861271	0.263595	0.241699	0.706644	0.553578	0.410136	0.347285	0.693937	0.692837	0.00118371	0.372953	0.603549	0.292926	0.824209	0.428345	0.231598	0.725644	0.122884	0.495715	0.846931	0.83503	0.124536	0.619344	0.111345	0.224064	0.920231	0.123573	0.140016	0.875967	0.245422	0.29362	0.619066	0.469308	0.368611	0.425784	0.290084	0.337026	0.822173	0.748667	0.598147	0.484528	0.541625	0.214333	0.0168329	0.83889	0.811102	0.304771	0.572256
X270185	0.843335	0.525524	0.954834	0.80732	0.540843	0.354474	0.989524	0.828297	0.200642	0.11175	0.202408	0.670101	0.899541	0.796582	0.894553	0.9329	0.722247	0.578305	0.463589	0.461438	0.94722	0.919014	0.751704	0.831142	0.782346	0.388172	0.433426	0.70362	0.550115	0.924608	0.603283	0.92591	0.500389	0.798186	0.565384	0.923276	0.622378	0.435787	0.858365	0.323115	0.386296	0.546123	0.453106	0.668497	0.835479	0.678611	0.0563902	0.0702484	0.867384
X270207	0.785859	0.443189	0.265455	0.016156	0.0467918	0.554449	0.980272	0.00620491	0.000266641	0.46749	0.000762857	0.116733	0.731656	0.520223	0.793467	0.766011	0.964511	0.775976	0.317677	0.858409	0.250051	0.501965	0.593941	0.135687	0.378947	0.505444	0.54867	0.383208	0.910307	0.398111	0.911865	0.109924	0.66936	0.254135	0.591806	0.220011	0.0892054	0.990536	0.135696	0.659354	0.730762	0.140329	0.939802	0.787574	0.755136	0.30284	0.608706	0.0652351	0.0121055
X270249	0.826706	0.409911	0.215802	0.00369502	0.0103583	0.929582	0.798036	0.0121602	0.00268177	0.221278	0.000930765	0.210131	0.586387	0.575109	0.790948	0.781492	0.668613	0.969976	0.310205	0.997414	0.521985	0.836435	0.524742	0.200995	0.490748	0.35707	0.568355	0.429274	0.798397	0.619245	0.932366	0.19729	0.710927	0.308061	0.372357	0.492016	0.119629	0.800225	0.14386	0.763166	0.725847	0.173923	0.883901	0.89901	0.887632	0.732541	0.46968	0.121658	0.0422129
X270409	0.713542	0.666756	0.813762	0.921379	0.39989	0.204399	0.95498	0.864536	0.980125	0.643898	0.000326027	0.537715	0.705132	0.552847	0.483106	0.528118	0.660169	0.449063	0.882568	0.64513	0.588549	0.378569	0.619038	0.379584	0.932031	0.744581	0.356121	0.790285	0.926056	0.880871	0.661545	0.935159	0.723829	0.0992957	0.184559	0.755582	0.895733	0.656152	0.830248	0.285634	0.974691	0.379083	0.47975	0.480191	0.889719	0.973019	0.0936268	0.277772	0.326226
X270547	0.588624	0.559785	0.33869	0.391024	0.0095825	0.179809	0.773814	0.93515	0.13611	0.97679	0.457811	0.567415	0.542122	0.0701438	0.12302	0.909205	0.677821	0.951185	0.182136	0.976892	0.313843	0.0692971	0.25324	0.100536	0.229094	0.863556	0.86712	0.608088	0.850651	0.814974	0.0336183	0.283353	0.338924	0.834276	0.338772	0.150646	0.224779	0.186095	0.101005	0.479976	0.271944	0.955126	0.0490542	0.199535	0.401922	0.379898	0.132594	0.572436	0.21855
X271050	0.55036	0.765334	0.627343	0.87065	0.575945	0.0755087	0.387481	0.63169	0.891018	0.560009	1.13e-52	0.270272	0.699788	0.206996	0.958117	0.242647	0.0486318	0.321799	0.126753	0.0842232	0.0104093	0.57474	0.624679	0.431177	0.00112639	0.728572	0.473922	0.0393665	0.0659968	0.216684	0.521639	0.486792	0.528543	0.1817	0.467801	0.897275	0.816795	0.361624	0.623081	0.332747	0.894374	0.529901	0.521198	0.951267	0.258837	0.423629	0.772573	0.569406	0.224919
X271121	0.991407	0.4474	0.24506	0.897593	0.830087	0.512614	0.741189	0.727796	0.738258	0.936782	0.957543	0.500677	0.83109	0.283254	0.995082	0.555028	0.639892	0.867493	0.511374	0.813373	0.555566	0.742903	0.479033	0.704932	0.444264	0.479222	0.773527	0.863816	0.431764	0.27566	0.119611	0.525452	0.0968474	0.163621	0.868312	0.930927	0.207617	0.102062	0.495673	0.842441	0.898493	0.348149	0.792156	0.366604	0.958885	0.890621	0.803372	0.645227	0.993843
X271416	0.566479	0.751456	0.697826	0.236261	0.255501	0.0309241	0.112179	0.148432	0.0771952	0.0387241	0.064128	0.61923	0.496588	0.275704	0.922759	0.939277	0.576481	0.431327	0.299244	0.746771	0.813898	0.0847554	0.406903	0.811013	0.794688	0.263288	0.157728	0.665123	0.502876	0.284415	0.517251	0.319629	0.764739	0.2354	0.27175	0.319874	0.8011	0.305823	0.214146	0.612524	0.366755	0.171212	0.0251862	0.00244952	0.765536	0.628768	0.236322	0.555293	0.00519487
X271426	0.0369367	0.0414298	0.199004	0.278806	0.393024	0.57171	0.271531	0.971133	0.396834	0.195308	4.35e-09	0.365464	0.602411	0.203349	0.375319	0.520307	0.73885	0.419513	0.515584	0.353726	0.0168899	0.427208	0.162141	0.221795	0.824347	0.773643	0.453676	0.255593	0.976183	0.126876	0.464684	0.440791	0.310411	0.424392	0.569576	0.47843	0.773008	0.976189	0.96853	0.670896	0.772875	0.564961	0.47862	0.0833742	0.00265398	0.66927	0.996189	0.314422	0.223696
X272306	0.776942	0.517366	0.50331	0.461199	0.999068	0.137498	0.355891	0.755325	0.703523	0.221864	0.0706201	0.569586	0.348897	0.284024	0.424469	0.209548	0.033767	0.490405	0.602466	0.31594	0.00437384	0.324477	0.371391	0.214764	0.0270853	0.0351609	0.317723	0.2841	0.181855	0.0519733	0.927042	0.215555	0.762493	0.641584	0.353453	0.58074	0.419758	0.714979	0.54548	0.860529	0.527423	0.221287	0.640638	0.704274	0.3103	0.361564	0.797952	0.969875	0.80837
X272698	0.652772	0.682607	0.306498	0.574642	0.406057	0.590164	0.985581	0.224571	0.946809	0.645972	0.520062	0.212123	0.660484	0.685561	0.397537	0.0315397	0.966223	0.281436	0.245128	0.586092	0.564646	0.639362	0.832543	0.126739	0.160525	0.352741	0.661354	0.5929	0.736156	0.676586	0.296868	0.615113	0.664771	0.885493	0.835991	0.132793	0.707725	0.912308	0.254616	0.772843	0.176165	0.996297	0.0189599	0.0121384	0.0241803	0.22041	0.424159	0.326472	0.482503
X272849	0.028681	0.0432122	0.593501	0.951254	0.0913578	0.0551611	0.863789	0.723732	0.431369	0.673139	0.00857845	0.810215	0.950992	0.00805247	0.120401	0.711548	0.231393	0.532806	0.511558	0.657981	0.660497	0.038012	0.0313075	0.128354	0.322852	0.325298	0.57025	0.82587	0.432411	0.201676	0.772961	0.773403	0.173194	0.197544	0.532907	0.446196	0.745639	0.178032	0.747187	0.665913	0.969417	0.939964	0.707058	0.0651917	0.413789	0.910452	0.0390723	0.00402843	0.686135
X273236	0.760225	0.708358	0.643449	0.395437	0.711504	0.450244	0.8819	0.753717	0.300166	0.755744	0.524638	0.974766	0.291761	0.85977	0.441203	0.646556	0.791756	0.996325	0.806666	0.605506	0.902583	0.751973	0.8074	0.899513	0.810425	0.961943	0.799543	0.968892	0.520785	0.473348	0.327871	0.698951	0.907842	0.924551	0.301532	0.819437	0.869769	0.747606	0.442141	0.263974	0.582614	0.813743	0.0965186	0.254802	0.605611	0.289319	0.954961	0.515446	0.0148406
X273447	0.363567	0.275425	0.521968	0.842001	0.692246	0.782002	0.479664	0.805917	0.350649	0.528921	0.309458	0.0541336	0.027697	0.0525169	0.186535	0.112252	0.00150692	0.0355911	0.0522194	0.294723	0.00227433	0.0236244	0.0284385	0.0242738	0.0493977	0.000803349	0.00307515	0.0350295	0.242322	0.0271527	0.821577	0.178123	0.905486	0.54449	0.399512	0.487382	0.997698	0.693487	0.44407	0.756318	0.732992	0.467639	0.997595	0.852011	0.439246	0.375935	0.681808	0.91773	0.626029
X273598	0.415137	0.419986	0.0240978	0.733392	0.983134	0.380077	0.0964436	0.699175	0.0275743	0.675093	1.06e-06	0.617496	0.491966	0.534953	0.778678	0.97832	0.277285	0.912758	0.626544	0.966153	0.728437	0.321841	0.965233	0.740453	0.825615	0.472319	0.812707	0.981597	0.380939	0.765291	0.190473	0.024949	0.325795	0.79668	0.472633	0.684732	0.621554	0.196834	0.522013	0.575367	0.200879	0.309422	0.976905	0.316429	0.152933	0.279905	0.227753	0.361074	0.0476603
X273619	0.640991	0.68644	0.206301	0.0509799	0.564538	0.414884	0.976623	0.875314	0.334948	0.752249	1.71e-14	0.275441	0.851558	0.0643011	0.327021	0.33464	0.177866	0.541492	0.885237	0.900853	0.305027	0.558626	0.0774938	0.255653	0.982412	0.500433	0.537914	0.738766	0.93624	0.472331	0.632581	0.471298	0.363791	0.58452	0.433406	0.765216	0.750112	0.76385	0.178201	0.978821	0.560724	0.868639	0.552118	0.942681	0.665686	0.646093	0.323611	0.0956003	0.435691
X273944	0.894282	0.408152	0.254553	0.985484	0.920176	0.660155	0.855913	0.805089	0.856417	0.828847	0.841994	0.52269	0.694566	0.201881	0.944109	0.588336	0.37822	0.724234	0.613551	0.973832	0.700805	0.880253	0.653724	0.773177	0.431302	0.659595	0.681397	0.977509	0.562043	0.21755	0.0924212	0.618638	0.16512	0.180247	0.871305	0.900804	0.265308	0.1107	0.536015	0.775365	0.98935	0.603126	0.881451	0.40466	0.987201	0.961473	0.849795	0.912849	0.869909
X273984	0.745456	0.54137	0.924548	0.411896	0.0272616	0.749544	0.439978	0.418236	0.133252	0.609955	0.016951	0.813136	0.885724	0.28871	0.51444	0.898097	0.46085	0.68666	0.664601	0.610907	0.236765	0.813421	0.534781	0.474906	0.791629	0.745334	0.955198	0.789244	0.788895	0.257768	0.509027	0.665709	0.654401	0.681282	0.92304	0.341974	0.107149	0.831072	0.279904	0.465736	0.972996	0.273164	0.943984	0.650899	0.179676	0.971076	0.748385	0.201993	0.145133
X273985	0.022413	0.150895	0.242432	0.0190948	0.266586	0.481774	0.0112989	0.220357	0.163856	0.105856	0.625117	0.000584343	0.785742	6.64e-05	7.57e-05	0.631992	0.249163	0.131113	0.768793	0.388808	0.00465046	0.556341	0.00269642	0.0125663	0.789585	0.786353	0.32603	0.754935	0.725068	0.00903515	0.575964	0.402791	0.196569	0.359359	0.157111	0.14101	0.685942	0.508037	0.0817929	0.538943	0.0135759	0.0706284	0.099288	0.22779	0.946522	0.128475	0.019824	0.142378	0.120346
X275608	0.411597	0.728106	0.165913	0.403241	0.723081	0.296639	0.997354	0.328379	0.675137	0.451792	0.00779599	0.63216	0.766775	0.851017	0.894314	0.734289	0.435742	0.32445	0.635834	0.889736	0.150334	0.398739	0.957823	0.716207	0.461308	0.441545	0.163174	0.248778	0.366442	0.226478	0.570022	0.522762	0.900864	0.828047	0.813	0.0733417	0.474529	0.800145	0.842992	0.240399	0.771626	0.45295	0.506906	0.956606	0.00233447	0.875915	0.803723	0.693166	0.255444
X276947	0.448428	0.331797	0.582966	0.0306732	0.0814849	0.644549	0.762356	0.191493	0.638037	0.877668	0.00311448	0.901905	0.514269	0.392587	0.715781	0.921105	0.509185	0.723681	0.705895	0.844629	0.789653	0.519795	0.67694	0.458122	0.772281	0.184648	0.790563	0.865994	0.720326	0.890405	0.0980539	0.20965	0.182198	0.892385	0.479642	0.710196	0.482529	0.61806	0.807051	0.323792	0.169771	0.113726	0.502412	0.892329	0.206872	0.712218	0.479247	0.799312	0.291023
X277188	0.50447	0.0857876	0.608939	0.659566	0.396052	0.635052	0.0189135	0.0404033	0.313631	0.905461	0.502871	0.27701	0.963303	0.597731	0.939111	0.830865	0.361668	0.26484	0.626385	0.775639	0.673746	0.664457	0.649574	0.336327	0.140824	0.452717	0.420483	0.99478	0.936924	0.779406	0.85991	0.984571	0.465962	0.682679	0.915863	0.798673	0.966599	0.959698	0.529298	0.685425	0.901809	0.824904	0.928566	0.858447	0.544263	0.276219	0.0498528	0.0479591	0.667471
X280051	0.431915	0.379316	0.773959	0.298957	0.992299	0.499942	0.0641304	0.835721	0.633224	0.822544	3.04e-14	0.747008	0.600233	0.201102	0.479583	0.898663	0.712708	0.563273	0.61388	0.284533	0.376775	0.789955	0.549906	0.322703	0.858046	0.588305	0.853487	0.171333	0.037618	0.505934	0.338381	0.695174	0.211514	0.956324	0.041044	0.237032	0.334547	0.488177	0.234216	0.838708	0.00270276	0.0147043	0.779759	0.505184	0.288012	0.924396	0.0123187	0.0354169	0.82012
X280537	0.974132	0.58192	0.905723	0.583035	0.23894	0.639031	0.801655	0.6168	0.28207	0.752501	0.0876922	0.641159	0.850745	0.727323	0.900662	0.977638	0.967328	0.608086	0.983299	0.94317	0.867417	0.844609	0.442831	0.727818	0.414227	0.972894	0.934115	0.506664	0.98993	0.386735	0.650887	0.97275	0.847393	0.907525	0.745225	0.730794	0.964571	0.822382	0.569356	0.887315	0.818416	0.507153	0.277985	0.888995	0.14975	0.288945	0.861874	0.701608	0.852169
X280539	0.0492508	0.0829882	0.21301	0.908963	0.990036	0.607209	0.312674	0.0298814	0.0682084	0.900541	0.142642	0.538313	0.384756	0.773596	0.719817	0.9727	0.725807	0.994948	0.160766	0.394058	0.408224	0.0468512	0.320616	0.821015	0.175519	0.723037	0.69211	0.388433	0.326324	0.584939	0.0377784	0.196375	0.0660118	0.234622	0.47902	0.32952	0.678645	0.840029	0.660846	0.992182	0.0399781	0.176131	0.805188	0.320872	0.185555	0.0588837	0.767244	0.649276	0.918202
X280602	0.833456	0.839786	0.0331237	0.656354	0.535144	0.773013	0.988462	0.968098	0.792787	0.487549	6.58e-06	0.780726	0.52357	0.931469	0.639576	0.537407	0.0845432	0.188006	0.215446	0.460894	0.997967	0.0758439	0.938759	0.509746	0.79258	0.0672618	0.0107029	0.963227	0.729567	0.316408	0.942919	0.777711	0.252591	0.581714	0.564021	0.0371228	0.328368	0.890229	0.722667	0.81682	0.207359	0.788242	0.379362	0.603641	0.883616	0.407511	0.0624268	0.113315	0.318522
X280606	0.360605	0.922087	0.253142	0.641882	0.53833	0.788625	0.973617	0.309042	0.657776	0.0819694	3.26e-05	0.672008	0.995342	0.616757	0.843596	0.701519	0.189694	0.122418	0.251462	0.785876	0.125135	0.0351491	0.684823	0.467156	0.460591	0.299118	0.0773376	0.199319	0.240745	0.883851	0.212794	0.827664	0.724051	0.0407541	0.594377	0.0510393	0.902598	0.972262	0.333456	0.183702	0.50761	0.891326	0.149605	0.594253	0.0810467	0.548437	0.956862	0.881174	0.325821
X280647	0.24201	0.13926	0.498883	0.416622	0.418229	0.0783343	0.956564	0.344728	0.823888	0.588314	0.100697	0.596951	0.552693	0.699714	0.791625	0.620091	0.696455	0.761679	0.463756	0.988938	0.0225177	0.267316	0.483671	0.925701	0.436702	0.493879	0.480143	0.590579	0.99008	0.401896	0.877706	0.555888	0.914908	0.638862	0.464833	0.467215	0.558998	0.578879	0.799917	0.906383	0.255425	0.19718	0.570811	0.727237	0.50219	0.389296	0.900656	0.741438	0.175926
X280684	0.775417	0.638842	0.74984	0.400414	0.424068	0.61602	0.699102	0.693783	0.0982437	0.931356	0.00530612	0.649922	0.642292	0.854663	0.390968	0.590902	0.956572	0.636569	0.763971	0.425102	0.568261	0.0662299	0.784217	0.792448	0.324574	0.411223	0.0920284	0.533659	0.50158	0.456862	0.727426	0.642768	0.345592	0.590232	0.0534564	0.156697	0.928016	0.892141	0.838558	0.131538	0.702183	0.928965	0.464675	0.20743	0.123913	0.954872	0.06318	0.324102	0.50369
X280712	0.197635	0.50487	0.211163	0.208079	0.188278	0.00710556	0.368217	0.786312	0.564161	0.345641	0.00685	0.00462181	0.291952	0.232607	0.664424	0.660135	0.245522	0.190678	0.0670076	0.634742	0.0216715	0.0574148	0.778408	0.219162	0.966322	0.480591	0.180841	0.529975	0.307686	0.187461	0.106317	0.755243	0.610488	0.000229627	0.103168	0.754996	0.432626	0.971066	0.763897	0.65201	0.197473	0.529965	0.137937	0.0559979	0.959229	0.772383	0.19463	0.943129	0.414041
X280722	0.481595	0.768952	0.224761	0.166418	0.116239	0.52463	0.801696	0.101994	0.790551	0.261518	0.000237903	0.706165	0.413968	0.531856	0.411715	0.31929	0.749997	0.676072	0.841878	0.663372	0.422073	0.807	0.902484	0.837374	0.495952	0.497518	0.623374	0.802214	0.729772	0.979597	0.840971	0.092255	0.645754	0.886265	0.211818	0.954965	0.584107	0.0302642	0.534568	0.663496	0.716668	0.384004	0.473583	0.309727	0.437398	0.230144	0.819879	0.160483	0.632423
X280727	0.0645158	0.0188813	0.25142	0.755914	0.774879	0.673362	0.024525	0.960128	0.374714	0.632542	4.97e-23	0.203873	0.921057	0.0113636	0.06627	0.264106	0.894704	0.6621	0.969973	0.669454	0.695083	0.283092	0.047543	0.0466241	0.603348	0.66099	0.662563	0.912306	0.414361	0.256262	0.455412	0.474658	0.915915	0.672085	0.656911	0.745495	0.505204	0.181636	0.984258	0.236532	0.467259	0.0698376	0.5851	0.23759	0.783011	0.123814	0.970464	0.865926	0.627587
X280737	0.779612	0.806102	0.0941495	0.811033	0.470913	0.170713	0.45765	0.446827	0.270661	0.117587	0.0732663	0.436593	0.683435	0.281623	0.997236	0.732133	0.10017	0.0943003	0.940075	0.854875	0.297044	0.0693591	0.375215	0.785334	0.433481	0.159759	0.658349	0.105564	0.731323	0.100811	0.869529	0.650373	0.608827	0.84238	0.36735	0.146675	0.298958	0.223348	0.675127	0.743838	0.485653	0.509355	0.861032	0.0889303	0.755007	0.974314	0.751574	0.620125	0.733415
X280940	0.754507	0.825948	0.829313	0.810483	0.864304	0.477152	0.0687919	0.051035	0.518226	0.97405	0.655094	0.718784	0.879274	0.352492	0.220631	0.525989	0.848482	0.880187	0.59652	0.851875	0.738258	0.716761	0.846099	0.490229	0.668384	0.811032	0.711396	0.771269	0.832277	0.828509	0.606791	0.49823	0.943822	0.053502	0.147387	0.74022	0.80604	0.734975	0.940822	0.42195	0.0346401	0.0486597	0.352812	0.938922	0.80234	0.549836	0.721882	0.780379	0.993477
X281147	0.0699394	0.339112	0.273676	0.509689	0.509333	0.579283	0.481307	0.250921	0.573133	0.044562	0.540065	0.480498	0.588385	0.173141	0.0283673	0.296155	0.0963078	0.351979	0.997071	0.174935	0.713714	0.966085	0.210337	0.196872	0.836257	0.339415	0.478868	0.193379	0.613088	0.46381	0.395251	0.39036	0.147043	0.0683227	0.152002	0.745182	0.538641	0.860906	0.633685	0.413812	0.386528	0.531835	0.0897956	0.0171012	0.0630205	0.63155	0.970541	0.779694	0.036598
X281189	0.671782	0.725087	0.597015	0.850776	0.175254	0.0733774	0.316615	0.0200711	0.133456	0.190228	0.946484	0.0671401	0.293732	0.551259	0.797581	0.438506	0.824932	0.97336	0.981672	0.563162	0.792199	0.420332	0.84303	0.954112	0.431399	0.559881	0.221936	0.670255	0.867529	0.638064	0.98344	0.188839	0.97525	0.957144	0.319815	0.869557	0.821975	0.123893	0.90187	0.397856	0.0758791	0.0546825	0.109354	0.0252921	0.551721	0.992121	0.167288	0.0918025	0.229492
X281575	0.0605373	0.0102141	0.0939959	0.406011	0.675297	0.584901	0.84225	0.32341	0.596638	0.242467	0.263445	0.168065	0.410773	0.0141775	0.0928754	0.000274014	0.482342	0.893044	8.71e-05	6.17e-07	0.898059	0.00136258	7.93e-06	0.052137	7.34e-06	0.0610349	0.98435	6.68e-05	3.89e-08	0.34787	0.000216758	0.254701	0.00242133	0.294985	0.56946	0.011309	0.00440966	0.557345	0.964364	0.803491	0.228852	0.251619	0.00449751	0.00915649	0.272132	0.751939	0.890405	0.701355	0.995125
X281951	0.276373	0.496024	0.855804	0.658751	0.168193	0.151048	0.795317	0.0162197	0.886568	0.959116	0.00405786	0.869782	0.677259	0.80072	0.498708	0.471473	0.795592	0.901008	0.521565	0.794831	0.394835	0.830618	0.283945	0.766589	0.889433	0.561763	0.954672	0.5703	0.216708	0.628108	0.0900183	0.602374	0.9589	0.445088	0.901751	0.0179686	0.0338122	0.916929	0.492376	0.314912	0.528856	0.571848	0.366174	0.455604	0.977401	0.650868	0.338181	0.672899	0.0377986
X282690	0.639581	0.666448	0.401103	0.310853	0.390613	0.305937	0.325101	0.552254	0.807621	0.699207	1.8e-32	0.22605	0.00609325	0.0671381	0.0554124	0.0492768	0.638167	0.193045	0.383057	0.322696	0.131252	0.642863	0.0157328	0.201177	0.420609	0.563447	0.957293	0.365589	0.25087	0.31926	0.185115	0.630693	0.598868	0.25231	0.025106	0.560097	0.661486	0.877059	0.410533	0.560001	0.541859	0.614962	0.880672	0.981588	0.442688	0.319564	0.144985	0.428702	0.77013
X284386	0.0560372	0.30993	0.936476	0.527748	0.968873	0.986901	0.645889	0.165259	0.23382	0.666221	0.0462407	0.942754	0.333192	0.84381	0.596065	0.798058	0.800289	0.659394	0.714338	0.214448	0.462459	0.300098	0.323167	0.400708	0.0234933	0.476117	0.373826	0.27748	0.0869472	0.659148	0.0232726	0.533221	0.00482816	0.144632	0.517195	0.2487	0.0339074	0.50888	0.399971	0.553387	0.503868	0.574345	0.770359	0.266112	0.860289	0.715453	0.930827	0.422977	0.291902
X286263	0.713534	0.168767	0.190895	0.323698	0.3534	0.82316	0.88274	0.585373	0.273907	0.785131	0.195596	0.0552336	0.678686	0.436893	0.402503	0.00465658	0.0136663	0.441991	0.37012	0.0782194	0.00895271	0.50009	0.526207	0.0112431	0.000476295	0.000434403	0.0805138	0.303826	0.0290829	0.0585735	0.689882	0.137995	0.385294	0.00404441	0.0553834	0.946861	0.914065	0.785397	0.84029	0.671309	0.386807	0.352161	0.553121	0.698055	0.195169	0.0200304	0.569398	0.305751	0.720484
X287414	0.686447	0.351883	0.638627	0.4337	0.859667	0.931953	0.364409	0.796737	0.745042	0.328805	0.166383	0.619528	0.365074	0.859861	0.78061	0.572857	0.305806	0.789338	0.812627	0.818091	0.530727	0.473053	0.936026	0.535907	0.121005	0.535303	0.509443	0.643504	0.525634	0.788069	0.258602	0.48189	0.108129	0.897014	0.77599	0.313286	0.564362	0.965228	0.314255	0.258919	0.352149	0.60494	0.0274733	0.0397667	0.74664	0.944569	0.796067	0.459489	0.656543
X287419	0.854392	0.570212	0.738838	0.516831	0.674069	0.114132	0.10679	0.694901	0.759174	0.259876	0.0969051	0.833729	0.746803	0.645175	0.789075	0.98824	0.847363	0.936019	0.679302	0.745137	0.890776	0.52621	0.984744	0.673706	0.409923	0.708955	0.773833	0.658345	0.994604	0.964355	0.663272	0.726829	0.777167	0.374701	0.582949	0.789314	0.893539	0.1762	0.736132	0.367532	0.612029	0.895288	0.623208	0.73354	0.297895	0.951343	0.92026	0.732463	0.640294
X287425	0.512264	0.609188	0.194091	0.176299	0.102735	0.41478	0.0269784	0.0499705	0.631522	0.945224	3.75e-14	0.207591	0.627669	0.141757	0.716619	0.664294	0.879934	0.236599	0.310449	0.661765	0.387795	0.252009	0.678909	0.491646	0.671674	0.896567	0.748339	0.59521	0.507511	0.308751	0.951732	0.780821	0.505347	0.725389	0.785694	0.05553	0.221045	0.649329	0.229657	0.327054	0.044181	0.128235	0.257013	0.911117	0.603902	0.833432	0.967296	0.282232	0.611638
X287966	0.155138	0.0621995	0.486127	0.0289896	0.142736	0.990422	0.279078	0.730169	0.491614	0.970242	0.000563467	2.93e-07	0.00654673	0.000519648	8.73e-06	0.155535	0.077884	0.114261	0.266671	0.139023	0.0058498	0.0029641	1.66e-06	0.000114596	0.00990147	0.00397461	0.0531911	0.0388688	0.278057	0.00267626	0.104997	0.553647	0.131427	0.185064	0.524138	0.0734319	0.63143	0.184594	0.762761	0.130957	0.0811174	0.737099	0.516013	0.33399	0.407986	0.240997	0.678208	0.318307	0.698161
X288375	0.868861	0.656556	0.913802	0.655156	0.633597	0.246705	0.287701	0.927066	0.286898	0.939398	0.120536	0.884301	0.96903	0.459622	0.689283	0.968363	0.839683	0.736591	0.83716	0.916999	0.880795	0.626104	0.98554	0.878597	0.665979	0.973208	0.872188	0.66868	0.862037	0.924187	0.864102	0.906532	0.510958	0.536643	0.595115	0.424479	0.934433	0.570885	0.989774	0.399989	0.14601	0.388131	0.532272	0.795809	0.097674	0.954498	0.642818	0.801198	0.864998
X288810	0.935303	0.580975	0.824592	0.866194	0.9505	0.0614382	0.572557	0.949755	0.105348	0.722981	0.0902888	0.066083	0.394714	0.0214901	0.648833	0.595951	0.664633	0.472497	0.254684	0.14106	0.0308527	0.559598	0.252081	0.827946	0.668209	0.683291	0.523601	0.673398	0.812232	0.0252987	0.403852	0.672414	0.592572	0.372826	0.600397	0.0124718	0.032404	0.439372	0.0571806	0.265179	0.94795	0.772155	0.922671	0.478289	0.241656	0.989941	0.516391	0.535004	0.125811
X288852	0.100317	0.766235	0.665995	0.8289	0.0581507	0.152901	0.0232361	0.56404	0.33682	0.529084	0.0219217	0.11575	0.527044	0.197135	0.689272	0.615269	0.443703	0.927967	0.10228	0.377187	0.39513	0.775561	0.152986	0.0842017	0.438133	0.822906	0.820276	0.331167	0.36934	0.905371	0.373597	0.111326	0.129601	0.508954	0.288714	0.875538	0.986594	0.0699586	0.692519	0.216777	0.222307	0.0584694	0.531774	0.386277	0.863454	0.554735	0.600453	0.0773223	0.121033
X288872	0.21675	0.862085	0.777701	0.318005	0.492456	0.71393	0.496983	0.961105	0.713703	0.960282	0.524712	0.636323	0.850205	0.795342	0.776537	0.188258	0.846391	0.584932	0.604836	0.36128	0.250845	0.208859	0.572832	0.455109	0.491706	0.754535	0.520407	0.277773	0.86519	0.85537	0.520214	0.369838	0.579441	0.59592	0.222011	0.658845	0.511562	0.74025	0.626822	0.706629	0.0571008	0.10982	0.530235	0.247852	0.426372	0.632958	0.888201	0.895189	0.0644489
X288894	0.218558	0.996068	0.238751	0.0721428	0.107504	0.984022	0.800484	0.155578	0.15113	0.377831	0.0332138	0.46044	0.229913	0.067849	0.565516	0.43014	0.888466	0.531842	0.4906	0.730784	0.270561	0.631851	0.582906	0.658575	0.352353	0.243352	0.215914	0.985371	0.859849	0.113639	0.0503063	0.70027	0.372527	0.598995	0.390013	0.139252	0.114118	0.983304	0.317591	0.0602278	0.819934	0.305811	0.725208	0.157016	0.0112606	0.384506	0.814893	0.211929	0.15102
X289827	0.161206	0.641368	0.586003	0.270976	0.967479	0.297428	0.164076	0.623982	0.431798	0.395608	0.0986564	0.440912	0.345592	0.561393	0.862158	0.805438	0.026402	0.506705	0.626007	0.698689	0.462988	0.643274	0.943862	0.897361	0.401115	0.229842	0.64671	0.495927	0.424568	0.835749	0.696598	0.0605368	0.882137	0.496021	0.470409	0.367162	0.273179	0.119966	0.895886	0.584156	0.245279	0.405336	0.178716	0.634277	0.112305	0.197011	0.370497	0.333218	0.77748
X291025	0.321362	0.617888	0.632583	0.908679	0.875686	0.885218	0.756294	0.887538	0.569345	0.755344	0.713016	0.129921	0.00726401	0.201884	0.918679	0.306165	0.630017	0.100236	0.137387	0.750492	0.286141	0.0144213	0.19799	0.466379	0.185392	0.707709	0.035096	0.147589	0.402233	0.379953	0.759477	0.287789	0.441065	0.726044	0.449486	0.66465	0.33993	0.866518	0.644303	0.531165	0.956685	0.757426	0.557538	0.920256	0.387491	0.786378	0.639587	0.812734	0.477309
X294392	0.00469718	0.0964565	0.612852	0.104354	0.0478047	0.269233	0.0509125	0.0486123	0.120499	0.195405	8.44e-16	0.105943	0.412835	0.515617	0.197703	0.841524	0.00415268	0.00335608	0.359708	0.859839	0.123356	0.181349	0.800733	0.298457	0.613163	0.0539427	0.00173272	0.0140278	0.61828	0.821954	0.635294	0.740427	0.567086	0.0203588	0.275852	0.0338086	0.281437	0.722874	0.29599	0.323151	0.883734	0.245075	0.351346	0.894517	0.494483	0.235445	0.919087	0.398826	0.786284
X294504	0.982743	0.663188	0.487052	0.552039	0.48285	0.777855	0.925806	0.127364	0.816236	0.87958	0.00348373	0.785759	0.308959	0.184646	0.880866	0.484637	0.341004	0.876433	0.769895	0.905711	0.198294	0.755117	0.2814	0.428034	0.313849	0.865872	0.735943	0.571374	0.718495	0.844973	0.592458	0.322853	0.730532	0.999789	0.315149	0.480974	0.717746	0.858406	0.790882	0.970947	0.451802	0.650038	0.477806	0.937898	0.27851	0.61797	0.922421	0.940363	0.851546
X294505	0.355762	0.306132	0.0675039	0.0587109	0.655494	0.589986	0.591994	0.132983	0.340585	0.906209	6.02e-15	0.409444	0.261615	0.942483	0.909062	0.202011	0.654868	0.975085	0.824413	0.495264	0.650667	0.122779	0.404435	0.761318	0.956587	0.736057	0.368024	0.519908	0.479708	0.986453	0.298077	0.613169	0.233656	0.162359	0.756895	0.43591	0.983708	0.778428	0.319182	0.254973	0.71595	0.910102	0.624981	0.749984	0.0169235	0.513883	0.0807071	0.144699	0.194312
X294509	0.314339	0.556878	0.86751	0.235097	0.862538	0.259543	0.260867	0.502799	0.0604435	0.860961	0.0656461	0.682578	0.934943	0.521442	0.34578	0.519535	0.574786	0.899432	0.599231	0.942042	0.456187	0.164685	0.912588	0.806335	0.771417	0.681535	0.436572	0.5765	0.970279	0.91737	0.766687	0.985494	0.628433	0.454636	0.381317	0.693816	0.48655	0.691537	0.825255	0.2765	2.23e-05	2.36e-05	0.936245	0.875923	0.00454879	0.0473121	8.44e-05	0.00153288	0.215124
X295066	0.15496	0.573429	0.975931	0.0490712	0.0552203	0.274687	0.00132587	0.0187125	0.110767	0.0780705	0.436926	0.794562	0.441889	0.671562	0.598934	0.717273	0.420254	0.200774	0.778534	0.747331	0.361092	0.982034	0.878798	0.622705	0.139423	0.589656	0.891875	0.223736	0.178097	0.699711	0.148818	0.362516	0.884382	0.776811	0.769925	0.328967	0.816694	0.698061	0.846811	0.252018	0.00924412	0.00227828	0.0259546	0.0105559	0.722783	0.406131	0.0286194	0.00221312	0.0407742
X295067	0.966093	0.75608	0.724712	0.337113	0.760136	0.273926	0.653694	0.646265	0.65561	0.465412	0.510955	0.600823	0.965703	0.966116	0.748597	0.910029	0.874427	0.692999	0.341502	0.524891	0.959531	0.719059	0.951017	0.633368	0.642955	0.670322	0.692505	0.623564	0.541015	0.852926	0.252083	0.590734	0.720872	0.911909	0.568309	0.845039	0.863733	0.923451	0.3396	0.451306	0.828814	0.602975	0.189943	0.236705	0.672593	0.878599	0.985175	0.569491	0.73597
X295145	0.952726	0.647555	0.0336221	0.524344	0.258953	0.736184	0.598209	0.0554146	0.223958	0.761211	8.98e-07	0.939658	0.681754	0.311389	0.614555	0.572887	0.125077	0.578231	0.224989	0.706391	0.49761	0.0448898	0.846016	0.610236	0.421861	0.221885	0.164931	0.78107	0.811018	0.246522	0.259277	0.905119	0.62737	0.123546	0.746054	0.158838	0.550257	0.233103	0.587238	0.416634	0.02947	0.0902094	0.169382	0.40861	0.728602	0.0607712	0.83999	0.703232	0.862644
X295226	0.868495	0.890467	0.557944	0.998487	0.41959	0.652794	0.650388	0.652167	0.481848	0.353379	3.21e-05	0.802117	0.470299	0.967138	0.707468	0.483226	0.781408	0.455453	0.670884	0.362502	0.704658	0.412521	0.642302	0.714013	0.741571	0.977547	0.59105	0.838897	0.501975	0.673992	0.819462	0.64564	0.599357	0.340451	0.37923	0.995727	0.75036	0.786696	0.740186	0.0722857	0.923967	0.404426	0.677214	0.284656	0.951101	0.77848	0.923092	0.749169	0.444872
X295269	0.877706	0.493836	0.773067	0.20983	0.786668	0.239624	0.899622	0.318868	0.208871	0.759783	3.61e-06	0.668246	0.575718	0.996966	0.621642	0.733145	0.883053	0.328819	0.916346	0.592718	0.561415	0.61794	0.533388	0.524507	0.947187	0.886398	0.426901	0.902677	0.587787	0.934409	0.85248	0.763186	0.996934	0.179264	0.17623	0.460091	0.701293	0.556802	0.165464	0.328029	0.543335	0.368601	0.089196	0.298005	0.670558	0.47585	0.536026	0.450851	0.403803
X296133	0.0741584	0.0635347	0.788862	0.529972	0.647763	0.199894	0.632081	0.303054	0.641477	0.800029	0.735487	0.589208	0.15787	0.986	0.0520853	0.649312	0.260966	0.770516	0.144888	0.84723	0.964346	0.879381	0.959017	0.374529	0.530128	0.943533	0.279339	0.293987	0.797911	0.919633	0.908114	0.47836	0.258124	0.767354	0.968242	0.881474	0.600812	0.347606	0.415237	0.813074	0.53902	0.504518	0.947538	0.133065	0.680206	0.509218	0.978488	0.421618	0.955742
X298951	0.604387	0.221945	0.927028	0.550081	0.0497238	0.149818	0.338246	0.198277	0.224258	0.625862	4.42e-05	0.864392	0.24327	0.628161	0.951329	0.581907	0.610044	0.506059	0.260119	0.640693	0.227803	0.742907	0.831754	0.476139	0.866056	0.975152	0.661134	0.736751	0.999973	0.599485	0.338212	0.997731	0.656353	0.17882	0.780914	0.626488	0.291405	0.93346	0.490669	0.215302	0.188713	0.437601	0.726303	0.594781	0.176922	0.178895	0.244521	0.103402	0.933942
X299158	0.420703	0.801584	0.428542	0.656731	0.321233	0.137222	0.49039	0.13229	0.000133133	0.476051	0.9163	0.709093	0.504248	0.166246	0.236212	0.233782	0.533959	0.360393	0.880158	0.718579	0.163911	0.12533	0.164216	0.471024	0.58066	0.527189	0.341711	0.93286	0.432315	0.52122	0.846055	0.612469	0.784443	0.232613	0.174792	0.97788	0.333246	0.83185	0.411209	0.442078	0.433119	0.695306	0.615038	0.714029	0.0369142	0.269499	0.292346	0.662031	0.771377
X299407	0.930097	0.908042	0.752634	0.450061	0.063234	0.159824	0.711731	0.949276	0.102508	0.424143	0.00702856	0.619445	0.616325	0.268086	0.721326	0.946872	0.190334	0.980057	0.525884	0.992192	0.541763	0.71204	0.148825	0.526551	0.397905	0.0203264	0.354778	0.628243	0.407474	0.275085	0.623595	0.0775016	0.311115	0.805506	0.522229	0.711911	0.190673	0.461345	0.991351	0.913171	0.438636	0.732898	0.651846	0.800534	0.70208	0.621692	0.166396	0.660707	0.783757
X299415	0.193058	0.59685	0.337705	0.328804	0.548665	0.0989606	0.616906	0.896098	0.203326	0.364136	1.1e-07	0.468731	0.680603	0.626297	0.0863139	0.229419	0.82175	0.714782	0.816575	0.297103	0.429929	0.912594	0.48157	0.687235	0.403915	0.795854	0.990028	0.943877	0.654032	0.992521	0.974756	0.178476	0.815118	0.756711	0.749346	0.954903	0.647561	0.32239	0.445551	0.293314	0.298778	0.348565	0.825294	0.985998	0.185561	0.756352	0.158547	0.00802566	0.0495895
X299418	0.448944	0.112001	0.15309	0.660256	0.0371243	0.895055	0.921736	0.40577	0.374212	0.502421	0.0227725	0.00101424	0.336269	0.113306	0.050805	0.0534448	0.14199	0.118223	0.215623	0.107529	0.00201841	0.666423	0.291573	0.0125973	0.548523	0.0400423	0.486359	0.634747	0.452577	0.0351279	0.659581	0.153892	0.145775	0.764252	0.214921	0.166355	0.234176	0.0109318	0.570028	0.394941	0.613615	0.595858	0.493401	0.5675	0.43458	0.722259	0.704663	0.622947	0.261992
X299427	0.44573	0.907184	0.669704	0.648766	0.0595455	0.1245	0.00809183	0.483697	0.91683	0.963792	3.48e-05	0.415616	0.499399	0.75226	0.543141	0.49235	0.161499	0.773572	0.145127	0.0128212	0.93027	0.11635	0.761333	0.47527	0.310573	0.208396	0.653952	0.201484	0.0382039	0.863664	0.164138	0.128733	0.991646	0.924563	0.754534	0.798399	0.797441	0.787478	0.674215	0.849304	0.290674	0.382606	0.466872	0.55148	0.230199	0.252977	0.535113	0.49271	0.526756
X299430	0.324309	0.272955	0.536199	0.533061	0.318968	0.514608	0.617232	0.973829	0.622096	0.290105	0.0159953	0.582866	0.916311	0.43583	0.613032	0.341736	0.126765	0.081831	0.125061	0.609921	0.71111	0.92754	0.318166	0.582119	0.499084	0.685724	0.298004	0.133197	0.240493	0.914481	0.770799	0.239728	0.232563	0.00472636	0.276185	0.265529	0.93765	0.2695	0.614458	0.671572	0.974382	0.853483	0.787762	0.294475	0.662926	0.691548	0.747094	0.770932	0.371021
X299431	0.507268	0.362997	0.79103	0.671762	0.379744	0.118967	0.368081	0.843275	0.00796681	0.0860184	0.0084471	0.806156	0.635068	0.370566	0.358803	0.835385	0.362907	0.40754	0.142819	0.53486	0.970417	0.956703	0.572431	0.674591	0.623946	0.935994	0.952551	0.295759	0.532853	0.903309	0.687517	0.539328	0.664434	0.19585	0.955697	0.990969	0.486309	0.86848	0.711201	0.71448	0.313168	0.483726	0.160391	0.0533428	0.128666	0.991273	0.433834	0.495509	0.000433822
X299436	0.523286	0.469055	0.824799	0.472021	0.0727754	0.649549	0.997611	0.286435	0.904466	0.442532	0.616474	0.6025	0.12214	0.730956	0.552291	0.997505	0.252082	0.534006	0.750238	0.288711	0.349328	0.365768	0.820223	0.727057	0.816057	0.825049	0.326782	0.305534	0.859299	0.229562	0.56875	0.770547	0.849323	0.814884	0.800714	0.634205	0.517599	0.852287	0.996261	0.906824	0.706378	0.42125	0.915773	0.65717	0.264361	0.322651	0.948108	0.637552	0.846757
X299441	0.736213	0.953696	0.173716	0.38871	0.318754	0.94359	0.578507	0.330938	0.649501	0.773687	6.84e-07	0.515878	0.809585	0.849404	0.685106	0.640296	0.843178	0.943239	0.306223	0.892435	0.0964849	0.241938	0.513759	0.545971	0.822445	0.75215	0.288289	0.921037	0.712804	0.884148	0.457847	0.300918	0.552308	0.20522	0.787112	0.0384501	0.755761	0.927413	0.694798	0.0781413	0.466064	0.633119	0.921388	0.662257	0.0463197	0.755244	0.0309094	0.0649336	0.901185
X299448	0.0480469	0.0799184	0.315578	0.456558	0.797598	0.522599	0.55818	0.613972	0.0121973	0.853207	0.0813178	0.204602	0.883876	0.528726	0.337222	0.27663	0.560656	0.668374	0.765622	0.835693	0.277531	0.24705	0.600131	0.701137	0.0680006	0.78854	0.186577	0.206896	0.329678	0.335193	0.578888	0.587704	0.665533	0.20828	0.605153	0.553639	0.387034	0.270848	0.176493	0.761357	0.526947	0.705279	0.49546	0.902404	0.263416	0.876701	0.208529	0.23469	0.0131872
X299466	0.647425	0.899749	0.672959	0.9228	0.673963	0.180455	0.250203	0.337707	0.51978	0.936551	0.0355229	0.339669	0.122606	0.93668	0.668138	0.122945	0.842441	0.461628	0.758134	0.233284	0.249009	0.94988	0.697731	0.502866	0.265197	0.629137	0.926544	0.64809	0.0898463	0.108977	0.519841	0.397191	0.470519	0.373906	0.997017	0.792381	0.184411	0.165243	0.903156	0.0977333	0.620445	0.723157	0.78217	0.0915848	0.262515	0.673587	0.00909691	0.00390089	0.652865
X299487	0.885063	0.652006	0.471342	0.743335	0.959399	0.622704	0.758134	0.895391	0.914791	0.756155	0.650412	0.614491	0.4646	0.660229	0.728878	0.423168	0.689996	0.925154	0.29121	0.686823	0.752451	0.548631	0.1648	0.108501	0.411465	0.993321	0.896567	0.818573	0.484455	0.118848	0.0193201	0.0221707	0.194586	0.577035	0.953744	0.371927	0.8189	0.0240729	0.545345	0.183057	0.881368	0.840952	0.899839	0.433173	0.130647	0.600918	0.903394	0.917823	0.641577
X299526	0.0534895	0.0468154	0.90348	0.725777	0.381831	0.980923	0.991922	0.839073	0.85394	0.785046	0.382638	0.984353	0.687015	0.77553	0.902579	0.985413	0.143936	0.396474	0.138454	0.525013	0.419737	0.221621	0.858311	0.601983	0.722138	0.364616	0.209045	0.673925	0.876478	0.395575	0.711201	0.776672	0.530917	0.0214559	0.244698	0.0690784	0.631581	0.14925	0.208325	0.892876	0.694996	0.54166	0.690178	0.495872	0.924884	0.415022	0.942074	0.902839	0.332272
X299531	0.726291	0.796107	0.938527	0.836342	0.953897	0.025036	0.611544	0.869945	0.207669	0.580587	0.41353	0.826118	0.0998622	0.156803	0.0791958	0.791706	0.187797	0.584358	0.932799	0.463029	0.387248	0.734086	0.154943	0.623932	0.30738	0.770392	0.997928	0.881342	0.466535	0.916698	0.976555	0.333066	0.474182	0.284679	0.958688	0.597966	0.962365	0.581845	0.193923	0.4846	0.616519	0.259703	0.512394	0.171448	0.183992	0.647841	0.185804	0.962662	0.0444136
X299532	0.590449	0.517321	0.46982	0.794827	0.952324	0.266933	0.557217	0.275761	0.434363	0.65846	0.549763	0.0551121	0.0330658	1.61e-06	1.56e-06	0.125847	0.231873	0.0382243	0.0110943	0.352024	0.564268	0.16286	4.12e-05	0.000126284	0.276005	0.536342	0.107844	0.0743359	0.372777	0.712466	0.367226	0.0816977	0.167836	0.563849	0.268325	0.179105	0.775481	0.377223	0.356377	0.982358	0.851675	0.534734	0.624599	0.177182	0.68015	0.00137796	0.713102	0.520601	0.559783
X299539	0.0747375	0.560324	0.0135053	0.88946	0.27815	0.17968	0.0170241	0.0125149	0.737124	0.670156	0.0113998	0.518367	0.0266727	0.764613	0.282029	0.657066	0.132436	0.171087	0.248684	0.283727	0.125103	0.853401	0.979697	0.652395	0.576512	0.893929	0.893319	0.951445	0.257203	0.291306	0.22214	0.00177479	0.845721	0.00500496	0.0033433	0.122579	0.87359	0.0139723	0.578111	0.550385	0.365144	0.22834	0.68887	0.980688	0.284318	0.702575	0.0427439	0.02838	0.329224
X3.hydroxypropionic.acid	0.192053	0.534584	0.997433	0.22297	0.4706	0.772259	0.013707	0.0537469	0.357558	0.55357	3.46e-11	0.964979	0.390811	0.77482	0.814071	0.341208	0.91698	0.631012	0.505463	0.933167	0.412366	0.889914	0.407402	0.574567	0.205242	0.755412	0.601059	0.784687	0.770205	0.574183	0.0697913	0.704655	0.808319	0.98912	0.674558	0.00152334	0.0570434	0.573296	0.630815	0.53851	0.973322	0.356004	0.253592	0.914425	0.275138	0.437635	0.178087	0.331415	0.486595
X4.hydroxyproline	0.420579	0.911213	0.753151	0.655582	0.644154	0.811142	0.775677	0.792106	0.507203	0.615057	0.818144	0.334323	0.0173775	0.131757	0.951542	0.160713	0.394229	0.0234281	0.682157	0.29247	0.141272	0.00793648	0.280615	0.360091	0.100951	0.838708	0.0439855	0.398229	0.210405	0.473994	0.80454	0.24082	0.568596	0.230872	0.734065	0.168114	0.765417	0.351304	0.509971	0.727392	0.951422	0.939198	0.784709	0.82499	0.274291	0.873514	0.571871	0.654135	0.560449
X5.methoxytryptamine	0.453787	0.32057	0.549671	0.783012	0.762572	0.712013	0.514801	0.849477	0.347798	0.6284	0.326008	0.0320197	0.0267371	0.0468125	0.231081	0.108448	0.00383867	0.05335	0.0343037	0.307343	0.00372428	0.0429078	0.0215806	0.0388915	0.085573	0.00170663	0.00387617	0.0308111	0.301264	0.0321847	0.800991	0.213884	0.62193	0.563743	0.317367	0.560307	0.812987	0.900646	0.447767	0.797219	0.713667	0.423202	0.884617	0.863267	0.458188	0.373287	0.692979	0.869388	0.607088
X6.hydroxynicotinic.acid	0.196056	0.368935	0.108851	0.512862	0.29454	0.169751	0.183047	6.94e-12	0.0118878	0.636248	0.134659	0.778096	0.00718782	0.573208	0.58923	0.02515	0.140611	0.480171	0.92144	0.649018	0.315953	0.0188119	0.141982	0.483458	0.174999	0.620359	0.317754	0.178633	0.0806031	0.486887	0.0607658	0.642934	0.0241119	0.186554	0.175753	0.264016	0.059034	0.0223948	0.647602	0.0119192	0.593066	0.627781	0.793371	0.754325	0.00580171	0.234092	0.58285	0.967073	0.940463
xylitol	0.414994	0.744479	0.306605	0.566742	0.61088	0.395174	0.927122	0.595903	0.53047	0.579479	0.271356	0.563852	0.669288	0.166628	0.862678	0.782451	0.64558	0.982522	0.756894	0.867887	0.709521	0.703806	0.506594	0.687837	0.549083	0.545977	0.594637	0.98545	0.57094	0.0731467	0.0363442	0.58211	0.224649	0.297408	0.568356	0.904851	0.285277	0.0375916	0.349857	0.693988	0.968553	0.791208	0.793028	0.52494	0.72824	0.744563	0.765426	0.776975	0.849566
xylitol.563	0.836058	0.478311	0.281509	0.996341	0.995481	0.666027	0.815535	0.828613	0.874796	0.72257	0.502273	0.465408	0.687846	0.222503	0.901615	0.474003	0.399218	0.694793	0.589488	0.920791	0.658709	0.927987	0.630305	0.69287	0.575512	0.664287	0.658734	0.947552	0.474509	0.214336	0.0993503	0.567541	0.145724	0.165352	0.922569	0.949579	0.236886	0.0849139	0.532147	0.734252	0.994448	0.540532	0.960391	0.336003	0.947091	0.919637	0.881574	0.889664	0.88929
xylonic.acid	0.134015	0.435953	0.0491432	0.448032	0.455822	0.000942866	0.25732	0.981611	0.370255	0.891563	8.87e-06	0.728161	0.365173	0.788815	0.544838	0.472789	0.507295	0.748839	0.924345	0.964226	0.488658	0.207288	0.397716	0.113522	0.428964	0.591518	0.711951	0.367244	0.551672	0.713259	0.714172	0.500877	0.734115	0.816344	0.578085	0.117486	0.359487	0.343691	0.562651	0.496243	0.90731	0.495288	0.0776105	0.252643	0.115735	0.115218	0.454053	0.807443	0.511817
xylonolactone.NIST	0.0739373	0.221411	0.452428	0.728821	0.629904	0.59675	0.702829	0.333174	0.652238	0.724921	0.0599002	0.805873	0.923341	0.873667	0.702286	0.868134	0.313756	0.433918	0.856941	0.581811	0.787053	0.946155	0.572873	0.460249	0.337957	0.167468	0.575094	0.91758	0.6502	0.391762	0.173232	0.596687	0.921998	0.385929	0.759408	0.456996	0.925129	0.0924446	0.825871	0.609182	0.616075	0.874393	0.63616	0.756529	0.926555	0.656615	0.834333	0.649918	0.777251
xylose.1	0.739295	0.661739	0.406256	0.1272	0.317933	0.117625	0.233766	0.127116	0.984343	0.180817	0.0207497	0.457378	0.77924	0.0603926	0.330789	0.954437	0.466502	0.570412	0.0394419	0.281968	0.938127	0.793381	0.706751	0.36694	0.601814	0.55376	0.194723	0.0352793	0.0370653	0.747032	0.160413	0.883432	0.82106	0.0595536	0.199198	0.518717	0.556602	0.304767	0.200791	0.759543	0.357062	0.836985	0.616731	0.36439	0.333029	0.110106	0.913696	0.551206	0.409629
xylose.2	0.608111	0.556139	0.403554	0.791279	0.773173	0.469315	0.0151064	0.0989174	0.0187449	0.093055	0.004049	0.868841	0.938091	0.0707563	0.867965	0.170319	0.0937749	0.646592	0.366925	0.359446	0.294644	0.529644	0.237717	0.990069	0.259231	0.145196	0.683194	0.185217	0.0546436	0.592599	0.495139	0.96925	0.983496	0.241219	0.405787	0.91254	0.48385	0.947551	0.419154	0.405187	0.872305	0.943204	0.606732	0.611764	0.913006	0.144958	0.917552	0.701048	0.148951
xylulose.NIST	0.303362	0.768484	0.291996	0.424517	0.8565	0.778737	0.844403	0.680682	0.417646	0.839589	0.037576	0.0939726	0.00913674	0.0319315	0.533133	0.420157	0.289648	0.142535	0.143272	0.969126	0.425047	0.0251299	0.133574	0.933785	0.549334	0.779954	0.0750365	0.0698216	0.792156	0.269173	0.671157	0.275943	0.915603	0.336451	0.679315	0.333582	0.673983	0.711546	0.575326	0.688714	0.68874	0.799358	0.522526	0.962537	0.512239	0.757106	0.894089	0.301065	0.452571
z.biphenyl	0.427281	0.595868	0.00736732	0.10861	0.865501	0.0879194	0.429757	0.58491	0.0394379	0.101888	1.68e-05	0.133986	0.347374	0.325207	0.514988	0.692656	0.611714	0.954897	0.185935	0.551659	0.0421892	0.681729	0.160128	0.612915	0.118719	0.664399	0.958722	0.889226	0.9505	0.421987	0.761421	0.450386	0.834893	0.877476	0.69039	0.699202	0.0269787	0.554263	0.152995	0.189383	0.00432977	0.00460836	0.751451	0.101857	0.340513	0.419572	0.00555476	0.0066732	0.281905
Aliphatic Glucosinolates
	AL.AV.I.80	AL.AV.II.4	AL.AV.III.4	AL.AV.III.74	AL.AV.III.96	AL.AV.IV.17	AL.AV.V.8	AL.AV.V.26	AL.AV.V.82	Maternal	AL.AV.I.80*AL.AV.II.4	AL.AV.I.80*AL.AV.III.4	AL.AV.I.80*AL.AV.III.74	AL.AV.I.80*AL.AV.III.96	AL.AV.I.80*AL.AV.IV.17	AL.AV.I.80*AL.AV.V.8	AL.AV.I.80*AL.AV.V.26	AL.AV.I.80*AL.AV.V.82	AL.AV.I.80*Maternal	AL.AV.II.4*AL.AV.III.4	AL.AV.II.4*AL.AV.III.74	AL.AV.II.4*AL.AV.III.96	AL.AV.II.4*AL.AV.IV.17	AL.AV.II.4*AL.AV.V.8	AL.AV.II.4*AL.AV.V.26	AL.AV.II.4*AL.AV.V.82	AL.AV.II.4*Maternal	AL.AV.III.4*AL.AV.III.74	AL.AV.III.4*AL.AV.III.96	AL.AV.III.4*AL.AV.IV.17	AL.AV.III.4*AL.AV.V.8	AL.AV.III.4*AL.AV.V.26	AL.AV.III.4*AL.AV.V.82	AL.AV.III.4*Maternal	AL.AV.III.74*AL.AV.III.96	AL.AV.III.74*AL.AV.IV.17	AL.AV.III.74*AL.AV.V.8	AL.AV.III.74*AL.AV.V.26	AL.AV.III.74*AL.AV.V.82	AL.AV.III.74*Maternal	AL.AV.III.96*AL.AV.IV.17	AL.AV.III.96*AL.AV.V.8	AL.AV.III.96*AL.AV.V.26	AL.AV.III.96*AL.AV.V.82	AL.AV.III.96*Maternal	AL.AV.IV.17*AL.AV.V.8	AL.AV.IV.17*AL.AV.V.26	AL.AV.IV.17*AL.AV.V.82	AL.AV.IV.17*Maternal
	C1_21578242	X2_311554	X3_620734	C3_17794297	MSAT3.28	C4_1416972	C5_1956241	ICE5	C5_22259506	Maternal	C1_21578242:X2_311554	C1_21578242:X3_620734	C1_21578242:C3_17794297	C1_21578242:MSAT3.28	C1_21578242:C4_1416972	C1_21578242:C5_1956241	C1_21578242:ICE5	C1_21578242:C5_22259506	C1_21578242:Maternal	X2_311554:X3_620734	X2_311554:C3_17794297	X2_311554:MSAT3.28	X2_311554:C4_1416972	X2_311554:C5_1956241	X2_311554:ICE5	X2_311554:C5_22259506	X2_311554:Maternal	X3_620734:C3_17794297	X3_620734:MSAT3.28	X3_620734:C4_1416972	X3_620734:C5_1956241	X3_620734:ICE5	X3_620734:C5_22259506	X3_620734:Maternal	C3_17794297:MSAT3.28	C3_17794297:C4_1416972	C3_17794297:C5_1956241	C3_17794297:ICE5	C3_17794297:C5_22259506	C3_17794297:Maternal	MSAT3.28:C4_1416972	MSAT3.28:C5_1956241	MSAT3.28:ICE5	MSAT3.28:C5_22259506	MSAT3.28:Maternal	C4_1416972:C5_1956241	C4_1416972:ICE5	C4_1416972:C5_22259506	C4_1416972:Maternal
OH3	0.618809	0.808244	0.967876	0.552725	0.120241	4.05e-51	0.0522905	0.374824	0.390093	0.439796	0.617129	0.314329	0.674995	0.883229	0.162031	0.338915	0.562442	0.254383	0.921526	0.263267	0.989657	0.50478	0.9496	0.57485	0.346682	0.773267	0.407569	0.935921	0.523124	0.748547	0.481598	0.476811	0.867429	0.99634	0.811772	0.0789294	0.600132	0.830424	0.140035	0.128519	0.559029	0.196869	0.483298	0.824245	0.798584	0.09448	0.203758	0.247561	0.369475
MSO3	0.313898	8.47e-06	0.00810286	0.657046	0.00314392	5.7e-12	1.93e-07	2.89e-05	0.0825758	0.145068	0.752453	0.583522	0.65236	0.12641	0.279101	0.0998469	0.641881	0.301967	0.902315	0.300758	0.883282	0.00759254	1.15e-05	0.000109833	0.00154875	0.356384	0.43413	0.924085	0.129542	0.187553	0.0166806	0.0780623	0.122558	0.425045	0.356493	0.385031	0.0782518	0.12883	0.174285	0.0105855	0.38745	0.575002	0.713945	0.125304	0.100616	2.46e-07	0.00433543	0.0182897	0.00237491
OH4	0.852675	0.360726	0.0207225	0.866576	0.00600819	5.56e-27	0.192247	0.0272848	0.215177	0.770642	0.990981	0.552197	0.565599	0.784464	0.985717	0.414774	0.63086	0.650398	0.791628	0.794507	0.224913	0.0252454	0.721528	0.536747	0.52276	0.270683	0.505434	0.283202	0.00456512	0.0834963	0.373422	0.906441	0.705815	0.728269	0.679535	0.0700049	0.541889	0.211756	0.931971	0.477009	0.0492817	0.334085	0.792819	0.786015	0.171433	0.469053	0.320759	0.98469	0.0411006
Allyl	0.187138	0.283579	0.512761	0.102067	0.325963	1.94e-64	0.000129939	0.0428423	0.392892	0.425538	0.322182	0.38187	0.254271	0.657196	0.194927	0.258271	0.477183	0.465198	0.951591	0.82143	0.860051	0.394436	0.294576	0.28659	0.383476	0.197603	0.261051	0.24712	0.427904	0.718841	0.356047	0.63059	0.46952	0.543764	0.322542	0.200908	0.543956	0.942329	0.165974	0.100689	0.0246569	0.811403	0.546188	0.654918	0.0211059	2.83e-05	3.27e-05	0.141768	0.490846
Butenyl	0.220688	0.980499	0.0921747	0.61749	0.00331425	4.41e-44	0.830374	0.467279	0.725393	0.476729	0.106727	0.976549	0.916239	0.288318	0.621572	0.449889	0.912836	0.598816	0.841358	0.5045	0.366229	0.20634	0.0811326	0.248751	0.595394	0.302876	0.244705	0.631329	0.793554	0.212312	0.86169	0.797295	0.749548	0.122955	0.709444	0.379747	0.992473	0.278534	0.581988	0.0534862	0.00099942	0.654885	0.201076	0.823481	0.0107855	0.806632	0.513473	0.605979	0.715501
MT3	0.164843	0.000554419	0.315113	0.526995	0.00467856	1.98e-13	2.21e-06	0.0048067	0.700901	0.197174	0.413585	0.694313	0.564279	0.289315	0.361011	0.159928	0.21565	0.401723	0.664748	0.687627	0.717178	0.0322109	0.000638597	0.000557181	0.006884	0.629256	0.29019	0.634604	0.906174	0.219411	0.0820189	0.235646	0.163375	0.13487	0.971845	0.366529	0.0831859	0.120186	0.0594052	0.00355349	0.0903931	0.836268	0.674924	0.111097	0.0979511	1.96e-05	0.0491938	0.597732	0.0781043
MSOH	0.485819	0.0725871	0.0242042	0.00855093	0.000406934	0.0714581	0.72162	4.11e-05	0.0021048	0.643632	0.557358	0.506529	0.922765	0.948043	0.494685	0.558832	0.503179	0.140127	0.872663	0.425039	0.50812	0.167432	0.526151	0.0865479	0.000728022	0.484585	0.1517	0.483969	0.272061	0.288782	0.48981	0.686046	0.81784	0.311251	0.922675	0.885945	0.719844	0.0784221	0.439242	0.720062	0.498607	0.281054	0.439838	0.608528	0.958244	0.279591	0.494558	0.133063	0.0318099
MSOO	0.0162056	0.144591	0.000237056	0.70349	0.000139369	0.0453048	0.558193	0.00417063	0.153753	0.123561	0.170084	0.374304	0.996368	0.730148	0.847898	0.514683	0.722697	0.333278	0.478186	0.537287	0.507328	0.0436436	0.723766	0.171655	0.0148253	0.288233	0.0896581	0.563032	0.379896	0.824889	0.594402	0.808562	0.154696	0.521212	0.538883	0.880386	0.249653	0.268352	0.34781	0.725962	0.52623	0.0250034	0.728992	0.229649	0.852415	0.95558	0.687885	0.508135	0.0603431
MT8	2.67e-08	0.14269	0.541085	2.7e-07	0.0656902	6.92e-05	0.0436916	0.864831	5.11e-07	0.16342	0.514848	0.98248	0.894872	0.589017	0.212477	0.611977	0.666891	0.631592	0.060098	0.997929	0.242803	0.684937	0.57805	0.65056	0.898954	0.907993	0.243385	0.2111	0.962268	0.660087	0.861754	0.33714	0.590787	0.965581	0.836708	0.103205	0.980915	0.0119456	0.327378	0.351115	0.818873	0.0920735	0.164014	0.127925	0.667675	0.947821	0.706656	0.202995	0.448793
SC	0.153893	0.779045	0.320166	0.0740699	0.00496071	0.130498	1.03e-08	0.00157937	0.257768	0.325333	0.24997	0.802409	0.594165	0.571143	0.997432	0.817761	0.359004	0.868578	0.935784	0.546985	0.832647	0.0646314	0.920549	0.617369	0.404496	0.498113	0.9658	0.327679	0.846123	0.483335	0.393111	0.531048	0.685502	0.467969	0.452555	0.523702	0.184602	0.672217	0.666001	0.0430974	0.262171	0.416468	0.964566	0.863985	0.18725	0.349333	0.0710622	0.513934	0.416314
LC	0.000172146	0.0834799	0.00394071	0.212204	0.000134869	0.00295288	0.841869	0.0101255	0.730746	0.0888553	0.181236	0.459754	0.965005	0.65101	0.605411	0.743319	0.647328	0.484056	0.245373	0.592418	0.848285	0.118609	0.669494	0.183511	0.0297045	0.355496	0.0708776	0.40894	0.455589	0.794141	0.604043	0.926475	0.327229	0.579898	0.573666	0.692625	0.343165	0.864772	0.632018	0.969882	0.537616	0.0170126	0.89804	0.140233	0.993256	0.993998	0.812369	0.84017	0.0630009
TotAli	0.0523913	0.569928	0.161222	0.0765032	0.00172061	0.0625601	7.94e-07	0.0245567	0.298986	0.599165	0.214479	0.722946	0.652568	0.567022	0.924689	0.794937	0.381392	0.783955	0.880992	0.676318	0.827569	0.0596946	0.868006	0.49619	0.259473	0.682568	0.760844	0.492036	0.758455	0.579521	0.405198	0.601917	0.869865	0.466223	0.451939	0.635282	0.1869	0.739892	0.778527	0.0826857	0.395733	0.250114	0.950286	0.895805	0.255634	0.419768	0.131011	0.600474	0.293743
SCpTAli	0.00107326	0.644355	0.0254918	0.376407	0.927085	0.702111	1.63e-15	6.82e-13	0.390896	0.0240519	0.738073	0.405396	0.615375	0.96964	0.102657	0.174788	0.575931	0.717854	0.548375	0.131013	0.824801	0.153263	0.945488	0.311209	0.11583	0.0506513	0.243787	0.0751038	0.946816	0.642064	0.461722	0.397629	0.683372	0.875532	0.53639	0.333408	0.171915	0.373606	0.734675	0.023587	0.212193	0.771399	0.843829	0.286776	0.224091	0.309135	0.12931	0.343181	0.519275
MTOpMTMSOO	0.0618058	0.312263	9.59e-05	0.000410901	0.214747	0.758802	0.0231252	0.042063	5.68e-05	0.822355	0.70185	0.448933	0.485664	0.139178	0.401066	0.547536	0.776611	0.137648	0.430339	0.0582741	0.280468	0.0644096	0.684524	0.246878	0.0200594	0.55719	0.878784	0.647462	0.619973	0.40622	0.845911	0.387154	0.139463	0.775499	0.328909	0.944247	0.228145	0.028395	0.805465	0.630953	0.380795	0.897163	0.150226	0.506526	0.940107	0.677631	0.466682	0.960582	0.142115
Indole Glucosinolates
	IN.AV.I.19	IN.AV.I.79	IN.AV.II.59	IN.AV.II.95	IN.AV.III.90	IN.AV.III.107	IN.AV.IV.3	IN.AV.IV.17	IN.AV.IV.68	Maternal	IN.AV.I.19*IN.AV.I.79	IN.AV.I.19*IN.AV.II.59	IN.AV.I.19*IN.AV.II.95	IN.AV.I.19*IN.AV.III.90	IN.AV.I.19*IN.AV.III.107	IN.AV.I.19*IN.AV.IV.3	IN.AV.I.19*IN.AV.IV.17	IN.AV.I.19*IN.AV.IV.68	IN.AV.I.19*Maternal	IN.AV.I.79*IN.AV.II.59	IN.AV.I.79*IN.AV.II.95	IN.AV.I.79*IN.AV.III.90	IN.AV.I.79*IN.AV.III.107	IN.AV.I.79*IN.AV.IV.3	IN.AV.I.79*IN.AV.IV.17	IN.AV.I.79*IN.AV.IV.68	IN.AV.I.79*Maternal	IN.AV.II.59*IN.AV.II.95	IN.AV.II.59*IN.AV.III.90	IN.AV.II.59*IN.AV.III.107	IN.AV.II.59*IN.AV.IV.3	IN.AV.II.59*IN.AV.IV.17	IN.AV.II.59*IN.AV.IV.68	IN.AV.II.59*Maternal	IN.AV.II.95*IN.AV.III.90	IN.AV.II.95*IN.AV.III.107	IN.AV.II.95*IN.AV.IV.3	IN.AV.II.95*IN.AV.IV.17	IN.AV.II.95*IN.AV.IV.68	IN.AV.II.95*Maternal	IN.AV.III.90*IN.AV.III.107	IN.AV.III.90*IN.AV.IV.3	IN.AV.III.90*IN.AV.IV.17	IN.AV.III.90*IN.AV.IV.68	IN.AV.III.90*Maternal	IN.AV.III.107*IN.AV.IV.3	IN.AV.III.107*IN.AV.IV.17	IN.AV.III.107*IN.AV.IV.68	IN.AV.III.107*Maternal
	C1_5693045	C1_21416160	C2_10438749	MSAT2.22	X3_19930733	C3_22557391	C4_262249	C4_1416972	C4_11731431	Maternal	C1_5693045:C1_21416160	C1_5693045:C2_10438749	C1_5693045:MSAT2.22	C1_5693045:X3_19930733	C1_5693045:C3_22557391	C1_5693045:C4_262249	C1_5693045:C4_1416972	C1_5693045:C4_11731431	C1_5693045:Maternal	C1_21416160:C2_10438749	C1_21416160:MSAT2.22	C1_21416160:X3_19930733	C1_21416160:C3_22557391	C1_21416160:C4_262249	C1_21416160:C4_1416972	C1_21416160:C4_11731431	C1_21416160:Maternal	C2_10438749:MSAT2.22	C2_10438749:X3_19930733	C2_10438749:C3_22557391	C2_10438749:C4_262249	C2_10438749:C4_1416972	C2_10438749:C4_11731431	C2_10438749:Maternal	MSAT2.22:X3_19930733	MSAT2.22:C3_22557391	MSAT2.22:C4_262249	MSAT2.22:C4_1416972	MSAT2.22:C4_11731431	MSAT2.22:Maternal	X3_19930733:C3_22557391	X3_19930733:C4_262249	X3_19930733:C4_1416972	X3_19930733:C4_11731431	X3_19930733:Maternal	C3_22557391:C4_262249	C3_22557391:C4_1416972	C3_22557391:C4_11731431	C3_22557391:Maternal
I3M	0.174993	0.0011419	0.027073	0.501411	0.0575327	0.000259915	0.0481757	1.5e-05	1e-20	0.604945	0.810429	0.718228	0.593504	0.124068	0.00905022	0.485765	0.788785	0.0713283	0.630183	0.694961	0.954975	0.963348	0.235449	0.798958	0.757401	0.517565	0.115583	0.777684	0.0043215	0.012118	0.741978	0.981764	0.397999	0.103865	0.0125934	0.00998582	0.292703	0.029109	0.852593	0.111874	0.0748984	0.98292	0.244595	0.58818	0.023916	0.732366	0.317214	0.17598	0.0852777
MOI3M4	0.000222463	0.0899391	0.152908	0.00155391	0.000658784	0.294321	0.00593259	0.126515	0.0414845	0.710833	0.571012	0.542489	0.2296	0.181558	0.16709	0.459089	0.738038	0.342851	0.367201	0.564704	0.362662	0.265072	0.454669	0.278192	0.245742	0.0223044	0.53825	0.926073	0.439235	0.151665	0.488806	0.499387	0.563366	0.172227	0.936328	0.60041	0.42645	0.848123	0.558086	0.604685	0.84118	0.78922	0.312127	0.608045	0.344367	0.874595	0.78476	0.643132	0.941988
NMOI3M	0.149312	0.0101644	0.0710828	0.526744	0.822196	0.831313	0.607811	0.0889323	9.27e-12	0.0458898	0.738818	0.765547	0.2513	0.403206	0.08608	0.3725	0.486889	0.323391	0.240067	0.203357	0.502069	0.606576	0.350928	0.373566	0.748968	0.287734	0.692841	0.86378	0.588944	0.380422	0.717618	0.574814	0.843857	0.807775	0.0826863	0.212904	0.677553	0.42643	0.327229	0.091719	0.716765	0.879536	0.201619	0.726251	0.634393	0.906827	0.0603119	0.343661	0.443154
Indole	0.000249152	0.19812	0.750225	0.0566245	0.189782	0.000722487	0.508111	1.1e-05	6.59e-07	0.912726	0.524104	0.811643	0.516033	0.0286677	0.0021784	0.249551	0.995699	0.51127	0.253093	0.965311	0.423983	0.384012	0.854152	0.271795	0.279054	0.230222	0.487041	0.882843	0.129427	0.532836	0.426078	0.628818	0.285459	0.928571	0.0587459	0.117041	0.854657	0.136002	0.681897	0.0909716	0.163654	0.860287	0.0852634	0.417771	0.346514	0.707308	0.270302	0.159032	0.270092
MO4pInd	0.0482883	0.000478591	0.00560359	0.0214786	0.000465676	0.0630712	0.000573703	0.0221119	2.72e-13	0.653763	0.697166	0.77043	0.329933	0.55029	0.228006	0.798161	0.62502	0.0839337	0.376027	0.361098	0.437735	0.629701	0.384168	0.768719	0.73307	0.0156697	0.174945	0.673109	0.017812	0.0332909	0.873436	0.871149	0.255484	0.0695517	0.0322937	0.0793913	0.0206573	0.0215977	0.280266	0.410743	0.291563	0.952615	0.65805	0.995706	0.0244922	0.809229	0.476757	0.453894	0.209491
Growth
	GR.AV.I.19	GR.AV.I.96	GR.AV.II.90	GR.AV.III.10	GR.AV.III.46	GR.AV.III.92	GR.AV.IV.2	GR.AV.IV.52	GR.AV.V.82	Maternal	GR.AV.I.19*GR.AV.I.96	GR.AV.I.19*GR.AV.II.90	GR.AV.I.19*GR.AV.III.10	GR.AV.I.19*GR.AV.III.46	GR.AV.I.19*GR.AV.III.92	GR.AV.I.19*GR.AV.IV.2	GR.AV.I.19*GR.AV.IV.52	GR.AV.I.19*GR.AV.V.82	GR.AV.I.19*Maternal	GR.AV.I.96*GR.AV.II.90	GR.AV.I.96*GR.AV.III.10	GR.AV.I.96*GR.AV.III.46	GR.AV.I.96*GR.AV.III.92	GR.AV.I.96*GR.AV.IV.2	GR.AV.I.96*GR.AV.IV.52	GR.AV.I.96*GR.AV.V.82	GR.AV.I.96*Maternal	GR.AV.II.90*GR.AV.III.10	GR.AV.II.90*GR.AV.III.46	GR.AV.II.90*GR.AV.III.92	GR.AV.II.90*GR.AV.IV.2	GR.AV.II.90*GR.AV.IV.52	GR.AV.II.90*GR.AV.V.82	GR.AV.II.90*Maternal	GR.AV.III.10*GR.AV.III.46	GR.AV.III.10*GR.AV.III.92	GR.AV.III.10*GR.AV.IV.2	GR.AV.III.10*GR.AV.IV.52	GR.AV.III.10*GR.AV.V.82	GR.AV.III.10*Maternal	GR.AV.III.46*GR.AV.III.92	GR.AV.III.46*GR.AV.IV.2	GR.AV.III.46*GR.AV.IV.52	GR.AV.III.46*GR.AV.V.82	GR.AV.III.46*Maternal	GR.AV.III.92*GR.AV.IV.2	GR.AV.III.92*GR.AV.IV.52	GR.AV.III.92*GR.AV.V.82	GR.AV.III.92*Maternal
	C1_5693045	C1_25500148	X2_18701082	X3.2231413	C3_9339676	C3_20004307	C4_224275	C4_8603815	C5_22018838	Maternal	C1_5693045:C1_25500148	C1_5693045:X2_18701082	C1_5693045:X3.2231413	C1_5693045:C3_9339676	C1_5693045:C3_20004307	C1_5693045:C4_224275	C1_5693045:C4_8603815	C1_5693045:C5_22018838	C1_5693045:Maternal	C1_25500148:X2_18701082	C1_25500148:X3.2231413	C1_25500148:C3_9339676	C1_25500148:C3_20004307	C1_25500148:C4_224275	C1_25500148:C4_8603815	C1_25500148:C5_22018838	C1_25500148:Maternal	X2_18701082:X3.2231413	X2_18701082:C3_9339676	X2_18701082:C3_20004307	X2_18701082:C4_224275	X2_18701082:C4_8603815	X2_18701082:C5_22018838	X2_18701082:Maternal	X3.2231413:C3_9339676	X3.2231413:C3_20004307	X3.2231413:C4_224275	X3.2231413:C4_8603815	X3.2231413:C5_22018838	X3.2231413:Maternal	C3_9339676:C3_20004307	C3_9339676:C4_224275	C3_9339676:C4_8603815	C3_9339676:C5_22018838	C3_9339676:Maternal	C3_20004307:C4_224275	C3_20004307:C4_8603815	C3_20004307:C5_22018838	C3_20004307:Maternal
Day.9	0.603769	0.0502456	1.46e-07	0.615119	0.000540072	0.145001	0.165969	1.42e-08	4.14e-07	0.0507247	0.335447	0.914277	0.574196	0.608615	0.878653	0.562432	0.0918955	0.152553	0.23576	0.24414	0.0541618	0.80725	0.301301	0.124199	0.00865004	0.331303	0.166715	0.677014	0.240487	0.0957035	0.476142	0.684933	0.478484	0.214362	0.249465	0.42567	0.266701	0.215551	0.0116943	0.751325	0.0212583	0.813272	0.867668	0.0039444	0.643009	0.012592	0.0675422	0.849411	0.523016
Day.11	0.263045	0.0726362	2.01e-08	0.885035	0.000131634	0.033098	0.162349	4.46e-06	6.38e-06	0.447424	0.37406	0.95906	0.502524	0.649993	0.863868	0.363653	0.174505	0.236237	0.175822	0.479496	0.0497101	0.851201	0.371059	0.0971806	0.00475821	0.24576	0.229674	0.534889	0.243108	0.324784	0.833385	0.555829	0.594801	0.607169	0.103704	0.706854	0.438819	0.104713	0.0275285	0.682084	0.0453087	0.869399	0.812953	0.02225	0.433861	0.011006	0.135208	0.859541	0.498172
Day.15	0.293944	0.00352209	5.74e-05	0.794694	0.000129457	0.00713334	0.000677753	1.11e-05	0.000286986	0.615161	0.763138	0.563809	0.773191	0.872581	0.810885	0.220776	0.0760166	0.386136	0.289031	0.411445	0.201804	0.431652	0.322054	0.0313281	0.0202477	0.154355	0.532111	0.325344	0.165821	0.0488486	0.94222	0.998578	0.467022	0.36568	0.116671	0.523926	0.519329	0.0691883	0.122756	0.980381	0.0631264	0.611692	0.743565	0.0101619	0.50571	0.11376	0.47478	0.499213	0.199091
Day.19	0.248528	2.56e-05	0.000577827	0.606556	0.000138737	0.0755513	2.21e-05	1.99e-08	0.00380863	0.634863	0.691207	0.951377	0.771029	0.302447	0.990955	0.15842	0.0472246	0.304036	0.30493	0.487587	0.269999	0.228725	0.471451	0.19545	0.0170828	0.216035	0.198769	0.741071	0.380042	0.140584	0.550385	0.938567	0.408975	0.189865	0.189945	0.679163	0.896556	0.246841	0.234828	0.586984	0.14513	0.313819	0.580844	0.0319965	0.980483	0.394923	0.283015	0.710974	0.305581
Day.23	0.145955	2.23e-09	0.000422201	0.00188813	5.13e-05	0.421095	2.69e-06	2.07e-09	0.00563724	0.938324	0.449267	0.645918	0.329833	0.239688	0.780389	0.169774	0.0181274	0.374024	0.0957515	0.487061	0.226697	0.445077	0.421452	0.198893	0.00624459	0.829739	0.352105	0.722407	0.490509	0.105987	0.698167	0.950365	0.263114	0.0953176	0.137696	0.623316	0.865084	0.834601	0.557168	0.784578	0.499267	0.485014	0.312274	0.012982	0.781776	0.627184	0.267384	0.375237	0.176914
[truncated: 17 more columns]
