# Supplementary material for: Genetic Variation in the Nuclear and Organellar Genomes Modulates Stochastic Variation in the Metabolome, Growth, and Defense
Source: PLoS Genet. 2015 Jan 8;11(1):e1004779. doi: 10.1371/journal.pgen.1004779 (PMC4287608; doi:10.1371/journal.pgen.1004779)
Supplement: S7 Table — Type III Sums of squares for Pairwise epistasis tests using ANOVA for all average phenotypes. Results of the pairwise epistasis analysis using the average phenotypes and QTLs validated from the single marker ANOVA. Only type III Sums-of-square values for the model are shown in this table. Metabolites are at the start with defense compounds and growth at the bottom of the table. (XLSX) [file pgen.1004779.s015.xlsx]

## Sheet: Sheet1
Table S7. Type III Sums of squares for of Pairwise epistasis tests using ANOVA for all average phenotypes.
Results of the pairwise epistasis analysis using the average phenotypes and QTLs validated from the single marker ANOVA. Only type III Sums-of-square values for the model are shown in this table. Metabolites are at the start with defense compounds and growth at the bottom of the table.
											Sums of Squares
	M.I.50	M.I.63	M.I.83	M.III.51	M.III.64	M.IV.3	M.IV.72	M.IV.82	M.V.74	M.V.87	Maternal	M.I.50*M.I.63	M.I.50*M.I.83	M.I.50*M.III.51	M.I.50*M.III.64	M.I.50*M.IV.3	M.I.50*M.IV.72	M.I.50*M.IV.82	M.I.50*M.V.74	M.I.50*M.V.87	M.I.50*Maternal	M.I.63*M.I.83	M.I.63*M.III.51	M.I.63*M.III.64	M.I.63*M.IV.3	M.I.63*M.IV.72	M.I.63*M.IV.82	M.I.63*M.V.74	M.I.63*M.V.87	M.I.63*Maternal	M.I.83*M.III.51	M.I.83*M.III.64	M.I.83*M.IV.3	M.I.83*M.IV.72	M.I.83*M.IV.82	M.I.83*M.V.74	M.I.83*M.V.87	M.I.83*Maternal	M.III.51*M.III.64	M.III.51*M.IV.3	M.III.51*M.IV.72	M.III.51*M.IV.82	M.III.51*M.V.74	M.III.51*M.V.87	M.III.51*Maternal	M.III.64*M.IV.3	M.III.64*M.IV.72	M.III.64*M.IV.82	M.III.64*M.V.74
Metabolite	C1_12245075	C1_17296570	C1_22176743	C3_9623868	C3_15011896	C4_262249	C4_13033934	C4_16735445	C5_19731984	C5_23908417	Maternal	C1_12245075:C1_17296570	C1_12245075:C1_22176743	C1_12245075:C3_9623868	C1_12245075:C3_15011896	C1_12245075:C4_262249	C1_12245075:C4_13033934	C1_12245075:C4_16735445	C1_12245075:C5_19731984	C1_12245075:C5_23908417	C1_12245075:Maternal	C1_17296570:C1_22176743	C1_17296570:C3_9623868	C1_17296570:C3_15011896	C1_17296570:C4_262249	C1_17296570:C4_13033934	C1_17296570:C4_16735445	C1_17296570:C5_19731984	C1_17296570:C5_23908417	C1_17296570:Maternal	C1_22176743:C3_9623868	C1_22176743:C3_15011896	C1_22176743:C4_262249	C1_22176743:C4_13033934	C1_22176743:C4_16735445	C1_22176743:C5_19731984	C1_22176743:C5_23908417	C1_22176743:Maternal	C3_9623868:C3_15011896	C3_9623868:C4_262249	C3_9623868:C4_13033934	C3_9623868:C4_16735445	C3_9623868:C5_19731984	C3_9623868:C5_23908417	C3_9623868:Maternal	C3_15011896:C4_262249	C3_15011896:C4_13033934	C3_15011896:C4_16735445	C3_15011896:C5_19731984
aconitic.acid	30821.7	261325	364980	3.19192	221244	432575	60691.2	183687	75304.1	24727.2	3.35016e+06	11237.3	104693	35372.8	3276.65	11080.6	3384.51	8.23561	15422.7	17837.7	136985	803995	206878	78944.4	29732.1	34631.9	72835.6	314033	117296	126493	69218.2	117900	37009.5	94127.4	1960.91	647681	110956	57244.6	4015.75	3676.06	14679.9	7.024	52011.1	21011.5	108868	116470	160876	92302.3	52310.3
adenosine	4.72252e+07	4.47148e+06	2.40152e+07	1.58155e+06	2.4736e+06	1.23913e+06	446914	340749	2.31429e+07	7.81912e+06	3.00606e+06	1.96985e+08	4.96907e+08	1.53457e+08	3.43361e+06	3.80089e+07	5.32603e+07	2.14098e+08	1.65196e+08	1.68069e+06	1.40275e+08	3.76894e+08	1.35107e+08	6.94022e+07	4.7896e+07	2.74601e+07	3.29038e+08	1.80265e+08	2.01912e+07	94017795	2.76896e+06	9.55986e+07	3.00528e+07	9.14968e+06	3.78916e+07	2.67539e+07	4.65103e+07	1.24409e+06	1.88189e+07	1.59887e+07	301623	8.15626e+06	1.9949e+07	509535	5.44934e+07	7.8267e+06	1.13967e+07	8.29695e+06	3.06411e+07
adipic.acid	2245.24	792207	2.27765e+06	119010	562999	870.854	4.66018e+06	978715	418698	1.1663e+06	5.14167e+06	564048	326342	1.10414e+06	3.03146e+06	2.41947e+06	695892	276457	43737.8	197371	77002.9	978334	121381	10767.1	2.1587e+06	245.005	38986.7	279702	1.2544e+06	850685	1.08115e+06	457936	9.86197e+06	4.44496e+06	6.08148e+06	1543.62	988806	1.40637e+06	164826	1.46528e+06	3.3836e+06	6.83243e+06	373934	1.36448e+06	678799	223854	163633	208468	1.55604e+06
alanine	8568669819	4713219754	2672626748	921283440	5645911310	3598338655	15968322670	3191279121	15305695845	1030904738	218463	13974791443	43047624570	32304583220	5135668410	9022447320	34597424436	16440753131	4852207004	1904740510	48110125870	35900450290	100223000000	3624362217	4985231594	52173737256	27221000230	14607892861	1.23425e+08	23617527333	12771512280	9.89874e+08	4231668705	13213727753	3931683606	15761455049	6826889273	4473066920	1766921747	1488672884	5538959671	29997937703	3.56685e+06	678745088	6668590122	3657774094	1.3556e+08	47691.2	3051251478
alanine.3TMS	6.5458e+06	1.51538e+07	2.7957e+07	4.01927e+08	3.01101e+06	3.15328e+07	4.12576e+08	2.72333e+06	3.61721e+07	4.07974e+08	2689567129	1.28713e+08	2.28137e+06	9.44467e+08	3.00857e+08	5.16248e+08	2.88302e+06	9.93916e+07	730309	1.00677e+08	3.30793e+06	4.06317e+07	7.91393e+08	2.96565e+08	181248572	1.241e+06	245233269	3.56398e+07	3.44854e+07	3.47033e+06	4.26277e+06	9.66586e+06	1.1216e+06	21785.1	1.78104e+08	3.57779e+07	2.12057e+07	1.28623e+08	1.92265e+07	2.09009e+07	3.20853e+06	7.8418e+06	4.93827e+08	6.2256e+08	8.68373e+07	3.24968e+07	1.39248e+08	4.87216e+08	2.30816e+08
allantoic.acid	3.15443e+06	4.25158e+07	2.79722e+06	4.17567e+06	37513.8	6.04279e+06	181541	916216	1.38213e+06	4.85202e+06	2.00317e+07	85206.2	7236.04	3.00675e+07	8.48983e+06	4.24799e+06	5.49966e+07	1.24202e+07	1.10387e+06	7.8477e+06	8.94868e+06	1.94279e+06	3.33859e+06	1.4636e+07	5.49693e+07	4.22856e+06	8.24395e+06	9.37104e+06	4.73651e+06	2.48489e+07	1.48447e+07	679658	5.56657e+07	1.24305e+07	244728	2.84833e+06	3.23462e+06	1.84565e+06	8.12113e+06	9.102e+06	1.37161e+06	488226	1.33182e+06	1.78232e+06	9.98316e+06	4.60419e+06	352736	4.76274e+06	1.25976e+06
allantoin.5TMS	161523	1963.89	9235.85	37518.7	139488	93201.6	11529.4	361788	3038.71	280318	1.3624e+06	94.6226	262208	53402.6	1583.11	2546.88	211715	22544.1	75.8342	817.718	2845.72	9193.57	4.24066	5424.06	9642.92	98199.3	26979	1391.95	3204.38	13835.1	92266.3	16043.1	11598.5	188408	3830.93	2136.42	134634	154372	130627	964.539	27945	1849.56	1718.57	34832.8	381.602	93298.8	6351.83	19505.9	42514.6
arabinose	41068.2	2.3203e+06	3.18271e+06	736458	4.39256e+07	1.66217e+07	1.36851e+07	3.60277e+07	1.36945e+06	1.38496e+07	2249074424	5.06725e+06	1.93637e+06	1.65347e+07	1.63329e+06	2.56236e+07	114.034	5.88913e+06	5.45453e+07	4.79622e+06	3.02499e+06	3.70353e+06	1.80478e+06	2.1699e+06	829468	1.40183e+07	3.86682e+07	1.06436e+06	219274	4.8029e+06	895227	1.53773e+06	4.55435e+07	3.3044e+07	1.19865e+07	1.54364e+08	2.25929e+07	7.0468e+06	1.95319e+06	1.98755e+07	45706.8	3.37407e+07	89248.5	4.41215e+06	6.42601e+07	2.10901e+06	1.69961e+07	2.55058e+07	1.28116e+08
arabitol	1.12596e+06	15313.2	5940.42	803548	4.18657e+06	107088	263210	156858	69021.7	291462	1.85976e+07	896187	321626	1.04994e+07	6.8096e+06	1.87836e+06	923091	298642	23773.2	584318	928944	3.48259e+06	6.55387e+06	9.59522e+06	1.76512e+06	9.55683e+06	6.80597e+06	2.47413e+06	619370	4.87231e+06	155517	94495.8	2.01426e+06	1.14352e+06	8.73092e+06	4.11784e+06	411054	529908	3.2496e+06	25348.9	2.12583e+06	418559	263965	327673	3595.66	458003	351673	7526.32	15823.9
arachidic.acid	3.93809e+08	7.08728e+08	2.88549e+08	7.56043e+07	5.06175e+07	1.08746e+08	2.51227e+08	3.53174e+07	5.38261e+08	2.09228e+08	3.83919e+08	3188982084	3455733592	2776724730	1050994690	2123935577	6572418792	2806913387	3152330180	8.17992e+08	6671481099	2824549759	3727173584	3070236037	2518904722	7797069789	6275344509	3372318411	911178656	3479204380	3.68403e+07	1154252658	1.16504e+08	2.77813e+08	7.52607e+08	2.13316e+08	4.23795e+07	1.41462e+07	4.63735e+08	4.57081e+07	1.11663e+08	4.50365e+08	1.11288e+07	2.62711e+07	3.23227e+08	5.80463e+08	1.14116e+08	1.45571e+07	1.81146e+08
arginine...ornithine	114769	51762.1	55661.4	118392	48653.6	136085	267625	42464	104636	38679	6.27099e+06	11680	121814	102481	155853	465100	176571	182386	9111.39	178847	235292	170222	464529	387799	100236	32134.3	195143	94.0924	88723.8	9440.15	396344	259264	191914	136072	193775	134916	133503	33417.7	24261.2	183239	96823.8	26496.5	18586.3	346729	25607.4	26766.5	666.355	1523.75	57721.6
ascorbic.acid	407753	160974	517026	533556	1.51703e+06	669293	1.2788e+06	672066	4163.62	253545	2.07453e+06	137712	466708	630455	93863.3	277063	36889.5	153090	239338	2.44567e+06	89427.8	1.73035e+06	492504	253010	87744.7	85313.8	590044	277143	1.01996e+06	875408	21358.9	464181	1.24679e+06	35666.1	72320.7	31506	197369	577877	952036	835013	941.99	77371	2.2693e+06	2.38203e+06	54793	12464	49442.5	670144	110875
asparagine	9.35856e+07	8.2559e+07	40354.8	6.58353e+06	5.07251e+06	2.64975e+07	5.36259e+06	6.29387e+06	1.89756e+07	9.34348e+06	7.28787e+06	3.67034e+07	693195	3.43563e+07	7.78098e+07	1.57709e+08	1.088e+08	4.04292e+06	4.67902e+07	3.7615e+07	9.31373e+07	1.87328e+06	1.96204e+07	6.65269e+07	1.2957e+08	1.31727e+08	5.61012e+06	2.82137e+07	2.15899e+07	9.53689e+07	846319	2.90024e+06	1.40966e+06	3.23053e+06	2.26083e+06	212231	419898	7.18694e+06	4.56851e+06	365609	2.81661e+06	6.15789e+06	7.92328e+06	7.2691e+06	5.67485e+06	2.2591e+06	560516	9.33634e+06	2.88896e+06
asparagine.dehydrated	2.28482e+07	1.85842e+07	1.03249e+08	8.13568e+07	7.24024e+07	2.85539e+07	2.75117e+07	1.09029e+08	1.50185e+08	2.91324e+07	1456437346	8.52741e+06	1.00882e+07	2.46495e+06	805102	3.03286e+08	5.33081e+06	2.39989e+07	1.20623e+07	23889.6	2.95159e+07	2.77504e+07	2.50443e+06	604155	3.0358e+07	6.09962e+06	1.1382e+07	1.41905e+07	3.29405e+06	2.50358e+07	2.74282e+06	556511	8.79958e+07	2.58014e+07	3.88345e+07	1.64547e+07	4.98222e+07	2.82342e+07	3.10417e+07	3.39985e+08	2.95713e+08	1.24897e+08	9.51422e+07	1.07e+08	9.22078e+06	5.05977e+07	7.91792e+06	2.12763e+07	2.33256e+08
asparagine.minor	87051.5	402536	2.63343e+06	113720	1.16601e+06	48254.9	330597	86950.1	908293	2.87596e+06	434022	1.76129e+07	3.62745e+07	2.12484e+07	1.27849e+06	5427.69	2.37509e+07	3.22629e+07	1.46708e+07	226143	2.27592e+07	4.21118e+07	2.00289e+07	9.95999e+06	113150	2.39947e+07	4.27286e+07	1.93178e+07	9211.65	1.40301e+07	199191	9.9505e+06	1.33578e+06	27110.2	1.93053e+06	4.25696e+06	1.77306e+06	183726	2.11754e+06	477938	125928	1.82942e+06	818342	2260.35	4.01612e+06	2.51406e+06	489279	345169	2.11849e+06
aspartate.minor	5564346552	7006671732	359810923	4.89447e+08	2.7066e+08	3117164786	7.07261e+08	1.15211e+06	3132059814	1386584022	3065108009	21860141727	10188680200	16737530323	8125738623	24560293328	34876657027	7721692818	20792281030	6009006305	35214768966	8433252206	22200217430	17734409671	22323753807	45390039018	22099006686	20799004389	6168202416	20092028579	1.17191e+08	3911482936	1763589440	1884849881	4170176182	809438567	1.36057e+07	1.95786e+07	1324367767	273488092	2052265558	4118779268	1.39846e+08	2.82892e+08	1727584566	4067993602	7.48648e+08	7.56167e+07	6.85586e+08
aspartic.acid	2.31638e+07	123155917	4.79721e+08	1.79224e+08	1.74903e+07	9.47346e+06	9.45791e+07	4.85764e+08	1719923214	7.5427e+08	1.15806e+07	3.87509e+08	1305070039	5.86841e+08	1.76241e+06	1941786128	778007	1937556431	9.81208e+08	2.43054e+06	714448	4092385622	1.01729e+08	3.18947e+08	2531074017	9.19631e+06	1909096324	4.56647e+08	6.21925e+08	1.36501e+08	8.33176e+07	8.04842e+08	2.26242e+08	7.0008e+08	9.27694e+07	4.94015e+08	3805859111	9.38032e+07	6.50915e+08	2.17812e+08	4.53405e+07	8.78132e+07	2.79873e+08	1.49551e+08	1373079757	6.30441e+08	3.63675e+08	3.7814e+08	3297580415
benzoic.acid	3.50233e+06	1.91606e+06	1.0411e+06	6.40436e+06	5.95752e+06	866022	2.41828e+07	1.04915e+06	426621	1.11142e+06	1.36641e+07	3.79226e+06	9.36417e+06	232042	707197	998098	368287	2.63199e+06	86097.1	411569	745652	1.37466e+07	2.8453e+06	705788	2.90836e+06	5.96541e+06	4.63721e+06	676394	267867	2.32183e+06	1.30674e+06	1.19123e+06	1.39464e+06	2279.74	1.92188e+06	3.73812e+06	2.37958e+06	546727	8.41752e+06	511462	3.03912e+06	177575	18963.2	424994	4.80807e+06	4827.89	2879843	595163	4.30453e+06
beta.alanine	1.29398e+06	26574.7	2.36297e+06	64035.3	2.03284e+06	7289.38	72048.3	205796	573611	671590	693688	717330	194101	30402.4	107111	35324	261860	22543.9	58373.8	9179.58	66481.8	374595	96541.9	45020.4	152717	27564.8	277444	582898	179203	51064.9	974787	290611	173089	1.79458e+06	341863	476811	1.24511e+06	24810.3	3501.04	350316	57427.5	20865.9	156827	95068.3	727944	45109.6	599973	53876.6	257220
beta.sitosterol	1.39595e+07	3.03031e+06	1.07464e+07	7.66601e+06	9.89251e+07	5.17999e+06	9.18975e+07	1.36931e+07	9.86224e+06	1.44981e+08	1179963130	2.77291e+07	4.86073e+06	483227	8.84899e+06	2.53477e+06	79513.9	17967.9	1.73554e+07	110823	4.50521e+07	4.61298e+07	7.68135e+07	2.13854e+07	4.65787e+06	1.25607e+07	1.0773e+08	2.4889e+07	1.64061e+07	1.18422e+07	2.78051e+07	1.06671e+07	2.17333e+06	1.33087e+07	1.97423e+06	1.28167e+08	2.64266e+06	918427	1.44783e+07	2.0291e+06	1.53585e+06	623023	2.18042e+06	766574	2.67462e+07	5.33321e+06	2.49054e+06	1.00828e+07	266457
capric.acid	1.41503e+06	107512	2.96591e+06	32545.2	4.41464e+06	9.55547e+06	4.99979e+06	246591	2.28056e+06	266570	566726	3.49507e+06	7.50154e+06	3.5121e+07	197871	9.61694e+06	2.36636e+06	2.21589e+07	1.0274e+07	2.49305e+06	2.21448e+06	7.83021e+06	1.20121e+07	22570.3	567106	3.04208e+06	4.64244e+06	4.04495e+06	3.74023e+06	5.82227e+06	5.77984e+06	4.93342e+06	1.70375e+07	314208	8.07426e+06	239202	1.04632e+06	940063	1.11968e+06	7.32629e+06	2.63952e+06	1.13777e+06	2.86119e+06	1.71825e+06	136961	2.40124e+06	1.13964e+06	2.84615e+06	5.92832e+06
cellobiotol	118036	1942.06	107379	86681.7	40340	29555.5	256340	49.3717	795973	382151	1.25835e+06	21661.6	45262.8	13681.5	45533.6	79905.1	553145	59816.1	919497	524568	114567	6152.85	575680	86967.7	1226.59	1.46916	7510.95	197454	288407	99212	707938	80339.1	40289.5	453047	48184.7	1.17376e+06	125199	199084	62002.8	382402	20398.5	176285	78065.3	6581.95	2.20242e+06	29801.6	46802.3	438.723	809211
chlorogenic.acid	3.50384e+06	61585	3.75224e+06	186103	410947	86092.6	24500.6	40710.2	3.73825e+06	1.46281e+06	1.59872e+06	3.31501e+07	7.72172e+07	2.46166e+07	1.69582e+06	2.31239e+06	1.74506e+07	3.92721e+07	28534916	48154.7	2.79696e+07	6.21e+07	2.52286e+07	1.47223e+07	2.76226e+06	1.31991e+07	5.94794e+07	3.15157e+07	726725	1.73978e+07	495079	1.53308e+07	2.84573e+06	458474	5.77304e+06	3.92886e+06	5.39531e+06	180641	3.11176e+06	1.36953e+06	128281	1.75077e+06	2.69236e+06	40042.5	8.12028e+06	1.39567e+06	1.73594e+06	723508	4.78085e+06
chlorogenic.acid.minor	174909	459222	220877	97758	1337.81	18335.7	513526	187484	170087	149444	368964	1.97962e+06	3.66521e+06	1.84487e+06	611207	920443	4.85759e+06	3.12399e+06	1.61147e+06	735004	4.7359e+06	3.95227e+06	2.69012e+06	2.21313e+06	1.29309e+06	6.55504e+06	5.2514e+06	2.36252e+06	954076	2.37398e+06	94502.6	1.00926e+06	166.396	403417	376450	439136	6.75084	20409.8	276113	26037.1	79660.8	219154	22915.5	7224.45	176450	281004	3384.78	41375.8	84441.4
cholesterol	961.838	8.23814e+06	639593	7.2842e+06	7.98031e+06	17416060	4027013	1.13535e+07	3.94403e+07	1.26694e+07	3.05053e+07	2.8436e+08	1.65378e+08	1.62965e+08	3.41487e+07	2.86393e+07	8.774e+07	3.40551e+07	240325727	9.62844e+06	159225294	8.00067e+07	1.28371e+08	8.10182e+07	8.21096e+06	8.01961e+07	1.21288e+08	1.98065e+08	455776	125784330	98949	2.42057e+07	4.03654e+07	5.84546e+06	3.37625e+07	2.63559e+06	3.21276e+07	3.1811e+06	1.22775e+07	5.8916e+06	9.04469e+06	2.6825e+07	4.87929e+06	1.16479e+07	2.76409e+07	2.59202e+07	1.39421e+07	2.15645e+06	4.84673e+07
cis.sinapinic.acid	14785	270316	61505.2	16099.5	107.359	1.30103e+06	307747	1.45424e+06	248990	52995.9	1.57753e+07	558507	39673.1	22463.2	35.4963	495540	82677.1	91415.8	48168.1	3325.45	52389.5	16714.5	5303.19	76051.7	601280	198826	210.331	11190.1	89161.8	30387.3	171626	6064.74	2.32069	84310.3	3087.04	15708	4.56307	2567.84	5680.73	101316	85075.1	20383.1	7224.14	92.8133	360290	50802.6	205869	86.7355	79349.3
citric.acid	8.88654e+06	2.25555e+08	1484033777	1303443233	770708	5.61882e+07	7.47635e+08	3.0228e+06	3336915764	1608326515	6464798418	2889170783	9.28741e+08	5.02749e+08	9.52161e+08	5.42071e+08	1068622817	673137697	5944953631	3134172285	5392626210	1697499985	1275365720	1477825569	6.88108e+08	1848877643	1018933748	7002866287	3287128126	1149996769	1.43121e+08	4.88198e+07	7.04826e+08	9.85736e+08	6.26243e+08	1.50273e+08	4.99195e+07	1045956887	1.99857e+08	5.03674e+08	2.59767e+08	1334128603	7.98766e+08	5.38116e+07	12887	6.63075e+08	5.68526e+06	3.34149e+08	6.96038e+07
dehydroascorbate.1	3484727797	2.11944e+08	2.61331e+08	6.15479e+07	1.37554e+08	4185721512	1549454586	4.0319e+07	2.43675e+08	798848231	32065941952	1795668739	8.42793e+08	6.61795e+08	3.2588e+08	3248047838	1376083635	7.10207e+08	5.08906e+08	2648463201	6501028274	9705424007	1167010915	4459117068	1.14287e+08	8.42925e+07	5.99826e+08	6.06073e+08	4.02323e+06	4.50837e+08	1442241571	3161487846	9147225601	2.60789e+07	1.98763e+08	2196929913	3139612326	4382202041	2220392355	7.96723e+08	663515441	4329649068	4.7195e+08	1331256656	731435044	1497824505	1.37902e+08	7202050923	5.77324e+07
dehydroascorbate.3	9.15105e+07	228887	4.96915e+06	774086	15973.8	116890848	1.01866e+08	143223	2.61882e+07	1.04697e+07	5.64191e+08	2.76497e+07	1.60201e+07	7.31842e+06	3.56527e+06	1.11503e+08	2.54836e+07	1.35767e+07	924041	3.77315e+07	1.17394e+08	1.89319e+08	3.93671e+07	7.86914e+07	1.90381e+06	1.01677e+07	1.36503e+07	2.40486e+07	715453	2.00884e+07	4.13835e+07	9.07948e+07	2.104e+08	625566	581829	5.05907e+07	3.65939e+07	8.01341e+07	8.17196e+07	139447	9.39785e+06	1.0383e+08	2.63602e+06	5.06671e+07	9.64563e+06	4.54216e+07	117450	1.36854e+08	71929.5
diacetone.alcohol.NIST	2.85777e+08	2.35493e+08	4.41965e+07	1.04353e+08	1.256e+06	6.50123e+06	5.74705e+07	6.5682e+06	1.37297e+08	137230550	5.29038e+08	5.32647e+07	2.09021e+07	47151871	2.688e+08	4.16186e+08	6.69038e+08	1.18224e+08	8.68006e+07	4.63183e+07	6.44405e+08	6.22592e+07	6.32141e+07	575508730	8.31351e+08	7.37161e+08	5.12308e+08	2.92935e+08	4.92507e+08	2.30139e+08	3.89938e+06	230350574	1.18339e+08	4.54732e+07	4.59316e+07	4.71132e+07	172248619	2.29304e+06	5.62989e+07	8.61825e+07	1.77845e+07	5.2737e+06	2.13978e+07	1.48182e+07	4.27097e+07	7.14444e+07	1.34076e+06	1.6953e+07	570149
dihydroabietic.acid	119661	1.19568e+06	45823.9	885399	8282.84	823656	166108	62942.5	5.42247e+06	4.40608e+06	1.36059e+07	1.17062e+06	34880	324516	2.39409e+06	648350	2.84847e+06	4.47622e+06	738595	33924.2	1.03756e+06	1.51263e+06	875990	309481	890347	1.06647e+06	3.09256e+06	1.56159e+06	609534	763165	617870	50875.8	325164	3.15322e+06	8527.55	718599	286161	356481	1.24391e+06	1.74307e+06	254912	1.99829e+06	4.99938e+06	2.85687e+06	117657	43277.5	485409	542061	6.54805e+06
dodecane	452582	6.73623e+06	4.63121e+06	2.36063e+07	8.76082e+06	1.4413e+07	8.91463e+06	3.42999e+07	3.33068e+06	1.35251e+06	2.77955e+08	67302	1.42578e+07	777154	1.52346e+06	1.4251e+06	7.87086e+06	329495	764069	655653	1.09772e+07	3.70241e+06	1.42293e+07	4.35511e+06	1.10901e+06	3.7598e+06	2.86045e+06	2.17252e+06	1.03039e+06	17392	1.84683e+07	5.17146e+06	658077	1.50879e+06	289309	611107	469190	1.26599e+06	1.90406e+07	91222.9	2.88248e+07	2.09672e+07	2.19787e+06	2.093e+07	765931	2.45601e+06	5.12592e+07	5.89824e+07	2.45735e+07
dodecanol	904586	256293	4.82323e+06	1.77719e+06	6957.37	724574	250844	21094.5	3.7549e+06	579129	125673	38022.2	3.27312e+06	639001	377858	2.64765e+06	6.43747e+06	9.29876e+06	256973	381233	797479	8.88795e+06	96488.1	70811.4	10989.9	1.22815e+07	4.61445e+06	14623.1	398.654	13890.9	552129	273366	1.4856e+06	2.15453e+06	12877.8	1.80812e+06	995.792	6.27417e+06	564647	22390.1	421540	58328.4	515790	2271.31	4.59111e+06	983575	694334	707147	62322.6
erythritol	432417	305196	422974	126654	35898.8	335232	576072	49542	434673	21966.1	1.98587e+06	7460.29	14927.7	21256.4	99754.4	166.47	69901.5	339528	167468	1386.88	777730	32550.4	145373	212950	44609.1	11.7834	145102	146429	179795	346703	38146.6	371440	66797.7	45033.3	98496.4	15591.6	264222	4659.99	23910	27564.6	450098	189906	366553	628471	83444.3	289355	95407.6	111470	251356
erythronic.acid	3.1375e+06	37089.9	1.25306e+06	2.26732e+06	1.08789e+06	7.07827e+06	1.4477e+07	2.55404e+06	1.36402e+07	264027	1.24348e+08	169021	1.89165e+06	5.22802e+06	606860	3.23084e+06	42319.5	5.26904e+06	6.71569e+06	1.6473e+06	291009	1.18964e+07	4590.29	1.00889e+07	4588.06	4855.36	1.86338e+06	3.97265e+06	4.09607e+06	6.38906e+06	395314	1.37215e+07	1.46347e+07	3.03763e+06	3559.06	2.45622e+07	1.71433e+07	6.06026e+06	3.38094e+06	5.70024e+06	3.19011e+06	2.50231e+06	146900	2.1047e+06	1.4005e+06	49169.3	1.17644e+07	260673	1.87624e+06
erythronic.acid.lactone	8.18686e+08	9.80785e+08	4.72451e+08	2.65965e+08	3.42179e+08	4.37529e+08	1397092067	2.73271e+08	2368836261	2.08645e+08	28255599216	4.01596e+07	1.23421e+07	1064535157	4.48105e+06	7.05905e+08	1002017544	4.92305e+07	7.26429e+08	2.68137e+08	5320708734	1119990167	7.60997e+08	6.78964e+07	2.6957e+08	1.93334e+07	1.69315e+08	1.02573e+07	1.11862e+08	2536029412	5.99494e+08	46280.6	8.57453e+08	3.89322e+08	2.73537e+08	1698096454	4.19259e+08	7.98005e+06	2.33814e+07	4.20644e+08	2.21381e+08	5.876e+08	2.13303e+08	3.87683e+08	2.46604e+07	5.99427e+07	2.09797e+08	1.5622e+07	1.43904e+08
erythrose	8320.08	234.869	109783	33318.2	7071.61	15995	50.2922	159.121	64753.5	221211	5.99648e+06	214455	298.876	560650	2028.18	110345	36807.6	2869.91	37716.5	48427.6	116755	81433.9	110218	3346.05	1889.43	87160.8	198375	16861.6	50805.7	672087	39918.7	4812.72	4416.26	7237.38	8255.33	12633.8	39601.8	3651.34	3177.52	386486	2534.88	2054.05	19924.5	589.923	48166.3	42735.7	107098	151994	4.03551
erythrose.1	53476.2	80123.3	891.667	402.239	41781.3	1214.87	9926.61	3408.43	52638.6	19573.6	99498.3	24792.7	60670.2	653.735	23916.8	26471.2	2812.46	13953.6	66.8958	411.529	41801.6	110935	1032.35	59450.8	68045.5	1297.1	226.17	19213.8	12059.6	121413	209.057	18466.4	83282.9	2993.39	928.204	3239.07	5036.17	490.264	31356.8	6806.86	87279.5	62404.4	96607.8	170338	2373.84	12602.5	26546.8	18798	129729
ethanolamine	3.20519e+06	1.28188e+08	2234239655	2.5892e+07	3.14546e+08	5.45217e+08	5.53189e+07	2.97411e+07	2.7555e+08	4.32809e+08	49804054380	9.9538e+07	1007607019	1250447608	6.58342e+08	1.0548e+08	1419109065	1.68109e+07	8.13286e+07	8.77117e+07	1.56099e+08	8.55519e+08	1043997747	259690569	1.49292e+07	1.87383e+08	2.57163e+08	2.72637e+08	3.71148e+08	3.1407e+08	129371235	3.64138e+08	4.78846e+08	1.58647e+07	1299094986	9.70039e+08	6.41486e+06	1215271756	6.17797e+07	949880	4.24654e+08	1239823383	4.76189e+08	188573	3.65874e+08	776.628	845509469	525928349	7.57245e+08
FAD	7089.29	3369.63	5510.43	85.7758	9174.31	3572.18	28842.7	45063.2	6700.31	3319.76	801320	17967.3	33324.9	15560.1	528.3	1059.75	538.044	849.624	14083.2	5747.04	10630.7	1025.3	17149.2	24845.1	13494.8	1684.11	6895.3	40147.7	7791.82	43312	810.483	32459.5	18534.9	3206.79	440.831	18968.2	26608.7	2425.92	2638.36	38812.1	6011.85	6238.2	34863.7	1200.32	14799.2	13051.3	433.95	0.0056166	13158.6
fructose.1	5.6432e+07	49357.4	3.97772e+07	5.00474e+07	47021.4	6.89422e+07	1.60789e+06	7.37157e+06	2.08564e+06	1.27359e+06	5.05823e+08	24866885	3.63454e+06	1.34669e+07	5.58879e+06	4.42776e+07	1.44018e+07	441005	4.1648e+07	1.19071e+07	2.36655e+07	9.98697e+06	5.91029e+06	106482	2.96346e+06	1.34741e+07	3.3183e+06	5.8701e+06	4.33261e+06	3.33186e+07	9.65787e+06	6.83551e+07	6.53953e+07	5.21082e+07	477689	2.01955e+07	1.07714e+06	1.17556e+07	7.30475e+06	4.82914e+06	2.70979e+07	3.39594e+07	2.98399e+07	3.77663e+07	244628940	5.92939e+07	3.36257e+07	1.90082e+06	1.32086e+07
fructose.2	7.3538e+06	5.19759e+06	2.49869e+06	1.00015e+07	1.43545e+06	3.17808e+07	481109	1.28431e+07	2.30409e+06	1.92674e+06	241213197	2.83542e+07	2.51841e+06	4.02075e+07	6.00023e+06	1.8002e+07	9.68085e+06	3574.74	2.46976e+07	6.45897e+06	431525	2.99179e+06	1.12558e+07	1.72113e+07	454212	2.17431e+07	1.21571e+06	550935	1.49035e+07	9.5198e+06	171703	4.88847e+07	6.04278e+07	5.83227e+07	426724	8.10979e+06	1.08357e+07	1.71296e+07	1.40336e+07	6.89857e+06	5.84844e+06	1.68313e+07	4.22893e+06	8.25465e+06	8.60311e+07	1.98996e+07	1.38776e+07	7.97941e+06	172469
fucose.1...rhamnose.2	3.80237e+06	2.94057e+08	1.28833e+06	6.41012e+07	3.25707e+08	4.80137e+08	2316324515	2298517341	6.46808e+07	680767	1071065604	4.87075e+07	2.91468e+07	6.71067e+06	250255	2.53553e+06	3.21776e+07	4.01353e+07	8.3036e+06	4.32327e+06	92485	4.83955e+07	5.52669e+07	3.75411e+08	1.79178e+08	2.78117e+08	1.64001e+08	664009	5.59149e+07	9.80488e+07	1.74988e+07	3.47619e+07	1.50248e+08	1.40756e+08	3.26367e+07	1.18887e+08	4.73889e+07	4.84036e+07	9.20977e+07	4.74419e+07	3.50592e+08	3.55641e+08	536311	9.7269e+06	1.85345e+08	5.56956e+08	1916278576	2008069914	1.27751e+08
fumaric.acid	6.2321e+08	5870083350	8.85741e+08	7100646585	37863869091	25606740870	18041078135	78697379707	4399489865	1459629097	152148000000	9312189878	2080555917	1.17067e+07	16753703854	36435188016	4191016684	3.56049e+08	36467109891	8307783275	1197387268	1481262143	3587985462	43910090170	24430884898	34997505967	6.99883e+08	7245882436	4678088951	9688248628	1053372394	7.95307e+07	1.30061e+07	12142113304	4804921785	52999242111	2138266676	2045085955	9866773781	3.35442e+07	5869065213	10222670371	40653993901	81060603345	85042626657	35177099035	5379430110	25751989267	4347995497
GABA	4.86331e+08	2.60283e+08	1.65448e+07	16228863	4.17119e+06	267844278	1.55562e+08	5.81189e+07	4.36762e+07	3.90747e+07	1.44209e+07	2.34405e+08	3.87976e+08	520064436	3.68881e+08	1043430606	1840141929	533071844	4.94279e+08	4.67222e+08	1519902099	4.70586e+08	8.65222e+08	6.45379e+08	7.93426e+08	2481811166	1023340188	5.27564e+08	5.86592e+08	8.01351e+08	4.55662e+07	4.59696e+07	1.22785e+08	4.74521e+08	1.99351e+08	5.08544e+07	4.39666e+07	861584	1.33774e+07	2.19417e+07	2.7893e+08	3.22381e+08	8.21913e+07	546986	6.46587e+06	1.3798e+08	1.53867e+07	2.87859e+06	4.68331e+07
galactinol.major.2	4.05821e+07	6.22301e+08	669662955	1.40601e+08	1171601695	5.04618e+08	8.49588e+08	9.38711e+06	3.87265e+08	4.1332e+08	3781468889	2.18586e+07	159595	7.57206e+08	1480780859	8.45134e+07	4.80376e+07	1.50111e+08	1.18148e+08	1.78576e+08	5.21657e+06	6.6808e+07	2.84717e+08	2.25238e+08	3.40129e+08	5.99536e+08	5.2515e+08	2.55531e+06	1.99243e+07	7.12298e+08	9.94351e+06	1.25448e+07	8.97669e+07	1.10126e+08	6.5659e+06	7.81842e+08	1.0278e+08	2.88743e+08	1.27299e+08	7.57836e+07	5.37651e+06	2.75978e+07	3.66325e+08	3.80812e+08	1245301397	4.18502e+07	2.06038e+08	6.07771e+07	7.14174e+06
galactinol.minor.2	4.07443e+06	1.83506e+08	1.2474e+06	6.36165e+08	8.82506e+08	8.7469e+08	5.93062e+08	8.75779e+07	2.00861e+08	6.97418e+08	1197821440	2.41459e+08	4.89382e+06	7.01178e+07	3.55118e+08	5.12409e+08	1.4537e+08	1.98973e+08	1.49668e+07	5.84442e+08	2.7383e+06	1.68446e+08	6.15375e+06	3.55372e+08	7.16803e+08	2.16608e+06	4.19215e+07	324841392	437605813	8.04792e+07	4.67964e+07	8.12458e+07	1.1213e+08	1.13353e+08	1.01232e+08	1.15385e+07	2.43949e+07	3.90147e+08	4.99272e+06	699526	1.64456e+07	2.72241e+06	2.77548e+07	2.58268e+08	1.52371e+06	1.4929e+08	9.05308e+07	2.06585e+06	1.384e+07
galactonic.acid	160869	6748.67	3643.14	10116.2	100861	574943	361669	703.635	55181.7	417106	1.30761e+07	765.799	2652.81	81333	580.761	279055	71.241	263342	111732	126868	408432	18957.4	20570.1	177479	1764.82	5441.75	178135	287687	234343	14681.7	18113.2	134849	266467	79065.7	82772.9	148149	1016.52	145971	9390.99	10438.1	80073.6	144158	10067.3	6742.99	52040	71155.6	7102.94	124111	66861.5
galactose	5.78026e+07	1254400812	1.7795e+08	4.67425e+07	5.45497e+08	1884168544	2.04286e+08	6.2398e+08	5.78064e+08	5.13157e+08	5.46284e+06	5.02353e+08	1360951946	4513239943	1.74596e+08	1.30599e+08	2165499400	6.84378e+08	6.63063e+07	1.12535e+08	1.99668e+08	5298571846	200201236	4.76053e+08	1439518414	4.82329e+08	1359260964	1526495219	2.43278e+08	3965392634	1.78578e+07	5.03273e+08	3969212255	5.58342e+08	5.80386e+07	2606742861	2.06996e+06	8.6461e+08	1707439084	1.93416e+07	142212628	6.52478e+06	2.9556e+08	1.03096e+08	4.86863e+07	1436391184	8.91532e+07	2.19251e+08	9.59759e+06
glucoheptulose	3362.51	2415.29	795957	829152	49511.1	93382	135773	185580	3131.72	45827.8	6.89628e+06	144409	404.85	4746.47	51782.4	28478.2	17732	27386.3	282664	17438.3	98970.1	211328	79.9394	15.508	11133.5	78218.7	193053	9.92541	24.2706	1945	16790.6	61949	39890.8	156918	89326.9	336081	61023.1	30534.6	5263.21	709.942	342843	91522.9	155981	88877.7	686957	10.7792	67273.2	22773.2	5882.25
gluconic.acid	123768	1845.58	49726.4	4489.05	31213.1	1.3775e+06	24176.9	281693	41123.2	1082.28	2.21861e+06	332877	6848.39	43420.8	6863.4	35702.8	22166.4	527539	88078.3	9007.53	798.667	83037	64858.5	455.669	284893	1579.87	117794	117046	95918.6	182.396	26483.7	3625.39	87933.5	78462.6	129176	18.2959	6064.38	11217.2	5265.83	93698.8	3561.99	1684.38	118306	380961	4220.38	106656	448.398	71272.4	26059.1
gluconic.acid.lactone	27.3927	29631.7	128838	6283.89	281960	1.50808e+06	457926	78210.5	248591	13.2242	4.6314e+06	272429	122101	123813	45761.4	408953	26669	848.561	18371.1	44120.5	29724.6	21702.7	164089	48524.7	27433	31346.7	155495	197442	231955	4650.02	47209.9	25066.4	564989	2758.14	6506.26	246580	153002	144917	23988.4	161862	23758.2	3653.4	2482.77	1671.87	30122.3	244804	158144	20220.6	219.942
glucose.1	8.10517e+06	2919066339	9.84868e+07	2.73279e+08	2.02121e+07	1763360755	3278999761	3.27821e+08	1.07324e+07	4.25625e+08	3580048081	1.58212e+08	2765182272	11028020030	1412714708	2.60236e+07	10636646709	3062773388	7.47605e+08	1.87647e+08	5503859708	4972243250	3100051928	2724932207	4455616851	1409082184	4796172568	3878834261	1.31004e+07	9708193410	2.59808e+08	9.70139e+07	6324557180	1225220719	1424557598	1668733855	3.8237e+08	1530294388	1988692214	3.59187e+08	2.04598e+07	8.86897e+07	4.68366e+08	1533062152	1002651191	1387658179	228267	6.91759e+07	4.22052e+08
glucose.1.phosphate	7.89232e+07	17487.4	1.52557e+07	2.9539e+06	4.55566e+08	1810775598	556519	7.59212e+07	3.49486e+08	2.99631e+08	6840625434	1.37382e+08	5.49177e+07	1.03508e+06	8.80529e+07	250636801	7.43524e+07	1.58229e+08	4.83614e+07	2.08734e+07	1.10725e+08	3.11846e+08	5.83985e+08	3.10279e+08	9.74938e+06	6.71163e+08	7.65344e+08	4.80611e+07	4.40606e+07	359654	1.58776e+08	1.10652e+07	4.17817e+08	1.39395e+08	2.52261e+07	6.83536e+08	4.69133e+08	7.78572e+07	6.25664e+07	7.53947e+07	4.43774e+07	2.90124e+08	3.47556e+06	2.18043e+07	5.58619e+07	9.4436e+07	1.49491e+06	3.06902e+08	1.27441e+07
glucose.2	363234	1.07948e+08	1.89632e+07	1.10404e+07	2.05839e+06	4.7534e+07	4.05488e+07	83715.6	58793.8	8.47861e+06	1.10094e+08	4.87747e+06	4.42083e+07	3.99958e+08	19899890	1.0891e+07	2.7996e+08	6.8533e+07	1.41555e+06	1.85554e+06	7.84467e+07	1.22481e+08	4.22162e+07	3.03735e+07	1.10694e+08	8.53573e+06	1.24698e+08	6.93106e+07	5.75181e+06	3.11339e+08	8.58843e+07	1.31415e+07	2.8641e+08	1.34709e+08	2.98099e+07	3.71998e+07	4.49045e+07	1.25433e+08	7.12979e+07	9.82098e+06	1.30389e+06	3.24444e+06	9.96727e+06	100671521	5.66564e+07	2.92349e+07	1.11323e+07	1.69814e+06	5.23462e+06
glucose.6.phosphate.2	6.02419e+06	1.82786e+07	1.18169e+07	1.15015e+06	3.71324e+06	4.86213e+06	6.72557e+06	881844	2.05048e+07	8.69078e+06	8.26596e+06	1.21511e+08	1.55844e+08	103363625	2.87846e+07	4.09794e+07	2.03304e+08	1.06622e+08	1.15911e+08	1.76141e+07	2.10004e+08	1.28899e+08	1.33294e+08	9.7946e+07	4.99278e+07	2.3122e+08	2.22223e+08	1.25991e+08	1.79471e+07	1.12482e+08	2.05637e+06	4.50388e+07	6.22223e+06	5.87331e+06	2.61588e+07	1.22278e+07	1.56614e+06	385264	1.50637e+07	1.35776e+06	2.84621e+06	1.51366e+07	1.3764e+06	290238	1.69149e+07	1.74528e+07	4.16307e+06	311836	8.72803e+06
glucuronic.acid	1.99326e+06	4.68373e+06	144706	1.35315e+06	1.00018e+06	74136.1	656669	237563	209605	26586.8	1.82929e+06	154194	972564	122969	4828.79	360099	6.73021e+06	1.88374e+06	79701.4	210206	1.13847e+06	10547.6	1.56033e+06	238703	57212.7	2.19832e+06	445970	290517	18097.5	50302.2	137723	56420.6	353568	814029	105413	812658	1.02087e+06	115582	287224	211719	16461.7	16330.2	9631.66	1.14422e+06	1.09109e+06	211690	2976.41	2898.46	31488.4
glutamate.TMS2x	4.19952e+08	2.44398e+08	2.52185e+07	8.26677e+06	5.96071e+06	2.28839e+08	1.23254e+08	9.34135e+07	4.12703e+07	7.49352e+07	3.79912e+08	1.99604e+08	3.48984e+08	5.01679e+08	3.57542e+08	1001368745	1878069373	5.43292e+08	4.55707e+08	478212781	1809245622	6.52312e+08	9.74786e+08	6.90706e+08	8.47537e+08	2594496180	9.09077e+08	6.10754e+08	6.50492e+08	8.31313e+08	8.138e+07	4.26099e+07	9.33935e+07	5.98633e+08	1.80096e+08	1.36216e+08	7.96085e+07	4.50658e+06	1.78381e+06	4.45721e+07	2.312e+08	306967334	1.22976e+08	443947	2.89263e+07	1.94812e+08	4.38039e+06	8.49115e+06	2.9191e+07
glutamic.acid	4.20475e+06	2.42833e+06	7.26896e+07	3.60573e+08	5.52865e+07	3.24523e+06	5.11021e+08	1.21132e+07	245653058	6.0024e+08	2.42391e+07	1.6119e+07	3.05154e+08	2.94955e+08	4.83283e+08	1.21583e+08	5.34222e+06	2.06406e+06	8.9073e+07	8.01251e+07	5.34539e+08	1924679101	3.51327e+08	7.22456e+08	2.8348e+08	466104	2.78261e+07	1.76942e+08	3.55227e+08	5.2964e+07	4.36628e+07	49961.9	5.56171e+07	928261	9.33997e+07	171408752	9.78803e+08	6.08959e+07	1.72327e+08	9.61134e+07	7.23472e+07	5.66444e+08	7.13895e+08	8.52768e+08	3.44485e+07	1.13715e+07	2.57692e+08	6.09139e+08	1032333493
glutamine	4.87947e+07	6.07034e+06	5.36308e+07	2.82855e+07	5.57407e+07	7.63453e+06	1.93838e+06	6.9687e+07	551164	2.33674e+07	459721049	1.37953e+08	58828.1	4.16999e+06	7.51163e+06	460148	226997	1.43766e+06	5650.07	4.32145e+06	1.75779e+07	1.34212e+07	1.07577e+07	7325.51	1.3131e+07	35263.6	1.78646e+06	4.66802e+07	1.42565e+07	1.82617e+06	3.14388e+07	1.80557e+06	1.6025e+07	2.38914e+07	1.67767e+07	8.75678e+07	3.66272e+07	1.01689e+07	3.26096e+07	9.6241e+06	2.32664e+07	511595	2.28736e+07	8.24653e+06	4.30133e+06	1.23593e+07	1.30036e+07	2.33473e+07	5.03262e+06
glyceric.acid	21173.6	1.12973e+06	124329	346274	4.09788e+06	112637	4.19207e+06	834699	2.61033e+06	471348	8.42612e+07	353011	411534	3.71006e+06	244567	24439.9	49613.1	1.90313e+06	22151.3	395751	685854	3.49668e+06	2.31749e+06	2.25055e+06	2.4312e+06	315663	305458	486757	721021	409255	8354.82	336717	669900	1.36249e+06	1.82058e+06	142458	257688	125369	16445.6	1.48816e+06	815688	49647.2	38019.6	1.01944e+06	2.58569e+06	29771.2	1.36139e+06	41644.5	6941.2
glycerol	2768921722	4.66487e+08	516584025	9930014240	3.34361e+07	1.36341e+08	3478714805	6252510578	1160691244	1844072004	115222000000	1154480308	1.70054e+07	3.01893e+08	9.05651e+08	2817725044	1164321690	2353017019	1226134808	3.49454e+08	5.71424e+08	2.53463e+07	231177	5.29957e+08	1357113632	310360312	3.49897e+08	7.21908e+08	1.03971e+08	1646283159	2060553846	9.64466e+08	7.78882e+08	8488927820	8680761336	3811267453	8.48295e+07	6.73622e+08	6.79523e+08	1.48824e+08	3.46336e+07	2.86802e+07	1428195205	590282895	19085461857	276883368	514417882	1655081393	2.19454e+07
glycerol.3.galactoside	2.2245e+07	1.7817e+07	4.62523	1.58097e+06	1746.34	3.08127e+06	3.62894e+06	1.98224e+06	2.10758e+06	8.71116e+06	5.91526e+07	300992	646517	9.761e+06	1.34106e+07	3.28407e+06	56047.3	5.49963e+06	394635	2.85673e+06	6.392e+06	1.18434e+07	2.31665e+07	2.1034e+07	5.69391e+06	5.2589e+06	416443	1.78046e+06	3.449e+06	2.65232e+06	4.19507e+06	326381	258410	973006	3.43876e+06	89.7894	80122	5.3486e+06	6.60298e+06	737781	1.62372e+07	4.1543e+06	1.19217e+07	1.56925e+07	3.17083e+07	12097.1	6.1864e+06	163436	839.362
glycine	1.28734e+07	1.21411e+08	1.21658e+08	8.65341e+08	7.53602e+07	2784.45	29787.3	2.33405e+07	1.06499e+07	3.49967e+08	6.58804e+08	6.00904e+07	909.472	2.78858e+08	1.31626e+08	4.25096e+08	614163	6.21749e+07	259350	2.3945e+07	4.32383e+07	4.09732e+07	8.81867e+06	8.61656e+06	3.69116e+08	1.54316e+06	7.80414e+06	2.80094e+08	9.53835e+07	7.23952e+07	5.61061e+08	217012406	3.34885e+08	6.58524e+07	4.45877e+07	2.7578e+08	137463029	4.12677e+08	3.72546e+08	164073328	7.1379e+06	1.76279e+07	9.90428e+06	1.89371e+06	1823689317	3.16347e+08	5.05506e+06	2.53129e+08	1.2226e+07
glycine.TMS1x	5.41273e+06	11734.4	1.93211e+06	5.35201e+06	7.29221e+06	585423	3.43794e+07	1.96403e+07	208087	1.57624e+06	2.60312e+08	5.12592e+06	482329	4.0119e+06	4.63676e+06	1.25889e+07	7.9184e+06	201654	1.35614e+06	1.11715e+06	1.22041e+07	465548	1.90515e+06	38747.5	51895.8	4.87115e+06	5.35546e+06	4.73051e+06	2.69705e+06	102801	7.78812e+06	1.67989e+06	1.18829e+07	3.5512e+06	292453	1.64327e+07	1.85436e+06	3.55119e+06	2.45772e+06	1051.11	1.09782e+06	5.47663e+06	3.12408e+07	2.81929e+06	1.3444e+07	677578	1.60996e+07	1.22586e+07	6.01121e+06
glycolic.acid	176852	1.41622e+06	1.26368e+06	6749.71	5.5404e+06	1.3094e+06	1.25746e+06	1.4373e+06	1.26193e+06	348771	8.1995e+07	762330	2.10972e+06	1.33135e+06	899403	1.99829e+06	1.05514e+06	1.0632e+06	55341.5	16789	543256	1.33521e+06	28807.4	39665.6	124892	2.1464e+06	2.56671e+06	619511	1.29e+06	18524	1.94091e+06	73565.9	548068	29758.4	1441.22	112587	821872	217.212	2512.22	326935	372402	15507.4	4425.95	290080	40943.8	628270	2.66942e+06	2.48403e+06	1.5243e+06
homoserine.minor	5807.64	8817.65	37645.1	82221.4	1361.77	687.622	915.875	2925.5	48.8172	2280.27	431284	20647.8	16337.5	77719.9	74569.2	5274.64	1297.9	0.697611	1313.61	4067.04	12811.8	26172.2	57352	53470.9	22993.9	1252.54	10144.3	10393.4	3580.04	760.99	5023.05	3825.77	10283.8	4862.1	11899.4	6251.62	11901.3	40425.9	3162.18	4.95894	5310.01	7639.9	2588.15	23649.8	12475.8	2935.7	3123.44	9615.71	5376.26
hydroxylamine	511716	3.09935e+07	1.39533e+08	1.20424e+08	158481	2.61611e+06	6.89337e+07	1.2737e+07	3.29846e+07	4.54506e+07	1536390050	3.38124e+07	384858	1.15373e+08	3.89059e+07	708.491	7.54718e+07	3.32086e+07	3.43147e+07	546988	7.75557e+07	1.60092e+06	1.50908e+08	8.03223e+07	261155	1.29595e+08	1.95258e+07	7.09255e+06	205574	2.46591e+08	4.44387e+07	1.79509e+07	1.26791e+08	8.71533e+06	5.31381e+07	2.17568e+07	18164.6	1.95097e+08	5.54564e+07	1.65244e+07	3.03087e+07	3.04257e+06	7.89519e+06	2.96507e+07	363677	40078.5	3.07453e+06	2.10574e+07	1.86572e+07
indole.3.acetonitrile	66809.5	403818	156435	6880.51	838627	1.2171e+06	6.84261e+06	331985	3.11016e+06	1.24661e+06	198137	107449	1915.17	115159	225274	19185.3	420945	440411	489452	587797	267238	212.159	915.013	73466	206966	1549	15939.7	67358.4	466696	90050.6	619866	264698	200083	77052.8	48387.7	736399	46605.1	187339	519340	3082.58	409206	2.34842e+06	1.64448e+06	1.1761e+06	78118.1	131737	125752	1.60537e+06	1.10837e+06
inositol.myo.	8.89433e+07	1305165131	4.69546e+08	7.18002e+06	1760413465	1510736590	1.62664e+07	4.57144e+08	2.48254e+08	2160175151	20392498549	1770044036	2.56914e+07	1.25218e+08	711125	2559413744	1.54878e+07	1.51563e+08	5.10521e+08	3.01548e+08	6.61856e+07	8.76238e+08	2.94239e+08	8.73471e+07	4.80447e+08	5.19435e+08	1.02336e+08	8.21498e+08	1020687750	5.56436e+07	4.00705e+08	1.90634e+07	3720923742	4.03031e+06	2.25324e+08	3.64869e+08	1690747223	6.92964e+07	1.05945e+07	4.27318e+08	1.71604e+08	4.83428e+08	1.12422e+08	4.70146e+06	1757763651	9.10775e+07	1395659279	1.35531e+07	8.84026e+08
inulobiose.2	459244	97280.7	483994	26049.8	1.63941e+06	917728	125945	102147	251251	37707.8	5.0773e+07	346477	174727	145.639	11610.3	1.04838e+06	110743	7168.01	1.34391e+06	378915	3.5078e+06	3.75232e+06	142915	212098	396204	122737	1.22939e+06	552558	94606.5	24318.2	672510	107914	1.99457e+06	183861	1569.48	4.7965e+06	735743	18239.9	472951	17573.8	1.14385e+06	762503	222531	320557	1.37849e+06	1.81923e+06	122213	970582	1.12311e+06
inulotriose.1	3.20468e+06	4.58539e+06	2.54016e+07	5.99557e+07	3.0178e+08	8.72214e+07	2.55132e+08	2.6877e+07	6.29364e+07	3.76431e+08	4.39093e+07	1.30257e+07	1.63242e+07	2.38641e+08	3.62237e+08	199646	1.23138e+07	916881	1.52342e+08	1.11469e+08	4.90137e+06	3.36707e+07	3.19639e+08	4.43724e+08	3.57268e+07	8.88196e+07	1.17201e+07	2.62753e+08	1.15325e+08	8.52448e+07	480878	8.47338e+06	9.05904e+06	1.61497e+07	1.54876e+06	2.14449e+07	2.16909e+07	7.48875e+07	3.01573e+06	8.08447e+06	3.35624e+08	160923879	811331	1.76831e+07	5.9668e+07	2.59515e+07	2.44586e+08	1.29634e+08	5.2987e+07
isoleucine	6.86654e+07	1.15731e+08	5.90932e+08	2420391380	9.6945e+08	1.19163e+08	170371147	1104796087	2629016100	5.56173e+08	2735211718	3.8594e+08	2.72933e+07	7.11196e+06	1.8144e+07	7.23735e+07	211327711	7.28988e+07	3.68692e+08	2.23773e+07	3.39024e+07	5.27982e+06	2.93115e+07	303316489	6.10968e+07	1.30642e+08	4.22723e+07	2.37519e+08	2.1804e+07	4.94904e+07	1.30831e+07	6.10652e+08	6.99362e+07	6.81808e+08	4.36686e+08	5.57031e+07	3.767e+08	2.27604e+06	7.0045e+08	7.08225e+07	4.18984e+07	452692693	2.507e+07	83646.9	6.40011e+06	6.7439e+07	1.67712e+08	6.14494e+08	1265604453
isoleucine.minor	1.73584e+08	1243178295	3430192816	2.33499e+08	178630572	7.0185e+08	4.82681e+08	1.7147e+08	6.63651e+08	6.41191e+08	1715518656	6.56433e+08	9.75333e+08	3.56572e+07	3.03373e+07	2679.23	8.6264e+08	6.39917e+08	4.34702e+07	4.00537e+07	5.09385e+07	4.09668e+07	2592072529	1044960858	3.96231e+07	1016468403	6.3546e+08	2196232676	2245140253	1812336459	2847637720	7.54772e+08	6.70005e+08	2355133459	2163452750	3796003631	4075338825	2177398925	2.7541e+07	3.75466e+08	3.37983e+07	3.40681e+08	5.14258e+08	1046394644	1.31849e+08	7.80554e+07	8.45149e+08	2305960540	7.59983e+08
isonicotinic.acid	2865727934	4088173796	1026765959	2.46598e+08	1.82435e+08	769327318	1416224429	6.68658e+07	2776928098	1128587951	4878727921	17258709796	15974610850	13777741771	6050374208	12555919278	34803507876	13300444948	16587223743	4777090534	32843988379	13688846518	19005079420	16809552799	14382676713	42785428465	30933885783	17669971284	5505581009	17585588662	1.44186e+08	5623848545	555815638	1589897090	3525190986	8.01116e+08	8.52348e+07	2.55361e+07	2007046485	3.60819e+08	7.24344e+08	2535551700	6.17652e+07	6.82441e+07	1763532946	3090439269	6.20483e+08	3.15303e+06	7.25681e+08
lactic.acid	7.15243e+08	6.28733e+08	4.75916e+07	2.28079e+06	1.58253e+08	2271506363	934724	350672869	1.15277e+07	7.69954e+07	1917602587	1.08244e+08	1.04566e+07	1.29505e+08	1.57874e+08	4.65724e+08	6.1927e+07	2.13104e+07	2.66506e+08	92216530	6.94663e+08	1.07667e+08	6.10329e+08	4.45271e+07	4.32363e+08	1.34843e+08	120494	2.46334e+06	9.77648e+07	2.07276e+06	1.97459e+07	8.33744e+07	1.58832e+08	1.71211e+07	9.65223e+06	3.82276e+08	1.48611e+08	3.07729e+08	2.62659e+07	2.03297e+08	1.01884e+08	3.36889e+08	2.55081e+08	9.02513e+08	4.48701e+08	1.08577e+06	1.24647e+08	3.59222e+08	514982360
lactobionic.acid	874.225	42156.9	1.77149e+06	57269.8	159644	5.47376e+06	53937.4	14541.4	65856.6	249307	2.35513e+07	2.86533e+06	6086.79	260619	24448.6	123908	472072	2.01801e+06	638788	126307	1.68026e+06	3.79176e+06	248141	987930	558650	996116	3.27195e+06	611759	66907	103605	1.89332e+06	306653	1.16258e+06	57200.6	32899.9	2.91519e+06	707623	94092.4	101547	1.39654e+06	94675.1	63825	2.91642e+06	1.04464e+06	2.20454e+06	55363.5	278234	375377	129105
lauric.acid	2.40251e+07	1.2166e+08	4.44097e+08	3.48527e+08	3.75696e+08	7.95369e+08	2.5381e+08	2.31325e+07	6.4364e+07	1.59812e+08	4794580121	1.11828e+08	2938.51	576021010	1.01641e+08	2.4678e+08	2.88795e+08	8.00446e+07	3.47336e+08	1.74855e+07	2.01908e+06	4.47677e+07	6.21702e+07	9.82365e+06	6042.59	5.89281e+07	6.68883e+06	382589307	8.79889e+07	419854	443692844	7.69566e+08	1.57458e+08	6.70636e+07	5.02775e+07	1.15271e+08	4.49782e+07	2.61134e+07	9.31574e+06	8.04521e+07	78837	1.16695e+08	2.81744e+08	4.16619e+08	2.57762e+07	4.88722e+06	9.85534e+06	2.55859e+06	2.52821e+08
leucine	2.91119e+07	1.63341e+08	3.29771e+08	9.27337e+08	6.42911e+08	1.10486e+08	4.43382e+07	1036057399	2869179639	1.14495e+08	2220359587	3.91597e+08	1.62858e+06	2.59826e+07	9.08692e+06	1.0068e+07	1.18854e+07	1.92906e+06	1.84423e+08	1.02935e+07	1.7588e+08	5.218e+07	24456337	3.54203e+08	1.23689e+08	6.8949e+07	3.88788e+07	1.46915e+08	2.35842e+06	148860807	2.22087e+06	5.26418e+08	3.94146e+06	5.34031e+08	1.75582e+08	1.96533e+08	4.20236e+08	1.71361e+07	3.64682e+08	5.73682e+07	9.84517e+06	2.77178e+08	2.27328e+07	2.59901e+06	7.3044e+07	1.72106e+08	7.75215e+07	4.67941e+08	1160170380
leucrose	56113.5	19672.3	223269	109318	634312	44613.2	11882.7	335726	1.98829e+06	92891.2	1.64327e+06	7073.83	43947.5	86675.1	29409.1	23731.2	134999	1963.49	16516.5	78144.6	878205	378723	22399.1	147215	64744.4	729358	137173	6689.32	17338.7	145833	6281.25	35896.6	302211	9070.01	49922.1	10514.8	322545	257040	93213.5	259.918	421905	910172	576608	491128	32260.6	103041	627.287	27204.5	274411
levoglucosan	9.56627e+06	6.38305e+07	1.10021e+08	1.10008e+07	7.30315e+07	5.43006e+08	454159	546666	1.80254e+08	2.93144e+07	2643854841	6.95975e+07	3.17611e+06	4.46974e+07	1.09423e+06	2.60322e+08	1.26274e+07	7.30358e+06	5.28908e+07	33212170	5.98817e+06	263592	2.37958e+08	4.70612e+07	297.51	2.94005e+08	1.61112e+08	69753.7	3.71458e+07	5.8704e+07	3.09644e+08	104972	3.51498e+08	1.65347e+08	3.1224e+06	7.59751e+07	1.36605e+07	2.99594e+07	6.45445e+07	5.89746e+06	8.50665e+06	1.53689e+08	3.29363e+06	4.7884e+07	1.55564e+07	253517	248015	3.34758e+08	1.96567e+06
linoleic.acid	39016.6	23684.5	122.411	28360.4	39559.5	42.1757	36784.5	79228.5	1037.56	35.4004	265458	3461.63	191.371	2697.67	744.639	71168	6191.51	4279.04	4554.4	276.564	3833.08	41448.2	4939.26	721.539	40979.4	16456.4	24366.3	14348.6	3041.79	345.277	2494.59	1511.18	154462	4248.63	28725.1	2312.98	9.52563	208.719	16302.4	4425.86	8710.57	55566.9	2246.35	6455.57	235.684	104096	1810.45	11453.3	25564.2
linolenic.acid	893571	874191	115259	2.35818e+06	28368	282218	1.06096e+07	1.72977e+07	2.23913e+06	293546	3.07325e+07	1.07611e+07	561371	1.00717e+06	76684.9	1.25342e+07	466206	842004	3.62149e+06	24193	2.4128e+06	5.56016e+06	8.19578e+06	1.35555e+06	948331	4.49415e+06	2.49257e+06	2.89723e+06	121700	7.97934e+06	1.64868e+06	214284	4.011e+07	1.94578e+06	1.44136e+06	5.12911e+06	282.676	9843.99	1.07168e+07	5.36728e+06	8.36042e+06	3.75418e+06	4.93532e+06	1861.48	1.06374e+06	19970.6	680582	5.80414e+06	1.38424e+07
lysine	1.68995e+07	1.40819e+07	5.22425e+06	806603	8.72349e+07	4.0391e+06	4.67183e+06	9.73887e+07	1.44294e+08	4.89466e+07	1.38641e+06	9.05915e+07	4.47958e+08	1.05973e+08	5.00366e+06	1.73535e+08	4.50695e+07	2.25347e+08	1.06673e+08	1.00856e+07	1.23849e+08	5.04691e+08	5.20729e+07	4.28366e+07	1.98739e+08	9.93499e+06	2.81045e+08	9.66694e+07	6.19355e+07	6.57398e+07	7.43381e+06	4.36484e+07	2.40432e+07	6.51356e+07	4.08688e+06	28470.7	1.37208e+08	4.86217e+07	2.57516e+07	5.66802e+07	1.28567e+07	2.15756e+07	236814	1.23341e+07	1.94194e+08	2.17187e+06	2.44813e+06	1.19741e+08	1.30062e+08
maleic.acid	3834766639	3642634615	2486359049	6209326975	1.08341e+08	2.52182e+08	2381734701	13311568062	1.01555e+08	4114615329	105234000000	2170347112	1.92586e+08	2.97681e+07	2.83108e+08	3203718954	2118524856	1453004866	1933424865	4.55254e+07	7578866665	7159946872	2386951820	5.85912e+08	7.85531e+08	1021223333	1134423534	4501058527	4100955301	9.42109e+08	2.05976e+08	2.84774e+07	4.50835e+08	5849558184	7.92078e+07	4079204258	6.16681e+08	6.70668e+08	2.94251e+07	1130060580	2.16258e+08	2067629041	4.1853e+08	7.14981e+07	4656712230	2.87134e+08	10658368760	6379519833	8.11928e+07
maltose.1	1.86676e+06	4117.18	5.1518e+06	682954	299663	3.88596e+06	32122.5	714785	2.14548e+06	4.73367e+06	2.78493e+07	636554	4149.36	630797	13371.9	892.212	2.4273e+06	1.6399e+06	3.43182e+06	2.40411e+06	64882.5	2.6345e+06	1.10722e+06	537623	9953.77	2.6401e+06	1.02034e+07	210349	2135.22	780005	4.04471e+06	3.56223e+06	2762.67	302915	125949	7.1972e+06	3.87802e+06	6.97163e+06	91694.8	415085	84828.7	103565	5.8849e+06	3.86402e+06	53713.9	192151	5.55306e+06	1.50446e+06	702430
mannonic.acid.NIST	77773	6678.57	151205	31228.2	31427.3	276502	110.133	17504.6	22464.3	18168	1.83223e+06	161093	0.858493	89389	3857.38	3369.38	16458.8	280976	43782.3	3034.19	14150.6	106012	82079.3	5265.54	42306.9	2102.08	96843.4	71709.6	44019.2	5297.66	8767.45	359.522	2831.07	176783	113865	48534	48979.7	29965	5101.5	46978.7	1451.6	1208.43	9353.15	5.21344	1507.82	57843.4	425.242	11242.2	4786.76
methionine	1.85187e+08	1.76647e+07	1.02116e+08	3.1843e+06	1.50544e+07	1.60538e+07	1.9116e+07	720673	5.57802e+07	1.23163e+08	3.29326e+07	4.64374e+08	1626078655	4.28835e+08	877719	3.77149e+08	1.13431e+08	9.81642e+08	2.16801e+08	1.554e+08	3.91315e+08	1758058921	2.78154e+08	1.90199e+08	5.40865e+08	3.76135e+06	1035463496	3.6309e+08	3.84959e+08	1.43809e+08	1.09404e+06	3.64908e+08	1.05158e+08	247163676	1.5876e+06	1.7465e+08	1.82586e+08	3.37663e+07	9.07857e+07	7.25393e+07	4.12318e+06	5.67159e+06	4.3142e+07	8.23397e+06	2.66452e+08	7.27747e+06	5.07769e+07	2.17592e+07	1.39792e+08
methionine.sulfoxide	44807.8	3409.06	22648	73190.7	106683	88055	6198.26	8408.17	38316.4	46123.3	15644.1	60589.6	366093	163608	25373.6	175980	3372.39	121081	30641.5	8080.54	31100	104047	251505	1034.01	90171.6	21243	206794	594005	99321.7	332.877	107266	444214	162490	3006.17	12123.7	206.138	1778.97	17747.7	99588.8	771486	583147	187688	1.54468e+06	1.032e+06	188953	46912.4	306553	192498	330626
monopalmitin.1.glyceride	3309.25	28207.7	256030	480.98	2712.2	160637	354397	194365	3412.05	17726.9	38183.9	165420	36582.3	50.6319	17932.6	10637.2	9477.66	111108	63597.3	488.919	25538.9	11857.6	19988.9	203095	195486	16639.6	20944.7	431.731	2.43429	12525.8	79691.3	354013	72114.8	462907	643891	294322	7308.83	77831.5	338.156	773.072	10446.7	15409.4	14501.9	5014.69	223831	15915.1	272125	152801	18195
myristic.acid	3.33672e+06	6.65115e+06	102470	8.76211e+06	619.347	145955	524916	2.67839e+06	431345	411115	3.14603e+07	2.05708e+07	619430	20398421	1.05864e+07	6.09988e+06	2.13442e+06	3.57803e+06	1.26541e+06	8.08108e+06	2.35291e+06	1.31546e+07	4.57362e+06	3.37209e+06	1.38786e+07	1.12652e+06	57305.2	4.52253e+06	72319.8	6.06387e+06	3.79486e+07	2.70377e+07	4.43345e+07	1.70682e+06	4.79039e+06	3.02037e+07	939751	1.22269e+07	2.74871e+06	1.45972e+07	71919.7	1.30449e+06	2.63055e+06	5.615e+06	1.08028e+07	2.86478e+07	2.86231e+06	982144	421087
N.acetylglutamate	2.11229e+06	1.66672e+06	55465.5	32486.2	133801	369375	998891	2.52346e+06	25538.7	316786	309721	1.54098e+06	4.68534e+06	966926	3.05242e+06	3.6666e+06	6.54984e+06	8.59344e+06	96426.5	150425	412320	4.50044e+06	251608	1.2636e+06	5.83518e+06	7.49184e+06	1.18331e+07	1155.12	134239	23787.8	346050	45077.1	235100	288634	146221	220756	346095	3.85376e+06	688477	1.3432e+06	132832	172923	804043	1.65561e+06	2.07573e+06	2.85306e+06	1.30924e+06	1.04732e+06	1.00752e+06
N.methylalanine	2.2877e+07	4.58484e+07	1.23918e+08	154871290	2.067e+07	8.54582e+07	1.69102e+06	2.4118e+07	2.85954e+08	3.18859e+07	8.7645e+08	2.00682e+08	3.75934e+06	1.29848e+08	4.54361e+08	3.6308e+06	10868.4	3.74499e+07	3.65649e+07	1.33574e+07	2.6151e+06	5.0682e+07	3.03769e+08	2.40151e+08	9.53421e+06	1.52616e+08	2.47342e+07	30017530	3.03507e+07	2.52914e+07	1.10049e+07	1.84504e+07	100578	135831258	6.92943e+06	3.72901e+07	3.44528e+06	4.08391e+06	2.13789e+06	4.34829e+07	3.1434e+07	2.22975e+07	30776.2	6.2691e+07	1.7771e+07	1.14004e+07	192308206	2.60707e+08	1.41094e+08
octadecanol	101120	24505.9	254063	248467	110270	21494.9	351.31	230917	920885	47324.5	1.19145e+07	452501	1093.63	579047	5337.53	796431	135925	28117.2	416193	20837.1	1378.21	64064.6	119253	160160	59384.4	99668.8	45934.2	10612.5	17620.8	1.50396e+06	1.73748e+06	276041	1.13373e+06	222349	130233	85393.9	754707	1.25848e+06	501549	101495	180708	592796	64586.8	178549	899948	6541	32197.1	10403.8	240479
oleic.acid	125551	572415	2.71196e+06	71.3741	414.298	224183	1939.88	736735	193731	136557	39169.8	602149	187355	2.96863e+06	3334.86	612813	609029	47841.3	215174	8906.34	278244	33.5907	402230	347336	432229	536049	373981	435.886	785413	3.49286e+06	5.65343e+06	853727	3.56612e+06	2.85698e+06	113349	86923.3	3.45156e+06	4.32528e+06	1.00194e+06	81579.5	17947.4	764867	1963.57	1.73037e+06	23385.5	17377.4	37800.7	80632.4	1789.4
ornithine.4TMS	416406	60238.3	22799.6	30982.1	10174.3	247679	275106	294051	105234	110391	5.36408e+06	102586	216453	6044.49	69966.8	366320	177056	87143.4	43550.8	206042	801580	818651	94135.2	222765	24145.4	82545	50509.7	4509.18	45583.6	9025.5	147424	154883	305521	296777	159587	532570	343810	15142.8	43156.5	381404	182407	282729	103855	900881	36172.1	36104.7	27120.9	357.037	193136
oxoproline	14828044732	1033300112	1771325410	6.70943e+06	9.48459e+08	54056445781	3040703275	12093910183	14475529266	19039426332	208707000000	1.87649e+07	17484763933	14152455075	2241240583	9773120860	1735841722	8277061443	19317992767	7.95242e+08	2344893490	13064524889	8257055877	1267240274	3104158628	3497876585	17287986779	25947522843	5747930921	2.88615e+07	2200203405	5331530580	2.99789e+06	1228290395	6076261040	8730739809	12799188921	7832120447	979035418	2.89612e+08	1.90072e+06	1226260367	15284808919	1027266009	3720454149	9081517088	1051194485	1580625287	3.20128e+08
palmitic.acid	1.06499e+07	2.02167e+06	2.31331e+06	9.46894e+06	2.78337e+06	1.60875e+07	553749	27526586	2.03692e+07	116050	9.02916e+08	7.9541e+07	6.27019e+06	2.88183e+07	2.02659e+06	8.83611e+07	17345	243726	2.08998e+07	9.00886e+06	4.5597e+06	1.35924e+08	1.46211e+06	7.57734e+06	3.75071e+07	1873.97	1.38749e+06	3.37949e+07	1.03792e+07	7.12354e+07	3.9821e+07	114.568	304247108	427592	335780	7.74556e+07	5.13291e+07	120893208	2.57175e+07	90.3083	3.57689e+07	1.90525e+06	2.96407e+06	2.88163e+07	1.75051e+07	1.12434e+08	2.27998e+06	4.12266e+06	5.82706e+07
palmitoleic.acid	294479	2.26994e+07	4.76655e+07	8.64934e+06	1.39826e+06	1.01171e+07	5.24262e+06	6.6949e+06	2.85425e+07	1.52726e+07	3.17558e+07	2.58336e+07	3.69818e+06	5.97856e+07	648712	1.09125e+07	1.15643e+07	2.52001e+06	1.85963e+07	319521	1.00028e+07	1.79176e+06	1.30289e+07	8.95028e+06	1.34479e+07	8.73877e+06	8.11216e+06	2.96618e+06	1.74283e+07	6.46834e+07	8.9425e+07	1.48195e+07	9.00901e+07	5.50731e+07	2.82003e+06	1.36418e+06	4.15226e+07	102043121	3.81872e+07	105144	3.10253e+06	1.59802e+07	80577.1	3.39266e+07	9.14724e+06	154511	443300	935016	1.32233e+07
pelargonic.acid	19689	648330	298469	2.10054e+06	199.776	6.15486e+06	382925	3.55112e+06	51500.2	6421.39	1.40757e+08	506053	3809.72	3.50309e+07	1.4848e+06	4.10098e+07	4.63843e+07	2.8455e+06	5.52207e+06	1.87796e+07	2.29508e+07	294903	2.28502e+06	3.59503e+06	7.71095e+07	3.40385e+07	5.28073e+06	1.81525e+06	2.47892e+07	1.43702e+07	4.37049e+07	209487	1.76597e+06	446712	3.14511e+06	495396	1.01743e+06	1.00579e+06	533195	1.51869e+07	1.24558e+07	6.26661e+06	378315	7.70342e+06	105552639	1.62385e+07	1.27068e+07	6.88507e+06	612605
pentadecanoic.acid	195967	1.07131e+08	1.01569e+08	5.14064e+06	395851	1.53843e+07	4.90279e+06	1.58679e+07	6.69223e+06	1.5057e+07	8.56419e+07	1.57856e+08	2.96714e+07	2.52337e+08	2.24109e+07	8.58772e+07	6.12844e+07	1.75011e+07	5.53335e+07	2.86178e+06	4.45746e+07	1.10474e+07	4.33856e+07	4.9994e+06	9.35149e+07	1.20966e+07	1.51522e+07	20438.9	6.29793e+07	184913237	441540885	524744	4.36798e+08	2.20023e+08	1.27356e+06	1.51417e+07	1.94535e+08	3.97663e+08	6.14612e+07	3.78161e+07	2.7927e+06	1.04915e+07	1.82171e+07	9.72983e+07	1.09617e+07	2.06005e+07	2.94723e+07	3.08427e+06	299773
phenol	2.10988e+06	3.44293e+06	1.61822e+06	92589.2	32129.5	3.65772e+06	5.32181e+06	5.25656e+06	4.25632e+06	4.29964e+06	1.77763e+08	1.8935e+06	33325.5	1.36457e+07	5.37857e+06	807250	9.00995e+06	0.472506	2.31896e+06	1.32375e+07	4.20729e+06	1.19909e+07	1.51547e+06	6.71942e+06	6.28878e+06	660741	3.51441e+06	653898	72498.3	1.64249e+07	1.66011e+07	74087.7	5.84212e+06	4.58877e+06	4.57432e+06	13589	470735	5.91964e+06	6987.6	824921	1.12285e+07	6.22105e+06	7.81793e+06	6.21152e+06	729557	3.32345e+06	9.52952e+06	8.45171e+06	42876.1
phenylalanine	1.76903e+07	2.21975e+06	1.86135e+07	8.791e+07	6.20163e+07	5.56628e+07	3.86681e+07	7.53223e+07	3.02748e+08	2.22016e+06	5.54595e+07	1.13441e+07	1.99822e+07	2.78984e+06	246033	626447	1.86998e+07	1.50071e+07	2.99864e+07	737455	1.26589e+07	536020	4.5201e+06	1.6302e+07	1.23019e+07	1.31645e+07	1.27834e+06	3.51572e+07	4.22042e+06	1.1177e+07	104995	6.87021e+07	473742	5.10909e+07	5.23974e+07	1.00386e+07	3.14e+07	2.07687e+07	3.07429e+07	1956.3	5.22406e+06	3.5775e+07	8.07671e+06	77.0716	6.41734e+07	1.93649e+07	4.20513e+06	3.25196e+07	2.21619e+08
phenylalanine.TMS1x	3.98538e+06	1.05747e+07	3.45026e+07	386824	2.05747e+07	65169.1	30278.6	4.67111e+06	23423.5	7.93683e+06	6.18675e+07	1.44852e+06	4.80537e+06	47020	4.20308e+06	1.4951e+06	652523	342915	3.3767e+06	3.02918e+06	2.58231e+06	3.36644e+06	6.40879e+06	1.02648e+07	202953	100143	6.87791e+06	7.52185e+06	7.36859e+06	4.31278e+06	7.30361e+06	2.00729e+07	6.74344e+06	227251	9.7366e+06	5.01186e+07	3.0231e+07	9.93919e+06	5.0696e+06	26712.4	16931.7	995312	4.8352e+06	1.71848e+06	1.3693e+06	2.94074e+06	1.01107e+06	8.68786e+06	8.95647e+06
phosphoric.acid	7.12209e+06	1.03604e+08	2.52083e+08	6.15386e+08	5327416939	8.16111e+08	482685616	6.76e+07	1592313614	7.30011e+08	1610183171	1.10857e+07	4.89837e+08	1.43739e+08	4.02586e+08	5.70679e+06	5.45341e+07	530464	2.77925e+08	2.32524e+06	4.71417e+07	1074364075	2.68032e+07	5.7338e+07	7.25968e+08	9.34893e+08	2.07914e+08	6.97707e+08	8.42702e+08	2.26406e+07	5.2495e+08	1.18584e+08	8.1696e+07	1.43862e+08	3.63889e+08	981285725	5.45211e+08	1.39314e+08	3.94703e+08	4.25719e+08	7.77912e+07	644019	4.51285e+08	6.05648e+06	8.35399e+08	3.48093e+07	4.8221e+08	72924.8	3.55005e+08
phthalic.acid	3.55348e+06	1.54163e+08	1.99465e+07	231391	7.02085e+06	9.05131e+08	8.55313e+08	288218832	50943129	5.18287e+07	1516488984	232125	1.28368e+08	1.1113e+08	1.8994e+07	1.76408e+08	6.29404e+06	5.79088e+08	879650	1.45082e+08	2.62071e+06	1.03883e+08	1068004910	2.43818e+07	4.18749e+07	5.5818e+07	3.39248e+07	5.27352e+07	5.3057e+07	1.72533e+08	8.87121e+08	3.68448e+07	1.49459e+08	2.84085e+08	7.18028e+06	1.35098e+06	2.605e+08	97061.6	3.22355e+08	5.20188e+08	6.70936e+08	4.86358e+07	9.37918e+07	1.18091e+08	3.81794e+07	1.01713e+07	2.90892e+07	2.6466e+07	1.13831e+07
phytol	7.55519e+07	2.52506e+07	5.2436e+06	9.87341e+07	1.47897e+08	1.07678e+08	473162	9.45553e+06	45325287	20240	1.09003e+08	4.7847e+07	3.96871e+07	4.37972e+07	1.77992e+06	615069	4.00516e+07	1.07942e+08	4.93557e+07	2.17288e+06	1.52877e+07	8.67447e+07	2.45627e+06	1.14691e+07	441329	5.83929e+07	3.01112e+07	221813	1.57241e+07	4.99552e+06	1.11509e+08	1.38535e+07	1.01691e+06	3.31405e+07	2.58527e+08	1.80031e+08	2.33674e+07	6.15951e+07	5.15878e+06	2.26628e+07	3.46113e+08	3.13831e+08	1.68577e+07	6.39737e+07	2.25343e+07	5.12989e+06	3.47007e+07	9.3619e+07	1.67232e+07
proline	3416721619	5200269193	3279359295	2.23945e+08	1659694894	1.37146e+07	1518881919	4.53721e+08	2044592287	1.16357e+08	2.27662e+08	157472192	1.13993e+08	3.41884e+08	9.66113e+07	2485429819	14275	4.01352e+08	4.87469e+08	6.25385e+07	3.95762e+08	9.80136e+08	1018423999	3.05568e+08	1.93445e+08	9.99775e+06	3.16324e+08	5.13854e+08	3.55682e+08	1.02741e+08	4.88106e+08	8.51731e+08	2157099967	1313316770	5.74523e+07	2.87099e+08	6.27295e+08	1.92507e+08	6.28325e+06	5.16714e+08	5.44199e+08	4.31557e+06	7.9074e+08	1195205321	3263296046	4.0223e+08	984095327	3.36974e+08	4.33696e+07
propane.1.3.diol.NIST	1.88197e+06	301193	7.72767e+06	5.60039e+06	9.07864e+06	3.8446e+06	952267	1.6704e+06	3.50832e+06	35607.5	9.21281e+07	1.02217e+06	7977.87	662305	66296.9	1.18061e+06	6.73827e+06	1.28677e+07	1.1367e+07	3.63909e+06	9.36624e+06	1.45693e+06	6.64127e+06	682877	4.90848e+06	1.59285e+07	2.50944e+06	5.15297e+06	5.46408e+06	1.16102e+06	1.0618e+06	5.13637e+06	4017.93	13680.2	4.80568e+06	109860	3.05527e+06	2.70656e+06	49785.7	3.70595e+06	14670.2	345442	1.74838e+06	4.39636e+06	1.1732e+07	97181.4	346992	5.9454e+06	3.0327e+06
putrescine	18448705733	22971853560	3653861283	1622260716	1061876908	4157702807	7195048635	1.46325e+08	15512501595	7126941812	28012933713	93029967415	81756001703	73231154879	36834395694	75433427415	182990000000	68262715759	90211998838	27849121592	181518000000	74731634026	107859000000	91672268058	78453948713	242342000000	170761000000	92089419605	30032352512	95897971898	1332354366	27858649780	4224309378	12230636384	22537242285	3322752855	6.25429e+08	1.58204e+08	9961264902	1648221588	4561908749	14563799226	1.86783e+08	7.24319e+08	7828513722	18835943225	4159456682	1.09213e+07	4217990288
pyrophosphate	1.23843e+07	6.9641e+06	7.80373e+06	7.51346e+06	40802605	3.73724e+08	6.1441e+06	2.70621e+08	9.24025e+06	4.05652e+08	10262093628	2.03317e+08	9.93221e+06	9.4139e+07	1.89933e+08	50400.9	8.44117e+06	719443	4.44171e+06	2.22816e+07	5.7213e+07	9.17748e+07	553281	1.78241e+07	7.77564e+06	1.90579e+08	6.64135e+07	8.61517e+07	1.25509e+08	2.29699e+07	1.85194e+06	6.23998e+06	7.42271e+08	5.38906e+08	1.628e+08	4.4564e+07	1.25241e+08	3.31383e+07	2.16602e+08	1.58859e+08	1.55511e+08	1.11632e+08	1.95964e+07	4.11119e+07	6.25853e+08	2.15001e+07	1.53687e+08	376138177	1056034369
raffinose	245333218	7.31592e+06	220866673	9.63994e+07	7.47531e+08	327709025	3304439775	4.62353e+07	2.32876e+08	3.57145e+08	2206827856	3.32849e+07	4.38007e+06	7.09709e+08	1601291242	2.85367e+08	1.13385e+08	1.19589e+07	65173	1.15035e+06	5.41612e+08	1.93158e+08	7.3743e+08	2.23481e+08	8.3415e+08	1.69652e+07	4.78203e+08	3.46835e+07	1.11401e+07	2.51489e+06	1.17836e+08	9.2061e+07	8.56958e+06	1.45657e+08	9.23286e+06	1.80329e+08	8.66381e+06	367886546	8.09563e+07	1.34562e+08	7.11654e+06	4.06432e+07	1414753428	1804636754	1643571163	9.46272e+07	5.51682e+08	317371	6.48791e+08
ribitol	4368.69	16037.3	616028	176349	2905.52	39351.7	91711.1	500564	1.84142e+06	486654	6.26807e+06	77406.1	5246.53	306115	398685	2.41594e+06	34762.8	823.962	679648	2.0302e+06	931380	123116	643893	281522	2.80613e+06	680962	1.00457e+06	651920	2.05166e+06	220250	392623	32368.4	838053	93876.7	102761	11754.1	55041.7	570383	156360	1.62321e+06	3.60231e+06	2.23414e+06	659560	62817.9	4.09718e+06	721751	3.83058e+06	24934.5	68065.3
ribose	42.9118	13931.3	182.57	6846.42	0.260352	46424.8	1987.83	4245.49	1884.31	980.673	170769	17631.9	934.995	15028.3	1788.33	18456.2	13904.9	343.498	876.616	212.362	6589.35	3312.39	11636.2	826.032	841.789	18894.4	3967.91	2431.31	1517.36	19141.6	23058.3	12007.5	17226.5	22597.2	17753.6	1100.68	46197.8	25957.4	7609.85	1418.83	47.4887	3506.94	13855.3	43272.3	11580.2	93.6452	1273.92	1078.6	1118.55
salicin	412334	42094.6	341068	334416	83044.3	5.9678e+06	630723	377083	281591	3280.73	706962	153065	491449	604071	2.4146e+06	1517.44	246210	7512.79	13156.6	14777.9	1194.64	11285.3	751629	1.85922e+06	381173	299778	201297	476.512	158180	20473.3	1.12394e+06	119900	1.85115e+06	141998	12119.9	692618	1.31302e+06	76223.2	381178	487953	352300	523385	45860.1	100685	118.196	55398.4	1.22672e+06	2.15703e+06	121022
salicylic.acid	3.54837e+08	8.15766e+08	436393151	6.77035e+07	7.14878e+07	1.8708e+08	2.9664e+08	1.08054e+07	8.53701e+08	3.55564e+08	1518458785	5879610006	6590518615	4581326498	1502164263	2414518088	9402560678	4743573795	5598367981	1019367198	9512448223	5427980525	6087192852	4826473870	2609021457	11011396030	10185435849	5986096558	9.68484e+08	5199573601	6.31605e+07	2029629177	2.99998e+08	2.78928e+08	1149826833	335740830	1.2133e+08	1.04149e+06	7.14924e+08	4.1085e+07	1.81166e+08	7.72519e+08	7.29923e+07	1.68736e+07	7.41499e+08	8.24474e+08	2.17303e+08	6.48498e+06	3.23457e+08
serine	3092263269	3677381930	2171279051	4.11251e+08	8483058131	16272957997	7149373636	8456469351	20018249733	2808388915	33281169050	2.59542e+08	9.68648e+08	2590061433	1511982729	2667285838	8.32636e+08	4.63299e+07	2.18587e+08	4.99331e+08	2835293923	4.39912e+08	2631991071	2658083044	11260770268	4.98987e+07	1198894438	5.14402e+08	1114887708	9.40349e+08	2.40899e+08	7.23834e+07	4387542541	7.71865e+08	6.8406e+07	1041834629	2909137466	1.75552e+06	1144127181	1560618505	3.57642e+07	1830730516	988916263	3.20403e+08	5.25533e+08	8.54703e+08	4.55879e+06	9.17637e+07	1548529936
serine.4TMS	1.53316e+07	5.73333e+06	1.07986e+08	1276907572	166263740	1608433643	3.16681e+07	1.68018e+07	1602618996	1573757899	1492761508	1.28514e+08	1.45965e+07	1029603860	467643157	606114	6.66944e+06	1.53105e+08	2.26733e+07	2.87951e+07	4.46786e+07	5.69391e+08	4.66201e+08	753413266	2.34942e+07	2.40179e+07	2.60299e+08	7.5473e+07	1.15723e+08	1.993e+08	3.07031e+07	3.32902e+07	1.61269e+08	9.60701e+07	5.46908e+07	5.51728e+08	357219137	5.83146e+08	4.23795e+08	7.22007e+07	829579	6.81503e+07	8.84261e+08	1356365114	2.53089e+07	4.30726e+06	8.2274e+07	1.88457e+08	4.46334e+07
serine.minor	1064207730	1301381128	2.24098e+07	4.58034e+06	3.4898e+08	1729379386	8.29141e+08	2.24084e+07	5.09932e+08	5.84687e+08	1027850077	5274043844	3730534340	7071208120	1701342444	4960800712	10650466364	3817409314	5549253376	1257401820	13046452130	4129023023	8460641138	3250729439	5906735422	14716196380	7169257105	5145847102	1162079738	8506623966	3.16262e+07	5.82962e+08	1326091887	5.89696e+08	1801777051	7.25206e+08	1.73942e+07	1.45661e+08	1.1007e+08	1.06628e+07	1106399811	2026001763	7.58209e+07	1.77786e+07	1102792133	1744784137	5.99191e+08	67882.7	258427
shikimic.acid	9659286163	12510551662	2739562510	3.39021e+08	1634307141	1268791902	3830653317	1.98703e+08	9381369443	3562265781	8254794256	37723277920	39587316211	36643038957	18235009287	27961921606	93359191792	34244638024	37742176336	11037339860	91640685328	42830301130	46237858307	49204235323	40737874917	106910000000	76246832414	42134260617	12419310767	48123852207	4.56368e+08	15273892066	2.91195e+08	3471655600	7283736030	3431785867	1.94196e+07	1027129231	4810341929	1038192229	1501320738	5886011411	3.6869e+07	5.38728e+08	5671884172	8182122362	1587284110	1.06263e+07	2754546862
sophorose	16.6438	1893.35	11788.7	501.777	1.07752	1825	57.8628	2105.95	480.753	140.691	206.849	5224.02	1.34645	653.439	254.431	111.834	2478.34	1269.05	240.199	980.712	506.82	8605.13	1039.94	6.51314	4262.55	344.922	5340.3	169.894	912.944	32.0696	4014.36	530.349	1454.22	29.3073	3187.47	179.882	429.075	620.71	629.848	194.504	231.972	2862.82	49.6432	13.3001	58.1638	5.35866	6.74911	296.086	2344.89
sorbitol	30894673804	63333991202	3561042898	26709747831	10355979515	3991605352	4358806490	1252333389	6212624446	9.28712e+06	1716395236	302729768	10817843142	5457197818	2408320690	3627182938	86114532973	25472971334	5.87648e+08	2226972167	10706990727	6.17263e+07	25010276727	6602626869	1334737884	33225859108	8712948760	3948687395	4.68063e+08	4.92813e+07	1054286786	1329689288	3348170800	7917901184	2408446062	12951697985	10674797258	3025223296	5555421952	2320730398	1294988679	1494901402	9.0231e+08	9517930246	17060751677	2458958654	6.74698e+08	4.26485e+08	5.96563e+08
spermidine	3.48392e+06	14119.2	1.58834e+07	3.13349e+06	900713	3.56259e+06	1.50315e+06	6.50829e+06	399435	1.22634e+07	2.2404e+08	184642	1.49101	1.8492e+07	6.81966e+06	385792	1.43309e+07	2.9905e+06	1.99609e+06	943431	9.64448e+06	1899.91	7.78349e+06	335115	1.68766e+07	4.20974e+06	11135.2	8.78399e+06	4.79871e+06	4.13334e+06	621427	2260.07	2.28122e+06	466910	1.0695e+06	1.43966e+06	192904	149198	4.45231e+06	672441	544512	1.36281e+06	3.7218e+06	3.41699e+06	5.8017e+06	346797	95154.3	6.3394e+06	895067
spermidine.minor	90019.9	65877.2	130793	137093	2982.26	493849	508167	194842	4979.17	92558.1	7.43718e+06	238669	7521	101648	117.956	1273.32	229488	934592	5020.27	18551.5	168.767	111213	9586.12	9578.1	64164	1268.91	43420.5	22218.3	54039.9	41851.3	49811.1	36163.7	442.35	131328	32694.8	600379	412315	228419	98889.3	271944	137.651	79598.7	222790	1.39832e+06	244674	32143.8	171.446	84.4624	66916.5
squalene	3.09823e+06	768097	2.16847e+06	1.66784e+06	9.73578e+06	8.36121e+06	5.97753e+06	99686.4	1.44608e+07	1.71258e+07	12747521	41624.6	148656	722649	3.52285e+06	63228.9	995993	1.02389e+06	1.42806e+06	128940	577294	1.52957e+06	3.64889e+06	747307	1296.34	1.76053e+06	21744.9	14946.7	778024	2200.49	741941	1.00802e+06	704853	514143	237759	84612.4	787118	1.55161e+06	1.42469e+06	295028	3.68609e+06	113610	4.50761e+06	9.19336e+06	3.18623e+06	516154	1.89752e+06	1.83856e+06	2.04307e+07
stearic.acid	2.63263e+06	1088634417	1030941334	7.32107e+08	2.82882e+08	2.79039e+07	9.18853e+07	5.64298e+08	1711846641	7.62602e+07	5620648658	5.61819e+08	2699462058	6051086116	6.85656e+08	8.66044e+07	8317407156	3068593385	2313299757	1171375328	6420205275	4703156545	2344761688	2283302242	2998057516	6328470361	7044079816	4042901978	1.92111e+08	8641447007	7.4983e+08	4.21938e+08	1063867928	1711.16	1153739575	6.81884e+08	1082712408	1267331973	1300107902	8.89537e+07	4.3325e+08	410233289	69253.9	1.12102e+08	1.84843e+06	4.58769e+08	6.00898e+06	1.12873e+08	680622409
succinic.acid	5.11726e+06	2.23433e+07	1.74911e+07	3.43004e+06	33309.5	303432	348228	1.73533e+06	3.12604e+07	5.53554e+06	269307	1.58895e+08	1.01923e+08	7.96148e+07	6.02146e+07	6.04261e+07	244082605	1.0754e+08	1.26923e+08	4.1721e+07	2.34618e+08	1.18555e+08	1.37636e+08	1.85929e+08	1.00482e+08	2.4465e+08	1.97571e+08	1.90063e+08	5.42624e+07	8.70961e+07	6.48869e+06	5.48291e+07	222842	3.31204e+06	2.31382e+07	4.13112e+07	213005	854535	1.17744e+07	5.6302e+06	5.05132e+06	2.42166e+07	283186	2.63962e+06	1.52726e+06	1.7421e+07	6.23172e+06	331812	4.13171e+07
sucrose	6135060284	2986829492	3.72689e+08	2.00576e+08	2.67364e+06	1.04137e+07	2935847384	2639983356	3.88153e+08	4.60537e+07	4066998543	6977633680	9.9043e+08	2130021940	9.98271e+08	2984281812	7756367889	10373460127	3818622002	1.39287e+06	1811709778	4.25932e+08	2327411287	8.64302e+08	2313756300	6315385567	6956646901	3530794867	5.76763e+07	7.92259e+08	3.72159e+06	4.76035e+08	6.28183e+08	6024053185	6439140427	6.78994e+07	3.26311e+08	825983	4.95881e+08	8.06962e+06	8.05658e+07	9.45022e+07	4.01855e+08	2.19432e+07	3.25124e+08	1210859236	2.44385e+06	1.26821e+08	7.56055e+07
talose	2.4134e+06	1.33035e+08	1.00128e+08	1.08426e+07	1.09372e+06	2.49224e+07	6.01045e+07	4.16688e+06	4.33151e+06	7.40863e+06	2.78361e+08	4.5563e+07	1.37328e+07	3.93324e+07	3.46808e+07	8.857e+07	9.3554e+06	2.54381e+06	4.62641e+07	2.98384e+06	3.6554e+06	7.9658e+06	2.67095e+07	1.72182e+07	3.98405e+07	1.55087e+08	3.93473e+07	1.46938e+06	4.44332e+06	6.9137e+07	1.54386e+08	1.51572e+07	2.65283e+08	1.10976e+08	3.74495e+06	4.0454e+07	3.43266e+07	1.92889e+08	1.16958e+07	2.02554e+06	4.44325e+07	6.56143e+07	7.77856e+06	5.8871e+07	1.31231e+08	8.71864e+06	1.65066e+07	4.3786e+06	941697
threonic.acid	512706	4.07813e+06	2.84191e+06	4.17156e+06	2.68487e+07	4.57277e+06	6.6784e+07	2.54331e+06	1.33577e+08	2.29715e+07	3.56061e+07	317932	6.62792e+06	5.79688e+06	1.30984e+06	7.67847e+06	53365.2	8.4302e+06	2.75546e+06	5.54235e+06	2.01754e+06	170651	626590	935954	1.07762e+06	731093	749211	285276	8.98608e+06	4.22451e+06	180658	1.95924e+07	813649	2.03984e+06	2.14377e+06	894516	1.06728e+06	2.68459e+07	42.0236	1.50346e+07	42432.9	2.54927e+06	422181	670136	1.57096e+07	5.51908e+06	2.39672e+06	2.05032e+06	989896
threonine	102561881	1.06953e+07	9.2567e+08	217621959	2529980727	2.37925e+08	1200198990	1222687118	3133599539	1.16141e+08	6728307536	6.12494e+08	7.14089e+08	1.02858e+06	2.54135e+08	1.28164e+08	1.90347e+07	1.1385e+08	486236736	1.54639e+08	2.31406e+08	1101567785	1.48329e+08	1765919023	1611908155	7.39535e+07	1.61541e+08	2468503383	5.15842e+08	6.01552e+07	3.56887e+07	5.67275e+08	7.26623e+07	1.68464e+07	8.98686e+07	1793094329	2045535132	6.17613e+08	2.87922e+08	1.04558e+08	5.43169e+06	1356923060	9.92623e+07	1.28137e+08	1467745826	1830540686	8.25822e+07	6.58331e+08	1980774110
threonine.2TMS	5.99844e+07	2.98194e+06	3.62121e+08	1.0208e+07	7.46774e+06	2.72142e+08	1.95626e+08	1.54541e+07	3.21328e+07	3.78545e+07	4948258924	4.69968e+07	4.57118e+07	2.64357e+08	3.33636e+06	4.75263e+07	1.50258e+07	7.37003e+06	4.25048e+07	7.97281e+06	1.36442e+08	4.31404e+06	1.55715e+08	9.09026e+07	5.94469e+07	4.55597e+07	1.16171e+08	1.2175e+07	1.48436e+07	4.63693e+08	9.63841e+06	7.53317e+07	1.75803e+08	1.54566e+06	2.25329e+06	2.75711e+08	3.89417e+08	152649816	5.94854e+07	4.93341e+07	2.22685e+08	1.15087e+08	774704	6.62757e+06	2.42035e+08	1.58525e+07	1.45497e+08	478032	2.19922e+08
tocopherol.alpha	4.55149e+06	1.56934e+07	1.22336e+07	2.35166e+06	2.53398e+06	2.48802e+06	1.13992e+07	2.02063e+06	1.92726e+07	1.15388e+07	1.09054e+07	154882498	2.25021e+08	1.20296e+08	3.42287e+07	3.00178e+07	2.25853e+08	1.57229e+08	1.25509e+08	1.60927e+07	2.51154e+08	2.04138e+08	1.4792e+08	1.25592e+08	3.14895e+07	249179097	2.85414e+08	1.59075e+08	1.25267e+07	1.37293e+08	2.0811e+06	5.95891e+07	8.29719e+06	6.3867e+06	3.3289e+07	1.85557e+07	6.18749e+06	2773.48	1.60558e+07	418909	8.77238e+06	1.81835e+07	1.88828e+06	567737	2.15492e+07	2.04383e+07	1.15079e+07	138722	1.17456e+07
trans.4.hydroxyproline	9.57325e+08	1488642760	5.303e+08	7.11508e+07	6.14314e+07	241389809	5.49441e+08	4.17691e+07	8.11985e+08	388599970	2106616743	6250446287	6188754450	5022441165	2100136993	4351017869	13133696403	5408942546	5772842229	1645055878	11828282618	5299001536	6907063929	5903453284	4928782757	16316398516	11856196486	6266585080	1937470462	6506173620	7.58834e+07	2136048791	160104552	5.61215e+08	1184087753	3.17947e+08	2.3689e+07	1.46564e+07	744899901	1.19803e+08	2.66679e+08	8.21925e+08	2.04596e+07	2.29069e+07	8.04448e+08	9.10228e+08	2.09302e+08	2.43531e+06	2.4341e+08
trans.sinapinic.acid	1.96847e+06	1.44129e+06	176126	237852	280322	162401	290324	2.52862e+06	124615	942081	1.20182e+07	2157.78	15426.3	126842	126152	1.2074e+06	94363.3	155.996	65148.4	303183	1.10992e+06	1.45219e+06	2679.2	6548.5	1.3964e+06	306.045	111809	138459	431.034	440642	227306	54059.8	90224	338794	40147.1	42682	698607	27297.1	992121	396618	1.40076e+06	879153	77486.5	751508	1.02276e+06	1.40489e+06	531459	1.29041e+06	1.34228e+06
trehalose	1.50626e+06	3600.91	902205	413.138	272751	87515.2	619024	877616	2.03304e+06	1.37989e+06	2.05055e+07	1.42997e+06	2.91169e+06	2373.51	6.9042	232609	1.17946e+07	1.03157e+07	181441	744659	1.1311e+06	743058	629091	8082.76	2506.45	1.02297e+07	1.69149e+07	1.96763e+06	1720.86	152074	395208	737571	9931.05	4.36286e+06	2.91294e+06	14449.4	47531	2.16518e+06	494440	498492	467911	64742.7	3.09492e+06	2.26613e+06	513271	301913	3.44757e+06	745796	87923
triethanolamine	158057	468736	2.02467e+06	469594	44055.3	2.60724e+06	169292	6500.94	1.3244e+06	137963	4.4283e+06	2.14075e+06	760272	1.66823e+06	988382	1.56785e+06	422034	801185	707279	30852.3	392115	66533.7	6680.76	11763.1	8338	41413.3	12248.1	437392	121028	63908.5	3.12593e+06	440564	169106	37749.7	459657	27205.3	59544.4	2.12174e+06	1.84124e+06	332201	6.44614e+06	3.24045e+06	129847	2.49002e+06	1.18275e+07	58114.1	6.16872e+06	1.48973e+06	1.55291e+06
tryptophan	2.43066e+06	751800	165856	1.88588e+06	4.70193e+06	1.65779e+06	23855.6	1.45635e+06	677561	11486.4	24068.7	705457	2.74633e+06	19778.6	24844.3	1.58752e+06	777516	95031.7	533356	120787	1.0659e+06	659253	2382.07	2.49999e+06	2.19518e+06	878651	415155	1.82803e+06	201664	1.21587e+06	3.78272e+06	2.66468e+06	431317	1.15256e+06	2.39949e+06	526168	118088	1.19336e+06	385850	140458	124736	2.40881e+06	777538	1324.39	966400	603259	2.40259e+06	6.10885e+06	236671
tyrosine	1.36877e+07	2.1225e+07	423196	1.75085e+07	9.29275e+07	4.02265e+07	8.24421e+06	9.26197e+07	1.42193e+08	9.12886e+06	8.94644e+06	7.88424e+06	6.20004e+07	22616	1949.34	1.62159e+07	1.42569e+07	1.39643e+07	2.01595e+07	5.0457e+06	31017.3	9.12165e+06	457152	7.57432e+07	2.79803e+07	3.52515e+06	55521.1	7.3436e+07	1.50429e+07	7.47641e+07	1.58363e+07	8.60529e+07	3.17086e+06	6.56574e+07	3.05401e+07	4.72947e+07	7.73345e+07	2.03861e+07	380616	4.61631e+06	2.48676e+06	8.07283e+07	1.91792e+07	166392	1.30185e+08	9.66319e+06	4.32858e+06	1.1987e+08	4.34756e+07
urea	2611677888	1.24616e+06	1014950720	32689979445	2158182474	3212072992	5.67817e+08	6237493704	2311225667	2.46129e+08	682304000000	7060357891	2051887727	10725202862	7753149089	19416403914	1267375201	2925300679	1663465876	3.09293e+06	4924008604	6.19296e+07	3238379495	4406436076	136229	2127955375	6.96922e+08	3923446238	6910634521	3469150726	9.06509e+06	9.81815e+08	12865860302	2.26331e+08	1.04836e+08	1096200559	2397706936	7358710400	1228489787	1554113093	6535261308	5340182172	8.99304e+07	9.74134e+07	29763589463	8585685888	2.02276e+08	3.20969e+06	14285432939
uric.acid	275106	543380	841.674	30298.4	77579.7	6063.54	183249	4150.45	4.42817e+06	92771.1	1.0877e+06	64894.4	306.888	17717.2	108287	178725	1026.02	6463.5	1378.04	235449	43652.3	18490.9	24964.6	95893.7	218335	19246.5	4288.33	44925.3	86831.7	56778	20359.2	58326.2	269485	1970.28	8993.68	2262.49	7133.36	82476.9	213904	231729	77631.1	114822	161903	1204.26	71431.1	30294.1	171649	24463.4	21641.6
valine	7.77705e+07	1.37403e+08	5.07823e+06	9698822865	14160002593	1.39037e+06	6.39186e+08	5087471754	18079868370	8888385401	10367811245	4030815177	14206292615	10527597727	9.59698e+07	2.12248e+08	5706580355	8456047299	1840527833	1.44439e+07	16234736056	11907642407	15376251943	4.5485e+08	1602329619	4518458409	13959720457	4759797044	4.87895e+08	8456133929	1.72966e+08	3.93191e+08	9587570186	3406134721	4.32709e+07	1530145197	6876510355	1.81277e+07	1907131651	3.61588e+07	1.21147e+08	1.94274e+07	1048938575	1.56464e+06	6.34349e+08	9.97989e+08	1846244572	1941615398	6257238818
valine.TMS1x.poor.spec.quality	3.75963e+07	6.21711e+07	2.351e+07	7.20103e+07	20038.1	1.59141e+07	5.85614e+07	2.48424e+07	8.48153e+06	9.69476e+07	6.47616e+06	4.0549e+07	6.76776e+07	1.12286e+08	1.32143e+07	1.0947e+08	2.61164e+08	2.31746e+07	7.47412e+07	6.56222e+07	4.18985e+08	8.02075e+06	6.81522e+07	3.43384e+07	1.7319e+08	4.14819e+08	1.79558e+08	4.52098e+07	1.06113e+08	2.76841e+08	4.62145e+06	126066	1.75297e+07	2.71954e+07	1.42753e+07	9.63452e+07	7.03905e+07	3.80087e+06	4.55391e+07	378886	7.83305e+07	3.93601e+07	1.31319e+08	2.83489e+07	4.33846e+06	3.22895e+06	6.40853e+06	3.3207e+07	1.18105e+08
X1.2.anhydro.myo.inositol.NIST	74644.9	297772	9298.17	2756.2	6721.35	208812	63307.2	32175	5378.04	1167.9	223077	2161.93	86707.1	959349	29104.7	22450.2	535020	96863.3	87549.7	78641.2	99037.9	261481	134311	176324	602228	117129	152902	258956	5233.75	588693	278712	37474.9	318123	32571.8	11371.2	58134.8	119107	484011	64895.8	25736.8	21146.5	17926.6	14227.9	98901.6	497.899	199515	17149.6	1044.41	11142.7
X1.3.diaminopropane	121969	110955	142784	28304.5	1315.55	24816.4	23449.3	101201	35920.9	8356.87	1176.57	27841.7	31459	85857	13905	76818.8	190044	4094.28	32355.1	70712.8	3292.5	3717.42	19589.1	4418	127222	134434	42946.1	7.56785	47127.4	20087.5	29411.4	16.1472	1925.56	18970.2	548.923	1638.44	22.2492	511.412	145099	2011.09	74200.5	99933.2	1763.04	9865.08	5.55877	41387.1	8327.42	3137.98	6758.79
X1.5.anhydroglucitol	159382	1.19179e+07	603746	2.14049e+06	2.91117e+07	3.84159e+06	30296.6	2.61937e+06	2.07533e+06	1.48193e+06	1.412e+07	3.24619e+07	973358	1.0668e+06	1.19441e+07	1.38441e+06	3.90828e+06	282055	1.22312e+07	120072	6.54839e+06	1.10303e+07	1.44683e+07	208363	2.63809e+06	2.33049e+06	1.02489e+06	3.50555e+06	11454228	9.71463e+06	695273	7.60606e+06	4.2827e+07	5.8951e+06	162262	976226	1.2162e+06	46625.6	3.6699e+07	7.74129e+06	1.66337e+07	1.21516e+07	797.474	2.25853e+07	3.54831e+07	1.35594e+07	447204	503672	774752
X1.hexadecanol	1.52153e+06	7.59876e+06	4.38304e+06	100567	378909	631318	35153.6	33429.5	106973	655525	40.2533	8.40835e+06	2.29015e+06	6.49048e+06	9109.12	4.15511e+06	936332	745232	5.06847e+06	36131.4	5.60676e+06	1.58094e+06	7.40094e+06	64503.7	5.29684e+06	1.36824e+06	328845	46836.5	2.31226e+06	6.55825e+06	2.38885e+07	17764.4	2.27168e+07	5.02339e+06	41755	3.14817e+06	8.50304e+06	2.14818e+07	1.67155e+06	3.70478e+06	273731	1.9405e+06	187056	8.71039e+06	2.083e+06	3.82691e+06	409585	592421	29591.4
X1.monostearin	3366.2	41073.4	33925.5	598.323	1504.6	6601.97	106955	73761.3	2665.05	25074.7	81275.9	10658.4	7529.86	25451.7	48939.5	1176.2	38822.3	15538.4	2824.15	3842.94	33931.2	15531.6	60509.4	84413.4	3318.38	685.042	42786.7	3720.88	20694.9	5069.26	3726.62	423.204	17519.5	9382.96	166645	2374.13	5711.14	3904.34	6993.25	41.5477	8869.36	765.958	40467.3	45994.8	11398	35444.3	58147.4	197497	729.282
X199177	793013	230667	532170	208023	139696	1.80345e+06	162784	75716.9	194860	420900	1.42625e+07	25256.1	407719	19152.7	1449.8	625743	42216.1	98559.1	197817	2077.87	703721	656139	3603.35	622099	579266	93679.1	5099.42	707516	71157.7	52.0466	36882.8	137973	338239	790887	209041	7103.78	102621	154984	149814	35253.3	38578.7	602570	67332.4	207.707	2.87928e+06	504748	124954	1.25791e+06	34679.6
X199205	81857.1	5423.31	77015	31969.8	32840	92957	74481.2	107645	14098.6	1800.84	1.65694e+06	6743.3	3.29393	23277.3	32322	60276.4	172673	52538.1	33439	1308.88	93418	123598	161922	1754.77	377481	90282	2255.33	3361.8	41388.3	54201.9	196358	44136.4	109722	49160.2	11467	95342.4	138509	104552	453.928	3499.67	43439.9	1770.95	2827.07	3436.17	26932.7	4774.41	115.753	34306	27015.2
X199215	58234551593	3.7324e+07	144657000000	136493000000	179030000000	1106050000000	6796510000000	204534000000	2994568846	1214230000000	282283000000	13711192482	376999000000	1389809929	30122711026	2.2471e+07	308632000000	52610487122	138091000000	114960000000	70558647065	1635256931	102723000000	26388163483	311824000000	287451000000	191571000000	23792242182	3286524816	752957069	116794000000	8272219308	370499000000	3824378365	18040479262	17787176817	91097062874	2.73735e+08	22580227398	228509000000	40823129033	68762998339	251351000000	164882000000	5917108225	53359510618	1805027927	250490000000	550159000000
X199223	354952	7254.96	192894	16596.4	268032	556497	172177	289368	40359	124963	7.86584e+06	807.142	48549	860038	1.11036e+06	79220	77676.8	116235	1761.15	748.688	7528.76	61367.3	113330	369246	638.913	47373.7	16243.9	39703.6	112350	79561.3	810574	297579	47518.8	50640.7	239742	329351	475490	69123.4	26639	143985	22825.6	59140.6	87907.6	69841.7	99784.1	60167.2	1961.48	1889.4	161155
X199239	11047.3	240.73	1679.72	18937.5	31001.3	429.13	34920.8	3772.38	6984.26	12335.9	231166	2.77908	563.09	3891.31	7819.68	3021.63	964.859	3533.79	8559.72	1683.05	5727.74	35696.2	3021.01	8685.85	127.335	8765.72	0.419558	5559.52	1832.64	477.64	88.8957	7142.2	27319.5	7052.46	395.369	5499.5	403.678	2769.55	32789.4	6849.38	14.4029	6541.51	3497.3	8787.7	2189.63	184.68	2815.55	10352.4	46781.7
X199250	92559.6	1.14535e+06	7.77322e+06	178892	317315	623934	856823	1.18309e+06	238343	1.16105e+06	3.51811e+07	342654	273491	2.17405e+06	1.04726e+06	1.21831e+06	3.42022e+06	739548	1.55673e+06	1.3305e+06	578773	1.13219e+06	10487.4	9924.05	1.24361e+06	2.12559e+06	1.36344e+06	8.15113	21508.7	4113.77	799926	632322	208861	3.09235e+06	505369	4.29019e+06	7.98615e+06	4.9892e+06	158390	308977	696538	975406	80337.7	99451.3	4.08503e+06	2.89094e+06	2.30708e+06	6.2222e+06	908321
X199259	1.94204e+06	762302	1.42816e+06	95713.1	16260.2	980762	3.08661e+06	618280	60446.6	4387.03	1.86731e+07	944712	2.91205e+06	151262	110837	473666	181037	1.1504e+06	102884	248813	1.3411e+06	620384	894943	97711.9	234836	355947	1.63971e+06	1.03162e+06	891902	146335	1.32836e+06	668186	417628	30755.3	624151	4.39831e+06	2.69856e+06	1176.67	237751	1.0316e+06	2081.85	1.10929e+06	2.55652e+06	4.93651e+06	23993.4	205798	3.53079e+06	739784	246135
X199337	40020.2	52932.4	14886.9	555.418	23707.7	26801.3	16133.5	946.964	40238.4	4335.4	9266.42	44579	10575.2	31161.7	53689.5	7461.97	78439.1	120798	8414.09	30534.4	86009.3	479.058	70934	54287.5	97.6339	11749	62366.6	3144.72	6588.97	3944.08	55433	3036.57	40188.6	25462.6	127.736	317.365	11155.5	924.531	22875.2	18091.7	19650.2	106857	1949.74	86797.9	12207.4	57379.3	8121.1	539.038	8412.62
X199463	1.07544e+06	3.13448e+06	4.78358e+06	4.55748e+06	7.37216e+06	7.28502e+06	6.43508e+06	9.85437e+06	4.10137e+06	45692062	1.51827e+08	6.19801e+06	1.23303e+07	4.27087e+07	3.52611e+07	3.05301e+07	3.0021e+06	1.52439e+07	8.599e+07	7.51476e+07	296133	2.65362e+07	5.00653e+07	4.47426e+07	1.04875e+07	4.54289e+06	5.40193e+06	1.75437e+07	4.97778e+07	1496.64	2.59319e+07	1.52636e+07	8.15743e+06	1508.33	3.67534e+07	5.32304e+06	791649	1.34711e+07	153582	2.08087e+07	2.81473e+06	1.70481e+07	1.42361e+07	3.77311e+07	4.50371e+06	3.05894e+06	7.24811e+07	5.4217e+07	1.57827e+07
X199553	33908.3	52929.3	445.19	6771.97	59341.6	3138.71	704626	5096.42	38524.7	846.639	8.98038e+06	10356.5	17455.6	93572.2	38187.5	55004.9	78788.2	137359	194977	138709	42570.7	1925.13	1124.25	60450.5	9667.57	1445.59	30261.8	122905	18116.9	10827.5	18153.9	57862.8	179883	65079.8	2076.11	4240.03	2161.88	0.143077	79589.6	106212	51900.1	252590	112501	3866.62	98206.1	345.9	205104	470153	7255.05
X199562	107310	440489	9186.48	743.443	34864.2	2.40152e+06	658490	136313	348155	605152	547639	113900	289542	4.83842e+06	307232	2.34031e+06	9.25782e+06	36189.3	2.4697e+06	2.77602e+06	4.31329e+06	556065	694995	1.58928e+06	6.3228e+06	3.89173e+06	533755	2.88232e+06	2.55888e+06	7.19821e+06	2.31229e+06	299678	745952	510476	344343	29351.2	617261	1.32765e+06	101661	266.527	20336.6	203207	282027	220326	3290.48	4260.54	379609	22220.7	1.24253e+06
X199596	393071	651674	237336636	2.57132e+07	1.26821e+07	4.78658e+08	7.35147e+06	1.70966e+08	3.55571e+06	2.21573e+08	338303239	2.12609e+08	1.54764e+08	9.63307e+07	3.90633e+07	1.25914e+08	1.47502e+08	6.46991e+07	8.49128e+07	5.27152e+06	7.27243e+07	7.93081e+06	405045	152955	4.67388e+06	7.76376e+07	7.13595e+07	3.64355e+08	2.8606e+07	5.22817e+06	2.00542e+08	3.48131e+08	1.33836e+08	328366831	2.47339e+07	6.48907e+06	4.00891e+06	3.66251e+07	103346	2.01264e+07	8.91204e+06	8.59166e+06	2.05591e+07	2.49627e+08	3.75895e+07	2.06032e+07	1.85206e+07	1.16583e+06	9.06337e+07
X199777	1597.98	564004	415985	254996	397309	652664	141783	66666.3	281305	117417	2.43631e+06	20061	14092.6	2.32134e+06	33146.8	32985.3	2.06871e+06	408401	186398	326432	680530	1.02235e+06	238855	709624	3.10654e+06	320384	240012	1.58192e+06	452160	1.4291e+06	547863	279129	2.66708e+06	1.30368e+06	105113	1.54646e+06	43181.7	270447	35062.6	34026.9	65664.7	8475.96	315720	55.2336	637.117	609522	9931.59	33951.3	18172.8
X199786	1.8306e+07	1.50471e+07	1.11888e+08	3.93268e+07	2.83965e+07	8.99383e+06	2.2797e+06	1.51305e+07	1.64538e+08	1.41045e+08	9.02606e+07	1056223830	2499586045	8.93927e+08	1.93513e+08	1.15561e+07	1254964953	1483164906	9.49573e+08	2.18872e+07	1786137660	2307085101	1136976408	7.57056e+08	3.94192e+07	1341668627	2324287912	1118977197	7.62629e+06	1052824699	5.56225e+07	4.46759e+08	4.21048e+07	655990	1.78547e+08	1.21228e+08	5.63615e+07	172887	1.90929e+08	898976	1.9699e+06	2.79923e+07	5.8729e+07	1.74824e+06	2.22257e+08	9.25378e+07	3.77079e+07	5.78897e+07	1.67377e+08
X199802	2.99131e+07	2.47922e+06	1.42793e+06	4.91566e+06	4.83262e+06	810252	1.50971e+07	10798.3	3.34474e+06	10141.4	8.98337e+07	12422.2	4.44823e+06	185966	350298	997180	7.18613e+06	6.30136e+06	670427	2.01065e+06	1.6346e+07	2.84444e+06	31194	1.23035e+06	100.034	457980	3.52574e+06	12740486	2.45659e+06	160417	26585.2	431364	6.26195e+06	1.53205e+06	8.98415e+06	1.3524e+07	8.88765e+06	61703.7	8.35084e+06	2.84273e+06	1.30768e+07	2.88003e+07	1.61545e+06	3.44718e+07	2.16846e+07	2.00077e+07	347510	7.38331e+06	1.79563e+06
X2.hydroxyglutaric.acid	1.80875e+06	1.22705e+06	1.11348e+06	7.39869e+06	9.30594e+06	704265	17377.3	411196	234825	105351	1.19557e+06	85241	6.94276e+06	323507	992609	2.84282e+06	494900	1.21258e+06	517108	16090.1	1.81334e+06	7.63943e+06	95730.1	3.50979e+06	3131.37	140148	777216	1.89077e+06	66963.5	2.1921e+06	102729	229359	3.01368e+06	1.77457e+06	386554	3688.35	434648	436015	3.74837e+06	598625	5.57682e+06	56201.4	764142	529523	1.6245e+06	343682	272079	1.14008e+06	2948.81
X2.ketoglucose.dimethylacetal.NIST	134269	46541.4	82014.3	11077.7	17632.1	410369	24324.8	168711	49462.8	1.79359	440915	38355.3	14462.7	90567	34813.2	150182	220579	170728	1300.99	37917.5	166359	854309	6732.94	321961	142951	33857.7	9469.02	475379	70410.8	167359	175410	676176	697418	30756	13385.5	836476	293045	230328	4407.57	29649	162941	417024	12212.3	6912.98	268976	118163	26490.3	202992	29369.6
X200392	64957.7	1.39808e+06	471757	797549	3.26551e+06	1.79681e+07	1.91337e+06	1.86634e+06	1.40955e+07	4.24614e+07	4.50529e+08	9.9427e+06	5.14828e+06	1.6593e+07	9.5722e+06	1.41043e+07	1.34812e+07	1.29147e+06	419069	1.22434e+07	1.23669e+07	2.12884e+06	117173	1.09448e+07	4.40827e+06	6.46594e+07	8.58234e+06	6.28545e+06	89946	983768	1.19442e+06	2.66638e+07	4.06507e+07	3.23745e+06	264119	2.27357e+07	4.40889e+07	5.43989e+07	9.64825e+06	2.76781e+07	1.25851e+06	254352	4.44597e+07	4.52192e+07	418950	357672	4.84581e+07	5.43342e+07	16729.4
X200411	177.632	45299	707850	1.2392e+06	259009	742020	128891	280928	1.85013e+06	863020	1.8706e+07	253.927	614705	1.19068e+06	30165.2	472524	701811	74692	243420	623848	385484	70362.4	2550.71	22625	1.97687e+06	173605	170819	1.47246e+06	523480	5.54994e+06	3.60066e+06	20973.1	2.29733e+06	1.27313e+06	100723	153583	435.814	2.32665e+06	950052	43680.2	181702	720479	252612	2563.86	1245.47	373636	61.5207	371657	54356.7
X200421	80865445748	42031688085	93124748846	236854000000	828626077	2.22909e+07	123620000000	18310444554	63466722576	5352618306	3181030000000	103538000000	20560806139	9906.54	60098347793	200240000000	8789411187	5629291801	583815320	2622105599	72827578808	106544000000	29823577880	7263660300	1683272626	6472309926	66038433926	13155507814	6656734962	3818183217	44454782675	1360039094	145701000000	2372065069	47179057962	2.39825e+08	3492495476	1301909745	8059753611	175318000000	1801252957	118594606	4720203164	6358430870	59159418906	4210177713	8769139476	33637381324	80522676933
X200450	3.19375e+06	712466	948101	572949	6.6465e+06	14608626	1.80743e+06	279670	2.54793e+06	915982	1.08889e+06	1.28088e+06	295836	328953	8.13514e+06	45333.9	4.24686e+06	4.66035e+06	3.13615e+06	87003.7	1.30513e+06	1.50533e+06	31936.9	2.71479e+06	8961.23	994787	1.48323e+06	473738	78969.7	1.84342e+06	93744.4	96714.4	214369	130227	977315	1.76234e+06	1.38979e+06	449349	168256	37254.1	1695.98	667981	34461.3	328366	737057	2.83383e+06	646988	257699	21483.5
X200457	36557.1	467470	307674	23057.5	242178	105528	645169	1.06958e+06	274599	138237	9.68437e+06	134558	22313.3	74334.9	379181	8204.79	505.525	9480.2	225728	37441.6	179838	123177	69644	295876	394871	57506.5	748285	105883	803.38	10384.2	80229.2	249800	184714	25167.6	10806.8	218274	234529	167200	5838.73	571.644	526690	75291.7	37128.6	32227.7	70321.5	61638.6	478457	79594.1	113731
X200462	21079.3	56553.8	63396.8	27768.4	3644.63	213882	270526	66.1341	15100.1	3312.64	2.19035e+06	76989.6	37.4775	23700.9	2553.49	171281	150103	98224	341.983	14811.8	261399	275776	38732.3	118102	64978.8	326.812	6390.29	43905.7	5623.55	796.401	138914	138050	555349	4143.22	19785.2	128322	5126.92	30107	2858.72	96632.6	21516.2	78710.9	5892.71	8416.71	390.822	13810.5	11070.7	100216	27152.5
X200464	74305.9	245607	1.10476e+06	236881	1.08666e+06	1.83649e+06	667918	3.94238e+06	739245	379405	1.80622e+07	265190	171211	190460	58950.2	9284.81	22088.3	181222	272322	6693.19	77.181	299654	307439	760158	542486	93786.5	43288.9	911517	1.6258e+06	937431	271523	1.5286e+06	56431.4	277124	79937.5	1.58166e+06	3.57833e+06	3893.86	1.27608e+06	2244.52	825751	32423.7	3.45156e+06	3.42287e+06	3715.85	12260.4	9625.47	266209	84116.2
X200472	8.00019e+06	898720	1.03293e+06	901127	259417	927179	152652	148061	6.93928e+06	1.65744e+06	47022.1	200755	5.1635e+06	6.41406e+06	1.14692e+06	4.42679e+06	1.34003e+06	141868	1.87518e+06	579929	5.76979e+06	117906	414401	188724	3.07314e+06	119978	1.32877e+06	6085.14	179698	4.47359e+06	1.96501e+06	16845.1	1.10981e+06	1.73725e+06	63422	8.84744e+06	7.44705e+06	2.8125e+06	1.30386e+06	616695	306436	28321.1	440833	509398	1.46874e+06	1.32044e+06	660892	223684	131389
X200478	6108.64	1.53977e+06	473788	3.49442e+06	252234	2.00836e+06	1.7298e+06	88620.2	24742.3	234291	1.08148e+07	1.7909e+06	256583	76180.3	11543.9	9.36021e+06	74181.2	1.17042e+06	42774.3	1.53278e+06	4619.64	3.47959e+06	1.89608e+06	3.14596e+06	2481.68	639400	415.624	122975	1.64832e+06	1.54713e+06	3.54111e+06	4.54935e+06	1.66362e+07	71706	42548	1.1182	45887.6	567364	14995.7	631994	320537	3.2268e+06	4712.22	234.927	1.67097e+06	1.75581e+06	16270.6	5.60249e+06	1.75866e+06
X200486	163082	124923	1.88309e+06	733696	979751	118184	291589	721017	1.11618e+06	493068	1.07778e+07	671.584	221895	1.07886e+06	936311	318123	790153	114630	1.23185e+06	14236	658641	1.19347e+06	616369	81018.1	88659.6	218220	295887	831393	555417	447220	381078	790457	1.82711e+06	215715	456509	19575.6	1.09131e+06	101530	643695	99461.3	3754.85	3411.9	462414	640147	23597.1	2.65119	63557.7	16444.5	63498.5
X200491	112638	205134	6.86411e+06	33906.4	324246	2.38969e+06	2.02057e+06	8.00894e+06	31728.7	155714	274471	2.53579e+06	2177.05	414532	137063	1.03714e+06	2.16492e+06	2.09455e+06	357086	6817.66	23619.1	736867	33777.7	315379	2.08989e+06	1.27058e+06	2.33703e+06	250440	2.18198e+06	202407	21402.4	1.65513e+06	120885	1.65344e+06	1.14027e+06	12709.9	2.12482e+06	631323	847057	2.27693e+06	145037	802169	83566.7	485076	462087	1.69166e+06	809707	742020	195803
X200511	1.2398e+06	69684.8	2.15532e+06	475757	63424.9	3.26379e+06	416021	442240	1728.83	503029	5.861e+06	3.08776e+06	8.15371e+06	7.08475e+06	261974	454549	545469	150133	2.99884e+06	220098	198207	6.11876e+06	7.4692e+06	3.21112e+06	1.64413e+06	528384	389082	6.64606e+06	1.99539e+06	3.87504e+06	1.60626e+06	200730	24461.3	251784	178211	997427	881000	4.57562e+06	13888.6	8.93632e+06	9.13982e+06	3.15583e+06	357028	369182	9.38745e+06	1.48421e+06	7.56045e+06	2.56194e+06	947283
X200523	6222.06	3664.89	173185	53792.3	197211	698229	47499.5	43390.4	577669	691.683	6.13626e+06	165119	1005.92	45193.2	273847	8469.82	297420	164539	205054	13616.5	78477.4	100388	324358	119044	3029.17	276703	701573	6612.38	93246.2	19355.6	190230	184629	10232	90534	77919.2	83858.3	25378.9	71377.7	40628.9	54740.2	32876.2	20341.6	111821	165342	906836	3870.11	105929	393941	3790.36
X200589	560.622	848989	536494	378120	4852.65	2728.11	27724.1	9999.64	26576.2	492864	3.3566e+06	118434	770304	98166.7	586879	772233	3.05948e+06	823548	18907.8	200748	356765	38658.2	210623	48891.4	189.753	718143	101578	169384	262109	46806.4	420536	107066	406283	1.58437e+06	424956	536888	317093	12236.6	24692.4	296204	222361	184846	601380	48015.6	2.11197e+06	164889	498989	496278	193100
X200595	9560.42	79094	26748.7	56901.8	3784.04	786912	99540.9	331.01	247653	21672.9	1.87983e+06	50502.8	5671.22	11593.4	33583.7	58014.2	2585.91	18997.9	26344.8	112535	50756.8	13190.1	16966.7	12288.6	12951.1	871992	73821.9	11673.9	83862.8	8691.62	131461	61.3642	253397	237220	1762.8	25208.8	7274.81	6971.87	25374	41.5407	71837.2	8345.33	372680	545020	241267	42815.6	51819.3	20291.7	289847
X200599	2816.91	18642.5	108530	48065	2540.45	21632.8	30958.7	15159	82356.4	16058.3	377936	11733.4	274.003	1139.49	26451.8	27354.5	5311.22	8834.96	95.7127	16500.1	33845.2	2642.41	6458.74	99063.2	59972.9	323.912	887.223	1580.92	9638.65	19581.1	14615.3	11369.9	34515.7	60224.5	18069.3	96.7116	31963.4	2698.12	7566.96	8.43164	1239.55	38743.6	1745.22	1044.91	30663.2	19779.1	1086.55	2663.33	6914.93
X200680	12367.4	321.704	40226.2	27094.2	68992.3	3027.91	71860.6	61.6761	31412.6	2103.02	76139.7	14968.1	25832.4	252394	82441.4	19619.1	4461.87	5664.58	60558.6	15523.4	662.67	2997.09	136357	102761	63875.9	854.831	7077.82	82264.3	41939.6	19372.8	84357.3	46855.6	6106.09	8033.07	7269.45	462.58	8890.18	11369.6	10021.5	72768.6	15398.5	5974.58	5804.12	55518	24998.4	3829.69	289.247	16.5617	43671
X200735	682123	992.346	83754.1	2.9686e+06	538580	9.40994e+06	1.13643e+07	333179	239599	18440.6	1.58626e+07	16050.9	316494	3.90492e+06	406893	187185	1.29898e+06	232044	340495	347571	455444	902887	1.13956e+06	4.12779e+06	1.69946e+06	155.869	165778	1.40587e+06	991404	986792	19879.7	1.10578e+06	7.27396e+06	69935.8	4929.95	36406.5	125226	7.66434e+06	534001	3.27873e+06	193545	150491	134290	247309	1.15511e+06	300592	35938.7	150820	3.06341e+06
X200809	2.96137e+06	20695	3.23057e+06	677266	2572.4	1.08775e+06	1.16061e+06	5.70029e+06	16503.5	205613	7.65126e+06	1.17688e+06	221159	985733	2.01135e+06	685506	4472.15	61648.7	154936	31647.9	276392	2.05929e+06	106860	431508	2.20288e+06	372982	37769.9	5.26134e+06	2.5314e+06	685694	556646	4.29465e+06	8.39486e+06	89354	857477	974780	293564	1.28452e+06	1598.65	2.22914e+06	436634	115989	55786.7	320707	533709	2.10551e+06	225231	342815	164311
X200909	61329.2	669696	2.50564e+07	3.34146e+06	1.92136e+07	3.39243e+07	31940	6.88091e+06	1.35156e+07	3916.03	1.58848e+08	9.03018e+06	2.78219e+06	675183	5.20834e+06	130.328	202412	838691	1.2377e+07	1.23918e+06	9.37757e+06	2.04925e+06	1.2479e+06	1.5186e+06	337371	2.24809e+06	5.28356e+06	975656	317728	4.68376e+06	5.67752e+06	5.51588e+06	2.83381e+06	1.82519e+06	2.69023e+06	4.98852e+06	3.78113e+06	1.34576e+07	5.67069e+06	2.20905e+06	1.38255e+07	2.48921e+06	3.16974e+06	1.43829e+07	1.50983e+07	7.01064e+06	2.5843e+07	1.29853e+07	378293
X200919	455196214	1.68317e+08	1.2747e+08	3.13089e+08	3.57323e+07	3.44336e+07	8.61359e+07	1.71778e+07	1.49029e+07	2.72683e+07	1846049769	3.86413e+08	1.54043e+08	176289715	7.4434e+07	7.11821e+06	9.14168e+07	7.35669e+06	7.85858e+06	1.86723e+08	2.46762e+08	8.16907e+06	8.12099e+07	1.23059e+06	1.43414e+08	4.91759e+07	477682	2.63281e+07	1.12473e+08	2.95904e+08	1.02281e+07	1.23641e+06	808778	1.58886e+07	2.41271e+07	3.98854e+07	7.41039e+06	8.80978e+07	1.14036e+07	1.62554e+06	4.93949e+07	3.38045e+06	4.0734e+06	4.17765e+07	2.48977e+07	3.66914e+06	2.69894e+07	1.57751e+08	2.08791e+06
X200971	407582	85832.6	1.08391e+06	252964	2221.57	2459.92	217049	121408	186568	1775.21	5.65782e+06	37123.4	7339.24	199444	225954	25095.4	262999	309386	2192.64	24395.8	24611.6	160705	1595.12	4426.35	10865.6	17609.5	123801	71894.9	245600	45313.8	144.281	10294.4	26645.8	115956	10878.3	18181.2	306293	5929.47	9079.87	117422	43653.3	22497.3	56828	132331	1.08633	131791	113125	265469	147495
X201832	7.65391e+07	2.15139e+07	645659	1.0138e+07	3.13015e+07	4.21841e+08	9.99849e+07	9.94685e+06	2.4129e+06	5.80513e+06	5.11564e+08	2.24351e+06	5.72777e+07	7.81387e+06	382004	5.41362e+07	8.24047e+06	796300	2.08737e+06	4.03239e+07	1.35386e+07	1.13045e+08	2.79887e+07	3.02278e+07	7.12726e+06	4.95249e+07	5.44443e+07	1.64062e+06	10.0203	249375	2.31861e+06	1.46073e+07	1.27948e+08	5.64362e+06	2.31228e+07	2.27849e+08	2.50453e+08	3.70426e+06	7.13021e+06	1.98903e+07	4.32344e+06	3.01707e+07	6.05354e+06	6.60985e+06	1.05684e+07	3.05568e+07	2.14449e+07	6.57534e+06	1.76724e+07
X201838	13437.3	8412.03	28226.5	19854.3	23203	1724.14	7304.31	8018.65	479783	1073.78	1.31847e+06	3715.31	64434.9	36058.4	12985.7	36742.9	40258.9	47106.2	3301.99	40625.8	8271.05	40911.5	6559.81	27584.3	813.499	9536.07	13894.3	4256.69	1882.05	234.268	91810.7	170561	3114.4	45904.9	2311.63	144527	5786.46	79540.2	1670.91	130073	2974.04	47.6788	111639	6738.7	1722.48	2394.93	173838	33338.2	110269
X201887	3616.9	2405.58	50002	38126.4	10054.7	24203.4	1205.43	76787.8	335.329	14.9115	16897.9	416.127	9644.78	3396.56	4119.56	2227.4	4.22694	12657.9	2064.24	7408.77	27128.1	3708.31	6076.61	6000.53	5295.65	27730.1	607.702	4153.8	1831.07	33567.3	28492.6	4192.55	8116.62	28383.4	447.687	1266.99	13601.2	33990	11884.2	4761.4	4364.82	4491.75	21429.3	22409.9	4918.24	7858.83	2837.03	924.919	351.211
X202056	7.94933e+06	72226.2	9.46546e+06	2.01381e+06	2.18693e+06	7.4113e+06	461416	1.48599e+07	6.85867e+06	1.76756e+06	1.99266e+07	6.25721e+06	2.05118e+06	1.3574e+07	5.96083e+06	9.97871e+06	1.32952e+06	394944	2709.7	25215.3	7.82419e+06	3.184e+06	237732	3.8156e+06	5.72364e+06	397699	2.44972e+06	3.21581e+06	3.26492e+06	1.4819e+07	640857	5.34487e+06	888974	3.76231e+06	248014	1.3533e+07	1.06891e+07	4.40277e+06	141349	4.66533e+06	5.74084e+06	6.12598e+06	16853.9	2.85515e+06	7.61894e+06	935199	3.66907e+06	202631	27400.7
X202083	5627.29	987.792	138375	129841	470211	195842	66933.4	439621	998465	280392	1.22728e+06	84851.6	46772.7	270778	81116.6	60360.9	427535	181626	25371.2	89192.7	438996	733831	53635.6	145367	199117	1.0001e+06	271117	28633.4	29146.8	84537.9	32834.6	11322.2	25254.8	4886.24	92.9668	9985.37	196838	326779	39858.8	15123.1	63019.7	195174	295139	31122.6	133964	5227.6	49084	152.161	443551
X202178	22675.5	296759	1.76742e+06	2.36125e+06	4.77447e+06	8.44558e+06	2.0107e+06	1.01331e+06	1.41713e+06	180543	1.06728e+07	472266	485.788	5634.96	13708.3	481313	108396	25933.4	183011	78787.8	313356	1702.36	95840.6	6476.26	897668	6187.17	41348.7	111261	256838	88485.2	509901	24310.2	302359	612523	3677.73	201909	18613.7	36775.6	231989	356.375	182810	184997	13206.9	104283	7491.44	103025	270786	106.464	143952
X202293	13450.2	861871	7.21558e+06	909595	4.41531e+07	206860	1.04337e+07	56207.3	8371.16	33653.1	1.46112e+08	594848	697214	105943	248079	2.50644e+06	6.23162e+06	371390	5.16981e+06	296597	4.06837e+06	1.13228e+06	8.17148e+06	96271.9	1.45746e+06	4.01303e+06	4.3424e+06	1.73321e+06	658978	1.42571e+06	1.27283e+07	1.10314e+06	6.63832e+06	4.73921e+06	189332	2.92325e+06	2.81543e+06	6.12472e+06	6.05799e+06	67769.6	48406.2	212717	2.28179e+06	2.67535e+06	3.55733e+06	2.02067e+06	2.02375e+06	8.35785e+06	3.47672e+06
X202402	5.05104e+07	1.45536e+07	294843	1.51321e+08	3.02858e+07	4.0427e+06	6.74824e+08	2.64845e+07	3.15376e+08	2.63499e+08	2.09044e+08	5.92411e+07	6.49342e+07	3.91881e+06	1.935e+06	1.56386e+07	485514	2.33749e+07	3.08809e+07	2.45048e+07	225910	7.04181e+07	8.53677e+06	1.72673e+07	133035868	1.62962e+07	4.65692e+07	2.75398e+07	2.80383e+07	7.7445e+06	2.89494e+08	1.09965e+08	1.10336e+08	1.64213e+07	6.10766e+06	1.55948e+08	1.51893e+08	1.86677e+08	1.36821e+08	1.70098e+08	1.49044e+07	1.77147e+07	2.89091e+06	2.57224e+06	1.24485e+08	6.18907e+07	1.38176e+07	7.50484e+07	6.83663e+08
X202571	3.24324e+07	3.13573e+08	4.02027e+08	4.93553e+06	1.11505e+07	8.18411e+07	2.19956e+07	7.00268e+06	1.67647e+07	3.74847e+07	2.88464e+08	61542463	9.40579e+06	8.93454e+08	1.22091e+07	117825901	7.62936e+08	2.33752e+08	1.74622e+06	637259	3.18917e+06	1.23148e+08	879694	9.53623e+06	313440005	1.52803e+06	285707722	6.56904e+07	6.07769e+07	8.43053e+08	8.41321e+08	5.20804e+07	1027412421	6.70095e+08	4.68676e+07	3.71017e+07	3.42331e+08	6.7476e+08	9.12741e+07	2.74467e+07	4.50297e+06	4.22791e+06	5.73837e+07	2.07833e+08	1.97612e+06	2.75468e+07	2.06631e+07	2846.58	166912
X202579	3.17553e+08	2.12287e+08	1.83143e+08	8.23551e+08	5.19283e+07	6.36826e+08	4.3222e+08	4.51171e+08	1.49645e+07	7.59886e+07	5972680987	1105927596	3.06529e+08	5.77192e+07	6.87514e+08	2.14726e+07	9.01332e+08	3.03356e+08	1.21133e+08	4.50488e+06	2.12671e+08	6.27067e+08	1.77077e+08	143885266	2.43766e+07	7.95013e+08	7.08008e+07	6.89872e+08	7.9824e+08	2.23796e+07	1.8251e+08	8.0711e+08	5.64461e+07	8.21063e+07	8.90137e+07	5.93741e+08	7.04385e+08	2.44702e+08	1.01328e+07	1.79907e+07	2.17552e+06	348805	1.93174e+08	2.88232e+07	2.08874e+07	6.37539e+07	3.55619e+06	1.10177e+07	6.35005e+06
X202599	52030.2	96186	1773.33	39401.4	3302.04	124366	3736.06	93227.9	147733	24644.4	803051	60713.3	6073.68	109624	56591.5	375.921	42987.1	77542.4	21278.6	34567.6	131586	4906.66	17935.1	95903.3	1343.89	26861.7	40891.9	1225.23	63587.8	6153.94	47858.9	19457.8	33525.5	9677.86	8464.5	42630	38534.5	51793.1	27799.5	455.294	334.586	539.286	204141	91976.9	54.2214	5746.02	8721.59	18484.1	38103
X202663	774.467	476.21	55841.8	1307.35	1429.22	477944	1.55562e+06	12635.5	131448	196928	1.00483e+06	4081.6	72744.6	121667	33307.9	3496.34	39025	37190.8	3593.8	10040.8	4795.74	2854.23	59268.8	138219	145703	1617.61	713.832	146073	122573	13931.9	875.815	13051.3	342841	10737.8	23344	4213.61	24481.4	92511.7	5647.4	55242.8	1214.71	48145.2	5195.44	456.31	41378.5	98758.1	70046.5	34.7671	255134
X202664	857195	538145	2.79184e+06	1.67046e+08	133390	3.47646e+07	1.00804e+07	7.81906e+06	4.01729e+07	3.46567e+07	3052876226	2.01552e+07	6.49438e+06	4.31242e+06	1.62578e+06	80910.2	2.32379e+06	9.70474e+06	6.6667e+06	2.39685e+07	1.3849e+07	541584	6559.93	702951	1.27394e+07	1.92152e+07	9.06699e+06	329911	631529	1.80098e+07	42106.3	967641	1.03206e+08	8.90949e+06	42271130	1.5645e+06	6.83025e+06	9.95762e+06	1.47594e+07	4.96736e+06	8.763e+06	6.57498e+06	6.99103e+06	3.77274e+06	9.9324e+07	1.57803e+07	2.4735e+06	1.64819e+06	6.43653e+07
X202687	30942.8	4328.38	108880	9070.66	1122.83	0.176609	58252.4	37.0127	15686.4	23309.8	3131.68	181.948	7917.97	41316.9	150.982	47045.1	22773.3	12578.7	47.532	6037.34	60893.7	13946.5	1022.62	12.1421	1263.56	9394.9	43640.9	735.525	1116.16	106824	29.6958	25964.7	64676.8	21517.4	13165.9	30483	22272.9	15240.4	13219.5	358.2	1649.17	21367.4	4161.06	4368.13	224.46	562.738	9.37118	27310.1	28344.1
X202834	119184	522884	1.38001e+06	201284	106184	262906	169564	762747	72911.1	60476.9	3.26014e+06	5692.32	4892.13	36624.3	292772	6324.47	48720.5	3020.74	1.43162e+06	193190	434112	206734	59193	328521	630.045	189934	531544	116616	154255	73666.9	178586	503187	40603	75060.7	27.5314	746478	15389	293992	2260.16	27645.9	598439	159119	4749.86	1285.72	1.42781e+06	243585	109786	12718.4	301668
X202907	2322.88	16879.8	39.0349	72900.8	122408	280910	37003.3	121881	17485.2	33446.4	2.23788e+06	50462.7	1955.94	42256.4	151.61	4671.29	7398.85	28196.3	83165.8	23311.8	59.5716	8815.36	31356.7	11633.8	11313.2	30032.8	432.64	11919.8	71.5618	3389.31	71402.1	77722.3	50629.7	52672.9	3418.94	97123.2	877.057	14524.6	24398.6	10033.5	16316.9	222.069	13881.6	946.568	72709	122502	1141.69	1338.11	4859.05
X203047	5.80335e+06	1.93201e+06	2.09316e+06	7.85838e+06	2.65081e+07	7.59044e+06	3.20252e+07	3.92843e+07	3.44172e+07	2.08628e+07	5.93744e+07	1.46546e+06	1.01859e+06	927147	355462	312345	40966.2	4.55555e+06	4.97097e+06	320842	6.99076e+06	1.19304e+06	19379.7	998862	6.89093e+06	7.67738e+06	4.34587e+06	1.04722e+07	1.08271e+07	4.26222e+06	3.18927e+06	2.71318e+06	507400	186636	3282.26	1.77247e+07	1.9702e+06	1.79983e+06	769370	1.10086e+07	4.79932e+07	6.73334e+07	2.77054e+07	2.71146e+07	223.547	80922.8	1.95935e+07	3.42078e+07	1.58727e+07
X203259	8.64409e+06	1.82848e+06	5.58858e+06	2.08707e+06	93848.9	2.17724e+06	2.7615e+06	2.0422e+06	126753	2.38625e+06	9.12139e+07	1.21453e+06	838627	2.45283e+06	6.08373e+06	1.34842e+07	2.36604e+06	1.80458e+06	670489	1.17044e+06	1.01473e+07	6.49982e+06	369589	381406	1.45448e+06	115.873	37027.2	7.77137e+06	16675.1	17088.3	6.26008e+06	898233	3.38319e+06	361865	229508	9.93267e+06	1.92492e+06	1.04718e+06	475016	616627	1.67358e+06	952856	6.33522e+06	3.64419e+06	11544.2	10324	2.54989e+06	3.99674e+06	6953.27
X203264	329702	3411.28	1.24053e+06	17120.5	1.51435e+06	1.63872e+06	1.13032e+06	2.78572e+06	1.07581e+06	1.43222e+06	2.30096e+07	138879	614794	631758	1.0175e+06	1.75271e+06	1.04973e+06	587571	6291.63	576073	2.99138e+06	4.09209e+06	419747	12000.3	2.11341e+06	2.22375e+06	585401	591109	121840	2.33576e+06	2037.01	54558.8	13443.6	18305.2	91959.9	3.1717e+06	492526	120536	87717.1	124598	2.11422e+06	1.12439e+06	33635.4	146967	1.84739e+06	968950	1.36607e+06	253068	67002.4
X203325	694728	421810	288238	1.21624e+06	482966	99537.8	210496	27192.4	1.0179e+06	3342.13	7.17659e+07	575480	306726	3048.75	40.1291	4564.69	42516	25300	63.7654	101346	2.01607e+06	1.13823e+06	994206	96402.6	121843	863954	37618.6	524175	746557	668888	2.78027e+06	1.61991e+06	30193.4	1.37199e+06	16268.4	1.48074e+06	684372	17128.5	267208	302343	357291	208584	261090	148919	27993.9	15836.1	64904.5	768223	234739
X204157	9.89368e+07	3.54896e+06	1.36256e+08	5.94872e+06	1.70394e+08	1.50611e+08	2.51602e+08	353819	8.46035e+07	1.54439e+07	2313635487	7.99706e+07	2.37006e+07	1.26725e+08	1.92208e+06	1.39223e+08	1.36692e+08	3.58985e+08	1.05474e+07	9.08393e+06	7.85918e+07	1.66856e+07	1.93087e+08	1.15966e+08	9.16528e+07	2.66316e+06	230558	1.60193e+07	5.1184e+06	942131	9.5269e+07	1.52548e+08	1.10397e+08	5.42557e+07	1.76453e+06	1.5792e+07	6.0245e+07	778269	2.23008e+08	6.95722e+07	1.616e+07	2.86759e+07	6.73408e+06	1.66338e+07	9.84927e+07	4.47287e+06	1.2792e+07	1.90971e+07	1.06712e+08
X204344	2181789496	6309192606	5792256213	16704406968	4624965739	8360606442	1339148184	4125570958	28138995203	3.89956e+08	7458072236	18933622184	1581398806	2040979636	3.40654e+07	1091266404	2547044820	22048315930	8.49626e+07	4498415522	3.30595e+08	9.069e+07	1180932967	24287723898	32580554617	4690982409	20204396799	40767845939	54493972449	1.5116e+06	1444266127	11482274350	14930158703	5150708099	2770113567	11350558321	25329137914	3741344703	3160120246	30362320961	1995194949	2.8529e+08	2.13064e+06	3297114655	93477834534	14847162136	33106511956	49723044165	112214204
X204426	821923	489834	865442	1.46849e+06	3965.49	84347.1	690005	2137.72	141666	1.93663e+06	114531	966964	1.79296e+06	4.18117e+06	197574	1.99887e+06	3.34806e+06	3.77256e+06	1.34218e+06	2.97759e+06	4.10201e+06	123757	2.18325e+06	114689	99726.4	1.94789e+07	9.12e+06	760136	2.45661e+06	2.05129e+06	752725	182859	184427	1.70732e+06	521624	2.37879e+06	464076	18421.7	555084	17162.2	1.07159e+06	1.36127e+06	89110.7	401196	959789	194840	106862	24556.5	244260
X205672	7.22267e+07	1.20808e+07	1.23973e+08	1500644637	2.88135e+08	1.80766e+08	1.63037e+08	1193580909	3.4715e+08	2.84128e+07	884329224	1.13435e+07	1.77392e+08	5.93938e+06	292206760	128605	1.30404e+07	48628	1.23911e+08	2.17303e+07	1.26134e+07	2.24275e+08	1.72476e+06	7.46069e+07	1.22498e+08	1.19429e+08	7.87601e+07	9.79817e+07	5.46111e+07	1.9958e+07	1.26193e+08	1.58789e+08	2.25059e+06	4.9639e+07	2.51325e+06	6.57095e+08	5.95264e+08	1.16212e+07	8.50772e+08	4.09556e+06	1.13087e+07	3.32926e+07	3.47834e+08	4.37387e+08	7.83911e+07	7.43703e+08	6.10352e+07	1.57612e+08	2099948814
X207241	2.38594e+08	7.57836e+08	3.45173e+08	4.17676e+07	5.20967e+06	1.17669e+08	5.45912e+08	6.45154e+08	1.55589e+07	8.28286e+07	8.15712e+07	187.317	3.56311e+08	5.82142e+08	2.51217e+08	5.21427e+08	4359400406	1683841756	3.73799e+07	8.3972e+08	2107454302	7.65937e+08	4.36829e+08	1018609826	3120198372	4250715356	2758644877	492396903	1162989904	1490139572	7.47889e+07	1.48859e+08	3.84312e+08	3.0942e+08	1.90931e+08	5.86737e+07	1.47523e+08	1.17339e+07	3.24829e+08	1.89535e+08	21566	1.02948e+07	146441	1.86873e+08	4.93836e+06	1.17421e+07	8.59887e+06	7.63009e+07	9.94979e+07
X207684	16058.3	2556.18	81816.6	24071.1	25115.1	14259.2	114.102	3449.69	8879.32	56753.5	23495.7	24917.3	15803.3	11066.5	4685.66	57406.3	9552.92	6.80972	32372.5	7418.03	118673	4663.86	5747.44	42378.8	95770.7	567.519	18665.4	9118.25	52816.6	793.567	143789	160558	120.756	37211.2	13651.8	119412	52920.6	139941	2757.01	2535.07	372.237	17387.3	4216.04	40518.9	17.858	7013.71	15859.6	29055	33897.2
X208381	4.07262e+06	2.57755e+06	499419	1.24709e+06	314494	8675.53	1.08593e+06	1113.63	96031.9	205660	4871.88	76433.1	38806	128595	1.28281e+06	2.35736e+06	3.48643e+06	415207	75143.7	932690	5.57584e+06	338897	825437	5.08011e+06	2.3008e+06	2.36961e+06	1.50835e+06	180146	130761	1.66861e+06	892941	3.12637e+06	121069	1.9e+06	2.01452e+06	717.491	1.64818e+06	2.51708e+06	698977	214391	1.72374e+06	1.63589e+06	80079.4	155687	16292.7	534777	541534	621061	37934.6
X208538	8.61179e+08	1.19838e+08	8.72004e+06	791745	5.31914e+07	3.7157e+08	9.16287e+07	6.27265e+06	9.83229e+06	5.86282e+06	5997934515	1.15226e+07	1.68856e+07	2.02549e+08	8.79401e+06	4.46469e+06	887661	1.3468e+06	1.84915e+07	3.64155e+06	5.39796e+08	4.97989e+08	1.91596e+08	1.17819e+07	4.62829e+07	4.71179e+07	796700	5.8926e+08	1.29556e+08	2.30111e+07	8.09165e+07	5.94553e+06	5.50221e+08	2.40715e+08	6.59919e+08	2.06489e+08	9.29346e+08	4.29173e+08	25777.4	4.21341e+08	4.09801e+06	2.74626e+07	1.14883e+08	6.39354e+07	7.91305e+06	4.96302e+08	6.37143e+07	6.23025e+07	4.74952e+07
X208651	115323	20050.8	115829	138208	717.415	125982	3067.22	397386	136846	987.983	893851	13519.2	100580	350616	253809	4770.12	4369.25	14468.4	19045.6	43308.6	3009.27	23583.4	7698.78	79550.4	114813	84142	15512.3	2992.15	56112.4	8658.18	175196	3981.87	109829	41579	9845.85	176.307	10483.5	68464.8	2958.92	31590.7	260.308	9652.53	4749.98	21821.8	73864.7	107746	88535.2	127459	65029.6
X208655	3.44503e+06	130220	852.479	3172.19	1.66999e+06	2.57973e+06	3.7926e+06	5.63918e+06	1.22598e+06	1.36933e+06	1.09824e+07	2.52726e+06	162344	914930	71053.1	162461	3.14882e+06	841782	740161	360623	9.12943e+06	1.03001e+07	7123.57	4.76034e+06	7.60344e+06	553729	1.64204e+06	1.0201e+07	5.99769e+06	509306	162917	3.83344e+06	7.45112e+06	763716	1.59145e+06	16232449	7.58907e+06	2.38979e+06	1.64848e+06	28413.4	98608.2	325060	744268	857457	5.64131e+06	319239	65682	2826.07	297671
X208664	567116	3230.79	1.02565e+06	1.71549e+06	87769.4	1.74096e+06	257709	5.32275e+06	1.54104e+06	75542.4	8.17906e+06	44647.6	461672	324092	1224.14	401572	6057.92	14747	1.36438e+06	3190.04	201333	213016	23141.4	3484	21904.2	250794	82141.1	135480	122008	3734.27	2395.68	131046	95531.3	1.32083e+06	102057	72987	38095.7	1438.67	145267	1.23935e+06	13872	868412	466374	431762	902244	598670	412071	1.11152e+06	1.5705e+06
X208686	2.29612e+06	34794163	7.72909e+07	1.58912e+06	19176.7	1.62196e+07	3.22276e+06	6.28132e+06	1.85884e+06	1.3264e+06	2.59121e+07	3.46651e+07	7.87036e+06	8.19883e+07	9645.69	3.56187e+07	5.23378e+07	9.322e+06	2.37328e+07	93647.8	8.83845e+06	1.39496e+06	2.28676e+07	2.73659e+06	2.33131e+07	1.10397e+07	1.47844e+07	154302	1.96867e+07	9.69304e+07	1.82495e+08	2.22199e+07	1.79916e+08	1.38894e+08	317511	1.75686e+06	6.94271e+07	1.64816e+08	2.88943e+07	4.32166e+06	1.35688e+06	3.20167e+07	1.46506e+06	4.95195e+07	5.43107e+06	493517	3.82786e+06	1.93737e+06	428891
X208845	1.63022e+07	2.53334e+08	7.74919e+08	1.08881e+08	8.45229e+07	7.61034e+07	1.41926e+07	2.90866e+07	6.03651e+08	4.836e+08	2.86132e+08	1.19138e+08	1.81487e+08	2.193e+08	3.34149e+07	1.02242e+08	1.61413e+07	1.15199e+08	1.63857e+08	1.62117e+08	1.36647e+08	3.1894e+06	4.19374e+06	1.03234e+08	162753	5.67542e+07	1.00094e+06	764614315	6.30373e+08	983547	135716090	3.52565e+07	9.81914e+06	3.7511e+07	5.18028e+06	1842326060	1641057945	3.48349e+07	4.05096e+07	4.08627e+07	5.39192e+07	3.26384e+06	3.03021e+07	3.25526e+07	5.67034e+06	5.31374e+07	137021	1.3428e+07	1.25479e+08
X208850	1.36447e+07	2.6839e+07	1.089e+07	540726	1.02708e+07	5.1094e+07	2.94908e+07	6.12692e+06	3.74992e+07	2.97534e+06	2.09238e+08	7.95609e+06	1.80727e+06	2.73215e+06	276650	1.49787e+07	3.96737e+06	1.98293e+06	7.54836e+06	1.07206e+06	1.74992e+07	5.29015e+06	1.25076e+07	4252.22	2.58807e+06	635274	7625.97	3.56483e+07	1.76351e+07	4.35114e+06	6.33098e+06	16822.7	2.07064e+06	6.5061e+06	1.00713e+06	2.3258e+07	8.90326e+06	3.27929e+06	6.5144e+06	1.24104e+07	755746	472896	4.99018e+07	4.15539e+07	1.77887e+06	1.62359e+06	295.348	8056.56	3.08929e+07
X208874	2.8323e+06	5.47797e+06	4.30046e+06	7973.81	268370	280784	168092	532859	380229	244874	1.31712e+07	1.01794e+06	11402.6	5737.03	22691.7	1.85679e+06	5.38822e+06	1.2867e+06	546238	777881	1.22176e+07	156621	1.90735e+06	1.26509e+06	5.63556e+06	1.58917e+07	1139.4	58438.6	2.36714e+06	1.87716e+06	4.86626e+06	802918	1.44935e+06	6.26021e+06	3.26166e+06	1.26103e+06	273.971	1.05415e+06	83371.4	668384	584922	11988.8	2.18393e+06	3.72416e+06	3.44521e+06	637851	1.74819e+06	4.05719e+06	1.03135e+07
X210215	30513.6	64125	414536	9755.56	4.00909e+07	3.64758e+06	2.87407e+06	4.0706e+06	497972	1.418e+07	26426.5	130349	587357	1.35372e+06	24819.4	1858.95	3.1188e+06	2.15121e+06	586023	3.76924e+06	1.60933e+06	2.64828e+07	412454	1.38139e+07	216408	3.40522e+06	3.08482e+06	1.78841e+06	4.73315e+06	794719	1.12351e+06	590507	2.72971e+06	2.28037e+06	1.12331e+07	1.10346e+07	90178.4	1.5683e+07	6.31917e+06	2.63554e+06	5.8127e+06	2.05393e+07	333876	117842	2.04924e+07	384699	7.1075e+06	2.0489e+07	509484
X210286	63316.4	2.16865e+06	3.11288e+06	210511	9279.86	1.50716e+06	1.07089e+06	314.827	276.988	319340	113351	1.05666e+06	145197	5.2147e+06	82411	1.72971e+06	1.71668e+06	307169	782604	106829	425672	4816.5	522182	236345	1.24115e+06	774332	678396	47495.7	1.43501e+06	3.88434e+06	8.90978e+06	211226	5.09901e+06	4.65181e+06	406060	59504.4	3.19454e+06	7.69269e+06	570188	967216	184012	17162.9	125015	1.29674e+06	720731	16660.2	7155.8	75178.6	252800
X210557	1.10399e+06	148943	403464	1.97207e+07	1.79065e+06	1.55485e+07	1.28663e+07	2.59982e+07	5.77461e+06	1.10101e+07	4.8829e+08	2.9295e+07	2.70209e+06	1.75658e+07	1.158e+07	5.53663e+07	1.71162e+06	2.67244e+06	3.81658e+07	5.67069e+06	174146	8.69462e+06	861478	4.41766e+06	41217.9	4.08457e+06	5.49999e+06	40281.3	199889	242842	7.24613e+06	4.75977e+06	2.52826e+07	2.021e+06	2.58652e+06	4.40516e+07	2.40685e+06	9.05487e+06	17263.7	1.02918e+06	3.02223e+06	155008	710450	8.43301e+06	1.45307e+06	5.91662e+07	1.8932e+06	742443	310093
X210901	106422	3.38686e+06	1.3487e+07	84740.3	32264.8	382456	4.30593e+06	1.13999e+07	42657.4	125085	9.95166e+07	21534.5	99171.1	2.21245e+06	3.45866e+06	8.99114e+06	4.4413e+06	6.19821e+06	75281.5	2.75827e+06	31631.6	559664	11206.5	1.04717e+06	5.42839e+06	3.16405e+06	1.81744e+07	38826.6	1.00847e+06	73697.9	1.27743e+07	5.6319e+06	41433.8	375173	549.104	1.00953e+06	1.21193e+06	374255	728789	6.08306e+06	1.24187e+07	3.30922e+06	284380	2.00985e+06	6.1885e+06	52543.1	1.77387e+07	1.68833e+07	1.0521e+06
X210904	5.78293e+06	1823.67	5.89572e+07	3.73235e+07	1.5401e+06	2.73555e+06	81445.8	6.29361e+07	1.96842e+07	7.08703e+06	1420877144	9.67342e+06	6.14324e+06	7.20911e+06	3.2631e+06	1.47372e+07	2.11004e+07	256032	24104.9	7.88908e+07	3.84212e+06	4.24716e+07	196305	1.29306e+06	848038	655484	2.15715e+07	139399	1.41399e+07	8.82722e+06	1.14948e+07	4.67611e+06	1.68149e+07	9.03144e+07	363764	5.80438e+06	1.31865e+07	6.46212e+06	4.93928e+06	3.9562e+07	2.07022e+07	5.39292e+06	1.95555e+07	339876	9.7421e+07	1.39156e+07	7.04629e+07	5.26365e+07	8.95347e+07
X211895	2.62672e+07	2.803e+07	2.44843e+06	7.59655e+06	383193	253557	9.10633e+06	4.47138e+06	1.01352e+06	12306.1	3.84429e+07	3.05685e+06	208849	1.53143e+07	9.97516e+06	299513	1.79926e+07	4.22704e+06	4.05278e+06	4702.54	3.20728e+06	236.142	3.51765e+07	434769	217212	1.33237e+06	394594	3.93815e+06	2.01979e+06	245242	3.61752e+06	1.73234e+07	499804	1.01924e+07	3.38904e+06	2.08699e+06	6.26185e+06	1.10223e+07	9.56081e+06	637794	26696.6	1.02113e+06	1.31855e+06	265078	4099.15	4.90375e+06	1.45527e+06	2.45091e+06	717280
X211896	49089.5	1.706e+06	1.34028e+07	544835	434432	720.796	3.07197e+07	8.25996e+06	3190.98	1.97395e+07	8.87516e+06	3.7448e+06	5854.42	786469	1.95559e+06	7.57899e+06	2.76566e+06	269818	1.61948e+06	874250	3.85299e+06	7.02557e+06	4.88942e+06	2.06722e+06	5.9864e+06	1.0339e+06	886982	680875	4333.41	983075	1.73727e+06	433528	1.42044e+06	132012	3.58561e+06	911135	16125.5	7.16193e+06	291320	8.28201e+06	5002.35	6.84328e+06	8005.74	3.45213e+06	38127.2	5.9472e+06	2.70651e+06	1.09186e+06	24354.2
X211902	38149.2	19910.8	9398.75	3309.83	10142.9	493822	1.24447e+06	1310.38	37335.6	81379	493677	3306.2	88243.6	15217.8	3417.62	2837.15	865.351	17.8177	32223.9	4543.7	49441.7	47050.4	10055.6	123416	60477.4	3725.16	4045.95	154319	26929.9	20316.5	196.218	13302.2	96557.6	8357.86	20413.2	13511.6	0.328809	148025	33398.2	15572.2	104928	171103	3169.35	2026.07	34249.8	230539	3442.42	96902.1	143906
X211917	47897.9	677230	1.17764e+06	4022.49	35727.2	201489	348466	64472.7	120765	119143	7.30772e+06	1.35451e+06	141323	37688.2	300332	85574.5	37494.9	4002.34	9393.96	332.627	1.02126e+06	260453	26665.8	14844	35766.8	22816.8	41509.5	1001.6	414351	889376	92065.2	58176.8	42036.3	217270	196610	19529.3	458881	7941.68	281612	71421.4	134350	478617	304042	498456	255256	25414.2	5659.82	192782	844855
X211921	433390	133182	66774.2	166876	9546.13	139454	6.00404e+06	578280	1.01175e+06	725596	32.9962	24854.8	31495.6	27837.2	80785.9	294201	146130	130875	317281	2888.1	80692.5	18126.5	63829.2	451504	126254	16229.8	108163	105383	976.788	14681.1	5179.53	201603	751303	361097	306731	3523.93	326737	474963	743164	798033	45750.5	82833	123699	8621.64	325740	257054	476.166	1089.86	28947.8
X211932	36295.1	141226	11889.6	284288	62331.8	351804	45.1461	25695.3	553141	62211.2	312809	362262	1.91956e+06	14102.9	134542	126099	703740	1.61539e+06	698781	1.0536e+06	160311	76219.3	7843.44	31400.1	369669	206614	1.38621e+06	128698	481125	24882.4	14061.4	7565.32	23471.2	272956	4046.37	872705	138963	131560	12386.8	612146	431642	466178	194992	325537	151761	192431	208812	566160	10124.2
X211945	311312	5870.74	417600	250432	57988.6	42114.9	10083.7	161959	216002	10170.9	7.05934e+06	334949	292644	226324	504067	231848	108440	4861.56	112281	865753	842412	83813.4	28.8265	172.424	818133	496.787	25543.5	331707	770508	62547.4	1.414e+06	655922	709562	146222	23433.1	35074.4	53869.3	225105	58835.7	788961	36657.3	4819.19	60853.4	916404	86697.7	1.15124e+06	7486.87	40859.3	14609.1
X211946	37127	3.34218e+07	5.8629e+06	5.10772e+07	440412	7.74408e+06	5.56629e+06	1.38673e+06	14995.6	5.57099e+07	1.56741e+08	5.67271e+07	3.77994e+07	9356.68	1.73007e+06	2.82436e+07	3.53502e+07	181727	2.02264e+06	5.86167e+06	111048441	879435	618659	1.27929e+07	1.81749e+07	5.7654e+07	1.68762e+07	6.54568e+06	383538	3.69515e+07	6.7355e+06	2.35823e+06	1.79e+07	1.1763e+06	7.21326e+06	1.11363e+07	3.5147e+07	6227.85	2.33248e+06	4.99019e+06	1.00916e+07	2.296e+06	1.09041e+07	9.42459e+06	128761	2.32654e+06	1.89092e+06	1.01116e+06	1.53688e+07
X211949	489070	882648	3.72305e+06	70311.3	4269.98	2.87187e+06	3.88928e+06	938696	371583	31510.6	4.43306e+07	116059	209433	356147	415017	69278.9	2.47277e+06	2.59647e+06	1.04973e+06	19084.1	366682	5.13075e+06	130052	591910	666.292	1.67266e+06	651278	311683	11305.9	239624	341438	26336.8	419934	2.07301e+06	926057	2.21116e+06	167465	228440	483789	4292.67	205143	60249.3	153908	81240.8	235545	1.21735e+06	849927	185662	2.24825e+06
X211956	139200	417.52	24395.6	108360	59472.7	727490	242188	509610	52380.2	9069.05	2.5703e+06	31763.6	11569.4	40798.2	137990	213171	148372	53808.3	12197.8	43159	131387	216.489	3823.66	37321	5750.17	27375.5	18785.4	89468.3	228022	2781.39	160598	89624.1	25995.9	45026.4	122723	536346	983044	422.959	19423.2	17780.3	4770.39	62179.4	219943	63935.2	500218	20054.7	29655.3	2632.46	43636.2
X211961	222447	419307	823407	773810	1.76456e+06	784258	950617	638222	604638	324335	2.6661e+07	1.72469e+06	233654	75310.9	142578	376705	20587.2	15573.9	1.64791e+06	142257	68947.8	20.8282	6430.91	28546.9	25170.3	93.8904	20901.8	234504	13168.5	17771.6	10665.9	828.545	9940.43	10591.6	46.0557	2.7445e+06	1.26395e+06	4937.03	60918.3	29477.2	16923.1	226936	504968	115510	91816.6	288113	459286	528619	280279
X211965	9.08789e+07	1115294033	2248668739	7.02739e+08	23702252127	6.87077e+08	172415000000	27892084425	92617015131	15250662968	31230000891	70636730232	73655174617	5890408237	5.27736e+07	41313247707	116512000000	101029000000	16460740510	1.63113e+07	85366840802	11403504147	25709162007	8889157825	43713193797	29892359429	1494270838	41568769574	10876900488	4.51283e+07	9103841212	4036951609	68549152576	154748000000	229424000000	3452944870	1.07249e+08	7241846405	53253034116	1418328543	65476388167	115951000000	6921991917	12145871306	4453823222	2225995694	8674036040	54882559986	130162
X211978	28032.7	991.786	23867.1	172642	41432	540038	288577	410579	43036.4	218502	3.65855e+06	1.04332	23104.5	125885	170881	36044.9	19133.1	17245	17180	28016.1	76962.5	120718	50252.6	24660.5	96069.3	54262.1	292095	372006	102284	93148.5	319152	126810	130658	79655.7	53976.6	393623	240888	4657.25	34854.9	27949	38069.1	34992.4	93696.4	140760	120995	36517.8	2445.62	199224	520291
X211980	5.88839e+06	1.15468e+08	1.55753e+08	6.1597e+07	4.85489e+07	2.05254e+08	2.85887e+07	2.85365e+08	482898	1.68302e+06	4.85911e+07	9.89374e+07	2.75863e+06	1.65529e+07	1.33019e+07	2.70275e+07	368354	1.37404e+07	6.95536e+06	1.83401e+07	9.79967e+06	4.37365e+06	1.28052e+07	1.25193e+07	2.095e+07	3.01533e+07	3.59253e+07	3.85607e+08	235403505	2.36029e+06	1.02515e+08	2.70684e+06	4.8733e+07	1.00727e+08	2.52925e+08	6.66754e+08	5.45849e+08	3.97476e+06	8.11479e+07	8.71332e+06	1.19896e+08	7.51315e+07	154762446	7.72088e+06	2.83655e+08	1.18978e+08	2.78477e+08	6.05746e+07	2.82458e+07
X211982	25615.2	2743.14	3251.21	59008.5	18613.9	126051	4903.91	26694.6	6826.63	77.462	129104	45226.4	4033.79	10387.4	1097.08	2623.2	11257.9	2620.66	113.27	6328.84	5187.34	3600.19	21160.3	384.626	14040.1	27616.6	50361.1	137.961	4027.47	11505.1	7587.19	1295.48	488.98	230.102	172.473	4465.51	27038.4	364.869	50876.5	1008.41	12653.2	28466.9	1705.42	4668.17	1209.96	1378.31	3513.85	26838.1	15280.1
X211991	1695.84	5950.38	24116	2946.25	34225.5	128186	585948	13979.7	5020.23	20209.4	770692	1965.26	84893.2	93467.4	25690.6	23.7686	8598.99	409.132	29184.8	11408.5	17693.4	13014.1	100921	77837.2	37216.1	8207.76	120354	9578.36	14.4547	565.397	11220.5	1813.06	27251.7	48.7755	5612.84	88762.4	54113.3	185085	18935.5	7758.55	35137.8	2.00744	160.306	730.637	23579.7	50275.2	6413.9	2535.5	1696.96
X212009	339263	473421	1.06878e+06	35489.4	37366.9	4069.47	86769.9	1.69319e+06	331353	100973	2.50786e+06	270003	143.484	326795	32307	440387	12279.9	19199	16494.1	21783.3	1.20979e+06	142059	15540.6	141198	518557	1720.82	11284.4	212689	15948.3	1.28015e+06	86774.4	483782	52603.8	216.733	1144.94	288409	384801	75.0334	117084	30780.8	27674.3	96883	2787.24	140220	211706	2151.33	29818.4	4878.73	45302.6
X212022	1.61803e+07	2.17835e+07	859726	1.86364e+06	405108	2.36283e+06	717552	165397	1.99938e+06	1.65786e+06	1.36658e+07	1.86762e+06	2.08352e+06	3.29954e+06	1.23596e+07	3.91379e+07	4.89679e+07	5.76265e+06	8.29454e+06	1.70379e+07	2.86746e+07	1.67348e+06	9.44716e+06	2.45655e+07	5.9093e+07	5.79377e+07	1.17049e+07	9.23572e+06	2.23357e+07	1.38178e+07	37.2416	2.67967e+06	1.16041e+06	9.48242e+06	942399	64609.1	2.14851e+06	3.41017e+06	1.70239e+06	2.98372e+06	353041	1.19779e+06	914235	116955	6453.61	7.06236e+06	555634	1.12289e+06	2903.38
X212181	1.43721e+06	2.8634e+06	6.57703e+06	393723	8615.81	195998	2567.74	4.38036e+06	3.27572	154092	192389	38350.7	2.27647e+06	652158	1.46823e+06	169945	1.05585e+06	105380	4.60179e+06	1.28209e+06	4.87082e+06	73473	71354.1	1.81454e+06	2.71141e+06	457455	11652	6.96984e+06	5.59431e+06	1.75945e+06	433550	1.50183e+07	1.442e+06	36324.1	255103	781509	6.56043e+06	9723.25	1.02105e+06	4.72396e+06	404728	1.95841e+06	1.04184e+07	8.21703e+06	1.57973e+07	526796	42.7665	277568	1.39908e+07
X212208	4.70133e+07	8.35707e+06	1.56425e+08	6.38658e+07	7.81428e+07	6.26601e+08	4.65217e+06	6.81553e+06	9.00384e+08	3.76294e+08	1334454365	4.03332e+07	6.14679e+06	6.27644e+07	5.54178e+07	126630502	6.00092e+07	4.56033e+07	2.45949e+08	1.07506e+08	2.97283e+06	155586	3.72887e+06	9.45e+06	6.41528e+07	790151	132254069	7.44387e+06	9.20508e+06	1.67129e+08	5.22396e+07	8.91462e+07	1.03948e+08	187836	3.03243e+07	5.18954e+06	1.52261e+08	1.79137e+08	2.07014e+07	1.67088e+08	5.69642e+07	4.94563e+07	1.48769e+08	6.466e+07	2.10547e+06	4.12064e+07	1.05404e+07	1.45011e+08	1.45616e+08
X212261	495750	2.15362e+06	3.02348e+06	6.17498e+06	5.62499e+07	2.61907e+06	1.00512e+07	2.34361e+06	7.36426e+06	322354	1.44565e+07	907.978	456994	2.85953e+06	396530	1.26126e+06	3.69935e+06	358567	41864.3	17219.2	133.444	614813	6.37851e+06	24623.3	103845	1.40924e+06	2.46555e+06	406709	580786	548744	1.33852e+07	1.683e+06	5.56129e+06	2.4383e+06	489271	1.00839e+06	1.38721e+06	2.94508e+06	5.77765e+06	155140	9.15362e+06	4.21898e+06	3.19915e+06	9.01828e+06	1.03905e+06	2.76535e+06	329676	2.91305e+06	6919.81
X212282	37592.1	4535.03	268600	777412	46133	88614.7	181141	227109	13799.8	42325.2	6.49113e+06	5316.02	212.29	146108	14575.1	31407.4	219831	184966	802.918	9575.4	51852.2	55038.8	11953.6	21040.2	268360	2538.37	80213.6	370199	200652	112602	10124.7	173442	841188	26360.9	28529.4	620729	287079	306.589	199141	173745	94424.8	101214	39583.2	127505	115573	408827	6005.75	140523	6244.98
X212303	1.32631e+06	1.29161e+06	79014.3	988126	2.32325e+06	686983	1.34592e+06	175984	379696	17097.3	1.54325e+07	1.37008e+06	418883	342352	2.19272e+06	9.60475	351494	22615.2	5.415e+06	764762	2.20733e+06	374995	286.322	1.67602e+06	20.5337	1.11419e+06	658757	1.47573e+06	197014	221625	62990.3	864091	338211	76155.6	202449	2.46324e+06	469623	707685	9258.92	9234.22	787755	945473	294033	805854	1.88352e+06	840.747	2.01527e+06	757642	429.863
X212373	3.4459e+07	2.5217e+07	4.04284e+06	4.04646e+06	318819	3.69455e+06	2.38756e+07	2.11076e+07	4.51767e+06	274981	228345	8.87918e+07	1.73626e+07	1.75798e+07	6.00853e+06	4.60077e+07	9.68486e+07	1.21617e+08	4.08286e+07	566602	2.55602e+06	3.21167e+07	1.33885e+07	628555	2.69703e+07	8.42391e+07	8.70877e+07	2.80142e+07	26707.8	6.28097e+06	3.14583e+06	9.2256e+06	1.64285e+07	3.29826e+07	5.47508e+07	3.06617e+06	1.32443e+06	3.07176e+06	3.34306e+06	5481.51	3.32091e+06	915444	3.584e+06	29116.2	992.638	491180	89583.3	510573	26297.5
X212391	173102	1.305e+06	2.18606e+06	94262	190247	3.13979e+06	1.33564e+07	16996.5	351227	394373	4.13412e+07	218.5	715944	1.76348e+07	4.5214e+06	1.43333e+06	2.61559e+06	3.15874e+06	558079	4.17228e+06	4.23946e+06	2.02585e+07	3.97418e+07	2.87487e+07	782010	1280.33	1.93277e+06	394036	982617	1.206e+07	201268	3.04744e+06	4.22084e+06	747191	3.09964e+06	2.19268e+06	162695	3.50761e+07	127127	2.61573e+06	3.9175e+07	2.68755e+07	1.16577e+07	2.27788e+06	2.52543e+07	1.05286e+07	5.60738e+07	4.43468e+07	1.04713e+07
X212576	192712	369787	974899	333306	262581	1.05562e+06	1.09322e+06	3770.83	1.16424e+06	343681	1.93833e+06	30501.5	189428	673945	138957	565769	16015.2	22022.2	175522	343417	451728	419313	63708.3	47039.1	12186.4	228465	483720	299765	31681.5	238341	747348	363041	1.75052e+06	152022	51313.1	24437.8	12176	1.10158e+06	211987	103832	1.65086e+06	783064	629537	419716	140875	77555.6	358580	47846.7	158007
X212612	217113	52904.4	1.16746e+06	528762	152094	19976.1	182459	1467.19	806734	309862	6.96716e+06	58229.3	49035.2	60440.2	2315.31	69778.5	5916.1	88676.4	392196	75569.6	114480	2724.51	219.741	2254.38	104838	24999.8	77.4421	24850.6	116886	830109	99148.7	6633.11	457526	2692.53	116166	127945	167119	164686	105872	14615.9	8221.94	209728	253850	87310.3	881992	233935	51213.6	279003	257602
X212646	2.99981e+07	209915	7.50552e+07	6.27355e+07	4.63417e+06	4.80376e+06	6.76247e+06	3.0261e+07	1.41721e+06	353131	2.04837e+07	2.56874e+06	3.71022e+06	1.54357e+06	5.44135e+07	3.14626e+06	661205	2.28232e+06	2.38721e+07	2.77351e+06	1.49401e+07	5.13742e+06	596678	2.11595e+06	6.88699e+06	2.08533e+06	4.36063e+06	9.71495e+06	1.1861e+07	1.93435e+07	6.29221e+07	10955.3	8.77289e+06	4.09577e+06	4.22231e+07	2.00379e+06	1.81589e+07	1.69938e+06	5.0479e+06	2.93524e+07	1.05883e+08	1.62936e+08	3.14999e+06	7.26009e+06	115425	5.08095e+07	1.40984e+08	121919028	1.19025e+07
X212748	6.03341e+06	799739	3.81447e+06	1.43138e+07	6.73258e+07	348313	1.28018e+07	1.73549e+07	2.59404e+06	6.03552e+06	1.11774e+06	197036	1.44034e+06	2.74364e+07	2.37944e+06	361109	560688	3.22632e+06	6.71879e+06	1.50916e+06	174861	796642	729223	418518	8.60567e+06	9.51437e+06	61039.9	3.49234e+06	2.2297e+06	2.03676e+06	1.24663e+07	235045	1.43233e+07	3.78848e+06	7.05847e+06	3.64656e+06	6.9429e+06	3.57701e+07	1.08271e+07	1.72182e+07	407652	4.2794e+06	5.24011e+06	482369	1.76379e+06	1.98904e+06	2.94298e+06	7.82624e+06	676420
X213005	2.54326e+08	3.67632e+08	1457959733	1.80747e+07	1.94837e+07	6.22934e+08	1.02541e+08	7.42068e+06	1.19353e+07	5.36924e+07	2.68341e+08	3.16541e+08	3.15073e+08	8.64582e+08	9.74442e+07	2.68998e+08	5.94436e+08	5.19206e+07	2.33456e+08	612984	5.02182e+06	3.64062e+07	6.69972e+08	8.35782e+07	3.6921e+08	1.01951e+08	2.24817e+08	9.55686e+07	2.19694e+08	2442598943	1857258498	8.56071e+07	2083646811	2398796727	4.28917e+06	1.09069e+08	1281278929	2066222426	2.44902e+08	5.26458e+08	1.69798e+07	333359358	3.11686e+08	3.67871e+08	211760025	1.01886e+08	3.70247e+06	2.77583e+07	1.16785e+07
X213149	2.01087e+06	2.83839e+06	531824	194018	208457	179328	30437.7	131204	330632	172560	2.24811e+06	4.68257e+06	14921.5	292361	5.33761e+06	338072	788069	1.58706e+06	1.59722e+06	226392	2.32707e+06	3831.16	1.00114e+06	6.57469e+06	31542	581599	128059	118245	8311.59	1.21962e+06	1.13691e+06	652684	1.48533e+06	419420	1.26641e+06	1.74226e+06	333102	620776	11503.7	5250.67	13382	115581	55804.1	148014	524325	1.26117e+06	2190.7	92091.4	302517
X213160	9960.47	2956.78	186938	33456.3	20.509	223347	167358	181081	9735.65	1087.19	686561	34332.7	543.064	172610	132927	184711	136896	14467.3	10860.5	56086.4	411918	43920.3	289163	118166	79298.3	124675	24342	19340.2	956.028	123090	743.129	53030.6	157060	19893	1471.04	20650	174554	27605.6	2883.11	36716.7	8754.4	59285.5	513621	380045	274648	10880.4	80058.1	1487.76	27887.2
X213182	8.94255e+06	1.63697e+06	1.95732e+07	2.34519e+06	2.04377e+07	1.7168e+07	3.30846e+07	58080.7	5.93916e+06	3.57211e+06	3.19502e+08	1.16072e+07	3.41847e+06	2.99186e+07	4.84928e+06	1.3894e+07	2.32693e+07	4.5883e+07	5.72877e+06	296506	1.8985e+07	3.64108e+06	3.98767e+07	2.55062e+07	1.50647e+07	1.45493e+06	68414.6	7.24082e+06	90122.5	836590	1.65734e+07	1.46879e+07	1.78581e+07	6.33609e+06	66683.1	3.67651e+06	1.03915e+07	24745.6	2.95269e+07	1.27998e+07	5.17955e+06	4.13065e+06	2.70888e+06	5.82393e+06	1.12835e+07	199173	5.1441e+06	3.69636e+06	2.05023e+07
X213243	1.30722e+06	1.01519e+07	45839	1.32253e+07	3.98226e+07	7.29294e+06	1363.78	1.45245e+06	1.52049e+07	1.24117e+07	3.70339e+08	7.54895e+06	6.08238e+06	9.10806e+06	1.12254e+07	2.04178e+06	9.6053e+06	144052	4584.35	129718	4.38279e+06	4.56236e+07	3.43721e+06	3.51904e+07	169768	2.91602e+07	11173.2	8.08517e+06	7.70335e+06	9.95006e+06	3.32455e+06	3.81361e+07	2.55792e+07	685886	4.2149e+06	7.31696e+06	3.65657e+06	4.88344e+07	3.798e+07	3.37795e+06	5.74601e+06	249958	2.81782e+07	1.52226e+07	3.40265e+07	158236	7.68876e+06	1.08994e+06	715141
X213318	4.85077e+07	3.9114e+07	1.00647e+06	1.09994e+06	418495	4.91468e+06	1.41722e+07	1.15586e+06	6.39447e+06	3.71868e+06	1.82388e+07	3.31904e+07	6.74059e+06	2.86088e+07	3.60825e+07	1.2955e+08	1.66266e+08	2.14031e+07	3.1786e+07	3.88868e+07	1.26176e+08	8.05087e+06	5.34251e+07	6.28811e+07	1.56013e+08	2.33827e+08	6.66445e+07	3.64645e+07	6.21765e+07	6.26022e+07	297278	6.95913e+06	2334.3	2.27557e+07	8.26135e+06	1.06117e+06	2.916e+06	969321	4.58538e+06	8.97927e+06	4.3016e+06	9.50734e+06	1.23847e+06	338030	579416	1.31628e+07	718993	429584	64086.8
X213324	4.76221e+06	1396.27	3.98757e+06	4.54038e+06	127150	6.83708e+06	865655	0.721865	2.00387e+06	767765	2.07321e+06	1.46016e+07	319144	1.48107e+06	9.16333e+06	1.63304e+06	789375	5.98722e+06	1.64633e+06	520736	2.86125e+06	738060	2.68158e+06	911283	38899.3	424317	1.1445e+07	450904	10656.9	2.81675e+06	3.93053e+06	1.9151e+06	3.3053e+06	2.12871e+06	3.16581e+06	1.1801e+07	1.14153e+06	1.3944e+06	422847	18725.8	20967.8	1.48413e+06	284243	583435	113294	1.2781e+06	238983	1.6458e+06	9650.12
X213526	27504.9	37891.3	3234.85	19512.5	443.827	3.73661e+06	265536	136732	622180	187607	3.69569e+06	817.461	271036	851162	71977.7	6584.93	719787	115874	1.07085e+06	40103.4	86490.6	6372.22	889203	14006.3	1009.48	225443	121466	207458	44209.8	163217	129180	805987	3009.49	976538	88350.7	98454.6	175004	1.23727e+06	600369	953682	70014.3	110530	359810	1.55509e+06	2.17162e+06	259189	7078.86	26979.6	1.12681e+06
X213697	472577	604383	261861	187.806	331903	110589	166.413	44622.9	522100	21114.6	2.78192e+06	272134	51339.7	2.99197e+06	130991	10405.6	3.69015e+06	1.40676e+06	771630	120441	1.44171e+06	311355	2.84063e+06	20696	116246	2.15813e+06	2.44384e+06	44738.1	637125	2.02106e+06	68510	533087	49724.9	433241	15770.7	48727.9	738353	34591.5	271865	12249.1	27688.8	185089	2329.84	217250	860265	16382.4	559943	13666.7	52447.8
X213720	51124.8	14336.7	120.122	13133.6	34368.1	14919.5	1061.75	8362.38	30888.3	87.2543	236101	18319.7	7383.46	743.553	31220.9	6811.94	87942	42207.8	2236.46	5022.79	192506	2441.98	16117.4	16827	1309.36	133857	175364	0.452038	664.039	75420.4	50197.4	41200.7	1682.61	90113.6	2225.66	331.313	27534.3	45409.9	34827.7	31694.5	36123.4	2357.96	22.9331	13747.5	2317.16	15782.6	15503.5	25698	8.05296
X213730	28624.4	45122.1	810.551	79604.4	29059.6	192531	21.3946	1302.64	43474.2	50368.3	1762.95	6974.25	684.429	48365.3	2449.64	1258.04	66949.2	6230.6	54003	90514.5	48894.2	7308.12	18681.4	12345.5	9371.26	2203.82	18944.4	25001.9	186754	2887.57	54252.3	217.482	46472.9	485.106	21148.7	56.7399	5.84467	63822.2	656.498	67900.2	95936.6	213851	18683.3	18958.8	238508	159005	47475.8	11740.1	6119.71
X213783	470511000000	219722000000	190665000000	1.6579e+06	98751250189	56163902704	72344609379	6603211487	22773957575	15276770442	145131000000	190373000000	822257000000	424659000000	102472000000	1158240000000	399515000000	9650052571	64443595733	486732000000	25278669603	126512000000	88250575483	7438699890	550041000000	103080000000	28768833500	28528159140	178623000000	33350048176	267765000000	80844592744	246053000000	105933000000	13816194623	9531657890	60651712012	151278000000	46322934396	18840151986	95082902546	11608735353	48232420787	1775524094	70169672981	5.16152e+08	63360040073	47288961985	35184873081
X214011	2.41689e+07	2.64853e+06	7.30391e+06	1.05237e+07	1.54167e+08	1.17618e+08	1.60878e+07	1.17178e+06	2.00278e+06	1.08844e+07	1.32722e+08	1.42743e+07	2.22671e+07	2.45564e+06	1.3345e+07	2.01861e+07	2.63622e+07	179495	7.48138e+06	3.09321e+06	1.52812e+07	1.59469e+07	3.16789e+07	1.2684e+07	1.07511e+06	1.88041e+07	2.14666e+07	2.16371e+06	4.16717e+06	211741	1.00748e+06	3.17176e+07	5.14737e+07	1.91124e+07	6.35812e+07	4.30187e+06	1.85732e+07	1.95349e+07	1.84989e+08	7.96798e+07	972891	4.93026e+06	5.15658e+07	2.34466e+07	4.17841e+07	1.55477e+07	5.09513e+06	1.34579e+07	2.96668e+06
X214402	6911.79	271976	32278.4	353817	523484	299396	775.767	59829.2	5000.44	125564	9.19883e+06	117839	133047	24218.2	378.776	4679.47	788439	3623.62	739165	80376.3	12869.1	58878	41960.8	254587	90211.9	1.24222e+06	211111	38762.3	189188	12103.4	154000	1.53825e+06	63690.2	136422	58483.7	1864.21	407279	714490	51259.5	481982	88044.2	1711.34	689567	119246	5386.64	59204.7	441055	88328.6	283983
X214537	727.67	9655.22	38254.6	699903	381018	59474.8	900494	30.2606	871997	1778.58	781900	108302	325856	105.605	3672.72	297424	11017.5	22473.3	41213.3	4137.22	234909	172157	160732	30897.1	401263	59189.4	154317	11860.2	199591	560625	71026.3	239361	826776	20546.1	52470.6	42669.4	20390.1	4473.88	612.311	254881	65482.6	417321	79389.7	414980	707590	93022.9	28986.9	404668	445031
X215062	132136	3.69594e+06	1.97472e+07	531682	1.78293e+07	4.27848e+07	88212.5	5.82555e+06	1.84575e+07	147584	1.03321e+08	1.12119e+07	4.51203e+06	56777.7	1.90734e+06	494736	623961	1.05132e+06	1.03357e+07	15813.8	1.51915e+07	2.29195e+06	121648	225305	37054.4	4.48117e+06	8.02031e+06	144658	107255	8.85118e+06	2.92067e+06	1.20624e+06	3.73791e+06	234375	42131.6	6.79455e+06	4.30027e+06	5.89186e+06	8.21038e+06	2.25804e+06	1.28167e+07	2.12644e+06	2.47258e+06	1.70607e+07	8.36039e+06	7.707e+06	3.88764e+07	2.08711e+07	147580
X215445	23154802666	27507755821	19011086233	2.24707e+07	38881632228	180046000000	41572176524	2598857912	4.56252e+08	16328912198	185798000000	17277566284	1837705099	2725261901	35342378564	23071237199	297455	9853468782	5.87601e+06	3.93047e+08	13802367395	23988797101	1.59992e+08	3209524572	19996446190	5.24782e+07	17901553668	27715303052	14819426854	5.36988e+07	8858311142	19678332478	1024911096	47713057541	1479611623	9103909030	9016781496	193062800	2459307542	58782201372	5275914558	890315231	14608482609	45774682998	57574264140	4633153398	22013205631	1850662754	1.44922e+08
X216428	369856	162404	270022	1.0351e+06	202938	7.77085e+06	927162	148595	4521.89	166792	9.07569e+06	709692	42561.7	4134.52	181043	1.45432e+06	155564	77021.2	302233	259620	327242	865170	63094.6	1468.99	1.21197e+06	18756.5	1898.06	247911	343898	120292	1.2064e+06	1.44131e+06	11247.3	102066	815228	236915	404992	136037	8385.85	54478.8	35957.3	1.74113e+06	1.21641e+06	588307	40.3827	210554	97992.5	739034	3.54469e+06
X216445	7.82903e+08	8.74016e+08	11059038111	1397428099	3350546402	8758176958	1447887754	5.38416e+08	4211779424	1902281205	93107118046	1007640688	5.11846e+08	2000775526	7.43343e+08	7.19926e+08	1555876344	1.66667e+06	5.41671e+08	3.52e+08	1802201672	8372461812	6.01923e+08	2909881706	8.27196e+06	2.24639e+08	49403.7	2245809526	2.60808e+07	1479768610	3.13929e+08	1623124165	1086054615	4820378694	6589378211	1036342519	1602120886	2541617701	7.42077e+08	3355566149	2.77326e+08	7.59921e+08	272534469	8.70766e+08	3806219995	2476422467	3.47275e+08	8.47833e+07	7355482887
X216449	55795.9	147802	3.60479e+06	928883	85490.1	1.74413e+06	25407.4	1.76444e+06	1.17237e+06	347431	7.7458e+06	55206.4	18.0791	25806.5	103083	26836.9	111424	553239	1.16535e+06	508715	81705.7	426237	66.8847	100656	2.00603	18180.3	2623.22	451084	82089.9	15301.8	119924	221005	503583	108821	63291.5	274587	3372.8	34022	76288.4	214100	341308	678273	1.00106e+06	239169	2.61433e+06	35646.5	545479	2.11147e+06	4.76596e+06
X216454	765141	7.04872e+06	2.18291e+07	7.99512e+06	1.80396e+06	1.23742e+06	153668	1.80806e+07	1.40262e+07	3.93375e+06	1.7536e+06	4506.57	6.0723e+06	5.14675e+06	873775	98190.3	5.86277e+06	8.22357e+06	3.02075e+06	3358.38	1.02885e+06	1.14795e+07	90950	1.47115e+06	1.91416e+06	820857	353844	1.04191e+07	1.05302e+07	419786	5.12742e+06	1.06183e+06	954513	2.46671e+06	2281.9	1.7351e+07	4.25954e+06	870775	42571.4	2.25724e+06	1.1888e+06	588116	23061.1	98834.1	8.11414e+06	6.42631e+06	761748	1.59598e+06	7.11413e+06
X216472	2.15911e+06	1.32153e+07	6.98762e+06	558271	3.06515e+06	9.50497e+06	1.14007e+07	109064	5.53971e+06	1.54034e+06	3.68954e+07	2.66555e+06	4.23022e+06	1.11846e+07	3.07501e+06	777677	2.33033e+06	1.94097e+06	5848.41	60480.8	1.22811e+07	468502	1.93368e+07	8.4792e+06	1.01246e+07	1.18656e+06	8.32344e+06	75500.2	4423.25	1.58573e+06	9.36886e+06	3.61055e+06	2.60806e+06	3.24102e+06	949001	3.22652e+06	6.72512e+06	11007.7	1.42602e+07	88781.9	4.21344e+06	4.43642e+06	9792.46	1.76989e+06	9.88778e+06	547623	3.61488e+06	8.29263e+06	1.02281e+06
X216569	1.61229e+06	6.13946e+07	2.70925e+06	5.97846e+07	337625	1.78665e+06	747724	357727	7.31605e+06	6.29282e+07	8.67735e+08	1.9995e+07	78068.4	1.40453e+07	137147	549517	3.41134e+07	2.00385e+06	568010	8734	1.0865e+08	5.00246e+07	37069147	555621	2.08925e+07	9.16355e+06	1.24885e+07	1.68949e+07	1.38801e+07	6.60505e+07	2.4131e+07	639549	1.00171e+07	382804	2.41785e+06	1.83014e+08	4.83811e+07	2.02074e+06	8.55627e+06	8.73922e+06	3.27277e+06	6737.27	3.0689e+07	9.65816e+06	2.41487e+07	917026	1.1491e+07	2.06786e+06	2947.37
X216865	8.11691e+08	5485146608	3551466194	7.9891e+07	3700531919	1080602452	1485938043	5.76619e+08	128883687	2646177345	3581795355	2.75088e+06	203015863	9.29788e+08	1.5623e+07	117738501	8.68607e+08	1737137497	1.35795e+07	1.67632e+08	3073315951	2544472867	8.08957e+08	2.64673e+07	2231671103	2224577129	9.1388e+08	6.17528e+08	4.03773e+06	7.76869e+08	1554129634	1250495433	7.374e+08	5009875115	4606347765	9.52667e+08	8.16912e+08	1.53141e+07	3.81577e+08	1917808825	1165872956	2639300040	3.32919e+08	2499142528	2.46391e+07	8.77346e+08	2952419017	2.27883e+07	8941278677
X216880	109618	29556.2	210535	120441	59873.4	13192.6	56594.2	670213	25576.5	112319	94921.6	51647.3	495522	93714.6	66277.7	79595.1	133474	89026.2	6653.42	40353.4	502528	82125.9	353921	241087	650195	128570	334505	190496	83808.3	443875	525902	70957.7	10879.4	1049.36	581.737	394138	253921	293669	20326.6	38757.6	354849	32503.4	58.8386	23150.2	85934.5	25.3329	5869.7	23608.5	2616.44
X217783	3499197797	1400360548	21866868327	2093875952	151542106	512298859	1186638610	4076424994	5.59158e+06	6.87295e+08	2665024559	1.25648e+07	1841495769	3.54973e+08	1480888326	1.31711e+08	3.19469e+08	8.18357e+08	7.1643e+07	8.81688e+08	3.41885e+07	1473461982	3351455005	4200266486	12069586572	1059681593	7.42842e+07	8449925998	5970041733	4544218814	2390166287	16430265416	15826435893	124266878	3.32324e+08	9172666484	21374123581	5638747123	2045378923	2784314015	5.04986e+08	5.00719e+07	3.57646e+08	1607325711	21568709045	1.60507e+08	6483353345	8640353153	1232007672
X217784	6.75622e+08	3.67742e+07	2.57559e+08	1681907392	3.90344e+08	4.48412e+08	1.08743e+07	1.49897e+08	65159568	2.17014e+08	21349695395	6.98515e+08	4.28134e+06	7.46401e+08	4.44822e+08	2.12278e+08	9.058e+08	5.52601e+08	175335309	1855195120	1695957874	1298304190	3.88264e+08	2.42153e+08	1685541280	1.88851e+08	4.77846e+08	1331825528	1208069793	42877.6	6.5946e+07	4.42014e+08	1000497110	2.69568e+08	79026.2	407755106	2.71662e+07	9.0029e+07	220643	8.91971e+07	54695.5	6.93139e+07	8.69816e+08	4.08522e+06	6.10851e+08	5.84774e+08	5.55017e+08	3.97399e+08	327526497
X217809	439160	1.1087e+06	611817	165595	5.92707e+06	631758	4.15503e+06	7.70964e+06	162792	899638	8.47699e+06	251814	2.93233e+06	1.47683e+06	6225.77	2.46942e+06	1.2844e+06	7.68992e+06	2.62948e+06	777788	1.36642e+06	477779	36416.7	1.22473e+06	5.82591e+06	18059.2	4.50741e+06	4.00399e+06	271723	5359.16	5.23141e+06	2.06661e+06	1.60725e+06	3.23991e+06	679092	183526	139463	1.92403e+06	1851.17	2.40008e+06	147092	82142	468205	704817	1.57624e+06	25993	440001	846380	2.18222e+06
X217866	9588865598	1927782975	4.41366e+08	9193885141	440257670	8.81064e+07	1828509928	3676069736	1.74306e+08	4.94559e+08	8687203268	5137824488	2.45779e+08	1082892710	2579289902	7115911153	9.68001e+06	1961517579	1.91444e+06	4.33979e+08	2.0797e+08	5.72422e+08	2.09092e+08	4.91072e+07	9.88032e+08	1126254849	531972740	3.43667e+07	1.10772e+08	3.25136e+08	8.77087e+06	3.44691e+07	1123016316	2695268805	1706172330	4.91481e+08	424008739	1046060439	3.85257e+07	2.50931e+08	8.5009e+08	1251197121	1.74482e+08	9.80381e+06	1029023186	7.14429e+07	1987172013	1817566739	1586971493
X217870	3.75865e+07	9.86281e+07	2.43576e+08	1.8732e+08	4.80521e+07	2.01392e+07	2.27539e+06	8.49458e+07	2.35339e+08	2.50849e+07	12984857059	181717828	260720	2.6107e+07	799131	1.56495e+07	4.04707e+06	2.32581e+07	4.34998e+07	2.67801e+07	4.41734e+08	5.63677e+07	7.106e+07	789425	4.47032e+07	1.87169e+07	1.25564e+08	6.40911e+07	8.75838e+07	1.26755e+08	3.38156e+07	7.60804e+07	1.45322e+08	265315	3.87364e+07	2.14277e+07	2.19015e+07	2.52585e+06	451468	8.8658e+07	5.35561e+07	1.30584e+07	2.43343e+07	7.16653e+07	4.42589e+08	6.38992e+07	1.04677e+08	7.0037e+07	3.95343e+08
X218441	2.09373e+07	172564	1.80971e+08	6.69189e+07	140216619	5.94667e+08	2.00331e+07	3.63164e+06	655840	1.24964e+07	8.8294e+08	42186.4	2.54599e+06	1.47531e+06	2.64678e+06	1.56389e+07	509581	1.49118e+07	2.9116e+06	744678	8.47331e+06	3.94733e+07	3.70857e+07	6.28788e+07	77.0217	5.82141e+07	1.43745e+08	1.45854e+07	543063	1.40917e+06	2.90409e+07	2.20824e+07	1.32447e+06	7.79807e+06	3.0593e+07	1.09441e+08	6.1216e+07	6.87151e+07	4.76933e+06	7.63285e+06	5.39585e+06	7.61572e+07	1.27068e+06	408238	1.12384e+07	6.83815e+06	2.64113e+07	1.10403e+08	4.19155e+06
X218447	4.81455e+07	1.36426e+06	3.92863e+06	3.92843e+06	1.53485e+07	1.26159e+08	3.65762e+07	2.00656e+07	8.28445e+06	1702.5	1565584369	3.38295e+07	2.46426e+06	1.60145e+07	216303	7.17651e+07	7.96188e+06	3.85581e+06	1.04149e+07	2145.69	1.24042e+08	1.14926e+08	1.40842e+07	2.66591e+07	543132	3.31316e+06	3.0652e+07	8.07055e+06	2250.34	1.58846e+07	6.82432e+06	150625	1.4893e+07	3.71877e+06	3.14718e+07	7.08562e+07	824383	1.59947e+07	2.34865e+07	1.93083e+07	2.98755e+07	5.50809e+07	7.29157e+07	3.13248e+06	1.14475e+08	6.52042e+07	1.39891e+06	5.53855e+07	208771
X218467	6.18791e+06	4.86166e+06	1.26923e+08	4.15214e+07	8.49155e+07	3.24267e+08	5.52434e+07	4.53329e+07	3.90341e+06	4.05806e+07	9.58789e+08	9.89846e+06	6.44412e+06	9.63232e+06	2.90534e+07	7.773e+06	1.96684e+06	4.07497e+07	170461	2.61876e+06	1.0561e+07	1.38954e+08	4.60085e+06	3.00917e+07	1.89724e+06	2.1233e+07	7.68413e+07	1.24689e+08	3.50601e+07	5.73769e+07	3.1827e+07	1.98765e+07	5.67687e+06	3.16088e+06	4.4038e+06	3.05221e+08	1.04087e+08	8.09608e+07	1.47007e+07	218271	3.69039e+06	357547	2.4816e+07	2.79447e+07	1.40697e+07	1.32413e+07	1.32818e+06	3.07343e+07	3.76342e+06
X218513	1.40602e+06	1.63379e+06	240052	32764.7	57486.9	2.87768e+06	153150	111505	47572.7	128940	1.78017e+07	117264	840000	1.23754e+06	871150	139539	2.40459e+06	386911	304.514	92702	346562	1.81275e+06	1.43553e+06	1.04695e+06	765637	1.90649e+06	316296	52306.7	728006	327554	4904.54	322624	248197	532620	446874	40200.7	47692.9	11668.8	862.223	243900	247939	752612	368391	441293	53418.7	190738	498812	588400	1.419e+06
X218520	7.39581e+07	2.58147e+08	7.25532e+08	1.24194e+07	9314475455	1890291338	1.18906e+08	6304053009	10418655846	4.39351e+08	41935997614	1.79666e+08	8.18475e+08	2395073850	1374879091	1636995593	1309085879	6.74539e+08	1687540229	1025093898	2.00397e+08	13255963305	224438861	2181765733	12495.2	668834	1146703396	1274310338	9.8661e+06	3.51188e+07	4654454456	606402	1.87476e+07	2.37803e+08	14446907822	1372052092	5.04059e+08	1.49809e+08	1.57641e+08	15698306013	1863697626	12623655801	4261350103	1748012700	1.77425e+08	9.4731e+08	3.48446e+08	4.30841e+07	19292233225
X218550	929948000000	671341000000	20913346335	16471740542	13615255413	10255907678	17039291121	403722666	425263000000	314933000000	8987274050	5255217087	1432750000000	16585841495	16843144002	548214000000	245220000000	230157000000	8571110000000	7606300000000	5356785259	1512420000000	22833979232	128519000000	202966000000	308658000000	185554000000	5302920000000	4553120000000	41715659026	25207639119	92065634959	73232475005	4301235716	2665680198	722257000000	824856000000	32890452926	25483333276	384449000000	2.60189e+08	25305522929	43161010185	189973000000	21559363488	73372025013	20892555154	10354479528	464893000000
X218556	128573	136994	127059	154990	119822	136919	30283.8	54620.1	996034	2.4243e+06	1.16768e+06	2966.31	548.908	97.3693	57.7707	6010.9	2464.75	75222.9	301866	20812.9	236816	336749	436.826	319.199	49603	48760.7	99641.2	101249	157836	61249	6542.05	54.6241	5151.3	179.305	8066.04	16779.2	205935	73211.9	63636.4	41563	98037.1	14221.2	60356.5	38334.1	140559	202341	46924.6	19838.6	70442.3
X218615	2.79912e+07	2.75553e+07	2.15816e+06	4.78861e+07	8.56051e+07	3.62324e+08	4.80928e+07	7.73606e+07	9.77168e+06	7.55157e+07	8062733332	1.85771e+08	826381	1.02428e+08	1.13346e+08	1.68408e+07	3.30937e+06	2.22121e+06	1207.2	392197	6383.97	2.67324e+07	7.52788e+06	1.7942e+07	7.95439e+06	1.75586e+08	5.40777e+07	1.44515e+07	2.86856e+07	7.91292e+06	3.55019e+07	8.78795e+06	4.86212e+08	2.17271e+08	8.22462e+07	3.85056e+07	1.43621e+08	2.17711e+07	1.63594e+08	4.6386e+07	2.71353e+08	1.778e+08	1.15606e+08	4.18479e+07	1.29266e+08	1.94101e+07	3.55758e+08	4.41235e+08	6.85107e+08
X218681	4.41311e+06	4.05562e+06	3.56832e+07	4.3039e+06	2.1474e+07	9.53117e+08	2.74256e+08	5.2494e+07	1.79953e+07	8.63653e+06	6.56556e+08	7.80084e+06	1.67475e+06	3.87855e+06	1.82101e+08	103862	3.03199e+07	1.25235e+07	3.87568e+06	1.73742e+07	3.35463e+07	3.1495e+07	5.01472e+07	1.00852e+08	1.49675e+08	1.58614e+07	3.27847e+07	2.23225e+08	1.50749e+08	7.20194e+07	32099455	4.99255e+07	2.10756e+08	2.72905e+07	45043.9	5.16477e+07	4.91073e+06	6.20861e+07	5.11622e+06	118672	4.31506e+07	1.14055e+08	3.86429e+07	2.18288e+08	2.19321e+07	7.44454e+07	447671	860784	7.68894e+07
X218683	1.29898e+07	17695.3	4.87912e+07	5.80546e+07	3.1502e+07	1.24216e+08	2.76969e+07	5.39085e+07	4.89537e+07	892838	2.24044e+07	7.58664e+06	6.16998e+07	1.43868e+06	249281	5.52522e+07	743813	4.0751e+06	5.16763e+07	1.63193e+07	7.89149e+06	2.48666e+07	7.0453e+07	4.91792e+07	2.42119e+06	1.02451e+07	2.33857e+06	223758	1.09595e+07	4.34075e+06	6.35471e+07	6.16981e+07	1.42206e+08	3.59773e+07	3.32741e+07	6.76557e+06	9.68068e+07	1.06512e+07	1.06429e+07	1.21687e+07	1.83596e+07	1.79787e+07	7.01704e+06	3.44257e+06	3.1368e+08	6.18258e+06	46032.3	2.38985e+07	9.36431e+07
X218687	8147.43	164041	250727	737550	8874	92723.9	149462	705721	367174	62991.5	5.36362e+06	1.46769e+06	10299.6	203042	27924.6	396804	180045	217743	754046	13888	140820	725.782	479908	282066	12543.9	400008	30490.9	22301	490123	580503	751023	1.13563e+06	2.2805e+06	484324	64857.7	20055.6	1.48924e+06	2.054e+06	849160	11836.5	59184.1	225381	27909.1	381448	1.32463e+06	46789.3	45266	14936.9	473432
X218688	4.5762e+06	684434	1.89601e+07	1.8756e+07	5.75759e+07	5.80263e+07	1.39192e+07	1.32841e+07	2.4269e+07	4.23098e+06	2.9546e+08	8.53649e+06	3.02191e+07	5.99178e+07	3.55447e+07	1.22206e+06	7.69587e+06	49275.4	5.19515e+06	5.11251e+06	1.27639e+07	6.82155e+06	2.22815e+06	1.83018e+07	444329	723452	6.64801e+06	574673	37233.2	284185	1.19047e+07	1.03835e+07	1.11596e+07	1.22387e+07	4.25052e+06	3.41185e+07	1.28534e+07	5.17593e+06	6.49537e+06	337892	250877	5.83494e+06	849736	15.7038	2.86267e+06	2.13246e+06	6.76007e+06	5.74492	4.8646e+06
X218693	2.23995e+07	5.30522e+06	897327	7.32939e+06	617308	2.43923e+07	2.46825e+07	2.14933e+07	2.25744e+07	6.71889e+06	4.77845e+08	1.62328e+07	680539	7.15881e+06	809.01	2.96102	343777	2.42917e+06	1.22449e+07	954261	5.26682e+07	3.00398e+07	4625.25	335176	5.33217e+07	2.27408e+07	2.9408e+07	4.11193e+06	1.26479e+07	1.16401e+07	533251	3.33463e+06	6.8315e+07	99310.6	405746	9.06955e+07	2.58914e+07	3.25444e+06	4.7698e+06	3.33924e+06	931995	3.40787e+06	4.04641e+06	1.05988e+07	1.427e+06	2.27211e+07	1.04531e+06	2.62363e+06	2.06388e+06
X218699	144357142	8.25411e+07	6.71142e+08	9.88386e+07	6.02816e+07	195934528	5.60936e+07	1.39576e+08	1.19077e+08	4.62368e+07	3751561444	7.46257e+08	7.36856e+07	3.61638e+08	125349144	5.48867e+07	8.73568e+07	3.38823e+06	2.93601e+08	3.85911e+07	5.61431e+06	293213889	3.67833e+08	6.92352e+07	1.0932e+07	2.45496e+08	3.25986e+08	1.74461e+08	729342	1.83435e+07	2.28351e+08	4.44915e+08	8.79198e+08	2.85402e+08	3.13434e+06	5.0562e+08	365366	1.1353e+08	1.92191e+08	39772076	1.15901e+08	1.01326e+08	221396846	3.01142e+08	1370922755	4.30537e+08	1.33469e+08	1.3148e+07	4.51417e+07
X218702	2.53378e+06	2.14446e+06	214175	3.73572e+06	90126.3	362277	807727	102123	6.3446e+06	1.64226e+06	1.03764e+07	247095	500693	6.32833e+06	9.98236e+06	1.08495e+06	42103.6	182726	2.07447e+06	1.8375e+06	1.73712e+06	1.44266e+06	4.98872e+06	1.12979e+07	78437.7	2.77183e+06	1.38355e+06	1.15568e+06	574914	3.40429e+06	56695.7	3.38334e+06	4.7357e+06	8329.02	138158	994972	2.19319e+06	4.4484e+06	3.86477e+06	108387	6.86892e+06	4.56889e+06	3.91885e+06	5.74929e+06	6.05715e+06	2.61362e+06	9.80272e+06	5.58252e+06	660317
X218708	9.74637e+06	9.34845e+06	4.25463e+06	1.1255e+07	1.34646e+06	64035	717273	3.20147e+06	3.50032e+06	4.02753e+07	211855	212388	911580	129083	3.29641e+06	477144	1.47413e+06	356375	1.42519e+07	5.95304e+06	92258.4	6.6339e+06	6.03421e+06	437624	1.17661e+07	4.58018e+06	133094	4.50528e+06	3.12812e+06	7.90932e+06	932.322	2.65017e+07	119856	3.56379e+06	1.03364e+07	724534	13338414	6.25017e+07	1.07131e+06	7.59853e+06	1.65428e+06	4.8415e+06	3.42838e+06	2.28872e+07	16433.3	1.87419e+06	2.10925e+06	4.26462e+06	2.58673e+07
X218710	3.07327e+06	1.62929e+06	35345	8.34474e+06	2.25903e+07	42390	5.79e+06	57475.9	7.22652e+07	1.01672e+06	6.39894e+07	510928	6.70013e+06	8.06476e+06	1.79859e+06	2.35999e+07	2.53372e+06	1.42483e+07	92134.1	293884	8.65389e+06	1.26374e+07	2.85525e+06	8.87516e+06	283224	1.34426e+06	651116	1.67641e+06	1.7788e+06	4.18124e+06	134766	49869.1	2.77824e+06	2.79957e+06	1.37943e+07	2.96419e+06	215957	1.89618e+06	1.36954e+07	547168	60014	787862	5.33187e+06	302037	8.56027e+06	3.28623e+06	6.52196e+06	4.51451e+06	566554
X218728	351077	479822	1.78923e+07	1.499e+07	1.92543e+07	527239	2.07142e+07	270622	5.67378e+06	698936	1011503124	3.23853e+06	440238	1.84738e+07	9.30545e+06	7.94201e+06	1.39286e+06	5164.61	1.16378e+06	747856	3.16479e+06	530980	1.18058e+07	7.43791e+06	2.01651e+06	99873.8	8.90606e+06	3.42222e+06	1.30145e+07	6.53701e+06	475173	1.42386e+07	3.88817e+06	1.49141e+07	2.80139e+06	1.75012e+07	9.97407e+06	4.08226e+07	1.74661e+06	1.54515e+07	404245	566544	1.39071e+06	6.35454e+06	9.12826e+06	1.50063e+06	2.50695e+06	1.43676e+07	2.46469e+07
X218739	14069.1	5432.9	98597.8	4919.17	1311.13	19010.4	11343.8	140734	42.7431	17720.7	53804.5	104489	1626.29	2741.11	848.391	35890	43132.5	38055.5	28710.8	26440	268946	607.509	5112.44	16585.5	12205	43374.9	43191.9	35225.9	36455.2	204331	4489.47	418.004	309.658	391.701	11545.9	111328	86463.7	7286.44	132633	11985.4	27450	6735.07	23474.8	20046.8	2009.33	71305.9	808.642	1011.18	7647.44
X218759	42583.5	1457.45	868497	219755	276508	3.86756e+06	315557	234192	1044.96	123489	5.18911e+06	168126	41174.3	566.881	62138.2	19134.3	33682.3	207653	3257.95	101982	60510.9	936869	138229	264729	46859.4	137560	289089	746034	359176	616571	344613	73756.8	31820.7	117099	33600.6	1.62464e+06	437762	413039	101263	14899.5	70697.1	13984.1	100509	59399.7	21123.2	92071.8	52213.4	236379	10526.6
X218767	634457	2.09553e+06	1.16726e+07	1.75653e+07	611773	8.6961e+07	1.53047e+07	631288	7.33238e+06	386185	1.56143e+08	6.26018e+06	956013	5.85497e+06	1.13927e+07	3.27726e+07	1.78176e+06	1.01097e+06	65673.7	149201	1.74479e+07	341004	14094.8	4.51138e+06	6.6385e+06	7.41935e+06	1.11797e+07	969113	3.22689e+06	3.28543e+06	8.92476e+06	868093	190271	1.5835e+07	7.71676e+06	2.34509e+06	647131	917401	2.66679e+06	455233	4.86286e+06	1.13615e+07	1.04782e+07	4.22141e+06	1.75532e+07	4.95906e+06	7.95895e+06	357893	5.37711e+07
X218768	9.19616e+08	9.42865e+08	1.63162e+08	1541468794	6.83568e+08	2.82669e+08	8.21506e+08	7.9737e+08	7.02213e+07	2.60861e+07	3367989519	4.74565e+08	1.9636e+06	3.54443e+08	1500481826	1812419838	1517243643	1087768755	8.19222e+07	7.05229e+07	9.53677e+08	341530980	8.16962e+08	5.69194e+07	2.48744e+08	1.81205e+08	3.70171e+08	3275850361	2030753659	6.18211e+07	1.16117e+06	4.17977e+08	2361708868	270774	43373.1	2015448745	734288866	1.35744e+06	2.21481e+08	2.81562e+08	6.05382e+08	1.27512e+07	5.88731e+08	1.04502e+08	3.94794e+08	4.81146e+07	2927450482	1376385722	7.14272e+08
X218787	6.07541e+08	1.25743e+08	3300201495	1.85676e+08	4.48723e+08	507036942	2.79163e+07	9.50011e+08	2018665094	1.06772e+08	300233000000	1344906896	5.49018e+06	5.0237e+07	1.12292e+07	208387292	1868821991	1.5241e+08	3.09107e+08	9.17172e+08	1391533548	222703	1666652428	2.39192e+07	4.32322e+08	8.62427e+08	9.38882e+07	7.78952e+08	2.68506e+08	9.20656e+08	1.32416e+08	1115434275	4.60087e+08	6.34871e+07	1.90366e+08	7.50176e+07	1338190592	2.52708e+08	1.50199e+07	2.87368e+07	103833442	169436850	1614700608	8.51152e+08	9.56035e+08	1.61414e+07	1514812469	2.90599e+08	9.6421e+08
X218795	1.10602e+07	6.1717e+06	345449	5.32879e+06	2.36714e+06	8352.94	1.325e+07	2.19564e+06	1.88975e+07	2.13911e+07	3.75669e+08	452336	1.32894e+07	3.09678e+06	3.03056e+07	1.83876e+07	1.27388e+07	1.2121e+06	1.29782e+06	1.71729e+07	4.52132e+07	104678	2.48553e+06	2.45256e+07	4.41911e+06	3.53879e+07	7.89445e+06	6.22199e+06	4.11157e+07	9.85671e+06	6.68197e+06	996109	4.58353e+06	2.12922e+06	122699	1.40956e+06	110903	6.06223e+06	1.17702e+07	3.59667e+06	1.97009e+07	3.92419e+07	800703	8.47125e+06	1.44762e+07	29235.8	3.00443e+07	3.85083e+07	62484.3
X218798	41911.5	123843	169150	389906	25816.6	30762.5	771446	4850.28	3094.6	345645	3.17671e+06	580169	137512	1.09976e+06	296137	1.35593e+06	87378.8	191599	247379	315139	615152	28906.8	34005.2	485553	9817.56	209567	336395	72404.3	380990	10152.6	196997	182467	1.10964e+06	656458	95032.9	38832.7	470.682	2.07566e+06	48644	33002.2	3569.36	21997.4	7626.4	262234	56680.8	18877.4	116375	2225.19	54248.8
X218835	12174.6	2806.82	2600.6	181603	554265	2.97409e+06	33485.8	178.486	1.22449e+06	6632.33	485056	1186.39	4165.03	512256	332574	351239	313608	5677.18	1.36686e+06	157379	4.63361	198594	410502	196166	7061.28	141291	3958.47	110480	11143.8	2992.21	51801.3	1.9463e+06	233221	1.11513e+06	247986	41422.8	12944.9	2041.29	120187	53045.4	118433	41468.3	197529	807434	1.6116e+06	23699.4	8627.3	10431.2	2.74962e+06
X218860	46694.1	16459.1	954.897	1.07484e+06	3.81181e+06	1.90854e+07	1.83351e+08	1.05909e+08	695.844	1.17541e+07	1.49463e+07	667593	1.69801e+07	1.16556e+07	8.56452e+06	1.0929e+07	2.07287e+07	6.33641e+07	7.99571e+06	2.30898e+07	356327	4.53621e+06	1.00073e+07	1.09106e+08	4.28575e+07	9.33097e+06	290109	7.18544e+07	1.38105e+08	6.25359e+06	6.63502e+07	29787.9	93353.9	4.04088e+06	2.13963e+07	1.44604e+06	6.34244e+07	3.44711e+07	1.62326e+07	7.67518e+07	8.06905e+06	3.27217e+07	7.95005e+07	4.74688e+07	1.30308e+08	1.02393e+08	231550	2.8724e+07	5.58662e+07
X219021	74427.3	776023	4.17672e+06	25191	2.19e+06	641187	914457	3.46093e+06	1.38376e+06	2.99248e+06	121075229	1.60079e+06	2.83498e+06	8.55661e+06	110129	1266.76	1.77264e+07	2.73114e+06	4.0956e+06	1.09524e+06	1.77731e+07	3.07324e+06	5524.65	36250.4	5.88811e+06	7.28565e+06	1.14243e+06	5133.23	16554.5	1.00911e+07	2.30419e+06	101584	98679.8	4.37602e+06	190907	1.33464e+07	7.30059e+06	89510	3.08081e+06	1.05901e+06	6.07982e+06	7.12403e+06	497300	2.41218e+06	1.90966e+06	1.14464e+06	3.8718e+06	8.91313e+06	1.48539e+06
X219032	1.08979e+06	1.34722e+06	1.29981e+06	1.54459e+06	1.49345e+06	288550	1.49924e+06	282716	4359.9	205282	1541.19	871517	31025.6	1.60898e+06	5.26016e+06	438805	1.95224e+06	99778.6	877621	2.55113e+06	583102	3.15552e+06	7.5597e+06	142228	1.04862e+06	24002.9	1.49824e+06	6.18362e+06	2.94079e+06	133439	3.18084e+06	2.306e+06	4.02809e+06	765922	117954	1.57048e+07	1.57587e+07	17219.8	617932	1.47839e+06	76563.8	28218.3	61648.9	89.0385	532616	3.71288e+06	1.58079e+06	1.58026e+06	78.4269
X220005	19388486534	29438426002	2519574048	4214931936	21059560311	48914624455	6523754436	77621209651	38831396290	14261380562	46143505534	1491815071	6097467428	6.07697e+08	8157219292	6.25326e+08	1183133493	9.48336e+07	9.67264e+08	7361217740	2.14597e+08	12763739261	17754313000	8734675788	4.38422e+07	5571789918	9443252561	14190245885	3207531593	1057993573	5205820509	3183470626	3.55647e+07	2643760857	5796841341	1.86119e+08	4.84282e+08	3498622342	7447356998	1.37058e+07	4.28602e+08	4.7736e+08	2226583768	1613778101	2567967362	8866906816	6.02425e+08	36428181332	11315210155
X220009	1.46708e+08	1.54299e+07	618124	8.69472e+06	1.79328e+07	3.24171e+07	6.88646e+06	926095	2.1058e+07	2.86386e+06	2.09949e+07	60227.7	181475	7.64519e+07	1.80523e+07	1.36478e+08	133242365	5.38187e+06	2.7097e+07	45102.2	87001485	2.22067e+07	6.16683e+07	811038	2.61799e+07	1.90812e+08	105995510	1.47838e+07	2.97481e+06	9.03705e+07	1.0478e+07	7.16396e+06	6.35412e+06	2.10989e+07	2.92842e+06	6.6578e+07	4.43705e+07	1.50291e+06	2.0563e+06	5.07909e+06	3.33987e+06	4.16544e+06	9.39733e+07	1.07705e+07	1.27563e+07	4.464e+06	5.4921e+07	7.47961e+06	4.11799e+07
X220011	3.76442e+07	1.36685e+07	30833.3	8.47768e+06	3.13225e+07	4.8379e+06	2.34179e+07	8.31261e+07	587661	2.43429e+07	4.53417e+08	1.70307e+06	1.23086e+06	1.13486e+08	7.12077e+07	5.8529e+07	314311	1.16084e+07	4.76556e+06	685870	1.25025e+07	2.10488e+06	5.25056e+06	1.34914e+07	4.453e+06	7.2525e+06	3.07784e+06	1.26848e+06	3.90476e+06	1.31031e+07	6.32458e+06	5.35101e+06	4.627e+07	2.96813e+07	5.55494e+06	287177	4.75651e+06	5.79985e+06	2.20955e+07	149433	1.11941e+06	812881	3.15439e+07	138889	2.19284e+07	4.15541e+07	4.2342e+07	1.6822e+06	2.20929e+07
X220015	6.24891e+06	8.565e+06	5.02443e+07	2.75977e+07	3.84804e+06	5.64881e+06	2.30041e+07	4.64057e+07	2.48869e+07	1310.1	4.79082e+08	1.34465e+07	2.05321e+07	3.17642e+06	1.79846e+06	1.88269e+07	214468	106262	1.32828e+06	5.07185e+06	2.12946e+07	1.38835e+07	2.54864e+07	1.03372e+07	1.59597e+07	2.06405e+07	327452	18659	1.53908e+06	3.01837e+07	6.49142e+07	6.47785e+07	77696.4	7.09426e+07	1.52063e+06	6.78645e+06	7.9788e+06	3.73633e+06	89059.5	4.19901e+06	2.23749e+07	1.62656e+07	98479.4	196956	4.97366e+07	3.09296e+06	3.30535e+07	4.31045e+07	5.34802e+07
X220103	2.3412e+08	1.59281e+08	1888024664	371697	2.29946e+08	3.26738e+06	2.67985e+08	682243	4.75231e+08	1125373382	30376469485	2.64801e+08	3.71838e+07	4.61713e+08	7.6379e+07	3.33834e+08	1248658972	6.28506e+08	6.77111e+08	2.0348e+06	2.40288e+08	3.0058e+07	1.49286e+08	9.28542e+07	705867608	1135040046	628437339	5.05275e+08	9.44634e+08	9.44217e+07	8.03263e+07	5.76716e+07	2.38705e+08	5.80784e+07	5.57253e+06	2874954203	9.09216e+08	5.48624e+07	4.44041e+07	1499351750	7.36248e+07	5.23247e+08	2.53054e+08	6.21434e+08	1.2435e+06	6.39717e+06	6.13082e+07	7.59299e+08	1298206419
X220143	1.01975e+06	2363.87	2.00228e+06	236279	125534	128444	477896	39138.7	3.06123	182809	784557	321516	1.46658e+06	919012	2.45842e+06	1.96329e+06	7.42443e+06	2.75867e+06	156888	2.18782e+06	354643	822588	173496	754883	151254	577353	263237	136055	641229	742801	3.61743e+06	1.7859e+06	2.7498e+06	5.82259e+06	954956	34112.3	123100	4856.67	4135.13	37172.9	25914.3	172512	577427	2.1075e+06	4.01522e+06	1.13168e+06	183490	1560.18	436713
X220144	1.76186e+06	14768.5	465693	195655	59118.6	943384	1.04619e+06	1034.57	44681.9	523883	9.62563e+06	42736.1	3.2869e+06	209678	327420	2.84669e+06	3.53586e+06	3.20369e+06	409901	926914	5.22808e+06	1.07714e+07	17154.4	2.96556e+06	25548.9	140125	924750	2.34352e+06	226838	20126.6	1.01668e+06	3.44742e+06	2.73384e+06	731439	57452.2	1.51391e+06	113748	1.49468e+06	609870	190661	123250	1.53872e+06	47775.3	773494	35779	846119	157951	2.03092e+06	173630
X220230	115903	21034.3	21405.4	139590	95010.7	471542	360377	479952	15358.6	217312	4.38325e+06	1268.84	21266.7	352169	409339	33333.3	115323	1081.3	9.82653	4737.55	33162.7	85458.2	94.8139	2107.24	97065.8	7011.62	113147	192056	78070.2	25758.5	282694	126553	79323.1	153467	77802.6	341594	184626	1128.16	15555.5	19650.4	50161.3	53091.8	75456.9	146010	154124	68143.6	22800.1	42932.8	432367
X220233	1.57761e+06	3.93095e+07	8.74481e+07	430761	934255	5.55468e+06	527579	2.7817e+06	2.44601e+07	3.26071e+07	2.91452e+08	6.00664e+07	3.30709e+07	6.16326e+07	5.61851e+06	2.74434e+07	6.47478e+06	8.02535e+06	3.38149e+06	7.04182e+06	2.72395e+07	47902.3	1.02757e+07	1.21307e+07	4.07903e+06	1.98903e+07	1.27978e+06	7.99726e+07	5.99909e+07	19352.2	8.35428e+06	1.71273e+06	1.98099e+07	1.3889e+06	4.47128e+06	1.28011e+08	1.33713e+08	184716	5.71594e+06	1.86003e+06	2.79771e+06	4.19537e+06	6.41902e+06	79242	821132	96110.6	2.19107e+07	7.24042e+06	2.17443e+07
X221568	1.59268e+07	1.66286e+06	1.25192e+07	4.20956e+06	2.0058e+06	3.50651e+06	4.65536e+06	41109.4	2.9486e+06	1.30732e+06	1.05274e+08	1.08632e+07	5480.95	628010	2.15249e+06	1.21614e+06	283846	341530	1.90684e+06	739.782	3.26194e+06	3.36593e+06	24302.8	345913	25400.6	947158	376722	1.3083e+06	15735.4	673511	288687	1.29273e+06	42865.2	145988	195969	1.40467e+07	768377	152.604	2.38087e+06	396454	1.44656e+07	1.0328e+07	54683.8	3.77312e+06	1.60464e+07	1.06449e+06	8.42298e+06	1.63573e+07	6.15414e+06
X221569	110006	3.35558e+06	4.57397e+06	88759.1	534653	51933.3	71785.9	5481.31	58552.2	88796.2	3.30194e+07	820013	331700	520312	144592	1.46633e+06	1958.9	544.769	95811.2	5795.19	517216	1.12854e+06	924145	18247.6	654430	253136	126554	521989	869304	22908.3	2.83723e+06	302478	290266	109803	134908	679688	102975	20293.8	2531.5	250054	81347.8	11594.7	82934	161173	2.92971e+06	77305.6	578853	377451	71675
X221670	1.31981e+06	103338	279299	538.802	62909.7	1489.79	707368	1.16379e+06	95144.2	541196	4.74718e+06	128096	8883.56	238152	161055	200818	27.9054	93366	7533.5	1327.87	516950	124693	31668.7	48240	217878	219706	1340.2	16552.3	5192.84	57561.6	9589	73391.5	85532.1	185255	47043.8	1923.56	2968.99	5293.75	189306	466213	371109	354564	681567	1.71409e+06	229220	318755	62161.5	145512	931.285
X222029	3414.43	318861	439946	1.87337e+07	4.61688e+06	2.79665e+06	1.64861e+06	2.50635e+06	213235	1.27456e+06	586957	1.52892e+07	1.15808e+06	270761	1.33457e+06	3.50742e+06	906797	4013.23	667289	20062.1	7.88181e+06	210339	39281	1.68838e+06	531398	2.28734e+06	5.92458e+06	1.33833e+06	69959.2	3.57061e+06	3.40542e+06	8.4457e+06	7.60378e+06	3.08357e+06	455118	365505	760123	7.63495e+06	35857.3	1.20323e+06	1.51814e+06	3.50139e+06	88183.6	48210.5	1.41418e+07	895300	2.23341e+06	2.54196e+06	5.07234e+06
X222036	4.60871e+06	1.16117e+06	6.68744e+06	958500	2.58289e+06	2.36948e+06	3.06116e+06	1.18029e+06	1.68351e+06	4.4216e+06	8.13041e+07	4.93426e+06	764477	85577.4	14731	2480.56	924379	401988	613882	250424	2.95663e+06	4.95086e+06	113448	864172	7864.55	643880	519583	2.28208e+06	1.09825e+06	156491	509609	2.74849e+06	190158	1.69921e+06	5651.46	1.12801e+07	217691	176936	1.34745e+06	279301	8.16539e+06	7.41709e+06	481971	3.02332e+06	1.22156e+07	1.23046e+06	3.95259e+06	7.68495e+06	4.56131e+06
X222099	525863	156149	2.70395	102933	149770	159837	310637	109759	148687	43272.9	1.08281e+06	32841.5	47227.7	59817.6	39180	24738.2	18862.3	79492.8	53933.7	861502	1630.91	354556	305049	82615.3	505786	179534	31659.6	39755.6	332748	168982	56204.1	58262.5	65038.4	233461	3162.87	57457.8	61840.7	37853.5	232469	110369	140897	53442.9	22785.6	104272	112819	128460	81490	70925.8	693358
X222115	3.24845e+07	3.05356e+06	2.74212e+07	815941	1.2439e+07	2.86122e+08	78297.7	2.71703e+07	1.79762e+07	6.31947e+07	1794954585	1.01951e+08	2.99612e+06	5.69739e+06	313971	1.06766e+07	6.03367e+07	6.43012e+07	3.56426e+07	1.71147e+07	1.83838e+07	1.51065e+08	1.94355e+08	2.75609e+06	5.97391e+07	1.18029e+07	6.84815e+07	1.59902e+07	5.31415e+07	2.47682e+07	3.48665e+07	9.90628e+07	1.02267e+07	144083	7.93085e+07	2.01366e+08	5.58157e+07	1.23726e+08	1.91161e+08	700607	1.02721e+07	5.00457e+07	2.50471e+07	1.63978e+08	8.44272e+07	1.70283e+07	3.94459e+06	1.53142e+06	1.76727e+08
X222169	1.17871e+06	188664	6.61159e+06	2.28467e+06	70967.7	968.124	601204	233683	1.30219e+06	2.67524e+06	82739.5	1.37979e+06	1.66744e+06	344776	198492	8.13576e+06	1.69201e+07	3.33043e+06	4.58243e+06	221444	2.69508e+06	4.35695e+06	2.67858e+06	6.05492e+06	796755	5.03595e+06	1.46328e+06	7.17839e+06	3.27954e+06	2.08818e+06	512102	4.02586e+06	928259	9.50624e+06	8.86514e+06	310270	2.42285e+06	198859	102.208	2781.89	8.86894e+06	1.42819e+06	1.69737e+06	169771	2.65691e+06	244673	63149.2	2392.35	600036
X222199	80749.2	73575.3	33397.8	530.934	11879.9	37545.7	57872.2	16709.7	12998	29956.6	981209	30050.8	45348.7	39217.2	69.8218	16265.9	19722	30444.6	32343.3	38193.1	138056	9880.57	10192	12339.7	93.9935	3072.42	31882.3	25545.3	75240	165201	258984	36635.7	2268.41	484.006	26765.2	275855	83099.4	452.716	16508.7	3216.29	2599.68	0.89121	79740.8	25663.1	9650.6	41439.7	929.69	20173.9	158657
X223120	60925.8	7540.66	31865	29967.5	18515.3	258789	358848	113809	9826.77	53.2842	955091	2267.89	70717	20332.7	4667.78	608.579	8319.84	7588.32	67702.7	13453.9	56834.8	16899.6	38038.5	132010	121910	39679.8	71791.4	56134.9	2886.57	2257.94	59117.5	79629.4	97006.6	6548	37056.7	16419.9	49786.2	389861	32930.2	27611	26506.6	8064.01	1764.24	2972.63	90746.4	75428.5	1956.7	2454.28	19191.8
X223500	3.90203e+06	3.96892e+06	4.51764e+06	1.76162e+06	1.92429e+06	1.30569e+06	2.9296e+06	7.6724e+06	2184.09	242928	1.19814e+07	1.6555e+06	173028	2.89029e+06	2.56325e+06	1.40369e+06	1.8623e+06	1.20464e+06	2.18508e+06	1.72572e+06	3.77291e+06	923.244	6.50375e+06	384248	12318.6	1.3275e+06	163.677	1.30003e+06	1.83709e+06	13497.6	37455.4	2.90489e+06	209031	3.58257e+06	2.21114e+06	2629.27	46902.4	218442	7410.87	725110	17007.6	3.33493e+06	6.71859e+06	2537.64	6.39514e+06	247345	6.84371e+06	4.0731e+06	8.00676e+06
X223501	6.49649e+06	1.42743e+08	3.31109e+08	7.39694e+07	6.95626e+07	5.1268e+06	1.13931e+08	6.42148e+07	6.65826e+07	6.81867e+06	3634920368	4.0948e+07	7.77882e+07	3.64598e+07	1.94797e+07	6.21399e+07	11095797	6.76226e+06	1.59341e+08	6.73803e+07	3.11666e+08	9.40352e+07	1.04622e+08	5.15382e+07	100447478	1.74123e+07	1.59242e+07	5.63473e+07	6.14096e+07	2.35156e+08	1.41253e+08	4.47683e+08	2.92378e+07	2.37429e+07	6.04947e+06	2.55099e+07	157049089	6.74438e+07	1.38821e+07	8.10824e+07	146760	3.09828e+07	1.0446e+08	3.83089e+07	5.95262e+08	3.01371e+06	4.77648e+06	2.5814e+07	7.17984e+08
X223521	263899	2.77236e+08	2.67541e+06	1049651252	9.80342e+08	3.82253e+08	7.69022e+07	2.01203e+07	5.74389e+08	5.41089e+07	1.15968e+07	5.83934e+07	4.72356e+07	1.80994e+08	1.39844e+08	1.84858e+07	7.54875e+07	1.31602e+07	3.98256e+07	1.87809e+08	3.99569e+08	7.41864e+06	2.9253e+07	1.80499e+07	1.52906e+08	1.74881e+06	8.51911e+07	9.8559e+07	9.87509e+07	1.91234e+08	2.32052e+08	3.07672e+08	5.29075e+07	3.09843e+07	9.85392e+07	1.67377e+07	1.89012e+07	6.43799e+07	6.74402e+07	8.74235e+08	1.89648e+08	2.8745e+08	1.16873e+07	1.97048e+06	6.51164e+08	5.72672e+08	429236042	2.11064e+08	3.87001e+07
X223531	1.65771e+07	1.8214e+07	2.9449e+07	2.00332e+06	2.544e+06	1.73285e+06	2.72378e+07	478627	2.08852e+07	475375	2070589087	63276.2	84960.7	1.22346e+06	5.74362e+06	2.27525e+07	7.95959e+06	2.34841e+07	227787	59595.7	3.31397e+07	22075.6	2.95433e+06	4.94703e+06	3.74593e+06	59626.2	1.05396e+07	313262	1.44162e+06	1.03683e+07	1.03161e+07	1.09909e+07	818932	2.10738e+06	1.61085e+06	1.42516e+07	5.77515e+06	3.38374e+06	4.12518e+06	6.47183e+06	173045	3.69171e+06	1.46044e+07	2.11304e+07	7.49521e+06	2.2727e+07	2.30487e+06	3.27352e+06	3.31265e+07
X223597	187.964	1.72056	881.835	6443.88	3578.59	16645.3	4089.64	6516.33	264.262	12927.9	12684.6	2642.74	256.295	13020.4	11753.5	61.9873	5188.02	1849	10620.5	265.686	60.4503	31569.6	936.675	13802.1	5.21963	267.938	1674.95	407.55	3243.4	10302.3	9780.44	942.689	669.502	7143.71	278.377	9554.73	1984.95	66.0136	1325.76	5137.02	4479.02	1845	16106.9	81.2333	24748.2	16647.2	12001.1	1148.61	21922.2
X223938	165196	3.45152e+06	3.44837e+07	1.16293e+07	619254	136951	2.0986e+06	4.7849e+06	4581.73	198787	527158580	2.33418e+06	4.70819e+06	6.49421e+06	1.04506e+06	8.66575e+06	2.57214e+06	163472	1.11576e+07	4.16197e+06	3.74335e+06	978753	1.00519e+07	1.2154e+07	3.58462e+06	1.0493e+07	4.57595e+06	128019	1.26852e+06	2.97826e+06	228672	8.99176e+06	312971	2.46285e+06	47973.4	7.61114e+06	1.90359e+06	2.3031e+06	213182	1.84284e+06	42742.8	170685	2.2409e+06	2.68313e+06	2.71882e+06	3.60912e+06	516747	4.14381e+06	1.84903e+07
X224035	1.88229e+07	321125	1.1787e+07	3.07969e+06	1.52709e+07	1.90569e+07	152895	571090	3.2912e+06	1.2164e+07	6.47933e+08	3.82173e+06	425983	5.40183e+07	6.70753e+07	1.4998e+06	5.99242e+07	1.73927e+07	2.2757e+07	22072.5	1.36069e+07	2.76614e+06	3.72605e+07	6.98079e+06	1.97556e+07	3.84302e+07	2.00328e+06	1.06626e+07	1.22189e+07	1.8938e+06	763525	3.00912e+07	1.00522e+07	829602	6.72217e+06	1.02632e+07	1.1441e+07	739348	6.37042e+06	4.61394e+06	4.02999e+07	2.88223e+07	561917	4.82853e+06	4.69656e+07	3.05094e+06	3.39262e+06	7.3193e+06	2.7216e+07
X224551	1.38549e+06	1.36637e+06	551961	90455.8	14474.7	1.22296e+06	385404	29036.9	5.14853e+06	3.93221e+06	4.99753e+06	1.73069e+06	903739	877798	16010.8	59547.8	592110	867125	192.175	1.04586e+06	1817.99	1.36774e+06	1.65955e+06	1.86294e+06	92678.5	110982	18637.7	603303	73875.3	162263	152475	42151	1.95935e+06	67787.6	81661.9	279244	264333	2.61344e+06	934.678	1.01743e+06	15333388	1.25179e+07	1.26578e+06	225096	6.7714e+06	1.97456e+06	1.70694e+07	1.98822e+07	6.12617e+06
X224571	5.2797e+06	61220148	1.54135e+08	5.37161e+07	1.49112e+06	325668	5.67824e+07	1.52131e+08	3.59635e+07	1.39793e+07	2613826363	4.4054e+07	2.73639e+07	8.32703e+07	62304.9	5.91482e+07	3.14007e+07	1.19821e+07	7.71171e+07	3.96641e+07	2.68973e+08	4.06985e+07	5.31377e+07	5.42485e+07	2.82882e+07	8.23702e+06	37879.9	2.60933e+07	5.31854e+07	1.42334e+08	1.85781e+06	1.79665e+08	2.9612e+07	277412	8.48905e+06	5.43231e+07	1.80186e+08	2.75884e+07	1.84958e+07	6.59709e+07	1.56493e+07	34724.3	3.10807e+07	1.65198e+07	2.69348e+08	1.48126e+06	2.7199e+07	416961	3.41305e+08
X224574	518.169	24004.9	80898.4	3461.23	106103	123764	17484.2	156.571	5059.62	30977.7	782107	107844	57161.8	11401.3	89327.7	355373	137121	207123	1400.42	6409.56	38878.9	27117.4	114095	1991.03	14463.2	37556.6	4715.2	94359	53293.6	295.968	5995.55	292832	214637	19974.6	17821.8	32349.2	54301.9	366028	360036	82.2506	67199	106.976	281880	1124.07	1572.15	6765.12	52843.9	60378.8	608915
X224616	151196	3.45767e+06	1.88307e+06	86904.2	22376.8	1.64356e+06	1.66589e+06	209316	26342.7	44642.7	86196.4	928795	316186	4.74698e+06	923785	399591	492290	423086	35370.8	2.96396e+06	438814	461081	1.02748e+06	53843.6	882340	44350.9	360834	431941	7101.4	4.09863e+06	1.03784e+07	1.64076e+06	1.85083e+06	1.39868e+06	20979.3	22663.2	1.98978e+06	8.72503e+06	1.17905e+06	87395.4	64716.2	8914.15	290305	1.27381e+06	2359.16	294590	35005.8	2.27691e+06	19494.1
X224627	3.12202e+06	3.87415e+06	2.27498e+06	1.15906e+06	2225.8	39201.3	1.93866e+06	183460	3.66214e+06	6.16516e+06	610820	1.39242e+07	1.3173e+06	293664	2.90219e+06	1.35419e+06	1.3149e+06	1.11507e+07	535480	7.46907e+06	2.46668e+07	1.0208e+07	4.42908e+06	7.95335e+06	1.38602e+06	209258	975728	4.93199e+06	300677	2595.61	6986.03	3.26748e+06	746647	1.76867e+07	5.03328e+07	876603	1.0452e+06	1.47951e+07	1.1519e+06	7.43766e+06	329678	104432	87944.5	155865	1.67002e+06	2.32759e+07	1.58823e+07	3.64505e+07	934131
X224633	1.55148e+06	320808	823853	783848	52481.4	80314	1.32249e+06	205631	82740.7	139157	6.9429e+06	69514	172169	2.25319e+06	1.45482e+06	1.05151e+06	598331	13096.7	334986	178857	2.41011e+06	41121.8	478050	758358	6935.39	482615	347902	18290.3	608145	2.15269e+06	70708.4	940380	780387	1.09384e+06	374325	6967.36	192336	152842	690828	212995	1.78358e+06	4.4776e+06	53728.1	120503	97638.2	632587	1.1166e+06	3.56883e+06	44616
X224644	40699.3	3086.67	10656.7	152147	123757	518568	243914	119453	2581.23	6140.15	190056	277.066	140972	160.903	2877.53	120020	71198.4	86568.7	6347.38	14975.3	22546.2	8934.78	7385.82	14518	213192	60670	749.154	78132.4	168159	1687.76	121903	64301.1	5412.36	68827.1	19784.9	5525.58	1307.11	2699.5	17750.1	70008	240747	720587	171004	507799	50239.5	2823.25	150223	953190	167635
X224790	55632.6	198351	831907	38.6736	143920	20199.3	706.636	10756.6	103395	94057.3	6.21292e+06	671995	481106	273070	3433.95	129919	20273.6	256673	67265.5	49031.9	128259	3000.46	80326.5	5066.89	21629.4	65684.4	329798	29053.1	97359.2	46553.4	58969	100140	3880.27	77573.8	25700.9	126391	63501.9	153679	112.948	551305	206924	198922	11747.9	90983.6	20791.8	397577	301460	147520	22088.7
X224843	59863.4	201499	31.1349	5563.5	443.245	162055	163052	189774	11878.7	7450.59	2.40417e+06	13.4335	1642.62	127506	42917.1	88071.9	345322	469083	208582	85933.4	6169.79	3797.93	7583.29	18965.7	529.365	10671.5	3.35292	131520	8398.72	3099.14	46709.3	10070.8	92597.9	23.6898	6281.73	4560.67	205.988	103450	181823	33050.9	9913.57	1856.83	103717	19807.8	3743.49	78143.4	58597.1	50699.7	895.128
X224859	11271.3	21787.2	20567	415436	155.109	33764.2	10775.8	7030.66	205440	54668.2	4.54967e+06	4005.31	9303.03	286478	61525.2	463.463	10.6913	5775.21	658.2	11416.8	2681.31	37070.8	53901.6	28492.2	1255.75	16606.9	182284	9045.32	194.049	68449.5	139642	707.081	362.729	27.463	7458.36	2257.49	43649.1	176700	19980.7	33089.5	6195.55	1099.27	34855.7	1149.03	26131.2	14952.2	185.863	42029.4	39185.7
X225283	391010	346468	1.56567e+06	151842	3879.9	2.53417e+06	638959	208520	1.31564e+06	167894	3.46995e+06	1.93446e+06	282917	1.77184e+06	1.91353e+06	1.04153e+06	179.95	41804	472638	1862.15	401421	113607	64605.1	34032.8	688.155	30699.5	57621.5	830094	163175	1096.45	2.16962e+06	1.55722e+06	16194.6	99402.6	26401.3	210490	1111	2.17405e+06	2.03438e+06	274936	5.66392e+06	2.70077e+06	10526.3	3.48393e+06	1.17502e+07	44619.2	8.12742e+06	2.5175e+06	1.02934e+06
X225387	1.02396e+08	2.30755e+07	6.97165e+08	381780274	2.94968e+07	6.19951e+08	9.16867e+06	2.44134e+08	2.4024e+08	4.64529e+08	6.88819e+08	1.11104e+07	2.43398e+07	4.61815e+07	1.13738e+07	172339802	8.28124e+07	114456085	3.83977e+08	4.29144e+08	6.22698e+07	9.22214e+06	1.65216e+06	2.20792e+07	4.80326e+07	1.50363e+07	1.38834e+08	1.82672e+07	1.6221e+08	8.90266e+07	1.32103e+08	4.25333e+08	147062822	1.93098e+08	1.10232e+07	2.00647e+08	9.41934e+07	2.14677e+07	1.43157e+08	1.8822e+08	6.2945e+07	1.24227e+08	455431	8.92871e+07	8.15032e+08	6.05367e+07	7.02025e+07	6.59975e+07	8.0654e+08
X225481	2.1222e+06	220863	919015	109351	266164	1.01939e+06	2.52077e+06	138299	1.36867e+06	490815	2.98243e+06	144235	947119	6.34644e+06	227575	2.30408e+06	1.20652e+06	156501	624289	105458	2.7586e+06	31702.3	6.78052e+06	404012	1.92563e+06	3.80283e+06	1.16629e+06	1.26191e+06	4526.86	3.54516e+06	1.21934e+06	364989	102626	1.10744e+06	30078.5	11806.6	1773.02	345147	18529.8	1.87387e+06	546065	271747	555389	67638.9	2.08967e+06	1.12239e+06	414691	346588	2.41669e+06
X225516	604633	226312	35694.7	248099	80685.6	371913	3.31257e+06	269740	704353	451122	86471.1	377780	15212.6	116828	15773.1	72443.3	30587.6	97489.7	362432	21376.3	4287.26	326294	20835.1	169821	17027.2	28387.3	248054	350863	79955.5	300.859	85525.6	9038.8	42722.5	217219	56791.7	636409	2556.7	39019.2	975837	339221	34334.2	173566	193488	743.602	421159	159035	4405.65	44022.3	411868
X225863	297900	31791.8	18911.1	640370	1.13495e+06	103013	1.18491e+06	120334	1.21569e+06	382553	1.54288e+07	39482.3	636302	911084	93777.7	344807	138105	420606	19124.3	462849	137482	1.21228e+06	30806.6	331176	10056.9	259773	9122.75	572449	1.24349e+06	267017	635505	124072	1.22847e+06	270.181	2.67353e+06	2.28892e+06	1.36088e+06	594571	32968.9	92706.2	1.44376e+06	1.00662e+06	595069	243520	2.6217e+06	1339.07	1.66071e+06	540049	2796.43
X225884	4.49723e+07	3.91411e+07	4.91638e+07	2.17396e+08	4.97057e+07	6.0974e+06	5.11503e+08	8.73651e+07	2.7621e+08	1.66925e+08	5812250003	328368587	1.25696e+06	137979494	1.33638e+08	2.18624e+08	1.90319e+08	9.71264e+07	9.35364e+06	1.76339e+07	204606324	1.31744e+07	143257340	1.35138e+07	5.85868e+07	6.38328e+07	4372.65	3.85235e+07	5.30041e+07	7.54981e+07	3.11263e+07	1.2252e+07	1.51059e+08	2.11588e+08	1.47813e+08	4.33715e+06	1.00607e+07	1.34284e+07	1.72134e+07	6.55941e+07	3.53157e+07	1.31824e+07	7.44299e+06	2.3052e+06	1.11309e+08	1.7026e+07	143922	2.6678e+07	29752556
X225892	2.25766e+06	1.89451e+06	1.4681e+06	505095	98917.8	5362.65	2.45452e+06	19303.1	1.08028e+07	2.43044e+06	1.50166e+08	1.36914e+06	61650.6	191623	1.84083e+06	295882	1.67045e+07	2.66346e+06	1.74999e+06	1.02159e+06	6.31998e+06	1.83262e+06	23490.8	303615	2.19299e+06	5.02623e+06	245162	833711	3.57345e+06	3.56901e+06	13211.9	695433	5872.35	4.2636e+06	2.4762e+06	2.30931e+06	897331	20740.7	2.68715e+06	99922.9	3.81202e+07	4.81126e+07	1.08096e+06	61290.8	1.78999e+06	8.56652e+06	2.25004e+07	3.25492e+07	4.5548e+06
X225896	5.11709e+07	1.75052e+06	2.21257e+07	288824	1.1702e+08	6.32976e+08	9.4552e+07	3.94192e+06	2.6518e+06	583095	1175035871	33239.2	7.5703e+07	4.9187e+06	355614	9.31769e+07	129904	117397	417273	2.49317e+07	3.33129e+07	1.35266e+08	8.3745e+07	9.26062e+07	2.08107e+07	2.17419e+07	5.36917e+07	113900	1.84153e+06	3.35333e+06	2.10775e+07	3.75378e+07	2.72195e+08	9.69837e+06	4.57552e+07	2.33285e+08	281794372	2.11282e+07	5.01798e+06	1.07288e+07	105285	1.41429e+08	1.46488e+06	2.7347e+07	9.29559e+07	3.4434e+07	74264.8	1.04517e+08	1.10938e+06
X225923	57905.9	21385	4240.16	1.85253e+06	83617.4	223557	337618	1.94769e+06	702801	668612	1.66423e+07	260285	119056	6602.99	398450	2.16997	1239.31	312168	619677	56992.5	214105	261343	21884.2	26311.4	1665.24	8834.86	34820	136915	543877	17879	2694.91	180738	10451.1	1.25656e+06	53466.7	415542	253625	2951.58	1.19437e+06	8131.13	89124.4	17646.9	8665.25	87922.8	289903	26776.7	11735.3	219043	1.75918e+06
X226065	2.07096e+06	1.34079e+07	4.50089e+07	474935	59798.1	3.96879e+06	2.10692e+06	3.60165e+06	4.31887e+06	933654	5.02411e+06	2.48701e+07	1.58936e+06	4.39515e+07	978585	2.43943e+07	3.14857e+07	6.39065e+06	8.62941e+06	52971.8	2.85648e+06	642750	6.30074e+06	4.01061e+06	9.89607e+06	1.89273e+06	1.20462e+07	81008.3	1.246e+07	5.36312e+07	9.1018e+07	9.46941e+06	6.64877e+07	5.29921e+07	4.28132e+06	564372	3.70148e+07	6.43308e+07	1.44628e+07	2.1231e+06	7108.56	9.69266e+06	699048	2.25459e+07	256730	57440.8	2.18562e+06	1.17506e+06	154549
X226083	15216.8	14657	16353.9	19456.1	46109.9	43653.4	2033.86	15056.7	25875.2	29402	264932	292.137	11171.6	7117.58	2974	15323.1	35294.2	940.626	1507.4	5836.05	1938.02	68060.6	45254.9	33039.4	4070.74	4608.51	543.224	7946.85	4567.48	10661.7	23729.2	12210.8	18021.3	1.95812	1230.65	4355.72	110.802	866.932	19847.2	156.449	945.423	58334.8	12785.9	21619.4	63195.1	60794.3	1809.21	75243.5	22908
X226280	1561697258	6.63807e+07	9390675072	9453428832	1.24839e+08	50271145	6039917417	3650003563	2.30575e+08	2821674432	438513000000	7.32655e+08	80133984	2540123458	1.21926e+08	2729518012	10714375608	7.00717e+07	2980225734	3944060005	3.52829e+07	7464311429	725979	136882732	8.02344e+06	2650054440	7733607528	1371660414	2.70621e+08	3209861179	9990138688	7190780194	3325054268	19378256089	1.33879e+08	3.04199e+08	1573798775	3.12102e+08	489025476	3021204790	5.06718e+06	160468469	2463062831	2.40608e+08	23181220746	4654687965	3749604847	6375801469	26065060203
X226303	2.04145e+07	3.90881e+07	1.81873e+06	1.35365e+08	1.08913e+08	2.1148e+08	2.03817e+07	2.40667e+06	519196	7.78083e+07	7053052092	2.76442e+08	9.77538e+07	83956.1	9.74172e+06	2.2676e+08	5.06325e+06	1.00824e+07	1.07978e+08	9.89652e+06	1.64177e+08	1.93522e+08	2.14052e+06	7.96761e+07	2.69706e+07	2.5399e+08	1.47236e+08	4.99403e+07	193229	1.93845e+07	1.59476e+07	264463	4.84195e+08	1.07582e+08	5.56749e+06	665415298	8.13782e+07	3.40537e+07	1.26187e+06	134166364	7.31279e+06	8.55548e+07	8.26678e+07	2.97944e+07	1249443020	9.1545e+07	828911	3.13541e+08	7.764e+07
X226330	330398	10187	205250	59795.9	48.1173	11739.6	74209.9	126332	374.566	987997	2.15515e+06	119.412	44468.7	228949	213333	476746	2803.79	26575.2	30118.6	182718	233134	13536.4	590475	963721	13050.4	6833.12	56172.3	3383.37	61083.5	62340.7	594125	446434	1946.59	105361	105671	282854	182767	103375	86701.2	174503	306853	257581	278724	233424	164449	2195.36	30434.9	65478.2	40331.7
X226876	272272	60431.7	13103	133302	13421.6	788.031	15500	56212.5	112362	174843	1.31667e+06	499154	35551	2450.44	29646	2218.1	7106.53	24387	34768.7	439.041	22756.3	256372	1742.11	86707.2	16855.7	88945.5	232.773	123188	171659	29582.2	38847.9	116024	289514	135085	7632.42	356538	119233	124904	41388.9	64376.8	172058	50054.1	40998	57.7301	1058.35	10055.8	144690	110873	229574
X227299	8.24328e+06	1.57151e+06	4.28729e+06	128076	1.55884e+06	4.41405e+06	6.58331e+06	219878	1.82954e+06	1.89273e+06	1.10304e+08	8.23664e+06	93970	54499.6	272668	162726	542144	18756.4	706296	137617	1.01628e+06	3.16021e+06	16153.7	176603	151594	650825	10752.1	678602	504.213	84587.7	1.14985e+06	2.03812e+06	50939.3	602866	20838.5	7.36781e+06	855390	79047.3	871220	21581.5	7.91111e+06	5.4742e+06	192059	2.12671e+06	1.20848e+07	1.95053e+06	4.5173e+06	8.23633e+06	5.58665e+06
X227307	105629	5.42643e+06	4.85204e+07	1.46288e+07	922981	2.16456e+07	8.57499e+06	3.35082e+07	2.24269e+07	578919	4.19723e+07	7.82699e+06	49603.2	1.25643e+07	1.0223e+06	549816	328357	9.94585e+06	9.73575e+06	512776	3.65062e+07	7.94994e+06	1.39936e+07	225585	1.11072e+07	413857	3.53382e+06	223498	4.20596e+06	1.30336e+07	940719	509880	2.65509e+06	39633.9	3.46536e+06	4.80716e+06	1.51569e+07	225042	855220	1.455e+07	117496	524.18	2.76063e+06	5.25066e+06	1.07981e+07	241640	7.74512e+06	3.72529e+06	2.80746e+07
X227322	1892675562	3343241276	3281709919	4.26804e+08	1388876946	952701	1203784702	1151646449	2054211335	1.86013e+08	372306	3.74595e+07	2.68172e+08	4.14329e+08	5.49569e+06	9.78373e+08	2.3452e+07	1.40129e+08	2.1141e+08	1.44292e+08	2.71448e+07	4.88062e+08	7.76949e+08	9.27064e+08	7.94789e+07	3.2538e+07	238391812	9.65683e+07	5.7321e+07	2.54047e+07	2.11835e+08	1175764300	1059014260	8.4411e+08	2.40618e+07	2.34589e+08	2.51832e+08	5.13769e+08	1.35847e+06	1.01031e+08	173438095	2.98716e+07	5.43315e+08	9.4178e+08	2134030766	535411982	3.80236e+08	2.56661e+08	6.7951e+06
X227366	12053.4	174673	5.54296e+06	2.30746e+06	517649	2.0675e+06	905125	301208	288149	230.879	1036.85	2.61995e+06	12488.3	40562	21037.7	6313.58	1.11195e+06	1.2089e+06	339624	2.41226e+06	1.31707e+06	2.73983e+06	81604.7	555006	11833.7	1.94026e+06	821037	78545.3	657303	78938.2	45736.3	89258.9	43049	299819	1.43683e+06	20634.2	1.13005e+06	714048	822.107	29817.3	23251.4	151426	9898.85	10832.1	1.26571e+06	1.10894e+06	43513.3	87518	191419
X227367	25109.5	474168	556806	201788	149744	2.08141e+06	2.38659e+06	164790	45393.1	1.40041e+06	8.96546e+06	65803.7	136112	916865	462031	106.773	8786.11	10432	709061	303902	8333.88	631501	72055.2	681808	662712	93112.6	74416.6	781017	202407	40887.2	249009	662521	137599	1.2209e+06	830757	250.867	258166	3.38772e+06	129331	1.1016e+06	1.5623e+06	453239	150274	102981	624988	659.211	44341.5	5697.87	112330
X227632	251.841	229.379	2205.09	1647.65	1.35363	11410.2	5670.64	432.817	2305.92	5609.7	30862	29.834	0.0899043	232.542	1811.84	607.102	1188.06	1290.23	653.1	134.714	264.488	1406.65	2854.32	2462.33	365.163	0.496012	145.757	23.7277	3.00022	167.441	424.003	515.554	920.548	1094.54	10016.3	475.043	1286.52	3892.05	494.807	149.088	145.96	145.274	60.4685	10.2873	44.1917	1674.22	339.952	28.3063	58.6114
X227655	24677.2	760.874	15175.8	22172.6	2109.75	10110.3	3631.58	6288.36	33138	5195.7	32635.7	683.21	19903.2	291.968	1478.96	2064.56	1851.18	2568.04	539.89	7609.76	287.805	17829.8	22389.8	17489.1	7264.25	15943.4	728.349	5769.65	2351.23	31405.9	50447.6	58864.2	2819.16	35133.6	10597.3	8396.41	31213.2	47412	12331.7	5254.21	962.235	14922.6	4580.25	22972.3	85.1047	27405.4	67.066	22011.8	17203.5
X227724	60.8793	762.371	762.41	1601.28	484.302	382.128	472.266	2303.17	66.3732	1140.79	3007	256.282	107.351	2728.97	3954.77	873.888	8313.39	4007.18	800.06	893.941	1735.33	11000.1	457.547	4321.83	162.842	4461.19	14145	70.3529	1255.97	48.8118	7822.36	2403.56	252.594	4683.71	1848.05	28.4299	2386.94	872.674	233.524	163.757	3736.73	93.8594	220.043	82.8912	0.794412	3440.55	106.28	201.384	80.1883
X227996	76177.9	84736.9	251410	345173	52700.6	1.68258e+06	602348	249744	184920	330114	1.85973e+07	103593	429155	610748	7094.99	219244	3964.62	1838.02	12784.3	14075.7	2.56897e+06	1.59778e+06	1692.12	660403	12976.7	87008.3	391053	393554	506696	1.55646e+06	1.31207e+06	188026	259347	28516	353243	3.47957e+06	3.8882e+06	561307	200908	7202.15	746717	123447	24511.6	250547	2.31215e+06	4389.32	611448	239940	357020
X228008	4019496842	7138306504	32873196304	1999329636	12334786129	1299405544	7.34263e+08	3941260035	32785014987	18798597689	8586397272	1.97836e+08	6075011941	21707423910	4763724646	1203755726	3060847821	9072579258	995574467	391417330	4995065194	4556134429	2655544294	6454452559	1.0952e+07	9162504121	2019901307	37226996846	37165223337	1.00052e+07	938821394	1484959740	9.717e+06	3.92621e+08	2.52657e+07	29688679382	36739922112	1023455890	1546639107	4005136575	1.92092e+08	1.04966e+07	2.46335e+08	1278820536	5.7382e+08	6.36767e+08	1.80835e+08	3936418455	12175986131
X228112	7.07959e+07	939117	3.88121e+07	4.43253e+06	1.167e+08	5.39703e+08	3.69369e+07	108123	6.528e+07	2.53701e+06	1412580750	1.03941e+06	1.18417e+08	10821	132275	8.96738e+07	18804.5	691402	62957.6	4.69687e+07	7.40379e+06	1.52797e+08	1.39615e+08	7.84564e+07	1.52994e+07	4.19352e+07	6.22625e+07	4.48863e+06	1.2507e+06	2.05242e+07	5.68548e+07	6.78746e+07	283571535	1.29077e+07	2.14031e+07	3.15268e+08	3.74342e+08	4.18187e+07	4.03377e+06	162090	2.70834e+07	3.98764e+07	531039	2.18903e+07	6.46066e+07	6.66185e+06	5.59546e+07	2.46049e+07	1.17809e+06
X228139	1.25127e+07	6.3203e+06	7.99835e+06	118465497	2.92409e+06	3024.23	5.93684e+07	4.89981e+06	966872	1.17218e+07	2.89446e+08	2.181e+06	23306	7.47964e+06	1.39333e+07	5.56991e+06	2.12131e+07	7.90315e+06	4.44655e+07	9.4904e+06	3.37874e+07	2.60408e+07	688696	5.56601e+06	741328	3.71852e+06	2.06949e+06	2.77543e+07	6.83087e+06	3.96942e+06	1.97045e+06	1.46401e+07	3.84661e+06	1.75472e+06	1.03346e+06	2.48417e+08	4.31405e+07	75852.4	2.05583e+07	140611	9.81697e+07	2.3405e+07	4.07843e+07	4.98349e+06	1.09156e+08	126073	5.44725e+06	6.0342e+06	744846
X228346	573.348	1740.39	48343	23123.3	12771	5233.56	14153.8	115216	33269.4	56486.7	269317	1111.29	825.403	5605.87	7.64711	2914.58	37594.8	45409.4	11220.2	2679.51	1519.09	36965.6	2800.21	2952.38	292.551	2309.91	115194	23220.5	1726.18	58431.8	20090.4	534.712	72415.9	4923.62	127.206	122329	22529.9	5301.96	17055.2	1271.12	36482.5	16249.6	25999.7	10772.4	45.2609	3443.52	6246.07	29039.5	10694.1
X228382	255637	1.27239e+06	275340	365681	503369	89712.7	668433	174434	1128.29	1.04486e+06	21265.8	17618	65570.6	88083.3	4358.73	317.99	667078	734180	615246	57312.2	261793	93.3368	12598.7	8416.33	219481	34134.8	287392	254686	402023	125707	854023	159276	62857.2	1.66701e+06	1.1442e+06	324149	21574	118854	505981	618744	584904	374432	44891.2	312634	13122.9	124380	207739	65847.2	25135.9
X228572	2.51204e+06	2317.92	288995	1.58892e+06	1.29808e+06	423767	253555	474157	52677.9	1.07313e+06	2.81986e+07	190537	3.68688e+06	9.40442	92096.1	9123.38	1.64003e+06	590552	788965	2.6305e+06	4.48158e+06	7.70293e+06	648083	2.52985e+06	3.60303e+06	124880	184533	5.73219e+06	4.52381e+06	1.42287e+06	4.3754e+06	5.53102e+06	7.08106e+06	26157.8	131.173	9.85409e+06	5.15001e+06	3.98139e+06	170651	41454	2.99602e+06	1.9409e+06	2.34704e+06	3.1096e+06	3.74229e+06	22726.1	1.7925e+06	533655	271525
X228613	1.92542e+06	189.802	1.14197e+07	8.61845e+06	1.02012e+06	929985	6.04474e+06	66219.2	5.93992e+06	1.801e+06	2.5887e+08	1.25943e+07	611998	1.83065e+06	719833	9.2899e+06	2.97114e+06	138708	84862.9	979241	7.5175e+06	7.98261e+06	420214	26934.3	770810	25564.9	2.12777e+06	3.56129e+06	2.1003e+06	445837	4.12357e+06	3.7861e+06	8.52613e+06	100262	6.37875e+06	1.15797e+07	2.19951e+07	1.17688e+06	947176	7.39821e+06	1.09281e+06	213079	4.04754e+06	1.1782e+06	1.2185e+07	3.60692e+06	19938.4	17293.6	1.41733e+07
X228668	7.51583e+08	3.37216e+08	3.34926e+07	5.24417e+07	5.19411e+07	1.57505e+07	6.23708e+08	8.72025e+07	9.72992e+07	219863266	11005651996	70.3067	2.74586e+07	182324968	5.78872e+07	6.20144e+08	356323444	6.62973e+07	671153	2.42107e+07	9.44661e+07	1.03196e+08	5.63829e+07	3.71238e+07	1550.91	3.12441e+07	2.2276e+07	6.53978e+07	3.18832e+08	4.88962e+07	3.71062e+07	1.51309e+08	1.44738e+08	3.58848e+07	59898.5	4.04886e+07	2.12042e+06	5.04868e+07	7.13345e+08	6.23589e+07	1033408770	1017565418	2.98918e+07	6.85109e+08	1.98192e+06	1242034483	1.46605e+08	1.46316e+07	77037.7
X228885	7.06922e+07	3.1087e+07	1.67233e+08	4.47243e+07	3.57882e+07	1.26574e+08	6.56389e+06	2.1344e+08	1.83119e+07	3.62169e+06	1487817191	3.255e+07	4.90814e+06	8.90263e+07	6.58154e+07	1.62741e+07	3.67488e+07	222704	4.74147e+07	2.23281e+06	1.18296e+08	1.24837e+07	1.13336e+08	263055	6.00628e+07	3.64999e+07	4.08209e+07	81382307	3.85382e+07	1.95345e+06	2.67246e+07	1.94043e+08	3.14965e+07	1.38924e+07	8.37943e+06	2.26246e+07	9.37091e+07	1.53125e+06	1.88072e+07	6.95505e+06	893.898	2.44521e+07	2.48122e+07	7.88251e+07	5.5387e+08	3.12715e+07	2.87501e+06	1.60993e+08	5.80098e+07
X228911	97999.1	935662	324076	38401.1	1.85636e+06	201935	730107	17722.5	26409	2291.12	3.10235e+07	2.91275e+06	34684.5	144952	200895	279540	464307	136700	226283	702.515	1400777	3762.27	1.56701e+06	79242.9	375018	692063	1391.02	377258	746189	176568	147618	428275	500539	1.59058e+06	13535.3	373517	72301.5	917287	4.76438e+06	1.51499e+06	2.455e+06	722802	808068	3.78759e+06	1.01479e+06	130.252	10087.5	471413	770031
X228928	5.21698e+06	175.687	383314	1.47276e+07	2.095e+07	1.38934e+07	7.35875e+06	4.6912e+06	1.54128e+06	81033.1	1031866405	4.37876e+06	2.48409e+06	2.79715e+06	628071	50205.1	770728	3.15184e+07	2.41312e+07	1.81845e+06	2.21342e+07	4.46202e+06	209289	4.83806e+06	15137.3	2.74829e+06	521958	1.23806e+07	2.73934e+06	1.53929e+07	5.57408e+06	1.337e+06	2.14356e+06	6.15239e+06	4.91508e+06	5.70406e+07	1896.64	11699.6	4.93696e+06	228730	2.87032e+06	29526.3	1.29274e+07	1.6982e+07	3.81685e+07	955557	1.4167e+07	1.7446e+06	2.77657e+07
X228978	71631	82823.6	68538.8	5011.26	172585	10736.6	228785	80994.3	29849	29066.4	1.36925e+06	21136.9	41045.9	20047	27601	16816.4	10108.7	26264.6	20952.1	139400	73369.6	21999.3	30887.7	103144	1859.47	32107.2	6609.63	8764.91	160511	3186.38	230671	527195	79050.7	5144.05	1015.97	30364.6	91002.2	226880	240175	96160.9	239.585	28132.7	1262.06	39869	399029	16951.2	3409.98	40949.6	92721.8
X229124	9.04504e+06	2.77473e+06	1.70958e+07	2.8566e+06	8.7531e+06	2.0318e+06	129131	1.11587e+06	636225	9.67334e+06	3.99249e+08	584534	721973	574.334	236933	400599	22535	336527	4.31367e+06	48878.4	2.90473e+07	3.01338e+07	2.34153e+06	1.75793e+06	733504	1.08339e+06	9.22133e+06	5.22797e+06	812493	1.42226e+06	5.03851e+06	1.83351e+06	3.11279e+06	9.24111e+06	47423.8	3.89153e+07	1.26886e+06	4254.03	2.15566e+06	2.38857e+06	1.27259e+07	6.90325e+06	6.45376e+06	102991	1.02104e+07	3.22955e+06	1.12677e+06	4.07844e+06	1.64365e+06
X231180	220304	273360	3.04372e+06	1.27081e+06	961107	1.13133e+06	5.30229e+06	180833	1.46254e+06	739163	103064984	667854	50438.6	91852.2	14444.1	1.86793e+06	534099	224162	62282.7	139331	255669	5.52637e+06	332491	667677	1003.58	722899	2.94633e+06	1.5278e+06	2.12136e+06	469430	281026	477627	8.59485e+06	3.6737e+06	544.479	3.50935e+06	2.30828e+06	2.20502e+06	58771.8	178204	265579	1.29005e+06	104294	3634.08	787713	775775	307488	2.68637e+06	6.30212e+06
X231194	2319.65	5870.37	2695.23	703.009	2716.81	57.6872	2741.47	438.044	40.2663	2366.87	1586.82	35.824	121.788	108.496	4606.5	3330.88	582.665	1016.12	230.308	3002.81	5568.84	3469.46	207.072	9705.45	2968.56	4.23226	2773.58	1720.55	1728.77	7395.51	497.505	39.6744	90.7458	1506.69	3358.27	50.1915	362.443	438.171	241.027	946.669	1044.69	5063.04	4146.64	775.346	2754.97	4717.07	608.264	4659.53	171.703
X231207	1.27597e+06	4.23139e+06	3.59005e+06	731730	3.02345e+06	81787.9	53823.9	39805.1	3.88525e+06	1.53205e+06	1.39211e+07	26338.2	249052	4.05522e+06	2.44049e+06	3.37728e+06	151855	696903	3.73146e+06	4.32275e+06	709201	41183.9	2.37249e+06	7.18076e+06	3.65892e+06	376640	42787.8	459819	2.10411e+06	2525.37	1.05797e+06	1.22635e+06	721547	124285	54135.7	723579	76445.2	921388	4.17097e+06	561389	2.31089e+06	2.30167e+06	847292	840872	7.58039e+06	6.35767e+06	56855.7	127525	614.284
X231326	1.70139e+07	1.46219e+07	4.01564e+06	3.44326e+06	1.08379e+07	8.11134e+06	741514	6.05142e+06	1.81363e+06	4.16242e+06	7.72051e+07	2.92442e+06	8.37014e+06	2.38576e+07	1.33614e+07	33507.2	6.02907e+06	23037.9	6.05796e+06	1.62164e+06	913805	1.42326e+07	2.67328e+07	4.06961e+06	1.61307e+06	3.71897e+06	3.82045e+06	1.15754e+07	3.98996e+06	3.15814e+06	9.66024e+06	2.62712e+07	1.59431e+06	9.19999e+06	180351	1.11619e+07	3.54308e+07	9.33425e+06	300906	3.05707e+06	1.63158e+07	1.58716e+07	2.77681e+06	6.29626e+06	2.19174e+07	1.13801e+07	3.76024e+07	5.79355e+07	4.38701e+07
X231652	1.02802e+07	2.29905e+06	19243.1	1.21199e+07	1.53962e+07	760989	2.3069e+06	9.31651e+06	8.60499e+06	2.77438e+06	5.68053e+07	9.39221e+06	128903	219246	612.93	2.18736e+06	2.68578e+06	1389.5	434495	1.43897e+06	28185.5	148832	817426	2.75365e+06	2.86648e+06	9.88369e+06	114381	2.39642e+06	143027	5.97691e+06	1.01125e+07	4.52284e+06	57815.9	958571	3.00445e+06	1.46446e+07	8.56196e+06	4.22624e+06	1.11086e+07	1.85912e+07	939127	15329.9	2.23625e+06	1.81126e+06	1.20162e+06	3.27353e+06	1.53594e+06	441072	3.11617e+06
X231655	8.78163e+06	1.42018e+07	4.5165e+06	7107.18	3.15768e+06	486458	730699	564219	8.44468e+06	902907	3.19594e+08	470074	5.34523e+06	6.02309e+06	8833.35	8.5938e+06	1.69417e+06	1.33657e+06	537572	22362.7	5.12955e+06	565235	6.46306e+06	1.24222e+06	3.67451e+06	531060	23900	29657.4	179459	8.66484e+06	213434	8.41513e+06	146089	7.71404e+06	4.07033e+06	1.48688e+06	18027.4	1.73004e+07	869507	8.22693e+06	2.25742e+06	4.53238e+06	5.89295e+06	1.53029e+06	1.80274e+06	146662	68543.2	2.57085e+06	7.59067e+06
X231656	4.94214e+06	7.22836e+06	1.67734e+07	7582.45	2.86639e+07	29094	6.80984e+06	4.82211e+06	9.62292e+06	5.02702e+06	3.95462e+08	1.64681e+06	3.15659e+06	4.52797e+06	6.92128e+06	1.3446e+07	252.941	687803	966850	90626	1.27026e+06	7.02032e+06	25667.6	3.25791e+06	2.28712e+07	4.38476e+06	1.40754e+06	3.05055e+06	5.19913e+06	528330	4.19218e+06	1.0193e+07	434400	2.1574e+06	5.2118e+06	2.37557e+06	3.72833e+06	7.21658e+06	454251	7.31689e+06	1.10631e+06	2.91591e+06	4063.91	76563.8	9.26342e+06	50147.5	4.54297e+06	1.88246e+07	2.50375e+07
X231657	2884.96	2944.12	235976	59316.6	1661.6	8191.64	22149.9	11438.5	19154.1	1216.09	131041	19920.8	737.429	23118.2	167.066	68104.7	38824.8	191.927	62845.4	4287.09	13635.7	2544.64	125174	4072.76	57814.3	4303.49	2158.01	51514	4907.35	1051.6	26557.8	5976.98	15326.1	47909.3	219.169	4996.28	40471.8	34927.8	11819.1	3812.46	12273.9	11915.1	4526.27	958.927	83237	140.914	35387.1	249.513	8227.89
X231659	642846	384.564	624177	79180.5	1.37922e+06	1.83807e+06	93078.7	2.11162e+06	857.687	1.04251e+06	1.34075e+06	510584	267925	37174.7	265851	479885	1629.6	920128	1.53824e+06	25517.7	169487	147735	594197	430778	417492	40847.2	1943.29	567861	1.5743e+06	1.3002e+06	10075	168671	152592	272637	79571.5	143174	25586.2	117790	2.67664e+06	1.7954e+06	56807.1	1.63451e+06	1.44976e+06	79064	21.6003	56.3447	208337	281068	2.46796e+06
X231664	1.74884e+08	8.71257e+06	6.51303e+07	4.98299e+07	6.44868e+07	3.24811e+08	1.43184e+08	6.52781e+07	3.3207e+07	5.7715e+06	3.69981e+08	1.62251e+08	1.53191e+08	242556536	3.5313e+07	2.28706e+08	4.74348e+07	2.47286e+07	1.87774e+07	3.39892e+07	4.03899e+07	196318273	4.82992e+08	9.00911e+06	2.26983e+07	2.30115e+08	2.47933e+08	1.52339e+07	8.5662e+06	5.749e+07	248350574	121189	3.50652e+07	1.7277e+07	1.82389e+07	1.4958e+08	1.19209e+08	980263	2.96024e+08	1.98765e+07	4.90417e+06	2227.14	8.33105e+06	8.1761e+06	1.71322e+07	3.75265e+07	1.58898e+06	3.37499e+06	1.07971e+08
X231674	5730589598	35213440591	62504036519	2122385162	127795000000	92593294856	4.6136e+08	144815000000	6488579923	62309736468	157647000000	1425659615	4352555611	20719136226	35859175243	25727120930	8828946536	3.20951e+08	14843177528	4111179166	2237164594	16015940582	12906851764	1.46531e+08	15233644416	7572344193	2617576763	9569367781	24588808988	10166842572	18389303386	14827973779	16085980497	37555114856	130020000000	2.09799e+08	2735690558	68785232444	23202073846	17904580117	2.89774e+08	33272754909	47337808189	1526956350	52069791363	16968258194	32904162713	4.39017e+08	3746454651
X231850	88291.7	102149	1187.77	210669	976052	42319.7	316773	47034.4	21682.4	30786.2	7.45736e+06	281683	27694.3	1.90984e+06	1.14115e+06	307254	1.4229e+06	308953	225386	253405	134180	61631.6	2.05227e+06	1.35588e+06	169129	889869	89.2083	514.809	79245.9	1.07783e+06	35500.6	160527	262175	781092	136535	162293	328835	196783	290922	1301.39	109252	229705	128160	9389.67	897672	198116	332908	233064	1.12925e+06
X231881	126071	2.29297e+06	5.67065e+06	8896.24	18760	191121	334964	161975	4.60072	4281.7	338849	1.56567e+06	775992	3.90592e+06	3264.03	962898	1.62017e+06	264638	615537	41116.6	876549	37395.6	1.43544e+06	33907.4	1.79392e+06	1.11702e+06	775336	180286	1.89633e+06	3.49569e+06	9.95696e+06	141400	7.26236e+06	7.18254e+06	73932.1	237203	6.09955e+06	7.49189e+06	863203	113286	18540.4	1.09652e+06	95380.7	1.42929e+06	141697	0.0100967	12666.2	308.677	38578.7
X231947	63026.7	118812	689129	2903.53	411951	2.08658e+06	104575	149230	103551	36544.9	1.81285e+06	111088	2.14386e+06	851401	8067.16	127323	91671.2	121977	147092	643276	602952	1.13657e+06	289648	713717	406043	176708	737315	5040.04	81.9853	829260	901596	45648.6	1.02859e+06	636001	3866.39	19572	106658	179450	43158.1	651071	71069.7	2574.77	97642.9	1.05386e+06	565179	193172	94924.6	22496.6	604412
X231990	92465.2	14462279515	30831321079	9968850795	3.15329e+06	41780695338	6.39117e+08	14275446186	90537194500	74236447792	36182298091	27533953186	5164333243	8450805997	5060183792	1.22891e+08	2115501299	2060627047	6252349690	10939776041	4807162955	6299943730	387876808	24826220213	8055643436	573368993	4.06621e+08	48947516543	46256990028	13620029016	34394509868	98274644534	3.54922e+08	9968200661	1930974526	5.62868e+08	7885147741	20678419091	1806281766	5072353719	8925576394	2341728260	77732015153	78061742676	18617139352	8041394639	22765194613	3097387012	1027129034
X232219	1.70486e+07	60050.9	4.28498e+07	6.47655e+07	159989	2.12332e+08	3.5492e+08	1.57673e+06	7.1719e+07	2.94024e+07	8.35678e+06	3.35618e+08	1.99328e+08	1.64922e+06	3.10098e+07	4.86427e+06	1.24864e+07	9.70532e+07	3.22783e+06	2.90626e+07	508314916	9.97422e+07	2.02176e+07	7.49325e+07	2.1104e+08	1.3339e+06	1.43123e+08	3.25446e+07	9.22339e+07	3.13211e+07	4.29318e+07	1.22977e+07	1.95616e+07	6.01838e+07	3.83736e+07	4.73657e+07	1.19208e+08	2.36067e+08	2.65484e+08	9.44897e+07	2.0883e+08	7.23789e+08	1.52445e+08	252906996	8.79645e+07	2.70568e+07	1.86262e+08	5.05856e+08	2.66868e+08
X233111	26523.7	7581.08	31718	150353	17855.6	167012	62918.6	1100.26	118883	89700	85980.3	2324.16	11061.9	2601.8	24233.5	19925.4	19566.7	9986.16	16260.7	73062.1	56309.5	5507.01	2869.68	41972.6	32977.9	55542.5	40599	74287.4	108248	15446.2	3780.28	21417	304.954	9789.06	1064.96	13060.6	28313.3	7687.11	5.17945	8128.96	19313.6	526.159	73631.4	42111.1	8303.29	5290.99	23834.6	249.417	6685.78
X233361	1496867748	1245858609	261970934	4.82448e+08	1419258996	1.09076e+08	4.78744e+07	171613195	9.63305e+06	7.05028e+07	1841958157	2.63388e+08	5.65797e+08	1052221248	9.50923e+07	1.52176e+08	9.28737e+08	5.25347e+08	1.8792e+08	2.04013e+08	3.89309e+08	24976.9	1633999189	8.67235e+07	577235	3.03796e+08	1.34802e+08	3.33768e+08	5.36623e+07	759748	3.18774e+07	1094909466	1.94618e+06	2.34117e+08	1.55538e+08	127906967	37755662	4.25669e+07	2.82787e+07	1531437057	6.72454e+08	2.44722e+08	2.75247e+07	249843436	3339308464	2.97701e+08	7.32921e+07	5.03038e+08	9.10215e+08
X233410	44326.6	19450.6	255327	270439	8897.31	14971.9	73008.1	44422.3	1495.98	31764.8	3.51616e+06	29832.2	10632.9	8414.98	61570.1	112015	8257	162.344	59400.9	53207.5	46241.7	63706.1	11396.4	10751.5	28844.6	3558.98	24238.5	7008.17	8925.98	1614.95	15684.8	7911.26	40162.8	8397.01	30335.7	129371	39705.3	106.482	9.26672	729.832	214128	77939.5	3950.32	11469.9	330908	28468.3	49041.7	6515.37	2263.4
X233455	22545.2	39627.3	113865	6776.03	4097.74	3312.86	2052.66	11395.2	42.897	13326	12753.4	19178.9	20433.8	8762.21	429.111	85.8401	2900.35	2387.16	544.663	16492.6	231.873	1927.9	16732.1	18827.5	9279.78	17659.9	3017.62	53.1164	5772.58	364.834	7109.82	9225.09	473.815	47.74	1612.4	13443	31832.3	20966.8	6309.56	16208.2	3500.12	21801	439.548	512.135	7810.78	40.3166	560.79	6704.14	7623.49
X234646	10323.1	7867.49	238260	606.336	163006	56677.5	17431.1	24749	24762.1	50937.5	2.03839e+06	16489.9	7460.93	21.3287	5608.64	1662.02	73829.3	23473.2	123056	34206.7	929.539	184003	38933.5	3301.18	9210.83	81562.1	87626	46154	151597	40132.3	206511	96944.7	780.09	33821.6	14392.1	202326	9242.03	13299.6	48403.8	616.55	155765	296726	70953.7	199.041	52309.7	383300	25449.2	4780.18	31667.7
X234717	2571.21	321769	513787	1.7592e+07	1.86723e+06	2.04082e+07	34013.1	127618	221729	9933.96	3.06295e+06	7.29387e+06	2.05562e+06	4.553e+06	1.18654e+06	22589.5	2.73691e+06	2.50269e+06	1.58535e+06	3.61195e+06	4.64979e+06	379539	2.87127e+06	39123	3.91149e+06	47471	3.86766e+06	2.89352e+06	7.94543e+06	675977	47627.9	1.24114e+06	60640.7	2.61488e+06	2.96224e+06	4.93763e+06	4.39436e+06	1.33785e+06	121863	563714	260515	466596	2.76699e+06	697847	554821	202279	9.08245e+06	8.55643e+06	3.12575e+06
X235327	1.14852e+06	986314	2.46291e+06	516353	361572	92867.6	402870	112435	259430	109194	1.3796e+06	1.65522e+06	90316.7	3.11891e+06	2.12322e+06	48995.2	3.28483e+06	5.74216e+06	1280.33	169824	4.74094e+06	165294	2.36602e+06	505368	76919.8	8.35098e+06	5.76507e+06	408768	562672	1.11302e+06	406525	810333	607132	158910	411155	2837.65	591799	2986.06	4.61419e+06	955796	461121	994068	2.29051e+06	502.38	1.01808e+06	33764.1	14885.6	487176	1.82146e+06
X236605	2.91186e+06	8.35244e+06	2.65747e+07	70073.5	1.16898e+06	1.21961e+07	759716	418866	138557	2502.75	4.65975e+06	1.56739e+07	4.14794e+06	1.91786e+07	183336	1.99995e+07	1.33012e+07	3.47069e+06	1.50081e+06	35767.8	925.494	1.62681e+06	3.24229e+06	183135	4.67014e+06	2.71302e+06	2.10889e+06	47177	9.1878e+06	1.32081e+07	4.10769e+07	1.25345e+06	4.42096e+07	3.02941e+07	71421.9	115721	2.33777e+07	1.80247e+07	1.35507e+06	983791	66088.9	973194	470502	8.58421e+06	3.15706e+06	187803	395359	1.28259e+06	262322
X236692	181847	1625203798	14928915025	1433752401	1164809797	3.58019e+07	1305033618	789975475	3.59462e+07	4895976565	110256000000	2739914803	1.60784e+07	7.19351e+08	6.34558e+07	3.74895e+08	6909594162	2669370757	3525524531	1.001e+08	5.79124e+07	4140777449	3.48996e+07	1.2895e+08	2026635866	1220239832	4536987825	1.79342e+06	8.1973e+08	1.11223e+08	3730614253	2116962749	1812823890	5935112757	9.81238e+08	7.28468e+08	2264459433	3.08427e+08	3.19777e+06	1744623363	1660399560	1.98896e+07	7.74282e+08	6.57588e+08	6.72308e+08	3539326445	3342207344	2711353080	4.0834e+08
X236832	195090	420801	2.19837e+06	542614	68290.8	1.97293e+06	157011	4507.14	1.08573e+06	52891.2	4.05302e+06	1.96298e+06	576982	1.75808e+06	1.1066e+06	1.36423e+06	194203	528741	712676	38172.3	316855	103612	3762.21	6840.64	4693.6	18791.4	218.724	417369	166854	55810.6	3.25834e+06	1.02727e+06	66672	14588.7	132559	8016.14	53848.6	1.82682e+06	1.53499e+06	163752	6.5022e+06	3.22508e+06	95689.8	2.42938e+06	1.37748e+07	37808.9	5.81706e+06	1.59352e+06	1.34568e+06
X236890	1.13182e+06	1.2405e+08	1.31971e+07	9.08961e+07	1.52058e+07	1.2503e+07	2.024e+08	2.39216e+07	1.06549e+08	89.792	3568852903	253382139	8.89615e+07	5.82096e+06	8.14008e+07	4.09142e+07	1.95474e+07	6.78733e+06	1.78911e+08	332212	5.47457e+06	5.87215e+07	1.424e+06	4.433e+07	3.76266e+07	2.77958e+08	4.76388e+07	22682	6.95277e+06	1.17989e+06	1.26281e+08	3.51937e+07	8.24018e+08	3.77818e+07	2.21596e+07	2.34509e+08	6.0713e+07	427717	9.14049e+07	1.76538e+08	5.56632e+07	186116	3.53218e+07	1.04493e+08	7.4413e+08	1.26516e+08	4.1465e+07	2.97404e+08	2.22383e+08
X237193	337590	16118.2	3.68166e+06	549052	2093.52	108292	952773	109054	1.6032e+06	205404	1.15069e+07	235455	179550	353347	88624.5	48727.7	230414	21730.9	55607.7	41101.2	642728	139760	334533	58383	2641.43	148802	623864	83.2955	37180.2	13406.7	742709	883974	475434	498004	42662	27435	521753	29135.9	133.352	111573	383319	902454	7558.66	690.354	196111	466645	90831.3	89005	311232
X238238	31545.2	32453.3	80164.7	210522	333824	87546.6	2522.52	2060.14	2.70571e+06	940628	90101.6	541844	65488.7	159235	16936.9	36041.4	268663	281946	154484	72568.5	118049	240873	50221.8	136510	4372.25	5078.9	118423	289612	626946	8944.83	87670.8	53402.4	1529.36	10052.9	261688	216650	8607.82	269164	2057.12	1.07469e+06	62493.3	320133	660784	1.47539e+06	717015	88819.4	4435.12	88067.7	1.49198e+06
X238296	3.24355e+06	1.96055e+06	4.87879e+07	2.80027e+07	6.98708e+06	1.79639e+07	6.80646e+06	3.39344e+07	48845771	378506	5.90078e+07	1.48927e+07	1.34444e+06	1.4048e+07	620683	2.91581e+06	740454	1.91056e+07	2.12403e+07	1.96593e+06	4.7161e+07	8.31944e+06	1.0495e+07	144235	1.91597e+07	230.034	7.67363e+06	1575.71	8.47637e+06	1.38598e+07	315735	149967	5.85967e+06	251598	3.34688e+06	1.28932e+07	1.60913e+07	4756.26	72658.4	2.31348e+07	7663.15	39845.2	2.82616e+06	3.8752e+06	2.05344e+07	913.525	7.0594e+06	2.52531e+06	6.90969e+07
X238320	148342	49886.8	13181.2	2092.1	59997.8	25283.7	5095.94	17719.9	26467.7	553147	76036.1	804406	1.41196e+06	79458.8	2.76202e+06	609313	1.28514e+06	489062	2.00586e+06	693854	2.20536e+06	2.81976e+06	1.56758e+06	2.0829e+06	627695	3.30461e+06	1.62927e+06	2.9295e+06	1.03938e+06	716253	394580	208876	49074.7	610157	54363.7	985926	286877	1108.81	21636.3	4103.93	96991.8	30489.3	8523.3	327147	259720	927780	17941.3	60641.9	333949
X238404	4679.79	5164.78	14143.5	4267.21	6450.49	6484.25	5412.12	204.236	1781.35	32945.1	499.24	6281.24	3428.25	1836.99	663.517	612.63	15876.8	4258.72	30.3314	9703.2	5712.84	39388.6	1891.52	343.032	10476.4	2.48743	639.962	2896.31	141.012	3836.28	30505.4	13914.1	7490.91	2751.16	103.458	4461.03	7760.37	875.183	12242.3	585.443	7955.26	30257.8	5439.47	2783.11	4169.87	193.084	13398.3	17920.8	2373.68
X238427	6.36994e+06	75811.1	2.89915e+06	1.75955e+06	317447	8.29805e+06	4.76231e+06	2.34781e+06	1.3995e+07	2.66401e+06	2.76535e+07	484234	79419.1	1.38854e+06	242472	7.50685e+06	46876.7	682388	4.67561e+06	2.97315e+06	1.11406e+06	6.984e+06	6.24698e+06	8.60355e+06	413072	1.0898e+06	308399	130837	5.11048e+06	1.52304e+06	3.25561e+06	3.50529e+06	7.2062e+06	1.19883e+06	1.01008e+06	1.16698e+06	643314	3.42926e+06	9.99024e+06	450191	100929	4.10216e+06	106163	1.19156e+06	491573	317146	329065	8.9477e+06	6.74615e+06
X238469	56019.7	470380	9.11363e+06	4.77242e+06	349265	1.75033e+06	2.43079e+06	4.37658e+06	4.79286e+06	3704.25	1.38678e+07	1.55609e+06	239629	2.5339e+06	238251	171642	518156	2.84623e+06	1.98492e+06	513796	7.05034e+06	1.12862e+06	2.24712e+06	574.445	2.52247e+06	108468	1.4916e+06	30810.2	905780	1.87351e+06	113581	2929.74	346201	463941	1.03363e+06	908534	3.04062e+06	43.2125	221550	3.02861e+06	41188.1	54913.7	132144	336351	2.04147e+06	213.583	766193	253499	6.25023e+06
X238550	302216	45777.3	1.02846e+06	1.18605e+06	1.11472e+06	767912	303767	506039	883909	1.00152e+06	6.33727e+06	37984.7	188590	1.7954e+06	1.39611e+06	359106	620280	20105.2	942437	6557.63	296420	1.17714e+06	1.23296e+06	3237.88	197662	83136.6	122684	633635	396589	140019	279439	597948	2.55365e+06	344728	562142	54839.8	944658	729955	959942	130238	11492.4	18374.1	539217	320194	24936	11.7851	61159.9	5492.29	8348.99
X238655	4.92216e+06	1.68874e+06	7.8586e+06	677270	2.2979e+06	2.44605e+06	2.1895e+06	1.96618e+06	2.43418e+06	3.5568e+06	8.02221e+07	4.39569e+06	662701	290227	41158	26851.9	641445	294628	723208	70121.2	3.29014e+06	6.86376e+06	27300.4	894489	16710	905622	420930	2.30655e+06	1.09682e+06	225249	1.4498e+06	2.9619e+06	2007.12	1.44295e+06	32754.1	1.30403e+07	765311	156201	574657	264446	1.10939e+07	9.1056e+06	617241	3.04262e+06	1.01579e+07	1.63193e+06	5.46458e+06	9.69132e+06	6.00038e+06
X238688	2063081287	1714472826	1586904345	9.62078e+08	1.19916e+08	1.06995e+07	6719602281	6.75729e+08	3760558951	4.75445e+06	157006000000	3.2473e+07	6.83354e+07	2822742897	2.35161e+08	2.50657e+08	721645111	1.65986e+08	4.15416e+08	1.02502e+07	2326145790	2.76323e+07	8.41711e+08	1.07273e+08	2.22097e+08	943114659	7.43408e+06	4.39383e+08	2.80211e+08	4.03411e+08	3.26809e+08	7244066355	2603462481	2.65821e+06	8.90993e+08	2223613794	3387240823	3.82219e+08	329980	3516921296	523101	5.28448e+07	2039501764	3514233856	3910634515	2591937001	3212971991	9.28434e+07	11113399688
X238955	7525.79	19054.2	4418.55	25747.8	10912.8	1654.43	425.345	2155.4	5614.92	2335.57	414935	80.7905	12154.8	1401.6	3938.32	3057.83	967.54	5218.08	402.448	349.525	20350.8	27767.6	18228.9	437.602	986.867	1669.78	48.1066	86.4192	5654.09	12769.9	11634	8658.65	2904.68	8652.14	5505.97	13620.5	2444.8	1874.75	22360.8	42398.8	3242.53	2981.06	3815.88	1866.69	5545.29	926.468	39455.7	23.0786	84.0365
X239067	1.76352e+08	1.03956e+08	1.45076e+08	1.29597e+07	2.00782e+07	9.56758e+07	2.00159e+08	4.46276e+07	1.11971e+07	241165737	1042966314	2.70497e+07	6.55809e+07	6.50565e+06	6.68087e+06	7.06807e+06	2.05069e+07	2.82264e+07	4.77068e+07	303605	1.1395e+08	1.28473e+08	402072	4.8341e+06	3.4068e+06	7569.26	1.77018e+07	8.70298e+06	3751.28	1.7815e+07	1.91068e+07	1.35282e+08	4.36359e+07	6.07007e+07	1.17593e+07	1.42097e+08	4.20528e+06	525070	712080	2.55951e+06	6.3749e+07	6.26578e+07	2.72725e+07	8.50473e+07	5.42101e+08	2.8203e+07	4.43036e+07	1.02031e+08	2.40251e+08
X239344	1.20222e+07	1.00935e+06	124050	1.45742e+06	2.45792e+06	1.3096e+07	2.12193e+07	1.51595e+07	2.28295e+07	2.48794e+06	5.68079e+08	2.52758e+06	1.9271e+06	2.86064e+06	1.73576e+06	572633	180455	1.09832e+06	30251.3	2.86555e+06	2.76555e+07	1.23272e+06	32562.9	1.95951e+06	7.77376e+06	883422	50091.5	767.429	2.78736e+06	9.30968e+06	130574	11087.6	2.38986e+06	6.91761e+06	3.02373e+06	2.63031e+06	43886.6	15168.8	3.15933e+06	894940	31065162	4.53509e+07	816717	7809.26	60266.2	6.41082e+06	3.24298e+07	3.98076e+07	1.60822e+06
X239790	4.74214e+06	57487.2	5.37081e+06	907931	115145	4.2066e+06	560.389	805971	3.70613e+06	1.18264e+06	1.98045e+06	599425	93962.8	795457	260218	301431	3.15186e+06	1.21899e+06	1.55985e+06	2.38092e+06	3.19702e+06	591104	1.54891e+06	409402	21939.8	1.22016e+06	6.27136e+06	560679	1.04662e+06	128893	6.78016e+06	3.20331e+06	97297.4	3840.79	228381	6.8287e+06	1.14026e+07	5.24244e+06	1.87208e+06	5634.39	785889	1.55814e+06	2.86753e+06	7.51226e+06	760942	345351	5.02743e+06	5.35491e+06	294530
X240432	4.26403e+06	1.09711e+07	3.55298e+07	6.22264e+07	5.31446e+07	7.31185e+06	3.48203e+07	5.94861e+07	4.072e+06	1.12187e+06	107976	201182	3.733e+07	7.05612e+06	1.55862e+07	2.61818e+06	109025	509975	446328	1.52247e+07	5.00287e+06	264791	2.20069e+06	508798	7.34313e+07	1.08493e+07	2.23717e+06	4.78065e+06	39397.7	5.38459e+06	2.89744e+07	330317	6917837	3.6161e+06	3.52286e+07	555185	6.87394e+06	2.384e+07	4.32441e+07	1.70284e+07	3.72449e+07	122882944	16315.5	9.25425e+06	1.61961e+06	2131.89	8.6238e+07	1.75592e+08	2.95193e+06
X240440	102071	2.82394e+06	1.01883e+07	3.49182e+06	548249	1.03133e+06	171619	1.79684e+06	4.40425e+06	5.84206e+06	2.15058e+07	914753	46894.6	2.40237e+06	3.1393e+06	3.18304e+06	4.68921e+06	498775	297356	49908.5	299358	1.15482e+06	61023.3	123295	60784.1	2.67646e+06	1.05451e+06	120587	72684.9	460733	1.83731e+06	4.36723e+06	2.97782e+06	1.62419e+06	19645.2	21068.3	386994	1.17952e+06	1.79101e+06	243834	15527	180924	2.65228e+06	6.77901e+06	2.89019e+06	23038.2	117827	1.6091e+06	3.13631e+06
X240441	18396.4	36990.9	2395.17	98685.4	86720.4	1.0608e+06	12642.9	10943	125532	297811	1.02919e+06	164671	15497.6	14828.5	21195.5	154767	321.066	24336.9	5330.07	175470	159039	14801.6	47891.9	181091	115059	46048.6	150635	28817.8	183761	8235.91	152840	128349	23594.6	20824.2	32292.2	23377.5	2398.63	27917.6	30872	329.751	98684.5	324690	23535.2	15108.3	4902.09	78225.7	7269.57	222903	325172
X240810	31532.6	7495.15	4168.05	25335.2	4301.69	126.81	1221.68	96.4782	2630.69	670.455	129473	15221.5	20849.9	2462.35	3071.65	6065.93	31471.3	22087.1	285.572	25.4	1826.63	7360.51	114.12	6274.04	434	40434.4	48911.7	6804.79	55.6422	3827.24	2899.1	6911.4	3451.63	773.249	8887.01	31736.1	1109.29	9593.4	18067.4	5659.26	2254.67	5214.79	1548.44	4322.34	85.0606	187.037	4196.54	3369.52	23215.6
X241057	502013	18591.1	2.4053e+06	768462	693003	944997	2.30729e+06	1.63406e+06	13228.6	2.49509e+06	3.65754e+07	2.58081e+06	498624	35059.6	32790.7	689924	43394	217269	1.56409e+06	2.19142e+06	323537	761525	1.12745e+06	347296	1.06086e+06	2.09868e+06	1.19708e+06	1.83214e+06	1.91202e+06	1378.23	1.6525e+06	2.99259e+06	343782	4.49294e+06	1.09065e+06	38735.7	41968.3	1.82445e+06	99732.1	466208	434419	782157	1.34495e+06	147049	5.53573e+06	1.14188e+06	523107	198930	1.90488e+06
X241333	953168	399361	3.72563e+06	38304.5	3446.08	2.50403e+06	4.04141e+06	1.36197e+06	387601	64604.6	4.61597e+07	94285.1	282275	466470	567055	16134.7	2.78785e+06	3.01885e+06	1.11533e+06	18180.9	207734	4.32937e+06	227655	735161	11489.5	1.83785e+06	645049	488190	333.68	368533	434675	60968.1	269187	3.35271e+06	1.72834e+06	2.30273e+06	232454	107288	355975	40543.3	210468	77.7448	216670	25201.7	173744	926753	904240	83238.9	1.92677e+06
X241387	531511	1.62498e+06	615866	152724	1.04469e+06	2.17534e+06	72573.7	524913	276746	2.28168e+06	3.67891e+07	453753	415721	35344.2	59171.2	2.74497e+06	3507.18	622572	2.15754e+06	1.35827e+06	869628	26277	2.83228e+06	84228.2	200330	77935.5	95606.6	148223	19140.8	75621.4	2.9601e+06	22829.5	4.81044e+06	340.277	146540	1.44543e+07	7.25601e+06	2.25949e+06	2.38943e+06	1.80432e+06	3.87758e+06	6.95932e+06	338657	2.19753e+06	1.33096e+06	349205	3.46917e+06	4.03181e+06	331677
X241572	5072.44	16.9813	12096.2	36600.6	12262.1	848.785	5252.74	22641	35931.6	6655.62	124203	9710.45	14582.5	24859.7	38.6705	10994.1	2287.28	131.622	6273.61	17986.2	240.512	2825.6	4258.48	1167.43	470.863	19104.6	173.934	23148.7	23498.7	7.27628	10416.1	135428	12297.4	16783.9	21631.3	7046.23	6247.01	94832.7	117719	41424.1	78853.1	3174.31	380.787	428.689	112001	31424	106549	55.6885	2963.42
X241881	88801485049	1300157028	29293997735	135368000000	63052982948	390072000000	183164000000	63113121562	328559000000	8.62036e+06	88659459430	21595313051	18112686912	79313095868	61315574840	47324784465	59023619779	30703938789	4122675012	11836171615	64066332329	2700888315	10473702771	52063841362	176872000000	97265991617	13837557650	2488282455	4.90646e+08	6.15604e+08	71355904978	2678127904	67272253616	4.80103e+08	1110536377	29033927272	10399931034	6.82283e+08	154725000000	61982685358	44674298562	57830246542	1014479974	2.66651e+08	6352429924	364920000000	282146000000	9929611283	160200000000
X241898	6.87747e+06	1.02687e+06	2.8384e+06	716208	280965	5.76367e+06	4.21122e+06	185710	1.164e+07	8.86523e+06	810346	193762	57128.9	245579	3.78129e+06	20277.1	14431.9	134405	3.85284e+06	143210	511596	2.07793e+06	1.9873e+06	14568.9	141531	3.90523e+06	210.714	2.99951e+06	723118	29251.2	1.49444e+06	513225	739870	111813	285897	3.24321e+06	3.44825e+06	215874	3.52171e+06	447173	94206.9	2.56101e+06	1.42388e+06	2.05827e+06	484104	862397	188088	1.47354e+06	2.4727e+06
X241920	1.6238e+06	431398	655566	459657	750907	2.22804e+06	2.0095e+06	23197.3	23852.5	10785.4	1.11699e+06	69638.9	533201	100492	387280	286039	120500	622766	6096.13	850540	693374	1.13759e+06	1.77514e+06	208522	164286	1.89909e+06	95775.8	82517.1	309088	36830.3	383958	28168.4	499976	195273	79908.5	129950	696948	41243.3	1.52777e+06	49566.1	217.278	640605	12296.4	3374.75	1.00627e+06	42232.9	356.709	1.06989e+06	90362.5
X241947	9.62438e+07	2.39753e+08	7.00944e+08	2365177650	2093050062	3130867742	3.61298e+07	3.68376e+08	7857005333	2661945929	560766753	118349769	1.04304e+08	1.01187e+08	1.25075e+08	1028624544	2.82184e+07	3.77181e+08	1234934585	2.42049e+08	7.54504e+08	14999672121	5.63572e+08	6117704602	1161780055	6073352045	4988120045	2545270958	9.75073e+08	6.08586e+07	1982860997	1.5238e+08	2025445608	2236581136	6.71049e+08	1233896497	1.01732e+08	12320171140	3887692248	9829646828	140341000000	126434000000	8608353687	1.2105e+08	45184819200	23504488779	106991000000	91287708480	12563815065
X241952	1.3385e+06	908221	158104	61031.8	3811.18	834221	10856.2	539042	106702	371579	224710	5335.38	424790	2.72668e+06	448087	272702	2.46421e+06	1.51765e+06	1.44703e+06	41184.2	4.34586e+06	168279	1.38178e+06	91870.1	219366	1.03408e+06	358850	1.93792e+06	598007	1.87021e+06	85659.2	12946.6	91969.7	295918	27771.2	254608	5044.83	13632.5	1.12426e+06	279050	1.29238e+06	1.24627e+06	302686	386074	29985.8	28470.1	1.82478e+06	2.46619e+06	351903
X243682	565.046	0.791426	2286.79	1426.73	22.8577	103.243	391.161	530.959	155.626	477.136	1069.29	488.387	14.4033	5279.43	5493.76	5.95547	28.8548	110.684	2517.68	381.862	3326.79	87.3265	1361.42	1978.03	861.202	61.5583	1087.99	2941.34	1147.94	506.18	3896.65	791.598	1350.46	692.601	332.412	1399.81	33.2574	213.458	207.12	191.021	25.7699	586.136	2169.29	5569.94	3800.91	716.397	447.685	106.882	5618.29
X245705	10540972773	30525875131	659155000000	34395327111	105989000000	68862815515	7450690000000	31382200073	103361000000	868540000000	12468500000000	159459000000	991117000000	585747000000	148104000000	808135000000	863389000000	803912000000	463843000000	21194621616	103860000000	9524946853	295785000000	60451936394	70347130594	562745000000	339777000000	4.59883e+07	7906428983	213899000000	209029000000	1090840000000	588185000000	124050000000	6268615202	713457000000	75784703343	46618659190	86159280961	87326257028	21558769992	42575937421	51534807174	3586497410	318884000000	37371455204	9.43109e+07	57731230201	6746877447
X246170	2.71642e+06	2.5323e+06	4.67464e+07	2.57379e+07	6.84204e+06	1.80085e+07	8.71584e+06	3.72428e+07	4.97836e+07	264867	4.98869e+07	1.35764e+07	973863	1.49424e+07	755654	3.28571e+06	908761	2.06146e+07	1.91349e+07	2.58736e+06	4.40313e+07	7.39158e+06	9.81563e+06	98066.7	1.93004e+07	24.2245	8.31469e+06	26637.5	1.00305e+07	1.29462e+07	386415	129077	4.57013e+06	189602	3.189e+06	1.13072e+07	1.66062e+07	107335	22318.9	2.54354e+07	6952.19	4908.01	4.59718e+06	5.85624e+06	1.61244e+07	128230	7.29191e+06	3.86692e+06	6.7448e+07
X250380	68941.9	72635.9	2.37545e+06	2.02498e+06	4.82617e+06	5.86819e+06	1.67256e+06	1.66738e+06	911809	210100	1.32305e+07	443906	115808	163594	45666.4	527890	38637	1727.58	230557	248898	183585	6305.37	171103	178327	505588	27636.8	224372	610405	710220	18903.6	111328	2661.54	38074.4	15503.2	7181.99	530.693	4054.77	34503.5	637598	35186.1	84606.5	428425	118245	279550	565433	81068.6	26177.4	370684	134232
X252454	286047	3.23446e+07	5.45797e+07	7.83257e+06	13866.3	3.97357e+07	480491	3.59029e+07	4.33325e+06	1.49707e+06	5.12842e+08	3.48255e+07	2.49086e+06	5.71064e+07	1.11872e+06	2.56627e+07	2.55783e+06	529683	3.29796e+07	1.50095e+06	2.04407e+07	63407.7	2.34475e+07	7.38163e+06	1.78881e+07	2.44147e+07	364514	247237	2.04825e+07	3.87278e+07	1.78611e+08	1.94351e+07	1.13252e+08	1.62944e+07	1.45112e+07	1.1058e+07	4.89875e+07	120928751	4.39525e+07	733446	1.10537e+06	3.03553e+06	3.69825e+06	9.6176e+06	1.77023e+07	33982.6	3.79227e+06	188907	4.49101e+06
X260900	1.95143e+06	156234	419561	9173.11	2.58036e+06	174115	292820	848.404	5.58956e+06	1.77637e+06	6.16123e+06	311363	2.58541e+06	3.5335e+06	3998.87	723723	223095	22525.7	42432.9	81387.1	543604	1.46668e+06	218078	176987	466079	2.05246e+06	456.583	1158.69	6906.58	170939	4.15112e+06	229250	22349.4	1.43826e+06	464082	2.40688e+06	2.66068e+06	4.74135e+06	288691	4.11534e+06	438251	202199	3.0707e+06	4.57458e+06	650784	3.37486e+06	564606	72026.8	79919.3
X267647	21882.1	6862.17	39333.8	13782.6	126.618	253080	6086.9	36165.1	139828	75448.6	863887	137351	30453.7	6193.56	183186	70278.1	265055	36763	12918.7	19144.6	90517	28322.8	310479	385027	2428.63	132625	179302	85641.1	92489.1	118.237	90185.2	115465	4861.92	1826.31	4744.03	219951	1261.96	332151	25355.1	14917.9	125832	319208	26467.3	314087	3989.06	109921	19990.6	2434.05	18178.9
X267649	2009.03	610741	495379	709351	2.44852e+06	5.08345e+06	848562	25529.7	1.14268e+06	297683	4.10244e+06	112555	207533	22875.5	432.792	264496	17703.7	114349	35982.8	59612.3	73492.3	120019	393.383	6216.2	26853.5	159.381	508638	534848	206899	566932	62682.7	167489	112489	3285.25	42.4038	728340	435027	231301	875702	95418.1	488391	80577.5	1.53432e+06	2.9919e+06	135691	10607.1	558362	137198	1.0589e+06
X268313	186163	681441	3.36889e+06	75535.5	23238.8	45778.6	57576.2	78401.7	727548	158019	195278	4617.74	17360.2	75102.4	28113.2	7195.51	308904	135863	356409	20394.1	383241	8574.08	3.07847e+06	1.28776e+06	625973	384935	345053	569099	213206	240165	475357	741802	5.88488e+06	1.24776e+06	186503	924330	630616	1.80494e+06	44876.4	1.32907e+06	32296.2	18694.6	4234.75	219559	18614.2	293292	1.13772e+06	1.5501e+06	15413.4
X268365	460132	94779.6	533991	141833	3.29104e+06	417799	1.12532e+06	5.24288e+06	464449	2.46899e+06	11569	104732	1.69172e+06	983108	585504	2344.42	3.28034e+06	1.06409e+06	136912	324481	6.2826e+06	549614	99955.8	247231	8946.52	6.51251e+06	1.52889e+06	274152	72177.9	7.2749e+06	184558	403553	507024	356346	37819.6	53535.9	577982	36073	192.959	1.26895e+06	4.86846e+06	1.24605e+06	224118	130685	8.02666e+06	381925	3.90169e+06	645609	371446
X268437	112467	191882	797218	114362	2.01118e+06	72.887	129854	426612	191659	470191	1.05232e+06	1.85588e+06	791185	499984	34233.8	583860	815261	203682	555575	984148	1.05056e+06	137529	144480	129162	129885	453276	81876.4	4654.46	468428	892535	1.38487e+06	1368.49	101775	19460.1	420730	1.31812e+06	918747	291324	23366.8	276366	129712	660909	863411	856971	218251	760566	1.36622e+06	856748	20968.9
X268438	12305.9	4783.07	43928.8	254567	540450	246944	77055.5	243512	32302	161679	1.48133e+06	54545.1	6265.06	53305.5	33792.9	2973.32	1206.92	114073	94706.1	8719.88	3350.51	23377	10202.9	22.2678	120411	97315.7	4296.51	28425.2	21969.4	128533	11863.7	163974	23893.6	159203	1646.28	1300.56	3157.74	109316	20031.3	393181	287423	1431.65	76818.6	3466.19	288760	2073.7	801998	327430	15357.2
X268445	4116977171	1121701827	3.06283e+07	2899278132	1799587842	7.33444e+08	7712989961	6566706042	3087165176	3279817022	1340693434	9.18737e+07	6.76711e+08	3.37557e+08	4.26893e+08	2.67919e+08	2.52848e+07	2.50001e+08	1112358902	4.65633e+08	8.87829e+08	3.14912e+08	132517958	1021271777	2500736206	1670182830	4.34161e+08	5893505031	6146118720	3.76052e+07	1289701423	2.5711e+06	2.28016e+08	62567.9	4.3339e+07	2.67631e+06	2.87206e+08	8.14775e+06	9.11508e+07	1767088698	2775931878	4678726615	2119247965	3902968453	2.71626e+08	2.96818e+08	1961410470	4806727357	1365042375
X268448	4373.36	15224.1	219482	47210.5	156808	107982	274752	162646	254566	50139.7	2.16007e+06	309241	1186.49	20777.5	367557	1322.27	3455.09	6832.09	531503	141478	37125.3	173085	633.155	196861	9719.97	45032.2	58.2035	651828	207035	31615.5	37527.5	2675.74	95535	112361	22945.2	341.734	4201.22	64707.3	21617.6	9995.16	452096	550770	538258	1586.44	500333	283.84	640669	442337	14864.2
X268454	15805.7	138527	19963.2	25043.2	211111	542923	19443.2	33302.8	3746.11	35408.9	1.26404e+06	251.583	282.752	768.281	11927	16373.3	17662.4	42375.4	139.157	26778.5	83.6338	40115.6	34313.4	315.91	34517.5	5032.15	4568.36	998.158	2787.89	14846.6	87618.4	11105.6	37334.2	86387.2	46294.9	4437.36	324.617	249.632	20.4639	3.87292	7476.81	180.415	9.96633	10980.8	36166.9	26788.6	18.1689	6409.72	4378.15
X268533	241162	5503.13	96721.6	2474.95	135585	284151	6100.47	14988.2	5012.55	13245	194270	303241	928207	368395	7376.24	271232	6002.85	215900	284153	41575.3	136333	887074	240847	88744.4	207872	447.378	256938	445825	47394.8	12515.8	2465.39	358771	85540.5	10300.7	61404.6	292941	14770.7	1565.53	31093.8	64679	4.06361	32764.6	209818	58270.2	165713	32138.9	730.738	406.797	27966.8
X268565	3.46363e+06	191303	667237	98591.6	741779	456037	1.21627e+06	54.0397	68496.3	2573.86	1.64863e+07	81082.6	3.03279e+06	295912	254200	1.80199e+06	478354	1.13886e+06	365068	245453	1.42893e+06	4.92672e+06	176904	1.21397e+06	4469.45	177174	28963.3	1.20709e+06	185200	245044	338252	1.90366e+06	6.03825e+06	715.567	25407.5	237759	1.03925e+06	1.37281e+06	1.34593e+06	104901	54176.9	3.78046e+06	44317.7	3.82509e+06	540349	941980	417947	5.30641e+06	138133
X268610	3.51502e+08	1.24345e+08	108649074	2.16857e+07	1066002031	7.33822e+08	1081973467	3.74369e+08	5.31615e+07	298704992	11578520653	1.64289e+08	4.7568e+07	1.30013e+08	9.02123e+08	1017362338	6.27379e+08	2.02035e+08	4.353e+07	478732794	4.44603e+08	3.65902e+06	1.52935e+06	2.27533e+08	1425265225	4.15318e+07	76873.6	2.1741e+08	8.52915e+08	7.6074e+07	3.15886e+08	2.42596e+08	1.83593e+08	7.51121e+08	6.69753e+08	3.82621e+08	528332	5.97247e+08	1.40808e+08	856551	1.9048e+08	5.29268e+08	3.20849e+08	3.8877e+08	2510684964	5.75298e+06	2.36708e+07	7.56327e+08	1.93053e+07
X268643	8360.15	524520	612099	27240.4	102118	1.97046e+06	2.20781e+06	52758.9	951.521	1.46723e+06	1.16154e+07	38086.7	134234	709693	470215	141.03	43867.9	830.629	508644	210998	1443.42	536784	149840	629147	592460	189716	164518	747904	118629	39879.1	515524	789710	159938	1.45134e+06	944531	222.588	257921	3.18369e+06	138429	1.42899e+06	2.05404e+06	587468	105626	148298	890354	6369.21	57615.9	6380.22	96276.1
X269146	8.81846e+08	1942406326	4050377284	1.27638e+06	2069158852	1028246804	4259896381	3.15675e+08	5253635519	3456518903	697503174	1308053469	1153952719	8612775872	6.86396e+08	1.16524e+08	11729894287	5188998166	3876096877	682108	2.68372e+08	4.96213e+08	6294741134	3.78758e+08	5.67597e+07	3535734108	4692115731	7789001990	2603234012	1.29726e+08	1890720721	11078732197	2.95192e+07	1688318345	5.97005e+07	2987789716	4954574981	4.76075e+06	4.99515e+08	5.05629e+08	7.48775e+08	149369317	5.49668e+08	1.96713e+06	2.7824e+08	2.42821e+08	5.3767e+08	1930135508	3110753454
X269160	3.09476e+06	2.37578e+06	1.25154e+08	1.91077e+08	1.09396e+07	41664046	1.57372e+06	2.30829e+07	1.96728e+06	5.42251e+07	5357232072	1.84052e+08	1.03349e+06	7.4651e+07	4.31086e+07	1.48412e+07	5.43544e+07	2.43689e+06	3.26245e+06	2.77427e+06	2.49996e+08	8159.72	1.28925e+08	5.73702e+07	3.64897e+07	198993	1.88739e+07	3.87113e+07	2.19786e+06	7.31237e+07	556367	2.88538e+07	2.00089e+07	7.80356e+07	7.91286e+07	4.03402e+07	2.21826e+07	3.512e+07	5.03077e+07	6.73683e+07	1.49892e+07	888986	6.91413e+07	3.50325e+07	5.90208e+06	5.00404e+06	3.63726e+07	9.24781e+07	5.54634e+07
X269178	8.18062e+06	6.11061e+07	1.40585e+08	4.33604e+08	582712320	1.42015e+07	6.6304e+08	2.80227e+08	170646341	2.41282e+08	8.2178e+08	6.69188e+07	5.45822e+06	1.64759e+07	1.80246e+08	2.99597e+07	9.69358e+06	7.91968e+07	1.86443e+06	4.12053e+06	2.91735e+07	1.88762e+07	8.91393e+07	4.74071e+07	3.66898e+07	8.09285e+07	3.26349e+08	2.29724e+07	4.46871e+07	137857	4.41907e+08	4.29582e+08	2.31977e+08	1.16715e+08	8.67728e+07	6.99074e+07	72.2615	1.35509e+07	192958918	9.41074e+07	2.2284e+08	1.80725e+06	2.59037e+07	3.33782e+08	2.98167e+08	1.6483e+07	1090810561	2.9816e+08	3.95437e+07
X269331	3.29167e+07	2.53139e+07	3.70494e+06	543655	810876	93780.1	2.09922e+06	205751	1.47827e+07	1.22977e+07	4.79516e+08	4.93287e+06	1.45394e+07	1.64438e+07	91729	832453	7.21528e+07	5.64734e+07	5.40853e+07	3.76842e+07	4.8428e+07	2.45738e+06	3.59288e+06	2.76311e+06	95299.3	1.53676e+07	1.3408e+07	2.18109e+07	3.64833e+07	5.9405e+06	6.31071e+06	1.14465e+07	902722	8.79148e+07	7.48302e+07	3.29034e+07	1.62491e+06	5.04264e+07	528.954	5.11479e+06	2.77724e+06	7.62433e+06	1.02344e+07	4.86139e+06	3.71886e+07	1.99101e+06	27366.3	1.28849e+07	2.39795e+07
X269984	138071	249634	498399	3.96486e+06	3.35978e+06	2.65583e+06	42200.4	1.35418e+06	36794.4	370554	408906	28807.5	4127.72	193705	266508	313546	10192.8	8496.14	63553.2	18465.3	434.628	295300	146604	215647	29882.3	920.949	633546	135451	68.8942	111540	50610.6	68465	500702	5880.76	60844.1	84114.2	131558	19055.4	2.4923e+06	2840.01	265285	460628	16032.6	452931	3.0531e+06	93030.4	4740.81	1.37138e+06	446063
X269987	2.38738e+06	815204	1.19149e+07	5.38812e+06	1.70847e+06	7.26925e+06	3.44003e+07	6.25713e+06	6.44781e+06	50436.4	6.7341e+08	365892	5.62081e+06	832661	1.12265e+07	716037	2.46063e+07	5.94464e+06	8.47621e+06	5.6888e+06	2.10094e+06	1.26147e+07	117903	1.53629e+06	226154	1.94274e+07	1.71135e+06	6.39953e+06	301830	102741	3.22501e+07	3.44162e+07	1.0706e+07	4.76551e+07	3553.21	3.72304e+07	1.21415e+07	2.51192e+06	5.4854e+06	306628	35581.3	2831.98	9.30682e+06	1.73527e+07	439386	1.62409e+07	999492	1.18167e+07	1.72599e+07
X270086	6.19679e+06	327639	1.34482e+07	1.47533e+07	1.5201e+06	3.76802e+06	7.28974e+06	9.49677e+06	1.66185e+06	1.67447e+06	1.1577e+08	8.53214e+06	2.89487e+06	1.18982e+07	529401	6.73979e+06	1.54053e+07	1.32148e+06	2.56831e+07	4.98427e+06	399775	465304	2.54569e+07	2.64905e+06	2.73645e+07	1.59146e+07	107583	2.55884e+07	2.34875e+07	261358	1.45214e+07	1.1864e+07	2.65326e+06	5.62419e+06	8.6887e+06	6.81502e+06	1.20396e+07	9.91005e+06	541946	1.1015e+06	2.98213e+06	5.24833e+06	4.00003e+06	1.66037e+07	6.2162e+07	443480	612874	1.13275e+07	3.42391e+06
X270185	8.50441e+07	8.7837e+08	6.98418e+06	1.2952e+08	8.14981e+08	1870631805	375332	1.02428e+08	3579999174	5541183705	3551947275	395305764	3.46995e+07	1.44694e+08	3.82518e+07	1.54348e+07	2.75177e+08	6.73233e+08	1171178011	1182507029	9.5412e+06	2.25088e+07	2.18002e+08	9.90089e+07	1.66199e+08	1624254236	1338008142	3.15228e+08	7.78189e+08	1.94973e+07	5.88398e+08	1.88277e+07	9.89803e+08	1.4237e+08	7.20082e+08	2.01946e+07	5.28375e+08	1324307239	6.93424e+07	2130710489	1637169591	7.93887e+08	1227187399	399406710	9.39153e+07	3.73973e+08	7997430250	7192926057	6.07119e+07
X270207	1.25773e+07	1.00316e+08	2.11901e+08	9.99788e+08	6.79973e+08	5.95747e+07	104166	1299695129	2339799809	9.00482e+07	1984761071	4.21723e+08	2.00391e+07	7.05054e+07	1.1679e+07	1.50907e+07	337250	1.37979e+07	1.70516e+08	5.42224e+06	226118165	7.68782e+07	4.84543e+07	3.81328e+08	132126075	7.56331e+07	6.13322e+07	1.29779e+08	2.16193e+06	1.21852e+08	2.08719e+06	4.38057e+08	3.10785e+07	2.22245e+08	4.90175e+07	2.57216e+08	4.95608e+08	23966.7	3.81311e+08	3.31175e+07	2.01782e+07	372399024	971567	1.23718e+07	1.65738e+07	1.81331e+08	4.46728e+07	5.83905e+08	1089203605
X270249	1.14475e+07	1.62437e+08	3.67256e+08	2054924560	1595127329	1.86503e+06	1.56398e+07	1524918836	2200573063	3.58593e+08	2689223748	3.7651e+08	7.0745e+07	7.50947e+07	1.67836e+07	1.83769e+07	4.37768e+07	338306	2.46551e+08	2507.95	9.8004e+07	1.01801e+07	9.67104e+07	3.92059e+08	1.13541e+08	2.02976e+08	7.77817e+07	1.49435e+08	1.55826e+07	5.90057e+07	1.72009e+06	3.98606e+08	3.28124e+07	2.48752e+08	1.90414e+08	1.12877e+08	5.81896e+08	1.52952e+07	5.12828e+08	2.16883e+07	2.93729e+07	4.43525e+08	5.09253e+06	3.84659e+06	4.76839e+06	2.7899e+07	1.24994e+08	5.75534e+08	9.95546e+08
X270409	1.05927e+07	1.45762e+07	4.36122e+06	765427	5.57803e+07	1.27061e+08	250424	2.28714e+06	48764.7	1.67989e+07	1047653128	2.98702e+07	1.12551e+07	2.77016e+07	3.86937e+07	3.13047e+07	1.51973e+07	4.50885e+07	1.71458e+06	1.66743e+07	2.3009e+07	6.10393e+07	1.94374e+07	6.07795e+07	571595	8.34232e+06	6.70494e+07	5.55821e+06	676812	1.76486e+06	1.50663e+07	520085	9.81349e+06	2.14907e+08	1.38934e+08	7.6158e+06	1.3496e+06	1.55838e+07	3.61177e+06	8.98345e+07	79086.9	6.09077e+07	3.92915e+07	3.92125e+07	1.51081e+06	89883.1	2.22399e+08	9.28273e+07	7.59124e+07
X270547	706.044	820.99	2212.98	1777.93	16457.2	4359.11	199.263	15.97	5387.6	2.04172	1331.46	789.461	897.21	7974.96	5770.73	31.3717	416.48	9.03989	4312.66	2.02372	2453.03	8023.84	3158.75	6548.78	3501.49	71.2401	67.5325	634.718	85.522	132.112	11009.9	2784.06	2210.83	105.597	2212.22	5008.07	3567.38	4235.16	6530.68	1204.92	2919.86	7.63793	9432.77	3985.89	1697.6	1863.34	5486.31	769.156	3665.22
X271050	1.94309e+06	485044	1.28357e+06	144331	1.70409e+06	1.73288e+07	4.07252e+06	1.25139e+06	102189	1.85049e+06	2377403994	6.6351e+06	809640	8.70104e+06	15011.9	7.45555e+06	2.13661e+07	5.35592e+06	1.27653e+07	1.63477e+07	3.63075e+07	1.71489e+06	1.30354e+06	3.37793e+06	5.92671e+07	655683	2.79481e+06	2.33483e+07	1.85505e+07	8.33839e+06	2.23746e+06	2.63544e+06	2.16405e+06	9.75127e+06	2.87311e+06	90728.1	292172	4.53923e+06	1.31561e+06	5.11835e+06	95956.8	2.14981e+06	2.2422e+06	20330.7	6.9615e+06	3.49027e+06	454740	1.7632e+06	8.0451e+06
X271121	87.1637	434425	1.01889e+06	12449.1	34611.4	322543	82003	91072	83942.5	4727.91	2130.04	341203	34197.6	867778	28.5581	262049	164588	20922	324447	41890.5	261336	80880.3	377031	107802	440465	376707	62246.3	22110.7	465211	895710	1.8314e+06	303303	2.08586e+06	1.46528e+06	20661.7	5646.47	1.19808e+06	2.02213e+06	349252	29696.5	12230.2	662928	52194.6	613839	1997.35	14213.3	46597.5	159387	44.7478
X271416	36839	11239.2	16891.8	157674	145294	527687	284401	235124	352519	483691	387156	27679.1	51834.6	133479	1053.09	650.05	34970.9	69470.8	121023	11682.2	6207.99	335268	77177.7	6405.71	7586.77	140606	224668	20996.8	50334.9	128717	47024.4	111217	10034.1	158257	135704	111104	7110.25	117766	173516	28751.7	91433.7	210694	568277	1.05159e+06	9964.2	26197	157632	39005.6	891873
X271426	323839	309186	121903	86570.1	53789.6	23556.8	89242.2	96.3776	52928	123940	2.76344e+06	60398.9	19985.5	119565	57956.8	30447.1	8181.72	48038.1	31142.8	63430	426015	46467.2	144510	110262	3626.17	6089.24	41377.8	95423.7	65.5977	172488	39395.5	43796.4	75916.9	47037	23819.4	37023.4	6124.37	65.5655	114.553	13294.1	6131.77	24393.9	36991.3	222264	679632	13434.2	1.67921	74665.6	109356
X272306	690388	3.60829e+06	3.85657e+06	4.67584e+06	11.7254	1.90723e+07	7.34543e+06	835341	1.24599e+06	1.28806e+07	2.83361e+07	2.78321e+06	7.56241e+06	9.89828e+06	5.49458e+06	1.35935e+07	3.91873e+07	4.09523e+06	2.33465e+06	8.67017e+06	7.12579e+07	8.36888e+06	6.88488e+06	1.32856e+07	4.25219e+07	3.85797e+07	8.60636e+06	9.89515e+06	1.53958e+07	3.27818e+07	72108.1	1.32397e+07	785607	1.86439e+06	7.4204e+06	2.62528e+06	5.60744e+06	1.14722e+06	3.14589e+06	265506	3.43779e+06	1.29129e+07	1.875e+06	1.23938e+06	8.87518e+06	7.17368e+06	563689	12265.3	505927
X272698	498473	411713	2.58043e+06	775857	1.70196e+06	714507	803.882	3.64342e+06	10955	519647	1.01945e+06	3.84664e+06	475101	403653	1.76481e+06	1.15097e+07	4413.64	2.86362e+06	3.33593e+06	730280	817141	540740	110051	5.77276e+06	4.8705e+06	2.13003e+06	472507	704029	279519	428437	2.6856e+06	622596	462397	51047.4	105500	5.59243e+06	346080	29852.3	3.20448e+06	205127	4.52371e+06	53.0015	1.37349e+07	1.57247e+07	1.26649e+07	3.70981e+06	1.57466e+06	2.37546e+06	1.21539e+06
X272849	7.59249e+07	6.47166e+07	4.46937e+06	58584.6	4.49954e+07	58167756	461384	1.95925e+06	9.72037e+06	2.79081e+06	1.10157e+08	904182	59216.3	1.11994e+08	3.8037e+07	2.14419e+06	2.25316e+07	6.10438e+06	6.76164e+06	3.07374e+06	3.02566e+06	6.81957e+07	7.35082e+07	3.64544e+07	1.53579e+07	1.5203e+07	5.05584e+06	758822	9.67639e+06	2.56576e+07	1.30506e+06	1.29983e+06	2.92132e+07	2.61355e+07	6.10137e+06	9.10974e+06	1.65005e+06	2.85629e+07	1.62931e+06	2.92367e+06	23043.2	88920.1	2.21474e+06	5.3748e+07	1.0487e+07	198292	6.7447e+07	1.32325e+08	2.56094e+06
X273236	5690.66	8550.15	13094.9	44191.4	8358.01	34869.6	1348.24	6014.29	65745.3	5912.46	24749.8	61.1171	68080.3	1906.69	36285.5	12851	4259.11	1.29592	3659.09	16306.5	915.181	6102.73	3630.77	974.084	3515.41	139.074	3939.69	92.8988	25213.3	31446.5	58613.7	9139.57	818.605	547.854	65374	3183.36	1642.09	6327.2	36136.6	76455.7	18463.1	3391.15	169876	79467	16296.9	68775	194.852	25865.6	367895
X273447	7418440382	10698951742	3680630603	3.56374e+08	1405518263	6.86801e+08	4486184260	541453920	7828851362	3558975577	9287394196	33563384506	43988050558	34026037515	15714404028	22760071720	92580130546	40040872364	34112838786	9872795555	85466651246	46516954252	43569842595	46084430808	34963174490	103573000000	80296483230	40289665778	12300879605	44302629641	4.56153e+08	16333591915	1.26434e+08	3296758372	6376572874	4330417289	74628.2	1393593954	5260534933	8.63811e+08	1044020117	4737211033	81510.7	312132396	5373032479	7044077585	1508131505	9.56873e+07	2131003591
X273598	8.53744e+06	8.3612e+06	6.61263e+07	1.48964e+06	5736.55	9.90816e+06	3.57123e+07	1.91751e+06	6.30604e+07	2.25626e+06	3.24394e+08	3.20326e+06	6.06843e+06	4.94616e+06	1.01404e+06	9479.32	1.51948e+07	154079	3.041e+06	23112.8	1.54785e+06	1.26282e+07	24387.3	1.40884e+06	623190	6.63871e+06	720683	6829.66	9.87231e+06	1.14426e+06	2.2093e+07	6.53347e+07	1.2423e+07	852207	6.6293e+06	2.11683e+06	3.12983e+06	2.14686e+07	5.26689e+06	4.0308e+06	2.10837e+07	1.3295e+07	10757.1	1.29145e+07	2.63524e+07	1.50296e+07	1.8741e+07	1.07291e+07	5.08293e+07
X273619	642021	481096	4.73177e+06	1.13458e+07	980241	1.96488e+06	2533.85	72660.7	2.74969e+06	294136	2.0132e+08	3.52027e+06	103345	1.0186e+07	2.84155e+06	2.75321e+06	5.38101e+06	1.10106e+06	61477.8	45804.2	3.1127e+06	1.01034e+06	9.26797e+06	3.82518e+06	1434.16	1.34128e+06	1.12069e+06	328277	18884.8	1.52615e+06	674896	1.53329e+06	2.43877e+06	882934	1.81367e+06	263237	299410	266404	5.37268e+06	2079.65	999585	80722.3	1.04418e+06	15255.5	551166	622563	2.88198e+06	8.25227e+06	1.79569e+06
X273944	3.20225e+06	1.2427e+08	2.36143e+08	60026.7	1.82102e+06	3.5074e+07	5.97905e+06	1.10434e+07	5.93685e+06	8.47524e+06	7.20631e+06	7.41624e+07	2.79691e+07	2.96517e+08	891240	5.31587e+07	1.41067e+08	2.25773e+07	4.62744e+07	195115	2.67804e+07	4.11546e+06	3.65083e+07	1.50664e+07	1.12471e+08	3.51974e+07	3.05771e+07	144125	6.10093e+07	2.76735e+08	5.17054e+08	4.49583e+07	3.51025e+08	3.27031e+08	4.7592e+06	2.81733e+06	2.25688e+08	4.64233e+08	6.95101e+07	1.47691e+07	32309.7	4.90469e+07	4.03294e+06	1.26136e+08	46666.8	423122	6.50391e+06	2.17206e+06	4.86392e+06
X273984	3.04475e+07	1.07834e+08	2.59067e+06	194797941	1424793831	2.94434e+07	1.72493e+08	1.89566e+08	6.54699e+08	7.52133e+07	1670023988	1.61411e+07	5.966e+06	3.26015e+08	1.22888e+08	4.73724e+06	1.57284e+08	4.70188e+07	5.43203e+07	7.4813e+07	4.05683e+08	1.60909e+07	1.11391e+08	1.47644e+08	2.01637e+07	3.04777e+07	911639	2.06391e+07	2.07093e+07	3.71073e+08	1.26084e+08	5.39384e+07	5.79089e+07	4.8742e+07	2.69561e+06	2.61398e+08	7.54536e+08	1.31457e+07	338193709	1.5388e+08	330976	3.47849e+08	1.42596e+06	5.91733e+07	5.22287e+08	379732	2.97263e+07	4.72074e+08	6.16301e+08
X273985	24818.3	9745.74	6443.35	26166.3	5818.21	2328.48	30642	7085.34	9152.93	12369.3	1122.68	57221.4	347.371	77769.7	76520.4	1078.59	6261.64	10772.2	406.186	3496.74	38398.3	1627.88	43258	29728	334.723	345.344	4544.15	458.009	581.481	32575.2	1471.24	3295.39	7869.9	3956.57	9454.45	10238.3	768.785	2061.22	14341.6	1775.82	29065.9	15484.4	12854.6	6860.78	21.145	10922.2	25850.2	10167.8	11407.1
X275608	3.36354e+07	6.02149e+06	9.60583e+07	3.48577e+07	6.25583e+06	5.43984e+07	547.941	4.76923e+07	8.75262e+06	2.82382e+07	3.58831e+08	1.14196e+07	4.38251e+06	1.75722e+06	879067	5.73998e+06	3.03021e+07	4.84752e+07	1.11747e+07	957386	1.03571e+08	3.55316e+07	139310	6.58456e+06	2.70679e+07	2.95424e+07	9.73189e+07	6.64691e+07	4.07097e+07	7.31237e+07	1.6083e+07	2.0364e+07	772936	2.35015e+06	2.78761e+06	1.60979e+08	2.55044e+07	3.1927e+06	1.95419e+06	6.88808e+07	4.19691e+06	2.80936e+07	2.19616e+07	147469	4.72185e+08	1.21454e+06	3.07702e+06	7.75706e+06	6.46208e+07
X276947	371181	608960	194603	3.04795e+06	1.9724e+06	137365	58995.3	1.10514e+06	142838	15284.1	5.7599e+06	9799.75	274671	472321	85542.1	6327.57	281375	80651.3	91894.2	24776.4	45910.4	267514	112022	355565	54032.3	1.14008e+06	45504.8	18369.9	82708.6	12247.8	1.77736e+06	1.01913e+06	1.15296e+06	11806.6	322710	89099.3	318485	160459	38482.4	629501	1.22153e+06	1.62365e+06	290487	11818.8	1.03171e+06	87801.7	323292	41700.2	721125
X277188	1.40281e+07	9.35147e+07	8.23713e+06	6.10632e+06	2.26948e+07	7.0893e+06	1.75654e+08	1.33501e+08	3.20143e+07	443661	1.41337e+07	3.72756e+07	66580.3	8.76339e+06	183527	1.43507e+06	2.6225e+07	3.9224e+07	7.45843e+06	2.55536e+06	5.57746e+06	5.92068e+06	6.4963e+06	2.91403e+07	6.8583e+07	1.77588e+07	2.04442e+07	1346.03	196975	2.468e+06	979775	11762.5	1.674e+07	5.25868e+06	351052	2.04656e+06	55150.4	80314.7	1.24591e+07	5.16291e+06	478779	1.53973e+06	252786	1.00056e+06	1.15754e+07	3.73989e+07	122129358	1.24214e+08	5.808e+06
X280051	123141	154151	16422.8	215327	18.5463	90686.3	688003	8561.07	45354.7	10013.9	1.32805e+07	20720.2	54708.4	326648	99615.9	3228.56	26999.3	66555.2	50705.6	228630	155806	14126.4	71224.5	195143	6368.85	58367.1	6789.27	374211	869588	88174.3	182863	30575.8	311938	597.086	839502	279279	185795	95770.7	282669	8248.23	1.83133e+06	1.20222e+06	15568.5	88485.9	225344	1792.7	1.26639e+06	890485	10294.1
X280537	189444	5.46557e+07	2.52721e+06	5.43333e+07	2.5071e+08	3.96595e+07	1.13709e+07	4.5139e+07	2.09059e+08	1.79202e+07	5.2918e+08	3.91576e+07	6.37965e+06	2.19114e+07	2.80729e+06	141558	302263	4.74084e+07	78943.2	915544	5.02134e+06	6.92188e+06	1.06259e+08	2.18287e+07	1.203e+08	208005	1.23129e+06	7.95292e+07	28699.3	1.35224e+08	3.69131e+07	210221	6.67306e+06	2.43111e+06	1.90278e+07	2.13346e+07	355467	9.07998e+06	5.83765e+07	3.61776e+06	9.49737e+06	7.93463e+07	2.12651e+08	3.50999e+06	3.75713e+08	2.0316e+08	5.45436e+06	2.64584e+07	6.25706e+06
X280539	33412.5	25914.2	13324.5	111.915	1.33481	2263.28	8746.56	40836.7	28698	133.694	18492.8	3244.14	6477.98	708.464	1101.63	10.0243	1053.06	0.34313	16917.4	6228.29	5863.98	34144.8	8463.43	438.149	15778.3	1075.37	1342.67	6378.24	8265.63	2555.2	37326.4	14344.9	29166.9	12132.8	4294.18	8156.88	1469.83	348.784	1648.38	0.821789	36485.9	15733.5	520.733	8454.48	15065.1	30812.8	749.979	1771.04	90.2761
X280602	702.568	649.449	72933.4	3147.16	6116.67	1322.11	3.32242	25.4137	1096.61	7666.18	339348	1231.44	6470.74	117.503	3486.14	6049.05	47620.2	27654.9	24472	8650.43	0.103111	50466.4	93.787	6912.28	1098.85	53644	105170	33.7731	1899.37	15987.1	81.458	1266.47	20863.6	4825.26	5291.81	69773.2	15214.2	302.657	2001.78	852.613	25357.8	1146.43	12301.3	4285.38	340.491	10918.6	55632.8	40084.3	15847.7
X280606	2.11533e+06	24161.8	3.30893e+06	546584	957249	181572	2762.62	2.62022e+06	495883	7.69851e+06	4.54883e+07	452970	86.0855	632969	98325.8	371157	4.36268e+06	6.06216e+06	3.33253e+06	186446	5.9746e+06	1.13321e+07	416278	1.33709e+06	1.37701e+06	2.73029e+06	7.941e+06	4.17769e+06	3.48778e+06	53907.6	3.93575e+06	119717	314917	1.06828e+07	716702	9.70596e+06	37829.5	3053.81	2.3681e+06	4.48349e+06	1.10998e+06	47149.8	5.271e+06	717184	7.74561e+06	910389	7390.22	56440.1	2.44424e+06
X280647	11997.3	19198.9	3999.17	5772.99	5733.23	27278.3	25.9129	7815.57	432.68	2561.1	23693	2444.18	3081.93	1299.99	609.838	2147.87	1329.86	803.611	4695.32	1.679	46055.5	10780.8	4290.4	75.9657	5292.03	4093.29	4360.13	2530.11	1.35019	6148.31	206.847	3032.57	99.7321	1924.81	4672.7	4622.99	2985.05	2692.9	561.225	120.813	11333.8	14587.2	2809.06	1063.07	3937.83	6485.75	136.125	951.219	16072.4
X280684	750.695	2032.13	937.697	6531.4	5901.65	2320.55	1378.21	1430	25378.8	68.4204	73052.1	1900.49	1990.57	309.411	6798.35	2666.21	27.3449	2059.8	831.575	5875.31	3004.79	31371.8	691.539	638.569	8969.75	6237	26357.6	3575.82	4168.78	5111.48	1120.59	1984.87	8220.8	2675.85	34707.8	18587.2	75.2593	169.547	382.797	21088.7	1348.71	73.283	4936.15	14712.1	21955	29.5301	32101.4	8987.29	4127.77
X280712	1862.62	497.544	1754.1	1778.1	1942.95	8244.44	906.733	82.1584	371.979	996.21	8320.65	9144.52	1244.65	1598.07	210.433	216.211	1512.27	1921.9	3780.6	252.377	5969.17	4071.3	88.5158	1693.76	1.99245	556.734	2010.2	441.273	1165.98	1950.18	2933.73	108.637	290.176	15685.4	2987.78	108.863	689.249	1.47041	100.857	227.416	1863.97	441.295	2473.09	4118.62	2.92079	93.5339	1887.92	5.68785	746.883
X280722	2.52306e+06	439150	7.52594e+06	9.78971e+06	1.26307e+07	2.06171e+06	321011	1.36964e+07	358997	6.43477e+06	7.10495e+07	723497	3.4014e+06	1.99066e+06	3.43442e+06	5.0592e+06	516764	888708	202521	964453	3.28481e+06	303725	76389.5	214388	2.36158e+06	2.34444e+06	1.2278e+06	319299	607323	3327.81	204881	14524161	1.0757e+06	104103	7.96294e+06	16227.8	1.5258e+06	2.41633e+07	1.96444e+06	963692	670390	3.86335e+06	2.61668e+06	5.26368e+06	3.07332e+06	7.35302e+06	263852	1.0071e+07	1.16481e+06
X280727	2723620000000	4416220000000	1042970000000	76386845633	64658812263	140499000000	4046860000000	1975287448	623968000000	180795000000	99044200000000	1281000000000	7762303202	5144640000000	2688060000000	988655000000	13845299954	151011000000	1119842247	144096000000	121471000000	913194000000	3133020000000	3159470000000	213512000000	152071000000	150570000000	9586012864	527424000000	1021840000000	440936000000	404456000000	8810260647	141668000000	156006000000	83287747608	351281000000	1416300000000	3.07701e+08	1111190000000	418195000000	2618780000000	235740000000	1106170000000	59952895830	1882760000000	1083519384	22530326746	186110000000
X280737	2099.11	1615.08	75619.2	1532.41	13950.7	50532.4	14805.4	15532.5	32619.3	66040.9	86671.9	16245.7	4458.69	31159.4	0.321538	3141.17	72926.3	75549.5	151.476	896.703	29223.8	89118.6	21116.3	1988.8	16467.7	53233.8	5243.39	70660.8	3160.98	72650.2	723.193	5508.86	7023.78	1059.92	21823.6	56752.9	28992.5	39886.3	4710.3	2862.81	13045.5	11682.2	821.463	78111	2610.44	27.7875	2686.64	6589.2	3109.97
X280940	544014	269001	258536	319902	162461	2.81442e+06	1.85704e+07	2.13751e+07	2.32416e+06	5885.62	1.11041e+06	721425	128329	4.81854e+06	8.37556e+06	2.23896e+06	203050	126381	1.56002e+06	193953	621265	732315	209571	2.65082e+06	1.02111e+06	318015	761642	470187	249500	261016	1.47423e+06	2.55428e+06	27619.9	2.09278e+07	1.17359e+07	611636	335388	637565	30653.9	3.5926e+06	2.50971e+07	2.18282e+07	4.81213e+06	32657.8	348580	1.99084e+06	704926	432507	371.728
X281147	8.92548e+06	2.46877e+06	3.23951e+06	1.17306e+06	1.17504e+06	829252	1.3384e+06	3.56484e+06	856449	1.09858e+07	1.01293e+06	1.34335e+06	790049	5.02472e+06	1.31083e+07	2.95e+06	7.50605e+06	2.34024e+06	36.3329	4.98284e+06	362942	4873.43	4.24608e+06	4.50781e+06	115164	2.46567e+06	1.35337e+06	4.57916e+06	689715	1.44862e+06	1.95167e+06	1.9925e+06	5.69738e+06	9.03074e+06	5.55954e+06	284800	1.02007e+06	82768.7	612511	1.80316e+06	2.02502e+06	1.0547e+06	7.81324e+06	1.55433e+07	9.39581e+06	620251	3676.37	210952	1.19046e+07
X281189	1.86053e+06	1.28151e+06	2.89758e+06	366665	1.91201e+07	3.3472e+07	1.04145e+07	5.67481e+07	2.34565e+07	1.78498e+07	46672.6	3.50067e+07	1.14512e+07	3.68136e+06	681547	6.22656e+06	506950	11552.3	5467.27	3.46546e+06	719134	6.73779e+06	406234	34301.5	6.4226e+06	3.5241e+06	1.55105e+07	1.87898e+06	288227	2.29353e+06	4462.82	1.79626e+07	9970.84	29915.2	1.02774e+07	279389	524518	2.46672e+07	157493	7.41766e+06	3.28957e+07	3.85919e+07	2.67237e+07	5.24767e+07	3.67282e+06	1010.22	1.98484e+07	2.9652e+07	1.50118e+07
X281575	50617.7	95518.7	40228.8	9852.49	2500.69	4253.64	564.28	13924.1	3992.85	19527.4	17869.7	27194.7	9653.94	86978	40506.8	194880	7039.56	257.535	227850	376625	233.823	149840	298649	54225.5	300988	50421.1	5.48153	235583	463851	12580.5	201573	18540.1	134051	15665.6	4613.29	92855.7	117817	4909.17	28.4364	882.174	20700.6	18783.2	117287	98387.7	17230.6	1423.59	270.486	2095.78	0.531695
X281951	129661	50624.9	3603.43	21292.4	208176	226098	7344.09	639598	2220.44	286.748	919565	2932.65	18909.8	6953.16	49996.4	56650.5	7323.87	1688.35	44869.3	7379.82	79139.6	4993.32	125630	9616.55	2108.95	36765	352.532	35182.5	167139	25616.9	315825	29636.7	289.778	63719.3	1662.95	619435	496949	1187.11	51488.6	110476	43316	34900.6	89282.7	60824.2	87.5575	22358.7	100318	19456	475751
X282690	1.76453e+07	1.4948e+07	5.6797e+07	8.28056e+07	5.9381e+07	8.45101e+07	7.80591e+07	2.84372e+07	4.76893e+06	1.20112e+07	16318300327	1.18287e+08	6.1629e+08	2.71776e+08	2.97794e+08	3.13873e+08	1.77947e+07	1.36821e+08	61304826	7.88408e+07	1.842e+08	1.73012e+07	4.75843e+08	1.31922e+08	5.22457e+07	2.68645e+07	230626	6.5966e+07	1.06376e+08	7.99711e+07	1.41837e+08	1.85979e+07	2.22684e+07	1.0573e+08	4.08452e+08	2.73289e+07	1.5426e+07	1.92475e+06	5.45568e+07	2.73423e+07	2.99527e+07	2.03604e+07	1.81243e+06	42831.3	4.74617e+07	7.98704e+07	1.71729e+08	5.04487e+07	6.86812e+06
X284386	1.48894e+07	4.17754e+06	25673.7	1.61314e+06	6154.5	1089.48	853752	7.81906e+06	5.74908e+06	752331	1.62149e+07	20841.9	3.79363e+06	156909	1.13641e+06	264638	258696	785530	541704	6.25257e+06	2.18519e+06	4.35135e+06	3.95459e+06	2.85926e+06	2.10046e+07	2.05475e+06	3.20288e+06	4.78066e+06	1.1928e+07	786744	2.10725e+07	1.57071e+06	3.2737e+07	8.6459e+06	1.6972e+06	5.39555e+06	1.83879e+07	1.7656e+06	2.86824e+06	1.42104e+06	1.80777e+06	1.27603e+06	344466	5.01358e+06	125216	537291	30455.3	2.59903e+06	4.50198e+06
X286263	773016	1.09097e+07	9.85014e+06	5.59779e+06	4.94848e+06	286406	124747	1.70779e+06	6.88402e+06	426280	9.64347e+06	2.12632e+07	984387	3.47083e+06	4.02538e+06	4.68325e+07	3.53917e+07	3.39422e+06	4.61485e+06	1.79196e+07	3.98395e+07	2.61034e+06	2.30561e+06	3.74359e+07	7.2129e+07	7.31755e+07	1.76459e+07	6.07827e+06	2.76303e+07	2.06929e+07	913253	1.26838e+07	4.32981e+06	4.83576e+07	2.12368e+07	25470.4	66773.2	425199	232882	1.03297e+06	4.30228e+06	4.97407e+06	2.01864e+06	863277	9.66201e+06	3.14312e+07	1.85745e+06	6.02994e+06	734326
X287414	2.46978e+06	1.31577e+07	3.343e+06	9.29926e+06	473584	110462	1.24881e+07	1.00526e+06	1.60244e+06	1.44808e+07	2.91525e+07	3.73719e+06	1.24535e+07	472265	1.17549e+06	4.82029e+06	1.59287e+07	1.08159e+06	851349	801538	5.95963e+06	7.80956e+06	97605.7	5.81058e+06	3.66402e+07	5.82783e+06	6.60043e+06	3.24664e+06	6.10878e+06	1.09498e+06	1.93954e+07	7.50197e+06	3.93562e+07	253821	1.2269e+06	1.54425e+07	5.03702e+06	28792.3	1.53806e+07	1.93695e+07	1.31431e+07	4.05691e+06	7.45269e+07	6.47205e+07	1.58169e+06	73238.8	1.01205e+06	8.30022e+06	2.99734e+06
X287419	2.26677e+06	2.17099e+07	7.48251e+06	2.83096e+07	1.19092e+07	1.6902e+08	176177386	1.03568e+07	6.32654e+06	8.56993e+07	1.86724e+08	2.96603e+06	7.01698e+06	1.42777e+07	4.81704e+06	14621.6	2.49372e+06	433684	1.15073e+07	7.11302e+06	1.26916e+06	2.70616e+07	24606.2	1.19374e+07	4.57749e+07	9.37971e+06	5.5587e+06	1.31663e+07	3078.3	134408	1.27643e+07	8.21601e+06	5.39156e+06	5.31364e+07	2.03055e+07	4.80587e+06	1.20539e+06	1.23673e+08	7.64443e+06	5.47564e+07	1.73226e+07	1.16588e+06	1.62549e+07	7.80137e+06	7.31208e+07	250595	674448	7.86712e+06	1.47035e+07
X287425	7.28049e+06	4.42911e+06	2.86769e+07	3.1107e+07	4.53883e+07	1.12816e+07	8.38556e+07	6.5692e+07	3.89742e+06	79945.7	1120603342	2.70014e+07	3.98615e+06	3.67547e+07	2.23207e+06	3.19127e+06	386442	2.38042e+07	17466832	3.24276e+06	1.26545e+07	2.22935e+07	2.90325e+06	8.01853e+06	3.04381e+06	286219	1.74366e+06	4.7839e+06	7.44605e+06	1.75902e+07	62053.1	1.31145e+06	7.52232e+06	2.09027e+06	1.25233e+06	6.26499e+07	2.54558e+07	3.50316e+06	2.45245e+07	1.63055e+07	6.92694e+07	3.94081e+07	2.18272e+07	211046	4.56125e+06	749088	28467.9	1.96385e+07	4.3687e+06
X287966	2.29931e+08	3.9709e+08	5.49812e+07	5.46172e+08	2.44482e+08	16314.6	1.33014e+08	1.34707e+07	5.36086e+07	157543	1386478728	3177804387	852362784	1404589993	2350463813	2.29488e+08	3.54608e+08	2.84109e+08	1.40099e+08	2.4912e+08	8.7617e+08	1021553142	2751243902	1747572469	7.65559e+08	9.58497e+08	4.27069e+08	488108702	1.33582e+08	1043620894	2.99433e+08	3.97502e+07	2.59057e+08	1.99708e+08	4.59791e+07	3.65655e+08	2.60669e+07	2.00138e+08	1.03175e+07	2.59693e+08	3.47006e+08	1.27612e+07	4.78067e+07	1.05907e+08	7.76397e+07	1.5616e+08	1.9497e+07	1.13019e+08	1.70318e+07
X288375	6.2813e+06	4.55817e+07	2.69973e+06	4.59801e+07	5.23813e+07	3.10198e+08	2.61165e+08	1.9306e+06	2.6204e+08	1.3318e+06	5.58662e+08	4.87933e+06	347310	1.2616e+08	3.68481e+07	362445	9.43033e+06	2.60769e+07	9.73378e+06	2.50245e+06	5.18179e+06	5.47263e+07	75679	5.37619e+06	4.29542e+07	259887	5.96385e+06	4.22182e+07	6.95887e+06	2.08652e+06	6.75005e+06	3.17653e+06	9.96662e+07	8.80515e+07	6.51185e+07	1.47203e+08	1.55944e+06	7.40664e+07	37846.8	1.63496e+08	4.8949e+08	1.71919e+08	8.99571e+07	1.54316e+07	6.36313e+08	750147	4.95812e+07	1.46106e+07	6.66048e+06
X288810	6310.68	291989	47052.7	27191.2	3690.78	3.37906e+06	305188	3802.85	2.52794e+06	120374	2.76727e+06	3.26179e+06	694956	5.12922e+06	198701	269436	180075	494918	1.2465e+06	2.08577e+06	4.51541e+06	326271	1.26029e+06	45241.9	176011	159467	389971	170210	54048.5	4.85098e+06	668484	171302	274423	762103	262965	6.071e+06	4.43297e+06	573465	3.49523e+06	1.19261e+06	4081.33	80312.6	9024.11	482085	1.31733e+06	152.237	403695	368942	2.25726e+06
X288852	1.93195e+08	6.28297e+06	1.32475e+07	3.31954e+06	257348196	1.45927e+08	370721258	2.36676e+07	6.57083e+07	2.81808e+07	3.78101e+08	1.76887e+08	2.84611e+07	1.18703e+08	1.13663e+07	1.79609e+07	4.17545e+07	580816	1.90973e+08	5.55281e+07	5.148e+07	5.77798e+06	1.45865e+08	2.13473e+08	4.27865e+07	3.56025e+06	3.66861e+06	6.7267e+07	5.73856e+07	1.00438e+06	5.63711e+07	1.81303e+08	1.64186e+08	3.1034e+07	8.02157e+07	1.74354e+06	20063.4	2.35277e+08	1.11172e+07	1.08826e+08	1.06237e+08	2.56691e+08	2.78141e+07	5.34436e+07	2.1021e+06	2.48169e+07	1.95079e+07	2.2346e+08	171851278
X288872	21562.1	424.925	1122.36	14073.2	6641.17	1892.63	6503.11	33.4837	1895.77	34.9172	5702.41	3149.59	502.203	947.373	1134.47	24477.8	528.432	4203.3	3772.38	11758.2	18624.9	22322	4480.2	7865.5	6664.24	1376.71	5821.83	16632.7	405.821	467.788	5827.21	11345	4327.54	3961.7	21073.7	2745.77	6072.72	1547.82	3330.19	1995.26	51417.4	36224.8	5551.74	18862.7	8921.52	3212.84	278.258	244.365	48543.6
X288894	1541.79	0.0246461	1413.17	3307.32	2645.41	0.406984	64.8172	2056.51	2101.73	790.692	4653.02	553.575	1467.78	3411.19	335.371	632.564	19.9589	396.998	482.759	120.168	1235.43	233.066	306.22	198.224	879.549	1385.71	1559.69	0.34116	31.6363	2555.35	3924.36	150.425	808.487	280.77	751.128	2230.3	2548.54	0.444398	1016.02	3614.27	52.5841	1066.84	125.412	2042.21	6622.09	768.791	55.625	1587.17	2102.86
X289827	6.07442e+08	6.68533e+07	9.14215e+07	3.74318e+08	511917	335259145	5.99163e+08	7.40533e+07	1.90612e+08	2.2264e+08	8.4554e+08	1.83176e+08	2.74568e+08	1.03966e+08	9.28514e+06	1.8688e+07	1536693074	1.35923e+08	7.31914e+07	4.61637e+07	1.66114e+08	6.6091e+07	1.52714e+06	5.12486e+06	2.17493e+08	445626976	6.47308e+07	142952999	1.96684e+08	1.32405e+07	4.68407e+07	1094319526	6.77006e+06	1.42891e+08	1.60665e+08	2.50962e+08	3.70884e+08	7.49051e+08	5.27409e+06	9.2326e+07	4.17146e+08	2.13618e+08	5.59383e+08	6.97351e+07	7.81384e+08	5.14695e+08	2.47482e+08	2.89038e+08	2.46013e+07
X291025	8251610449	2084293227	1914396246	1.10139e+08	2.04872e+08	1.74446e+08	8.06439e+08	1.67418e+08	2712414625	8.12947e+08	1132787215	19306276203	61403760212	13687947804	8.7258e+07	8787934578	1943428507	22766518115	18574504155	8.46638e+08	9549917790	50849379020	13928021969	4446789733	14744474930	1177125883	37578384880	17643983683	5883351537	6464800754	7.84835e+08	9484628997	4975343542	1028023184	4794338986	1573781634	7640239973	2.36504e+08	1785221717	3285830013	2.46941e+07	798721990	2881824024	8.38954e+07	6262731984	6.14938e+08	1836542046	4.69845e+08	4232497038
X294392	74029	25265.4	2326.76	24110.7	35915.9	11118.9	34937.7	35655.3	22024.5	15287.3	692476	23890	6100.43	3842.38	15130.5	363.102	76139.5	79804.2	7634.46	283.19	21687.9	16296.1	578.64	9844.12	2322.69	34043.3	91302.5	55625	2256.29	459.951	2044.05	997.004	2977.4	49518.9	10815.2	41363.1	10566.1	1142.42	9945.45	8886.39	194.224	12311.7	7905.12	159.667	4243.81	12828.2	93.7199	6476.25	667.775
X294504	183.237	74323.9	189413	138645	193098	31178.5	3396.56	915586	21154.7	8990.35	3.41397e+06	28944.6	406457	692256	8797.86	191525	355899	9470.25	33519.5	5495.42	650811	38111.1	455756	246408	398304	11174.6	44554.7	125585	50909.4	14976.6	112301	383718	46474.7	0.0274628	396164	194761	51192.8	12466.9	27544	519.522	222043	80666.7	197593	2377.55	461284	97479.7	3714.62	2192.26	13718.8
X294505	110840	136184	437126	467565	25828.6	37687.3	37281.4	294405	118060	1800.56	9.20653e+06	88397.4	163953	675.163	1692.2	211969	25929	126.514	6385.56	60388.6	26609.7	310696	90308.6	11969.4	384.362	14741	105308	53760.2	64868.2	37.3915	140810	33170.4	184617	254407	12431.8	78848.5	54.0856	10270	129015	168607	17178.6	1653.55	31007.2	13173.6	750308	55329.9	398642	277353	219401
X294509	3.57404e+06	1.21648e+06	98011.9	4.98187e+06	105582	4.49068e+06	4.46573e+06	1.58304e+06	1.25225e+07	108044	1.20335e+07	589195	23465.1	1.449e+06	3.13717e+06	1.46232e+06	1.10926e+06	56248.8	973187	18615	1.958e+06	6.83145e+06	42439.2	211689	297297	593300	2.13473e+06	1.09933e+06	4888.84	37906.2	310104	1164.19	825213	1.97154e+06	2.70425e+06	546010	1.70702e+06	554614	171695	4.18251e+06	6.62034e+07	6.57969e+07	22533.1	85860.5	2.89194e+07	1.39898e+07	5.65568e+07	3.62386e+07	5.43183e+06
X295066	12898999207	2012924746	5.77623e+06	24810425330	23533790242	7593482097	67080224421	35559130982	16239137252	19851005018	3840494730	4.30313e+08	3757940125	1141279995	1756367243	8.32277e+08	4128586704	10427599050	5.01955e+08	6.58739e+08	5303495668	3.21784e+06	1.47564e+08	1537033587	13934943724	1847077996	1.17253e+08	9426979085	11558338036	9.44367e+08	13293822670	5272053815	1.34187e+08	5.10014e+08	5.42904e+08	6061067741	3.40988e+08	9.55315e+08	2.36843e+08	8352567490	43713654708	60451422589	31853442207	42163350583	7.98761e+08	4386372885	30757189935	60804627742	26832728131
X295067	1859.42	99313.7	127657	950246	95934.4	1.23532e+06	207213	216861	204768	549016	445111	281883	1902.42	1856.88	105719	13140.1	25701.7	160439	933090	416409	2649.38	133191	3883.01	234249	221246	186564	160983	248022	384849	35367.5	1.35412e+06	297797	131402	12594.3	335227	39312.8	30311.3	9500.85	940487	584636	48113.2	278562	1.77536e+06	1.44567e+06	183843	24009	355.272	333181	117030
X295145	29628	1.7627e+06	3.84755e+07	3.42034e+06	1.07762e+07	957126	2.3426e+06	3.12141e+07	1.25116e+07	778665	216009731	48307.2	1.41813e+06	8.66042e+06	2.13908e+06	2.68172e+06	1.99467e+07	2.60766e+06	1.24559e+07	1.19668e+06	3.88234e+06	3.42484e+07	317960	2.19173e+06	5.44689e+06	1.26246e+07	1.63334e+07	651261	482041	1.13579e+07	1.07614e+07	119775	1.98758e+06	2.01106e+07	884314	1.68171e+07	3.01087e+06	1.20276e+07	2.48587e+06	5.57091e+06	4.04255e+07	2.43702e+07	1.59929e+07	5.76588e+06	1.01524e+06	2.98984e+07	343683	1.22386e+06	252342
X295226	4.1989e+07	2.9048e+07	526200284	5507.93	9.99368e+08	3.1014e+08	3.14764e+08	3.11341e+08	7.58564e+08	1321928367	27636438261	9.62053e+07	7.99397e+08	2.59947e+06	2.15752e+08	7.53797e+08	117951344	8.54331e+08	2.76681e+08	1272592827	2.20123e+08	1030195413	330606637	2.05762e+08	166605721	1.21315e+06	4.42494e+08	6.3311e+07	6.91141e+08	2.7116e+08	7.97935e+07	3.24009e+08	4.22952e+08	1394909911	1186467276	43921.7	1.55079e+08	1.12172e+08	1.68464e+08	4987002666	1.39506e+07	1066463619	2.65505e+08	1758182497	5.75975e+06	121218319	1.42746e+07	1.56614e+08	8.95243e+08
X295269	3.26937e+07	6.4711e+08	1.14832e+08	2179632505	101146213	1915679708	2.19684e+07	1375158335	2188862949	1.29111e+08	31252810947	2.53688e+08	4.32767e+08	19970.2	3.36484e+08	1.60539e+08	2.98768e+07	1319607708	1.5233e+07	3.95312e+08	4.66029e+08	3.43682e+08	5.36115e+08	5.59754e+08	6.05788e+06	2.81806e+07	8.72882e+08	2.06449e+07	4.05951e+08	9.35145e+06	4.77464e+07	1.25367e+08	20380.5	2501381675	2536786294	7.54399e+08	203210939	4.77109e+08	2668380139	1323935372	510471194	1118313179	4016919949	1499380912	2.49942e+08	7.0275e+08	5.29229e+08	7.86017e+08	9.63933e+08
X296133	2348085560	2536823065	5.24065e+07	2.8849e+08	1.52594e+08	1205465550	1.67601e+08	7.77054e+08	1.58506e+08	4.68914e+07	8.34173e+07	213204035	1464497557	224990	2782555965	1.51157e+08	9.26169e+08	6.21853e+07	1561006974	2.71217e+07	1.45996e+06	1.68279e+07	1.92949e+06	577313306	2.88272e+08	3.66575e+06	8.57572e+08	8.0685e+08	4.79125e+07	7.43851e+06	9.73388e+06	3.67689e+08	9.37318e+08	6.39622e+07	1.15816e+06	1.62447e+07	2.00173e+08	6.45982e+08	485780907	4.08608e+07	2.75982e+08	3.25813e+08	3.16345e+06	1657849695	1.24189e+08	3.18676e+08	531264	4.72619e+08	2.25053e+06
X298951	861804	4.80375e+06	26911.9	1.14696e+06	1.24724e+07	6.68863e+06	2.94898e+06	5.33164e+06	4.7558e+06	763132	5.57814e+07	93589.4	4.38306e+06	753010	11953.7	973397	835081	1.42033e+06	4.08138e+06	699286	4.68345e+06	345279	144831	1.63093e+06	91285.7	3112.65	616787	362663	0.00366855	885400	2.94939e+06	25.9408	635525	5.82473e+06	248236	760368	3.58113e+06	22366.5	1.52597e+06	4.94487e+06	5.56658e+06	1.93615e+06	393258	908421	5.87617e+06	5.82272e+06	4.35979e+06	8.56532e+06	22042.5
X299158	1.31534e+06	127932	1.27149e+06	400270	1.99776e+06	4.49839e+06	964604	4.61427e+06	3.06519e+07	1.03004e+06	22372.7	282017	904337	3.90017e+06	2.85173e+06	2.88159e+06	784317	1.69788e+06	46045.3	263114	3.94371e+06	4.78634e+06	3.93799e+06	1.05375e+06	618587	810611	1.83513e+06	14376.5	1.25082e+06	834296	76361.1	520064	151578	2.8961e+06	3.74662e+06	1557.11	1.90074e+06	91328.3	1.3701e+06	1.19858e+06	1.24644e+06	310833	512577	272088	8.91481e+06	2.4771e+06	2.25199e+06	387189	171056
X299407	2032.08	3523.32	26236.2	150860	918911	524304	36071.3	1068.66	708647	168951	1.95325e+06	65170.8	66338.8	324857	33606.4	1172.54	454792	165.014	106348	25.2895	98396.3	35990.4	553205	106006	189045	1.44059e+06	226593	61945.8	181496	315479	63636.6	829297	271597	16012.1	108240	36024	454095	143481	31.0313	3139.7	158632	30763.6	53785.4	16859.2	38650.9	64337.3	508101	50900.2	19890.3
X299415	247810	40782.1	134190	139235	52445.2	399203	36474.4	2484.37	236677	120212	4.40409e+06	76569.6	24693.5	34560.4	431639	211160	7394.73	19460.1	7838.23	158787	90892.6	1755.17	72238.2	23621.5	101652	9751.82	22.7552	721.928	29272.5	12.8007	145.858	264874	7965.59	13984.2	14873.7	465.85	30458.7	142986	84892	161305	157687	128272	7098.81	44.8682	256388	14026.8	291011	1.04159e+06	566944
X299418	149175	660358	533030	50226.4	1.14102e+06	4521.33	2508.06	179889	205568	117006	1.36473e+06	2.88231e+06	240787	655551	1.00052e+06	978088	563239	637987	399893	677304	2.53579e+06	48302.5	289811	1.64237e+06	93613.7	1.10689e+06	126056	58670.6	146797	1.16604e+06	50439.6	530946	552644	23374.6	401122	500051	369023	1.70981e+06	83896.9	188367	66283.8	73137.7	122027	85002.7	158878	32836.8	37341.9	62850.6	327930
X299427	3213051881	7.50073e+07	1004385143	1145284928	19759614723	13096314819	39370052731	2709781891	6.01728e+07	1.13708e+07	98659652707	3662413525	2520072378	5.49926e+08	2042017028	2603981089	10867668487	4.56818e+08	11773914195	34699655645	4.22507e+07	13688130167	5.09135e+08	2815877510	5687850096	8765991619	1109351623	9038750115	23955467487	1.627e+08	10731436196	12805725330	604876	4.94715e+07	5.39544e+08	3.60027e+08	3.63536e+08	4.01081e+08	9.75465e+08	1.99221e+08	6177407716	4214093199	2924698785	1958685155	7971590328	7233671708	2124517385	2599652664	2212822951
X299430	7326.86	9069.23	2881.59	2926.23	7490.82	3198.63	1880.45	8.09785	1828.89	8443.44	44292.5	2271.07	83.0833	4575.61	1925.7	6816.04	17644.2	22953.8	17804.7	1959.65	1032.41	62.2251	7515.73	2280.1	3441.4	1232.56	8170.89	17059.6	10400.8	86.7708	638.711	10434.9	10760.1	61243	8947.64	9355.84	46.0389	9201.36	1910.26	1353.16	7.7587	256.627	545.416	8291.5	1430.13	1184.83	782.607	637.948	6032.79
X299431	23957.8	45130.9	3822.12	9776.8	42072.7	133101	44182	2127.68	389929	161586	384027	3277.89	12266.8	43724.9	45927.9	2350.52	45147.9	37398.9	117494	20982.9	74.8552	160.435	17356.2	9598.67	13090.1	351.012	192.715	59662.2	21190	803.281	8809.28	20526.8	10247.2	91436.7	167.98	6.97392	26411.9	1492.51	7463.56	7287.26	55506.8	26726.7	107774	205063	126364	6.51229	33389.6	25313.1	694765
X299436	24660.4	31738.8	2963.81	31316.8	196214	12491.3	0.54223	68903.1	871.1	35710.7	15178.3	16412.6	145351	7151.63	21377.9	0.591243	79574.9	23409.3	6128.91	68253.6	53078.6	49562.6	3123.4	7369.19	3272.53	2955.22	58285	63649.2	1900.29	87601.3	19654.6	5144.86	2182.72	3315.16	3853.54	13697.9	25342.9	2096.68	1.32774	828.435	8584.84	39175.1	676.366	11916.9	75561.5	59291.3	256.141	13428.9	2258.64
X299441	4144.78	123.113	67878.6	27177.9	36384.8	182.813	11278.5	34593.4	7544.88	3019.81	957172	15429.1	2120.34	1316.57	6006.46	7977.11	1429.14	185.098	38324	667.686	101563	50164.7	15585.6	13324.1	1838.88	3642.48	41286.2	358.796	4948.89	775.295	20151.6	39176.5	12907.6	58829	2663.52	158117	3533.6	303.04	5622.97	114173	19424.5	8324.34	355.604	6969.74	146377	3549.08	172038	125435	562.94
X299448	56498.6	44238	14456.1	7947.31	941.818	5858.33	4913.14	3645.12	91344.5	490.207	43828.2	23131.4	305.449	5687.32	13215.9	16995.2	4851.52	2628.6	1272.64	615.963	16931.4	19247.5	3937.11	2109.62	48078.8	1030.12	25083.5	22897.5	13635.8	13327.5	4413.65	4211.61	2676.78	22758	3829.51	5027.48	10732.7	17411	26274.6	1320.85	5736.6	2048.67	6660.21	215.301	17962.3	344.678	22733	20289.7	89305.2
X299466	73033.2	5538.97	62203.7	3277.49	61798.8	628814	462928	321490	144745	2211.58	1.55936e+06	318882	836785	2202.62	64169.4	835261	13790.2	189386	33099.9	497557	465277	1378.89	52662.3	156829	434570	81443.2	2966.38	72738.2	1.01122e+06	902240	144703	250603	181972	276464	4.8774	24184	617492	675200	5167	963461	85639.1	43807.6	26684.7	1.00031e+06	439493	61950.2	2.41456e+06	2.96717e+06	70638.6
X299487	35483.7	345520	882112	182105	4400.57	411313	161049	29357.8	19440.6	163783	348920	431038	909287	328293	204069	1.09101e+06	270244	14986	1.89683e+06	276120	168967	611452	3.29214e+06	4.40178e+06	1.14733e+06	118.973	28697.5	89354.2	831028	4.15513e+06	9.41818e+06	8.99984e+06	2.86886e+06	528581	5713.38	1.35635e+06	89026.8	8.75085e+06	621569	3.02312e+06	37819	68387.6	26901.4	1.04468e+06	3.90152e+06	464917	25016	18076.8	368135
X299526	25467.9	27009.1	99.5333	832.898	5186	3.86974	0.693782	279.154	229.393	503.586	5168.41	2.60308	1099.15	550.428	101.409	2.26228	14528.6	4874.86	14936.9	2737.28	4413.45	10147.7	215.724	1842.27	856.118	5574.19	10721.8	1198.79	163.529	4893.49	928.089	544.686	2659.98	36268.3	9189.98	22549.8	1557.03	14149.2	10755.9	122.745	1040.86	2523.24	1075.83	3142.37	60.1658	4503.89	35.736	100.866	6376.92
X299531	45678.7	24883.3	2216.4	15903.3	1245.51	1.89444e+06	96176.6	9989.92	593917	113847	249567	17986	1.01575e+06	750756	1.15696e+06	25994.7	649223	111591	2649.69	200956	279084	43012.1	757571	89627.9	389248	31749.4	2.51286	8303.24	197820	4076.78	321.842	349946	191111	427731	999.899	103692	829.702	113092	631464	182251	93512.1	474860	160096	700134	660598	77784.8	655149	816.66	1.52079e+06
X299532	9077.58	13143.1	16381.6	2118.25	111.955	38714.9	10799.7	37310.6	19168.3	6122.52	11213.7	116257	143858	762855	765049	73802.2	44921.7	135941	205241	27183.9	10417.7	61284	549051	477286	37272.5	11986.1	81490.7	100520	24927.4	4255.26	25513.6	95629.3	59851.6	10440.1	38489.6	56781.8	2548.14	24466.6	26695.6	15.3141	1095.05	12081.1	7503.77	57289.4	5324.97	328738	4235.56	12938.2	10659.6
X299539	433994	46024.3	839877	2619.48	159935	245189	782956	858708	15281.7	24610.4	881855	56620	674121	12159.7	157369	26739.6	308660	255193	181024	156259	320801	4630.1	87.8141	27524.9	42325.4	2410.7	2438.69	502.779	174619	151408	202844	1.35692e+06	5134.3	1.0891e+06	1.1925e+06	325164	3432.49	831488	41970.9	48399	111428	197474	21745.9	79.4497	155875	19777.7	562334	659257	129381
X3.hydroxypropionic.acid	3.40175e+06	768430	20.6098	2.96711e+06	1.03755e+06	166773	1.22759e+07	7.47408e+06	1.68843e+06	699213	9.75221e+07	3837.35	1.46854e+06	162940	110110	1.80724e+06	21629.4	459467	883673	13999	1.33981e+06	38137.4	1.36857e+06	627716	3.20684e+06	193209	544591	148617	169883	628976	6.59796e+06	286094	117166	370.174	351121	2.05076e+07	7.27299e+06	631899	459996	753748	2226.24	1.69939e+06	2.60284e+06	22986.5	2.37761e+06	1.20105e+06	3.62605e+06	1.88218e+06	964672
X4.hydroxyproline	8.4187e+07	1.61116e+06	1.28181e+07	2.57891e+07	2.76587e+07	7.39942e+06	1.05235e+07	9.00322e+06	5.70517e+07	3.27861e+07	6.85121e+06	1.21048e+08	7.4338e+08	2.95994e+08	478522	2.56169e+08	9.4219e+07	6.74011e+08	2.17392e+07	1.43986e+08	2.81895e+08	9.29182e+08	1.51268e+08	1.0875e+08	3.5092e+08	5.36886e+06	5.30962e+08	9.26336e+07	2.04037e+08	6.65088e+07	7.93675e+06	1.78867e+08	4.21494e+07	1.86655e+08	1.49584e+07	2.47298e+08	1.1538e+07	1.12805e+08	5.63107e+07	1.57503e+07	480896	753896	9.67193e+06	6.3367e+06	1.55315e+08	3.28402e+06	4.14389e+07	26021461	4.3952e+07
X5.methoxytryptamine	1592211452	2802244528	1014973323	2.14931e+08	2.58653e+08	3.86245e+08	1203443625	1.02064e+08	2502965504	6.64061e+08	2739814273	13174462413	14074333563	11307216701	4077959312	7347117957	24175918146	10674323098	12832769165	2960111175	24338275475	11731794318	15153824915	12213548507	8435810942	28568172731	24123779566	13365811016	3035674330	13148932265	180051327	4394040171	6.89386e+08	9.45039e+08	2839674602	961805613	1.58599e+08	4.41641e+07	1635180470	1.87096e+08	3.81618e+08	1820208812	5.9673e+07	8.40406e+07	1561361501	2250373680	4.41834e+08	7.66169e+07	7.49737e+08
X6.hydroxynicotinic.acid	843581	406538	1.30032e+06	215457	553739	951898	894878	2.65997e+07	3.23024e+06	112488	1.13103e+06	39921.1	3.6968e+06	159625	146641	2.55115e+06	1.09714e+06	250847	4888.48	104165	506691	2.81182e+06	1.08957e+06	247107	928791	123397	502925	913256	1.54589e+06	243251	1.78272e+06	108081	2.58878e+06	880638	925536	628973	1.80725e+06	2.65491e+06	105068	3.22781e+06	143638	118223	34490.2	49233.8	3.89773e+06	714091	151726	856.481	2803.75
xylitol	9.47625e+07	1.51294e+07	1.49211e+08	4.67635e+07	3.68864e+07	1.03122e+08	1.19123e+06	4.00693e+07	5.60818e+07	4.37566e+07	1.72783e+08	4.74646e+07	2.59879e+07	2.73671e+08	4.26011e+06	1.08583e+07	3.01329e+07	68337.6	1.36479e+07	3.94011e+06	1.97636e+07	2.05882e+07	6.28738e+07	2.29955e+07	5.11563e+07	5.19567e+07	4.03461e+07	47357.6	4.5758e+07	4.60819e+08	6.30535e+08	4.31516e+07	2.10699e+08	1.55013e+08	4.63753e+07	2.03457e+06	1.6303e+08	6.22175e+08	1.24709e+08	2.205e+07	221292	9.98135e+06	9.804e+06	5.76062e+07	1.71959e+07	1.51192e+07	1.26781e+07	1.1427e+07	5.12283e+06
xylitol.563	1.33095e+07	1.5642e+08	3.61456e+08	6535.89	9967.41	5.7918e+07	1.69158e+07	1.45655e+07	7.71626e+06	3.91824e+07	1.40041e+08	1.65812e+08	5.01863e+07	464166587	4.74939e+06	1.59509e+08	2.21243e+08	4.78594e+07	9.05435e+07	3.07289e+06	6.06587e+07	2.53844e+06	7.20297e+07	4.84971e+07	9.75156e+07	5.85628e+07	6.06492e+07	1.34475e+06	1.59145e+08	4.80991e+08	8.49685e+08	1.01645e+08	6.61158e+08	6.00936e+08	2.93604e+06	1.24268e+06	4.36272e+08	9.29195e+08	1.21406e+08	3.58241e+07	15048.3	1.16507e+08	766489	2.88309e+08	1.36852e+06	3.16341e+06	6.89734e+06	5.9813e+06	6.02213e+06
xylonic.acid	467025	125727	808262	119237	115194	2.32409e+06	266251	109.896	166389	3844.49	4.28762e+06	24996.3	169964	14842.8	75909	106756	91038.4	21209.3	1865.37	416.108	99297.1	330235	148204	521255	129610	59610.7	28210.5	168498	73357	27943	27757.2	93823.6	23870.4	11158.9	64035.9	509953	174047	185874	69379.8	95872.8	2804.27	96299.1	649134	271562	514891	516367	116102	12289.2	89112.2
xylonolactone.NIST	4.31374e+06	2.01136e+06	757719	161145	311377	375435	195141	1.25809e+06	272333	166012	4.78627e+06	80957.4	12410.7	33886.8	195890	36948.2	1.36351e+06	821904	43558.6	406829	97824.4	6113.17	426406	731817	1.23337e+06	2.56584e+06	421484	14352.8	275764	984820	2.49724e+06	375564	12850.4	1.00939e+06	125739	742507	11836.6	3.82121e+06	64877	350530	337184	33494.9	300119	128866	11388.8	265050	58633.5	276241	107289
xylose.1	284161	491248	1.77227e+06	6.00166e+06	2.56485e+06	6.31914e+06	3.64958e+06	6.00435e+06	987.906	4.61419e+06	1.38994e+07	1.41867e+06	201592	9.12501e+06	2.43179e+06	8374.14	1.36195e+06	826618	1.09948e+07	2.97783e+06	15456.6	176009	363209	2.09222e+06	698878	900180	4.33121e+06	1.14924e+07	1.12717e+07	266951	5.07874e+06	55146.9	131246	9.18557e+06	4.24517e+06	1.06934e+06	887329	2.70867e+06	4.21509e+06	240373	2.1803e+06	108604	642939	2.11464e+06	2.4093e+06	6.58929e+06	30130.4	911839	1.7469e+06
xylose.2	5.53299e+06	7.29156e+06	1.46978e+07	1.47316e+06	1.74739e+06	1.1025e+07	1.25977e+08	5.76464e+07	1.17783e+08	5.97314e+07	1.77314e+08	573474	126864	6.92235e+07	581233	3.97215e+07	5.94677e+07	4.42321e+06	1.71535e+07	1.76977e+07	2.31588e+07	8.31634e+06	2.94176e+07	3257.96	2.68516e+07	4.48585e+07	3.50398e+06	3.70721e+07	7.83695e+07	6.02509e+06	9.7971e+06	31251.4	8998.79	2.89809e+07	1.45585e+07	253706	1.03206e+07	91004.6	1.37478e+07	1.45958e+07	543327	106739	5.57566e+06	5.42095e+06	250996	4.49119e+07	225360	3.10054e+06	4.40287e+07
xylulose.NIST	130059	10612.4	136342	78219.8	4004.53	9668.45	4717.31	20747	80572.6	5017.82	535162	345853	846221	569966	47608	79706.2	137680	264714	263735	183.439	78040.9	621715	277105	845.283	43939.3	9559.54	391120	405795	8504.4	149959	22082.1	145772	1375.25	113392	20935.7	114749	21680.8	16749.5	38461.6	19659.1	19655.6	7912.52	50121.8	270.154	52647.7	11716.1	2170.45	131304	69184.2
z.biphenyl	43019.2	19183.9	498180	176573	1955.42	199903	42559.6	20350.4	292148	183573	1.32184e+06	153907	60315	66125.5	28923.1	10651.9	17574.2	218.028	119757	24172.6	284195	11467.8	135129	17455.9	166899	12834.7	182.578	1322.31	262.662	44015.6	6284.25	38882	2961.27	1620.06	10818.3	10179.8	337474	23857.3	139886	117892	566042	558028	6838.87	183607	62058.9	44476.3	534105	510734	79142.5
Aliphatic Glucosinolates
	AL.AV.I.80	AL.AV.II.4	AL.AV.III.4	AL.AV.III.74	AL.AV.III.96	AL.AV.IV.17	AL.AV.V.8	AL.AV.V.26	AL.AV.V.82	Maternal	AL.AV.I.80*AL.AV.II.4	AL.AV.I.80*AL.AV.III.4	AL.AV.I.80*AL.AV.III.74	AL.AV.I.80*AL.AV.III.96	AL.AV.I.80*AL.AV.IV.17	AL.AV.I.80*AL.AV.V.8	AL.AV.I.80*AL.AV.V.26	AL.AV.I.80*AL.AV.V.82	AL.AV.I.80*Maternal	AL.AV.II.4*AL.AV.III.4	AL.AV.II.4*AL.AV.III.74	AL.AV.II.4*AL.AV.III.96	AL.AV.II.4*AL.AV.IV.17	AL.AV.II.4*AL.AV.V.8	AL.AV.II.4*AL.AV.V.26	AL.AV.II.4*AL.AV.V.82	AL.AV.II.4*Maternal	AL.AV.III.4*AL.AV.III.74	AL.AV.III.4*AL.AV.III.96	AL.AV.III.4*AL.AV.IV.17	AL.AV.III.4*AL.AV.V.8	AL.AV.III.4*AL.AV.V.26	AL.AV.III.4*AL.AV.V.82	AL.AV.III.4*Maternal	AL.AV.III.74*AL.AV.III.96	AL.AV.III.74*AL.AV.IV.17	AL.AV.III.74*AL.AV.V.8	AL.AV.III.74*AL.AV.V.26	AL.AV.III.74*AL.AV.V.82	AL.AV.III.74*Maternal	AL.AV.III.96*AL.AV.IV.17	AL.AV.III.96*AL.AV.V.8	AL.AV.III.96*AL.AV.V.26	AL.AV.III.96*AL.AV.V.82	AL.AV.III.96*Maternal	AL.AV.IV.17*AL.AV.V.8	AL.AV.IV.17*AL.AV.V.26	AL.AV.IV.17*AL.AV.V.82	AL.AV.IV.17*Maternal
	C1_21578242	X2_311554	X3_620734	C3_17794297	MSAT3.28	C4_1416972	C5_1956241	ICE5	C5_22259506	Maternal	C1_21578242:X2_311554	C1_21578242:X3_620734	C1_21578242:C3_17794297	C1_21578242:MSAT3.28	C1_21578242:C4_1416972	C1_21578242:C5_1956241	C1_21578242:ICE5	C1_21578242:C5_22259506	C1_21578242:Maternal	X2_311554:X3_620734	X2_311554:C3_17794297	X2_311554:MSAT3.28	X2_311554:C4_1416972	X2_311554:C5_1956241	X2_311554:ICE5	X2_311554:C5_22259506	X2_311554:Maternal	X3_620734:C3_17794297	X3_620734:MSAT3.28	X3_620734:C4_1416972	X3_620734:C5_1956241	X3_620734:ICE5	X3_620734:C5_22259506	X3_620734:Maternal	C3_17794297:MSAT3.28	C3_17794297:C4_1416972	C3_17794297:C5_1956241	C3_17794297:ICE5	C3_17794297:C5_22259506	C3_17794297:Maternal	MSAT3.28:C4_1416972	MSAT3.28:C5_1956241	MSAT3.28:ICE5	MSAT3.28:C5_22259506	MSAT3.28:Maternal	C4_1416972:C5_1956241	C4_1416972:ICE5	C4_1416972:C5_22259506	C4_1416972:Maternal
OH3	0.280189	0.0666391	0.00183481	0.399029	2.74554	436.951	4.29613	0.892526	0.836957	0.676033	0.282882	1.14782	0.198969	0.0244056	2.22129	1.03665	0.379809	1.47377	0.0109787	1.41965	0.000190114	0.503756	0.00451988	0.356179	1.00375	0.0939163	0.777073	0.00731232	0.46166	0.11627	0.560856	0.573219	0.0315234	2.38e-05	0.0641628	3.51567	0.311053	0.051889	2.47517	2.62681	0.386488	1.89094	0.556514	0.0558032	0.0736748	3.18281	1.83372	1.51694	0.912758
MSO3	0.0439787	0.896199	0.308024	0.00853292	0.384663	2.28063	1.24477	0.786247	0.131245	0.0922986	0.00430514	0.0130134	0.00878433	0.101591	0.0508153	0.117862	0.00936258	0.0462076	0.000651808	0.0464399	0.000932575	0.313225	0.868832	0.668904	0.44316	0.036871	0.0265037	0.000392869	0.0999276	0.0754288	0.251036	0.13525	0.103702	0.0275699	0.0368541	0.0327019	0.135077	0.100302	0.0801803	0.286766	0.03237	0.0136117	0.00581536	0.102189	0.117326	1.22225	0.358433	0.243875	0.407728
OH4	1.11e-05	0.000269206	0.00174124	9.08e-06	0.00246846	0.0484417	0.000548983	0.00158424	0.000495834	2.73e-05	4.11e-08	0.000113766	0.000106262	2.41e-05	1.03e-07	0.000214248	7.43e-05	6.61e-05	2.25e-05	2.18e-05	0.000475271	0.00162838	4.09e-05	0.000122853	0.000131503	0.000391318	0.000142803	0.000371391	0.00263365	0.000969911	0.000255285	4.44e-06	4.59e-05	3.88e-05	5.49e-05	0.00106364	0.000119776	0.000503325	2.34e-06	0.000162848	0.00125407	0.000300734	2.22e-05	2.37e-05	0.000604114	0.000168816	0.000317805	1.18e-07	0.00135429
Allyl	1.87224	1.23564	0.459667	2.88195	1.03643	615.937	16.2092	4.43622	0.783713	0.681573	1.0528	0.821031	1.3971	0.211201	1.80741	1.37373	0.542227	0.572378	0.00395069	0.0546125	0.0333226	0.778605	1.18042	1.22025	0.815498	1.78584	1.35775	1.44005	0.674626	0.138965	0.91474	0.248015	0.561363	0.395431	1.05123	1.75967	0.395055	0.00560984	2.06558	2.90545	5.47097	0.0610396	0.390689	0.214212	5.76725	19.5304	19.2109	2.32484	0.509331
Butenyl	0.000671409	2.67e-07	0.00127321	0.000111341	0.00392214	0.136239	2.05e-05	0.00023603	5.51e-05	0.000226162	0.00116758	3.86e-07	4.94e-06	0.000504282	0.000108773	0.000255051	5.35e-06	0.000123568	1.79e-05	0.000198944	0.000364914	0.000714994	0.00136635	0.000595274	0.000125897	0.000474705	0.000605585	0.000102788	3.06e-05	0.000696424	1.35e-05	2.94e-05	4.55e-05	0.0010671	6.2e-05	0.000344812	3.97e-08	0.000525254	0.000135294	0.00167726	0.00494768	8.92e-05	0.000731898	2.22e-05	0.00294188	2.67e-05	0.000190685	0.000118782	5.93e-05
MT3	0.0102527	0.0647717	0.0053521	0.00211963	0.0430839	0.322479	0.124563	0.0428158	0.000781016	0.00883367	0.00354274	0.000817656	0.00176007	0.00595651	0.00442357	0.0104965	0.00814036	0.00372687	0.000994285	0.000855839	0.000694577	0.0245209	0.0633054	0.0647201	0.0392715	0.00123404	0.0059349	0.00119589	7.35e-05	0.00800789	0.0161117	0.00746591	0.0103246	0.0118885	6.59e-06	0.0043228	0.0159889	0.0128474	0.0189543	0.0458232	0.0152697	0.000226054	0.000931202	0.0135089	0.0145798	0.100399	0.0206476	0.00147436	0.016538
MSOH	0.000109348	0.000729983	0.00115507	0.00157851	0.00288907	0.00073584	2.86e-05	0.00392499	0.00217084	4.81e-05	7.75e-05	9.93e-05	2.11e-06	9.55e-07	0.000104964	7.69e-05	0.000100888	0.000491765	5.78e-06	0.000143288	9.86e-05	0.000430329	9.04e-05	0.00066478	0.00263228	0.000109969	0.000464191	0.000110279	0.000271973	0.000253659	0.000107359	3.68e-05	1.19e-05	0.000231082	2.12e-06	4.63e-06	2.89e-05	0.000701205	0.000134702	2.89e-05	0.000103067	0.000261952	0.000134351	5.9e-05	6.16e-07	0.000263555	0.000105027	0.000509891	0.00104684
MSOO	0.293509	0.107211	0.69787	0.00726552	0.751111	0.202684	0.017202	0.419003	0.102465	0.119523	0.0947578	0.0396429	1.04e-06	0.00596664	0.00184458	0.0213047	0.00631515	0.0470306	0.0252466	0.0190976	0.0220602	0.205901	0.00626446	0.0940615	0.301569	0.0566872	0.145334	0.0167822	0.0387228	0.0024548	0.0142238	0.00294345	0.101995	0.0206497	0.0189482	0.00113538	0.0666368	0.0615905	0.0442778	0.0061611	0.0201561	0.254659	0.00602	0.0725783	0.00173539	0.000155559	0.00809422	0.0219764	0.178252
MT8	0.266303	0.0173581	0.00300584	0.225483	0.0274404	0.13181	0.033005	0.000233008	0.214423	0.0156835	0.00341394	3.88e-06	0.000140405	0.00234837	0.0125412	0.00207002	0.00149018	0.0018495	0.0286413	5.42e-08	0.011002	0.00132411	0.00248938	0.0016506	0.000129654	0.000107396	0.0109748	0.0126173	1.8e-05	0.00155583	0.000243845	0.00742245	0.00232611	1.5e-05	0.000341587	0.0214744	4.6e-06	0.0515159	0.00772896	0.00700387	0.00042168	0.022959	0.0156391	0.0187286	0.00148273	3.44e-05	0.00113921	0.0130775	0.00461859
SC	3.34323	0.12888	1.62129	5.25935	13.1476	3.76189	57.7205	16.7053	2.10239	1.58696	2.1728	0.102515	0.465009	0.525473	1.7e-05	0.0869278	1.37986	0.0448216	0.0106266	0.594284	0.0731002	5.63123	0.0162858	0.408788	1.13931	0.752059	0.00300944	1.57161	0.0616582	0.805166	1.19576	0.642884	0.26856	0.86331	0.924804	0.666187	2.89253	0.293169	0.305121	6.75818	2.06379	1.08241	0.00323068	0.0480407	2.85779	1.43656	5.37203	0.698088	1.08312
LC	1.14119	0.236389	0.663487	0.122417	1.17954	0.706249	0.00312033	0.525942	0.00928599	0.228383	0.140669	0.0428911	0.000150894	0.0160481	0.0209355	0.00840788	0.0164135	0.0384299	0.106097	0.0224795	0.00286919	0.191948	0.014288	0.139208	0.374355	0.0670502	0.257589	0.0535328	0.0436939	0.00533824	0.0210948	0.000667573	0.0754	0.0240349	0.0248346	0.0122534	0.070578	0.00227371	0.0179867	0.00011175	0.0298112	0.452048	0.00128715	0.171345	5.6e-06	4.44e-06	0.00441745	0.00318866	0.273021
TotAli	8.39098	0.714359	4.3591	6.98655	22.2033	7.72809	56.8748	11.303	2.39112	0.611292	3.41917	0.278025	0.448406	0.725183	0.0197609	0.149405	1.69726	0.166257	0.0495688	0.385599	0.104934	7.90251	0.0610823	1.0251	2.81981	0.369996	0.204914	1.04503	0.209161	0.679384	1.5345	0.602118	0.0593589	1.17544	1.25274	0.497741	3.86676	0.243806	0.174944	6.70333	1.59752	2.93345	0.00859625	0.0379301	2.8658	1.44161	5.06835	0.606917	2.44374
SCpTAli	0.0223948	0.000435978	0.0103172	0.00160277	1.71e-05	0.000299251	0.149587	0.118371	0.00150787	0.0105277	0.000228746	0.00141783	0.000516493	2.96e-06	0.00547933	0.00378088	0.000640241	0.000267071	0.000737269	0.00468691	0.00010023	0.00418941	9.56e-06	0.00210195	0.00508441	0.00787712	0.00278655	0.00652329	9.1e-06	0.000442041	0.00110913	0.00146547	0.000340322	5.02e-05	0.000782407	0.00191727	0.00383195	0.00162172	0.000234953	0.0105985	0.00319373	0.000172666	7.94e-05	0.00232624	0.00303229	0.00212009	0.00472887	0.00184109	0.000850136
MTOpMTMSOO	0.0113695	0.00331015	0.0508934	0.0414965	0.00499524	0.000305025	0.0168772	0.013489	0.0543244	0.000163066	0.000474192	0.00185685	0.00157406	0.00710804	0.00228431	0.00117103	0.000260454	0.00716366	0.00201435	0.0116901	0.00377733	0.0111455	0.000534149	0.00434993	0.0176969	0.00111545	7.52e-05	0.000676708	0.000795827	0.0022347	0.000122172	0.00242297	0.00709776	0.000263125	0.00308959	1.58e-05	0.00471282	0.0157031	0.000196216	0.000746823	0.00248876	5.4e-05	0.00672582	0.0014286	1.83e-05	0.00055916	0.00171573	7.9e-06	0.00700318
Indole_Glucosinolates
	IN.AV.I.19	IN.AV.I.79	IN.AV.II.59	IN.AV.II.95	IN.AV.III.90	IN.AV.III.107	IN.AV.IV.3	IN.AV.IV.17	IN.AV.IV.68	Maternal	IN.AV.I.19*IN.AV.I.79	IN.AV.I.19*IN.AV.II.59	IN.AV.I.19*IN.AV.II.95	IN.AV.I.19*IN.AV.III.90	IN.AV.I.19*IN.AV.III.107	IN.AV.I.19*IN.AV.IV.3	IN.AV.I.19*IN.AV.IV.17	IN.AV.I.19*IN.AV.IV.68	IN.AV.I.19*Maternal	IN.AV.I.79*IN.AV.II.59	IN.AV.I.79*IN.AV.II.95	IN.AV.I.79*IN.AV.III.90	IN.AV.I.79*IN.AV.III.107	IN.AV.I.79*IN.AV.IV.3	IN.AV.I.79*IN.AV.IV.17	IN.AV.I.79*IN.AV.IV.68	IN.AV.I.79*Maternal	IN.AV.II.59*IN.AV.II.95	IN.AV.II.59*IN.AV.III.90	IN.AV.II.59*IN.AV.III.107	IN.AV.II.59*IN.AV.IV.3	IN.AV.II.59*IN.AV.IV.17	IN.AV.II.59*IN.AV.IV.68	IN.AV.II.59*Maternal	IN.AV.II.95*IN.AV.III.90	IN.AV.II.95*IN.AV.III.107	IN.AV.II.95*IN.AV.IV.3	IN.AV.II.95*IN.AV.IV.17	IN.AV.II.95*IN.AV.IV.68	IN.AV.II.95*Maternal	IN.AV.III.90*IN.AV.III.107	IN.AV.III.90*IN.AV.IV.3	IN.AV.III.90*IN.AV.IV.17	IN.AV.III.90*IN.AV.IV.68	IN.AV.III.90*Maternal	IN.AV.III.107*IN.AV.IV.3	IN.AV.III.107*IN.AV.IV.17	IN.AV.III.107*IN.AV.IV.68	IN.AV.III.107*Maternal
	C1_5693045	C1_21416160	C2_10438749	MSAT2.22	X3_19930733	C3_22557391	C4_262249	C4_1416972	C4_11731431	Maternal	C1_5693045:C1_21416160	C1_5693045:C2_10438749	C1_5693045:MSAT2.22	C1_5693045:X3_19930733	C1_5693045:C3_22557391	C1_5693045:C4_262249	C1_5693045:C4_1416972	C1_5693045:C4_11731431	C1_5693045:Maternal	C1_21416160:C2_10438749	C1_21416160:MSAT2.22	C1_21416160:X3_19930733	C1_21416160:C3_22557391	C1_21416160:C4_262249	C1_21416160:C4_1416972	C1_21416160:C4_11731431	C1_21416160:Maternal	C2_10438749:MSAT2.22	C2_10438749:X3_19930733	C2_10438749:C3_22557391	C2_10438749:C4_262249	C2_10438749:C4_1416972	C2_10438749:C4_11731431	C2_10438749:Maternal	MSAT2.22:X3_19930733	MSAT2.22:C3_22557391	MSAT2.22:C4_262249	MSAT2.22:C4_1416972	MSAT2.22:C4_11731431	MSAT2.22:Maternal	X3_19930733:C3_22557391	X3_19930733:C4_262249	X3_19930733:C4_1416972	X3_19930733:C4_11731431	X3_19930733:Maternal	C3_22557391:C4_262249	C3_22557391:C4_1416972	C3_22557391:C4_11731431	C3_22557391:Maternal
I3M	0.046045	0.269999	0.123117	0.0112776	0.0906341	0.342423	0.0981536	0.486685	2.64514	0.00667488	0.00143456	0.00324658	0.00710674	0.0592675	0.172393	0.0121256	0.00178927	0.0816523	0.00578173	0.00383452	7.95e-05	5.26e-05	0.0351989	0.00161735	0.00237911	0.0104483	0.0620633	0.00198753	0.206667	0.159069	0.00270281	1.3e-05	0.0178361	0.0663238	0.157323	0.167888	0.0276668	0.119934	0.00086075	0.0633581	0.0796318	1.14e-05	0.0338515	0.00731368	0.128584	0.00291616	0.0249933	0.045834	0.0743025
MOI3M4	0.402856	0.0829938	0.058859	0.293589	0.341356	0.0316186	0.220775	0.0673076	0.120294	0.00394336	0.00921302	0.010648	0.0415282	0.051392	0.0549785	0.0157397	0.00320908	0.0258569	0.0233629	0.00951842	0.0238103	0.0357217	0.0160522	0.0338137	0.0387582	0.151496	0.0108734	0.000246938	0.0171821	0.0592187	0.0137573	0.0130987	0.00958408	0.0536654	0.000183039	0.00787434	0.0181654	0.00105206	0.00984603	0.00769081	0.00115179	0.00204996	0.0293683	0.0075485	0.0256946	0.000714464	0.00213987	0.00615994	0.000151891
NMOI3M	0.00091664	0.00294125	0.00143993	0.000175987	2.22e-05	1.99e-05	0.000115647	0.00127791	0.0226177	0.00176442	4.88e-05	3.9e-05	0.000579214	0.00030711	0.0013013	0.000349625	0.00021236	0.00042887	0.000607528	0.000712615	0.000197921	0.000116446	0.000382568	0.000348066	4.49e-05	0.000497208	6.85e-05	1.29e-05	0.000128224	0.00033819	5.74e-05	0.000138198	1.7e-05	2.6e-05	0.00133024	0.000683216	7.59e-05	0.000277967	0.000422105	0.00125585	5.78e-05	1.01e-05	0.000718144	5.38e-05	9.93e-05	6.01e-06	0.00156061	0.000394297	0.000258418
Indole	0.674099	0.0810756	0.00494419	0.17865	0.0841779	0.571713	0.0213824	0.983735	1.27392	0.000585931	0.0198115	0.00277037	0.0205936	0.235977	0.467689	0.0648565	1.42e-06	0.0210653	0.0638917	9.23e-05	0.0312238	0.0370249	0.00164832	0.0590613	0.0572976	0.0704345	0.0235867	0.00105932	0.112721	0.0189892	0.0309422	0.0114033	0.0557889	0.000391967	0.175619	0.120464	0.0016368	0.10894	0.00819735	0.140233	0.0950356	0.00151115	0.145396	0.0320715	0.0433086	0.00687863	0.0594315	0.0971642	0.0594838
MO4pInd	0.0382751	0.121914	0.0759376	0.0520518	0.122437	0.0338727	0.118448	0.0515483	0.585365	0.0019586	0.00147409	0.000828781	0.00925533	0.00347465	0.0141865	0.000636455	0.00232567	0.0292571	0.00763865	0.00813105	0.00586776	0.00226325	0.0073816	0.000841547	0.0011321	0.0575559	0.0179775	0.00173264	0.0553107	0.0445279	0.000246934	0.000256018	0.0126183	0.0322812	0.0450449	0.0301474	0.0527286	0.0519559	0.0113732	0.00659411	0.0108509	3.44e-05	0.00190709	2.82e-07	0.0497814	0.000567222	0.00493193	0.00546482	0.0153784
Growth
	GR.AV.I.19	GR.AV.I.96	GR.AV.II.90	GR.AV.III.10	GR.AV.III.46	GR.AV.III.92	GR.AV.IV.2	GR.AV.IV.52	GR.AV.V.82	Maternal	GR.AV.I.19*GR.AV.I.96	GR.AV.I.19*GR.AV.II.90	GR.AV.I.19*GR.AV.III.10	GR.AV.I.19*GR.AV.III.46	GR.AV.I.19*GR.AV.III.92	GR.AV.I.19*GR.AV.IV.2	GR.AV.I.19*GR.AV.IV.52	GR.AV.I.19*GR.AV.V.82	GR.AV.I.19*Maternal	GR.AV.I.96*GR.AV.II.90	GR.AV.I.96*GR.AV.III.10	GR.AV.I.96*GR.AV.III.46	GR.AV.I.96*GR.AV.III.92	GR.AV.I.96*GR.AV.IV.2	GR.AV.I.96*GR.AV.IV.52	GR.AV.I.96*GR.AV.V.82	GR.AV.I.96*Maternal	GR.AV.II.90*GR.AV.III.10	GR.AV.II.90*GR.AV.III.46	GR.AV.II.90*GR.AV.III.92	GR.AV.II.90*GR.AV.IV.2	GR.AV.II.90*GR.AV.IV.52	GR.AV.II.90*GR.AV.V.82	GR.AV.II.90*Maternal	GR.AV.III.10*GR.AV.III.46	GR.AV.III.10*GR.AV.III.92	GR.AV.III.10*GR.AV.IV.2	GR.AV.III.10*GR.AV.IV.52	GR.AV.III.10*GR.AV.V.82	GR.AV.III.10*Maternal	GR.AV.III.46*GR.AV.III.92	GR.AV.III.46*GR.AV.IV.2	GR.AV.III.46*GR.AV.IV.52	GR.AV.III.46*GR.AV.V.82	GR.AV.III.46*Maternal	GR.AV.III.92*GR.AV.IV.2	GR.AV.III.92*GR.AV.IV.52	GR.AV.III.92*GR.AV.V.82	GR.AV.III.92*Maternal
	C1_5693045	C1_25500148	X2_18701082	X3.2231413	C3_9339676	C3_20004307	C4_224275	C4_8603815	C5_22018838	Maternal	C1_5693045:C1_25500148	C1_5693045:X2_18701082	C1_5693045:X3.2231413	C1_5693045:C3_9339676	C1_5693045:C3_20004307	C1_5693045:C4_224275	C1_5693045:C4_8603815	C1_5693045:C5_22018838	C1_5693045:Maternal	C1_25500148:X2_18701082	C1_25500148:X3.2231413	C1_25500148:C3_9339676	C1_25500148:C3_20004307	C1_25500148:C4_224275	C1_25500148:C4_8603815	C1_25500148:C5_22018838	C1_25500148:Maternal	X2_18701082:X3.2231413	X2_18701082:C3_9339676	X2_18701082:C3_20004307	X2_18701082:C4_224275	X2_18701082:C4_8603815	X2_18701082:C5_22018838	X2_18701082:Maternal	X3.2231413:C3_9339676	X3.2231413:C3_20004307	X3.2231413:C4_224275	X3.2231413:C4_8603815	X3.2231413:C5_22018838	X3.2231413:Maternal	C3_9339676:C3_20004307	C3_9339676:C4_224275	C3_9339676:C4_8603815	C3_9339676:C5_22018838	C3_9339676:Maternal	C3_20004307:C4_224275	C3_20004307:C4_8603815	C3_20004307:C5_22018838	C3_20004307:Maternal
Day.9	0.307743	4.4134	33.5186	0.288811	14.0286	2.43656	2.20032	39.3825	30.9381	4.39494	1.06151	0.0132321	0.360752	0.299568	0.0266192	0.383393	3.26382	2.34723	1.61009	1.55353	4.26771	0.0679785	1.22283	2.71268	7.98964	1.0799	2.19256	0.198199	1.57789	3.18855	0.580355	0.188051	0.574209	1.76632	1.51881	0.725642	1.41242	1.75716	7.35867	0.114694	6.1279	0.0637181	0.0317035	9.65973	0.245424	7.20487	3.84346	0.0411691	0.466232
Day.11	3.41455	8.82113	91.6537	0.056836	41.0152	12.4652	5.32943	59.9066	57.873	1.57099	2.15164	0.00716366	1.22343	0.56001	0.0799185	2.2474	5.03233	3.82535	5.00159	1.36074	10.5567	0.0956682	2.17886	7.5236	22.0395	3.67313	3.93467	1.04775	3.71477	2.64132	0.120311	0.943964	0.769555	0.718957	7.23875	0.384621	1.63149	7.19643	13.3436	0.456301	10.9877	0.0734977	0.152223	14.3681	1.66718	17.8199	6.09598	0.0851332	1.24856
Day.15	27.2399	213.978	413.583	1.6709	373.062	181.411	292.137	496.742	333.874	6.23869	2.24114	8.2254	2.04965	0.634645	1.41282	37.1107	78.1973	18.5605	27.8017	16.6684	40.3384	15.2768	24.2441	115.499	134.545	50.2703	9.639	23.9159	47.5743	96.544	0.129612	7.84e-05	13.0667	20.2244	61.0515	10.0295	10.2536	82.0523	59.0657	0.0149199	85.8349	6.36197	2.64095	165.327	10.9385	62.0425	12.617	11.2765	40.8294
Day.19	213.484	2943.93	1942.86	42.4243	2395.14	508.321	2991.32	5393.43	1362.94	36.0715	25.2327	0.594438	13.543	170.389	0.0205459	319.38	634.817	169.269	168.644	77.1117	195.029	232.335	82.9957	268.914	920.513	245.487	264.945	17.4597	123.393	348.787	57.0569	0.949625	109.154	275.777	275.677	27.3587	2.7024	215.017	226.32	47.2035	340.906	162.545	48.7712	742.497	0.0956703	115.881	184.714	21.9573	168.189
Day.23	1924.6	35030.9	11572.6	8934.4	15400.5	587.407	20933.6	35192	7060.18	5.42607	519.478	191.387	862.311	1256.58	70.4617	1715.2	5121.65	717.398	2529.89	438.194	1328.65	529.161	586.502	1501.11	6887.52	41.9107	786.163	114.4	431.289	2381.5	136.334	3.51173	1137.98	2536.56	2006.47	218.737	26.164	39.5164	312.561	67.7314	414.114	442.331	927.365	5667.96	69.5513	213.897	1117.77	713.758	1658.95
[truncated: 18 more columns]
