# Supplementary material for: Genetic Variation in the Nuclear and Organellar Genomes Modulates Stochastic Variation in the Metabolome, Growth, and Defense
Source: PLoS Genet. 2015 Jan 8;11(1):e1004779. doi: 10.1371/journal.pgen.1004779 (PMC4287608; doi:10.1371/journal.pgen.1004779)
Supplement: S9 Table — Type III Sums of squares for Pairwise epistasis tests using ANOVA for all per line CV phenotypes. Results of the pairwise epistasis analysis using per line CV phenotypes and QTLs validated from the single marker ANOVA. Only type III Sums-of-Squares values for the model are shown in this table. Metabolites are at the start with defense compounds and growth at the bottom of the table. (XLSX) [file pgen.1004779.s017.xlsx]

## Sheet: Sheet1
Table S9. Type III Sums of squares for Pairwise epistasis tests using ANOVA for all per line CV phenotypes.
Results of the pairwise epistasis analysis using the line CV phenotypes and QTLs validated from the single marker ANOVA. Only type III Sums-of-Squares values for the model are shown in this table. Metabolites are at the start with defense compounds and growth at the bottom of the table.
	M.I.36	M.II.16	M.III.51	M.III.60	M.IV.3	M.IV.23	M.IV.72	M.V.82	M.V.94	M.V.101	Maternal	M.I.36*M.II.16	M.I.36*M.III.51	M.I.36*M.III.60	M.I.36*M.IV.3	M.I.36*M.IV.23	M.I.36*M.IV.72	M.I.36*M.V.82	M.I.36*M.V.94	M.I.36*M.V.101	M.I.36*Maternal	M.II.16*M.III.51	M.II.16*M.III.60	M.II.16*M.IV.3	M.II.16*M.IV.23	M.II.16*M.IV.72	M.II.16*M.V.82	M.II.16*M.V.94	M.II.16*M.V.101	M.II.16*Maternal	M.III.51*M.III.60	M.III.51*M.IV.3	M.III.51*M.IV.23	M.III.51*M.IV.72	M.III.51*M.V.82	M.III.51*M.V.94	M.III.51*M.V.101	M.III.51*Maternal	M.III.60*M.IV.3	M.III.60*M.IV.23	M.III.60*M.IV.72	M.III.60*M.V.82	M.III.60*M.V.94	M.III.60*M.V.101	M.III.60*Maternal	M.IV.3*M.IV.23	M.IV.3*M.IV.72	M.IV.3*M.V.82	M.IV.3*M.V.94
Metabolite	C1_9981308	C2_1364552	C3_9623868	C3_11020079	C4_262249	C4_2323396	C4_13033934	C5_22259506	C5_25538680	C5_26758064	Maternal	C1_9981308:C2_1364552	C1_9981308:C3_9623868	C1_9981308:C3_11020079	C1_9981308:C4_262249	C1_9981308:C4_2323396	C1_9981308:C4_13033934	C1_9981308:C5_22259506	C1_9981308:C5_25538680	C1_9981308:C5_26758064	C1_9981308:Maternal	C2_1364552:C3_9623868	C2_1364552:C3_11020079	C2_1364552:C4_262249	C2_1364552:C4_2323396	C2_1364552:C4_13033934	C2_1364552:C5_22259506	C2_1364552:C5_25538680	C2_1364552:C5_26758064	C2_1364552:Maternal	C3_9623868:C3_11020079	C3_9623868:C4_262249	C3_9623868:C4_2323396	C3_9623868:C4_13033934	C3_9623868:C5_22259506	C3_9623868:C5_25538680	C3_9623868:C5_26758064	C3_9623868:Maternal	C3_11020079:C4_262249	C3_11020079:C4_2323396	C3_11020079:C4_13033934	C3_11020079:C5_22259506	C3_11020079:C5_25538680	C3_11020079:C5_26758064	C3_11020079:Maternal	C4_262249:C4_2323396	C4_262249:C4_13033934	C4_262249:C5_22259506	C4_262249:C5_25538680
z.biphenyl	0.00968082	0.00625534	0.0211598	0.0342374	0.024143	0.00383495	0.000113779	0.000141321	0.0286472	0.0241809	0.697919	0.0888124	3.58e-05	0.00823953	0.00243098	0.0180721	0.00304071	0.0477386	0.141638	0.0661461	0.023041	0.0158767	0.0022868	0.0129475	0.00463885	0.0476957	0.00459369	0.00238389	0.00166444	0.00252753	0.0027277	0.00132349	0.0091417	0.000522533	0.0445943	0.0152973	0.0552834	0.129523	0.00303126	0.000663272	0.00890117	0.0235086	0.0375353	0.0918632	0.0232658	0.00427555	1.83e-07	0.0573516	0.036398
xylulose.NIST	0.0109896	0.143413	0.00343399	0.185848	0.00876933	0.103735	0.13872	0.289986	0.000234736	0.0125178	2.27143	0.0356471	4.7e-05	0.182265	0.000698257	0.0613329	0.224186	0.0756682	0.0215013	0.0799758	0.00558669	0.35047	0.179737	0.0141027	0.447252	0.0902135	0.0044783	0.0292124	4.66e-05	0.0495357	0.0103697	0.00789297	0.0244069	0.0170335	0.101596	0.030303	0.0932206	0.0836694	0.166933	0.00420364	0.0107762	0.00382649	0.0886072	0.118449	0.142528	0.211432	0.00369339	0.00133449	0.0775606
xylose.2	0.0018976	0.110715	0.290013	0.150124	0.0487251	0.0684684	0.00455934	0.00191853	0.0210081	0.0853007	0.484751	0.0387507	0.00012049	0.00747732	0.0625545	0.000153027	0.081827	0.0558844	0.00496563	1.04e-06	0.00929398	0.0082102	0.00541781	0.0426082	0.00430676	0.172979	0.22498	0.000194918	0.0659469	0.0363078	0.0065327	0.000207258	0.0123416	0.0376654	0.00918541	0.0725096	0.023754	0.0192176	0.0450292	0.00281358	0.135349	0.0249912	0.062649	0.0344686	0.0738787	0.406408	0.440897	0.0155393	0.000141855
xylose.1	0.0959529	0.000237189	0.0104924	0.125839	0.000790079	0.000636615	6.65e-08	0.00165819	0.0103753	0.00195619	0.0153983	0.000152083	0.0677859	0.11118	0.065523	0.0187889	0.0205631	0.0796044	0.0149142	0.0431593	0.00292247	0.0068209	0.0144792	0.130373	0.0207929	0.0136094	0.162279	0.000812022	0.0214484	0.00203492	0.0328851	0.0113397	3.66e-05	0.170338	0.0703983	0.00412042	0.0577352	0.0092602	0.0103271	0.0103637	0.1511	0.0407169	0.136635	0.261192	0.0363226	0.0836115	0.00205144	0.0019651	0.140304
xylonolactone.NIST	0.16328	0.0282141	0.0565129	0.00778618	0.0123285	0.0640155	0.00578159	0.000802344	0.000142943	6.2e-05	0.376549	0.01504	0.00750194	0.00464921	0.00256289	0.129649	0.0706088	0.0241815	0.00883755	0.0102784	0.157468	0.000667893	0.020882	0.0958232	0.000254879	0.13813	0.113508	0.00175264	0.0191969	0.00293391	0.0669342	0.489057	0.312652	0.0285145	0.0192971	0.363991	0.292601	0.00572437	0.103841	0.0903338	0.00551479	0.0176549	0.24443	0.187527	0.10782	0.0374462	0.202736	0.00192379	0.116771
xylonic.acid	0.0130098	0.0291843	0.00168582	0.0278122	0.0394707	0.134625	0.0752392	0.00893168	0.00555316	0.0061331	0.897331	0.0106628	0.0643507	0.168254	0.00372337	0.00480066	0.11149	0.000946943	0.026936	0.00556521	0.0224962	0.227494	0.192544	0.0159455	0.000930398	0.0771284	0.0132482	0.0205588	0.00634397	0.0561838	0.0505769	0.00454659	0.14132	0.0276714	0.0625188	0.00843144	0.0294598	0.0710463	0.0220154	0.0562236	0.105875	0.00553371	0.0408431	0.0415974	0.0156012	0.0137533	0.129931	0.0389312	0.0128434
xylitol.563	0.0491851	0.0534617	7.99e-06	0.00516891	0.356277	0.0932921	0.0135904	0.118935	0.158975	0.0835895	3.31369	0.00725943	0.0883749	0.0459186	0.076017	0.00573619	0.00261732	0.01257	0.00677939	0.000438166	0.00107572	0.0566557	0.00258298	0.00616532	0.00116574	0.0701407	0.00635207	0.00331544	0.0456533	0.0707171	0.00105279	0.0284636	0.00204339	0.0067587	0.00798307	0.00033873	0.000428598	0.0135705	0.00369153	2.73e-05	0.0236308	0.0420691	0.0212009	0.00576406	0.00892637	0.00219009	0.010582	0.0918649	0.0419936
xylitol	0.012369	0.00310866	0.172578	0.0270008	0.02579	0.0284883	0.069905	0.00236506	0.0131029	0.0344075	3.2911	0.077969	0.0691715	0.0425913	0.00113241	0.00032691	0.0416312	0.17135	0.209201	0.00276688	0.0444836	0.180315	0.0561027	0.00519075	0.0762555	0.0408584	0.0645641	0.209297	0.0487576	0.120537	0.0127563	0.0344331	0.0207962	0.0329852	0.00212265	0.0786725	0.0713758	0.0273819	0.0545415	0.23265	0.0659659	0.00528749	0.139412	0.0989342	0.0263105	0.148362	0.100388	0.00857385	0.271842
valine.TMS1x.poor.spec.quality	0.00756028	0.162104	0.00175789	0.286073	0.00589084	0.00299306	0.0219063	0.0073963	0.0174319	0.00752842	0.0516389	0.00816759	0.00425221	0.032922	0.037673	0.0224344	0.0568991	0.0493171	0.128574	0.0663184	0.209631	0.280391	0.0200387	0.020368	0.13398	0.140303	0.0191204	0.0099361	0.0305597	0.0151669	0.0753199	0.112324	0.00301483	0.0217616	0.0555903	0.0750818	0.0432522	0.0961835	0.0743467	0.0589076	0.0177958	0.0172168	0.0441824	0.0164303	0.0102797	0.0105946	0.197835	0.00217022	0.000353188
valine	0.00808864	0.0184413	0.00968889	0.00261658	0.000493617	0.0128815	0.108263	0.158567	0.00160387	0.00140361	0.467974	7.08e-05	0.0139846	0.00657173	0.0783794	0.00397517	0.204572	0.0269895	0.249145	0.0665963	0.243355	0.00718773	0.0604452	0.0360142	0.0677169	0.00117916	0.0155523	4.72e-05	0.00043085	0.0446815	0.00320351	0.0529544	0.00634289	0.00269044	0.14603	0.000504376	0.0451863	0.0487456	0.0992096	0.0505184	0.000177867	0.127438	0.00121555	0.0085786	0.0699584	0.0299004	0.134606	0.0192698	0.00361803
uric.acid	0.0509818	0.0530246	0.660683	0.192622	0.048858	0.223908	0.541071	0.377857	0.029112	0.115723	0.77073	0.126651	0.132358	0.00570856	0.1432	0.00574486	0.0554165	0.0563235	0.385306	0.507743	0.000103241	0.458202	0.0315262	0.0881091	0.204511	0.255931	0.364401	0.17259	0.025908	0.0240778	0.011804	0.0951239	0.001001	0.0746463	0.0307159	0.0245513	0.0161117	0.0185378	1.05e-06	0.114815	0.491492	0.0355507	0.0151917	0.0201339	0.129229	0.149857	0.0550848	0.000499159	0.169708
urea	0.152538	0.161999	0.209447	0.0171348	0.00638115	0.00393181	0.000780328	0.0621804	0.000932705	0.0493459	6.73813	0.103312	0.131083	0.0101234	0.030457	0.0337543	0.0102645	0.0320757	0.0645762	0.0325892	0.283217	9e-05	0.000560982	0.0186978	3.43e-06	0.0263696	0.00254275	0.0286097	0.0196453	0.000963246	0.000981507	0.0630135	0.0365798	0.00403173	0.0076977	0.0127064	0.000508416	0.152695	0.184803	0.00185933	0.0017914	0.0362149	0.0437709	0.00665396	0.0342597	0.332076	0.11644	0.135957	0.115163
tyrosine	0.033849	0.00448066	0.00211417	0.0369285	7.29e-07	0.00409622	0.274279	0.0132724	0.000219872	0.0072903	0.806117	0.0131896	0.046976	0.00211945	0.0363255	0.010193	0.0150886	0.0344889	0.0661227	0.0602716	0.145878	0.00558858	0.0469245	0.0445429	0.0171444	0.00181739	0.0907357	0.070485	0.0166261	0.0012231	0.0216049	0.271306	0.0149157	0.0576841	0.0059077	0.266478	0.176341	0.0067111	0.090447	0.0388776	0.114601	0.000285086	0.134685	0.106131	0.165704	0.0293135	0.00736708	0.225939	0.00559576
tryptophan	0.0797323	0.0180334	0.0386196	0.156061	0.10475	0.135358	0.00508902	0.0131758	0.0333085	0.0323573	0.0186623	0.272502	0.00285452	0.0110675	0.00413687	0.414076	0.265135	0.0920294	0.000164845	0.0241081	0.0966615	0.11264	0.0161261	0.101902	0.0827401	0.00231037	0.0141375	0.0506958	0.028354	0.0208715	0.073223	0.0926716	0.00059623	0.136443	0.00497863	0.00152397	0.00104283	0.316734	0.0952312	0.0307389	0.260907	0.00135326	0.00824335	0.000550121	0.0538656	0.000855092	0.501808	0.0617364	0.0578366
triethanolamine	0.0163091	0.288806	0.0925382	0.0430109	0.00305398	0.0433404	0.0296729	0.0298513	0.000461184	0.0154593	0.153463	0.0412101	0.000780883	0.000225854	0.0356938	0.00216946	0.0274493	0.105281	0.000562476	0.0700611	0.000181459	0.00148446	0.0150179	0.236103	0.0175353	0.00367159	0.0200998	0.00443364	0.000195548	0.00416915	0.0482358	0.00353339	0.117337	0.0288745	0.0317015	0.0507456	0.130482	0.00169761	0.0402146	0.05487	0.0145491	0.0402493	0.0539087	0.167724	0.0218844	0.0119072	0.00955733	0.0553913	0.00648169
trehalose	0.230358	0.0278118	0.0043345	0.00851131	0.0657866	0.000770304	0.162881	0.0789861	0.00487131	0.0237299	0.197197	0.014651	0.0472077	0.0334014	0.0868113	0.0923744	0.00510233	0.00999784	0.00559502	0.01061	0.256126	0.00376783	0.00200071	0.0108254	0.0266783	0.0059179	0.015956	0.014112	0.0443416	1.75e-05	0.00147701	0.0858682	0.255981	0.0329548	0.0753377	0.00812475	0.00153159	0.0523379	0.00025333	0.0008417	3.75e-05	0.0111245	0.0104592	0.0056609	0.0103955	0.0825854	0.0933566	0.0145238	0.0179796
trans.sinapinic.acid	0.0397084	0.0181894	0.091481	0.0625308	0.215015	0.155482	0.0480817	0.019967	0.02066	0.00259906	1.21139	0.0115888	0.0241469	0.0506428	0.0188744	0.0458054	0.022555	0.00564293	0.0303074	0.0137633	0.127122	0.0557448	0.00541067	0.000663265	0.00145691	0.0105303	0.054881	0.00178839	0.0275338	0.000287919	0.00593996	0.0104874	0.0390088	0.0017431	0.073241	0.00191736	0.00359736	0.0461508	0.154421	0.0365269	0.0126225	0.00346088	0.0224311	0.0116743	0.000162741	0.00393343	0.00277347	0.0165713	0.162513
trans.4.hydroxyproline	8.83e-05	0.0746458	0.113499	0.0813013	0.0016375	0.108915	0.064075	0.110751	0.0304772	0.00721459	7.61701	0.0194699	0.000738771	0.00506349	0.00799269	0.00415623	0.0126681	0.00351865	0.00591664	0.00739442	0.077003	0.159938	0.100462	0.000655074	0.163629	0.00759108	0.000812774	0.0772228	0.00036361	0.000308629	0.0111784	0.0142227	0.00543511	0.0223537	0.0010106	0.00618037	0.0189956	0.231173	0.0228115	9.21e-05	0.0337252	0.0148702	0.041444	0.0622573	0.0739356	0.0707768	0.0164555	0.106158	0.0157621
tocopherol.alpha	0.0159351	0.0135141	0.0243716	0.031516	0.000587581	0.113584	2.69e-06	0.0680868	7.9e-05	0.0414637	2.13652	0.00770806	0.113248	0.104391	0.00540505	0.00349628	3.17e-05	0.0011588	0.0210789	0.00655483	0.157231	0.0126429	0.019876	0.158273	0.00249475	0.000177424	0.0251149	0.0103044	0.00968146	0.0139313	0.000398265	0.0938222	0.177886	0.032069	0.014295	0.0483533	0.0336084	0.000135691	2.57e-05	0.00426831	0.00510293	0.00877544	0.045594	0.061944	0.0868246	1.61e-05	0.0263768	7.72e-05	0.0600855
threonine.2TMS	0.0561783	0.0419021	0.0639075	0.0123524	0.00229427	0.018653	0.000633001	0.0347463	0.0155349	0.00261967	1.66198	0.00217255	0.0002597	0.000479385	0.193389	0.133745	0.184783	0.000530227	0.0851985	0.152793	0.00277769	0.0137978	0.0415156	0.0937028	0.135461	0.00544592	0.204155	0.0132594	0.122984	0.155021	0.00299413	0.0184088	0.0983926	0.0060364	0.031261	0.00546014	0.0667206	0.0860336	0.000854582	0.00560262	0.0853635	0.0141569	0.0109145	0.0195643	0.0439693	0.119445	0.017803	0.0445071	0.038472
threonine	0.0290613	0.123035	0.0303133	0.120525	0.103698	0.145583	5.16e-06	0.000194415	0.00358683	0.00209698	1.00768	0.0516127	0.0489	0.0104409	0.0683607	0.0942238	0.0020195	0.124863	0.0217706	0.0473034	0.0403087	0.000135065	0.00462301	0.0807732	0.522265	4.49e-05	0.00699304	0.0201922	0.00721081	0.000162331	0.215577	0.0020289	0.0530573	0.0202922	0.392256	0.101124	0.0316817	0.0403804	0.0611414	0.0190155	0.0711753	0.0890278	0.0411332	0.0271192	9.91e-05	0.00266108	0.205212	0.0294241	0.00396222
threonic.acid	0.0252498	0.00852651	0.0309198	0.0245498	0.0280529	0.0027247	0.136119	0.0298882	0.000968979	0.00333397	0.11745	0.00924965	0.00120595	0.0148201	0.0382353	0.054224	0.00809887	0.0363586	0.0270492	0.0390128	0.002061	0.134484	0.227202	0.107663	0.0505124	0.0482808	0.119351	0.000772798	0.00470373	0.0904181	0.00135873	0.00016827	0.0680997	0.12255	0.416239	0.0159237	0.0211462	0.0431697	0.0103605	0.00584093	0.0164747	0.430907	0.0518354	0.000314632	0.0273253	0.0111267	0.000202748	0.064353	0.0628466
talose	0.0923051	0.00172438	0.0608641	0.315137	0.0525753	0.0361988	0.0202707	0.209363	0.13639	0.02303	1.87787	0.00114247	0.0296916	0.010539	0.408688	0.00204889	0.0842831	0.0362757	0.0223558	0.011857	0.00208616	0.0048533	0.0241379	0.00901798	0.0208501	0.00101374	0.138225	0.013066	0.000338618	0.0135523	0.0491419	0.000292885	0.00870921	0.0214908	0.030348	0.00102785	0.000566855	0.0138782	0.0197916	0.0304912	0.0511333	1.22e-06	0.0239732	0.00883374	0.000555722	0.0399897	0.000743666	0.0106156	0.0503455
sucrose	0.0334519	0.139305	0.00910544	0.0100876	0.00040212	0.021424	0.020602	0.19184	0.166576	0.0737268	0.750927	0.0519767	0.0111051	0.0506053	2.64e-07	0.0791287	0.0526543	0.0954251	0.0835857	0.0853678	0.0101221	0.0812483	0.0469161	0.0101092	0.0470439	0.0459988	0.0193369	0.0526845	0.00906441	0.401142	0.0391173	0.00417895	0.111284	0.0210099	0.0065264	0.000429825	0.00335366	0.0556603	0.00564014	0.115918	0.00112869	0.00828222	0.0215468	0.0303591	0.000289903	0.0240078	0.0122058	0.110512	0.269555
succinic.acid	0.0024729	0.205262	0.135633	0.13321	0.0704794	0.216743	0.0870378	0.00130544	0.00294763	0.00402349	0.394897	0.00894385	0.052897	0.00135082	0.0429127	0.235311	0.00114434	0.0825244	0.362764	0.360736	0.00220627	3.14e-05	0.0494046	0.020118	0.256254	0.156057	0.11567	0.00105462	0.0531503	0.0395972	0.00284634	0.459851	0.0808461	0.0152196	0.152589	0.00983926	0.000633417	0.105748	0.00587267	0.00712226	0.0465325	0.019412	2.94e-05	0.000853453	0.000806255	0.142273	0.0378234	0.00016315	0.138567
stearic.acid	0.00112698	3.05e-09	0.119427	0.0201026	0.0448891	0.00328194	0.0992818	0.0145184	0.00162561	4.36e-06	4.18407	0.101657	0.00199153	0.154387	0.00228275	0.00403176	0.00730737	0.016702	0.0753761	0.052248	0.00577708	0.0736314	0.0249074	0.0146998	5.3e-06	0.0251659	0.0211372	0.0259132	0.011797	0.00568931	0.0238532	0.00641589	0.0126059	0.00526445	9.93e-05	0.00527812	0.0143033	0.00898628	0.000329759	0.000571819	0.000932755	0.00163772	2.95e-05	0.00164784	0.00852999	0.000372392	0.00649941	0.0951941	0.14428
squalene	0.0937941	0.0209083	0.483327	0.426987	0.15854	0.0211646	0.151906	0.636751	0.480292	0.192396	0.0411106	0.200209	0.100985	0.0743666	0.0587384	0.0224227	0.0171799	0.200576	0.364004	0.2003	0.0181003	0.126221	0.307182	0.000302365	0.0641963	0.000186608	0.00429665	0.00464986	0.0595589	0.00330631	0.0528332	0.0294237	0.0231076	0.0659661	0.0558558	0.0230276	5.57e-06	0.18812	0.0148187	0.050859	0.0269853	0.0536886	0.0225159	0.0167045	0.0873573	0.211359	0.00018038	0.0365957	0.00607947
spermidine.minor	0.0357818	0.107369	0.0319924	0.0857722	0.0255237	0.00692169	0.0157448	0.0895299	0.0154006	0.196641	0.37082	3.06e-05	0.0174185	0.0796872	0.0171599	0.000235174	0.0244855	0.0563918	0.000540095	0.00293193	0.0683472	0.0291799	0.0628491	0.029722	0.0117301	0.225844	0.126615	0.00294993	0.00186069	0.00953731	0.0071288	8.41e-05	0.0262762	0.00694112	0.13044	0.0159704	0.0489579	0.00198502	0.0234812	0.00517795	5.41e-05	0.117741	0.000181797	0.0085291	0.0531158	0.161133	0.000172194	0.00113407	0.0586547
spermidine	0.0917382	0.0257349	0.461528	0.125809	0.00362519	0.298226	9.26e-05	0.297125	0.0620212	0.0155323	3.86434	0.00211512	0.0433346	0.000922326	0.155921	0.232634	0.0148711	0.0305312	0.0049644	0.0390506	0.278774	0.138361	0.0733438	0.0133092	0.0125437	0.000229161	0.291438	0.0024301	0.0143951	0.0322042	0.0107832	0.135128	0.00804777	0.173715	0.212094	0.0204938	0.0954687	0.0271921	0.0997348	0.0387186	0.030253	0.0239617	0.0886183	0.113036	0.0423356	0.125287	0.157983	0.166409	0.0657257
sorbitol	0.02389	0.171899	0.0330873	0.227315	0.00390399	0.026293	0.0860492	0.0444513	0.01317	0.0538667	0.302928	0.00124613	0.0322164	0.138401	0.00461849	0.0163217	0.133717	0.0114429	0.00571791	0.00662142	0.17586	0.00232428	0.00736834	0.0406828	0.0389589	0.396559	0.000706047	0.0747547	0.0728745	0.000147864	0.0188908	0.0347608	0.0224367	0.0526241	0.108177	0.0367087	0.0254975	0.163312	0.0909196	0.00726372	0.110266	0.111897	0.0027547	0.0308763	0.017807	0.617346	0.0290925	0.0336985	0.0055033
sophorose	0.00310682	1.34e-06	0.0757384	0.0207487	0.114983	0.0303162	0.0576369	0.0302402	0.0358395	0.0588867	0.449301	0.0022188	0.0391125	0.00673093	0.0150577	0.000662787	6.73e-05	0.0190828	0.0794668	0.0200196	0.109513	0.12408	0.0537712	0.0756883	0.00751258	0.0370574	0.0528511	0.134378	0.100186	0.100335	0.0487547	0.00594624	0.0373429	0.00645055	0.00026177	0.0250662	0.030355	0.0256221	0.238101	0.0853722	0.0474135	0.0180261	0.0964998	0.143948	0.004987	0.0533854	0.0175337	0.0860289	0.229612
shikimic.acid	0.000259252	0.11105	0.132469	0.300428	0.0114237	0.0916954	0.0717127	0.173921	0.531979	0.411997	0.0380001	0.0611818	0.101589	0.0334498	0.000624052	0.218109	0.0179532	0.00328013	0.326408	0.328751	0.100768	0.0331059	1.15e-06	0.147326	0.0216418	0.233949	0.018899	0.000370212	2.15e-06	0.248118	0.0491938	0.00147453	0.0770564	0.0434787	0.0782397	0.206637	0.36753	0.0508076	0.559807	0.103904	0.0233422	0.00080883	0.252377	0.245994	0.0673462	0.0846599	0.142136	0.191649	0.340069
serine.minor	0.017014	0.00537416	0.129244	0.0117375	0.0172811	0.040996	0.0643436	0.00352789	0.0011696	0.0682624	1.87667	0.0111149	0.0808286	0.105224	0.156619	0.000668304	0.0172832	0.033849	0.00437822	0.025983	0.0205794	0.561179	0.309381	0.0160868	0.000453131	0.0133547	0.123645	0.00114283	0.00201785	0.0556947	0.00851175	0.00858499	0.400545	0.00950369	0.00366309	3.53e-05	0.0027087	0.395566	0.00688695	0.0542436	0.361253	0.0152857	0.000718029	7.73e-07	0.0368901	0.199793	0.0172073	0.0917424	0.0789871
serine.4TMS	0.459786	0.000741289	0.00203942	0.128468	0.0604034	0.0321165	0.000777107	0.392353	0.100566	0.00458319	1.1274	9.54e-06	0.045373	0.124991	0.0401642	0.0911646	0.00794618	0.0391849	0.00673326	0.00163981	0.0688416	0.0266441	3.98e-07	0.123252	0.209109	0.019281	0.000243539	0.0545132	0.0122601	7.08e-05	0.0858738	0.170754	0.0125427	0.0291838	0.00636756	0.000369857	0.0029486	0.0321872	0.129286	0.00115139	0.0349534	0.168867	0.0172219	0.00121684	0.000362765	0.0102721	0.0233388	6.34e-08	0.0743631
serine	0.0798783	0.0403806	0.0254093	0.176474	0.154925	0.00121274	7.03e-05	0.0227459	0.14034	0.0829848	1.72556	0.0355002	0.0281086	0.0127977	0.00320685	0.022251	0.0598431	0.0322528	0.025496	0.00113912	3.75e-06	0.0205593	0.0475448	0.00343824	0.221333	0.0670393	0.000240845	0.136341	0.0838608	0.0107382	0.294619	0.0463151	0.0425989	0.0337474	0.0997725	0.0834793	0.0134628	0.000907051	0.161721	0.00203799	0.00694356	0.000853491	0.00203522	7.99e-05	1.6e-05	0.000236528	0.0620328	0.0227738	0.014586
salicylic.acid	0.276348	0.781034	0.0686009	0.498218	0.0412532	0.210247	0.0333543	0.00775188	0.0118851	0.167541	0.0456552	0.552546	0.090111	0.0296323	0.0292075	0.0241946	0.169361	0.131407	0.0786761	0.0216287	0.114307	0.247273	0.235199	0.270282	0.131291	0.0607567	0.022146	0.0429101	0.0235205	0.0497639	0.128824	0.00041934	0.0158101	0.113661	0.0854849	0.0156095	0.016233	0.0647646	0.350264	0.00164554	0.0151924	0.00953895	0.0120104	0.00551628	0.00809503	0.000117487	0.00206811	0.0053295	0.00977624
salicin	0.585745	0.0682939	0.178728	0.161867	0.0671486	0.0348228	1.43e-05	0.360254	0.312516	0.0414173	0.272963	0.0245449	0.148091	0.394471	0.0134732	0.00921031	0.0753619	0.000878167	0.0259233	0.071554	0.00402683	0.0209397	0.00807085	0.00660856	0.0101599	0.501431	0.00072451	0.0365068	0.143814	0.00302622	0.247275	0.00672861	0.0635586	0.0298051	0.0525619	0.0299853	0.00136965	0.0417624	0.151063	0.0187498	0.0826793	0.00798307	0.000713191	0.0173313	0.16177	0.0403693	0.0101172	0.137443	0.0935738
ribose	0.12494	0.0604654	0.0032278	0.0104988	0.169734	0.141122	0.299763	0.0256325	0.00456934	0.00459931	0.143731	0.00375944	0.0994853	0.102287	0.119204	0.0307652	0.0326724	8.99e-05	0.00128551	0.0355927	0.0399485	0.0135657	0.0879716	0.00282208	0.00292718	0.00831192	9.85e-06	0.195232	0.154919	0.0490432	0.0194644	0.0453457	0.0273839	0.0463112	0.0018246	0.0685065	0.068483	0.0685585	0.00393112	0.0453735	0.00126763	0.00240569	0.0696422	0.137863	2.98e-05	0.036282	0.0034854	9.93e-05	0.181502
ribitol	0.0774506	0.0768654	0.0229699	0.000973115	0.180514	0.0114643	0.0238371	0.0297912	0.0535576	0.07244	0.237067	0.0163192	0.13761	0.313217	0.22626	0.00840237	0.00549417	1.64e-05	0.000853719	0.0997261	0.0883186	0.0290168	0.00474398	0.605678	0.0639741	0.0094765	0.216766	0.111507	1.9e-05	0.110694	0.00011493	7.29e-05	0.00227882	0.36941	0.0442862	0.0614259	0.0539936	0.000902881	0.0109368	0.00499678	0.397157	0.0175388	0.0952505	0.157377	0.039877	0.0254728	0.0252072	0.0024676	0.00272093
raffinose	0.144275	0.0311065	0.00760518	0.0607106	0.0190651	0.0328999	0.0154835	0.110141	0.024127	0.00294862	0.992194	0.00999648	0.00350357	0.00271918	0.00324212	0.281183	0.00177561	0.0394222	0.0320489	0.000132766	0.346663	0.135795	0.00835763	0.1229	0.129618	0.0179737	0.0888752	0.00462535	0.0150778	0.0375991	0.0510468	0.0048332	3.95e-05	0.384213	0.00166111	6.86e-06	0.00864293	0.00497212	0.0369511	0.0513794	0.0126188	0.0234531	0.00456709	0.0172106	0.0398547	0.0357423	0.00564304	0.0329013	0.149861
pyrophosphate	0.0045087	0.22183	0.0656514	0.0273573	0.0436174	0.0529303	0.000144125	0.00937161	0.00210691	0.00563027	0.140957	0.0249785	0.00260343	7.28e-05	0.429383	0.00234897	0.0421433	0.0106098	0.0658518	0.076113	0.00659808	0.140054	0.172087	0.116383	0.0557143	0.0603067	0.0761079	0.0753412	0.0843044	0.0379382	0.00585002	0.0312273	0.00152049	0.167008	0.0158248	0.00204594	1.6e-08	0.0979114	0.00133463	0.0455536	0.151633	0.0456918	0.00213501	0.00112613	0.026596	0.00106965	0.0524403	0.00229165	0.0876356
putrescine	0.0063988	0.0385436	0.0308931	0.578848	0.066526	0.0181516	0.0912818	0.136759	0.126805	0.014175	0.64257	0.0145399	0.0804423	0.017615	0.0110477	0.125069	0.00437826	0.046899	0.0187066	1.09e-05	7.38e-05	0.232037	0.0217415	0.0734387	0.185002	0.114382	0.064839	0.108636	0.03691	0.00665937	0.0452256	0.00762576	0.00155838	0.189903	0.288448	0.252949	0.166387	0.0662512	0.0122307	0.0773379	0.0117282	0.436085	0.288775	0.133802	0.0429786	0.00383117	0.459833	0.0485235	0.163436
propane.1.3.diol.NIST	0.238195	0.0801388	0.175046	0.115775	0.00694179	0.0151589	0.0046499	0.0222137	0.0716065	0.0544879	6.08e-06	0.0318815	0.0433051	0.0246324	4.98e-05	0.000230589	0.0568096	0.0330965	0.0739204	0.00265258	0.1316	0.0201005	0.0298765	0.0330285	0.233387	0.00748202	0.000869531	0.0474635	0.0633835	0.0455759	0.0104823	0.0237433	0.0125301	0.0925051	0.00767685	0.0317942	0.00361639	0.134455	0.195527	0.00181106	0.0156118	0.0101721	0.0996441	0.0637784	0.0395706	0.0163269	0.0135406	0.218932	0.0582648
proline	0.0470853	0.0731003	0.00658416	0.0200201	0.149733	0.022622	0.0431508	0.273635	0.346371	0.0700081	0.182853	0.30151	0.0444061	0.0804609	0.0393038	0.126062	0.00651101	0.0678285	0.0133116	0.00931293	0.137397	0.129671	0.0263296	0.0449201	1.65e-05	0.0563735	0.0210533	0.0117005	0.0134071	0.0700972	0.216078	0.043965	0.0152665	0.107747	0.126835	0.0216305	0.135185	0.0080974	0.0305542	0.0163044	0.00282609	0.0260064	0.129964	0.136257	0.0931939	0.00394245	0.00633387	0.00525653	0.00657758
phytol	0.0262884	0.149092	0.0152998	0.00604298	0.242857	0.0292884	0.0131475	0.00449794	0.0151471	0.0021655	0.15917	0.000442655	0.0102259	0.00395469	0.0330612	0.051993	0.00233804	0.0145046	0.000491632	0.0116204	0.000424764	0.113226	0.0541266	0.0195279	0.167873	0.00193695	0.197358	0.0901888	0.000797536	0.122286	0.000655188	0.0650077	0.0125156	0.00444048	0.00994823	0.032621	0.0302441	0.000319393	0.000847648	0.0118584	0.0150486	0.0243327	0.032645	0.0206935	0.158829	0.0195691	0.0550884	0.0312274	0.00852137
phthalic.acid	0.217085	0.0165534	0.00274402	0.127675	0.190243	0.190796	0.0392284	0.119656	0.167957	0.0590184	1.62459	0.0188161	0.0467122	0.331986	0.0234467	0.0425139	0.0011334	0.0166541	0.0355996	4.45e-06	0.00153553	0.0117327	0.00508893	0.0891369	0.0604154	0.0158158	0.00810305	0.0311383	0.051046	0.114276	0.0198051	0.272368	0.0837864	0.249499	0.221555	0.00231327	0.068951	0.00457319	0.748361	0.151432	0.147525	0.39652	0.00378206	0.0199473	0.00586232	0.108627	0.191589	0.157827	0.00441952
phosphoric.acid	0.0909059	0.00665186	0.0313166	0.00186097	0.153724	0.00464395	0.0284643	0.00207148	0.00890518	0.000960899	1.30849	0.149536	0.0801751	0.0389862	0.0271537	0.0237723	0.0342082	0.0391136	0.0296807	0.0109622	0.0639239	0.00160683	4.38e-05	0.0210576	0.0508694	0.257248	0.00616417	0.126792	0.0112021	0.0230554	0.149881	0.0141219	0.0119891	0.0374631	0.0328346	0.0309292	0.0165612	0.059762	0.00990467	0.0726939	0.0134068	0.00746506	0.00855794	0.00741526	0.138647	0.00375976	0.148401	0.271265	0.01393
phenylalanine.TMS1x	0.105349	0.0947987	0.0117779	0.042076	0.00689429	0.0798968	0.00281965	0.00281104	0.0364612	0.000327374	0.978204	0.0483174	0.00311333	0.0157346	0.0066077	0.00642605	0.18004	0.011092	0.0334068	0.00240092	0.101338	0.0262302	0.00424293	0.0934217	0.00932321	0.252747	0.0201943	0.0123518	0.0306331	0.0283218	0.0185617	0.0109004	0.0514073	0.0316553	9.36e-05	0.149377	0.109318	0.00503048	0.0287859	3.8e-05	0.119158	0.000636935	0.0860457	0.0425782	0.00116369	0.0297152	0.0405692	0.0337038	0.0109405
phenylalanine	0.0737074	0.470145	0.0146682	0.227809	0.17247	0.0920649	0.0090375	0.00138863	0.00113597	0.000368566	0.656997	0.0116742	0.013195	0.0200212	7.44e-07	0.114088	0.00338508	0.0371356	0.0173229	0.120615	0.0341837	0.409515	9.92e-05	0.0142648	0.0377378	0.0492185	0.0196512	0.00952436	0.0016132	0.134382	0.109014	0.0595609	0.254343	0.00931165	0.118537	0.151911	0.407118	0.0155876	0.0481088	0.0621813	0.143467	0.0154699	0.136617	0.239879	0.017597	0.0607112	0.0479728	0.00297689	0.00434068
phenol	0.0380275	0.0133509	0.0102181	0.00085259	0.00101191	0.0848389	0.0867939	0.0349648	0.00112561	0.0248925	1.78763	0.0679192	0.000877818	0.0216901	0.0374427	0.0285738	0.0246086	0.020618	0.0467763	0.0746725	0.000687973	0.00315815	0.0157647	0.014478	0.0289403	0.00806821	0.0419544	0.197694	0.0311432	0.0249421	0.0386946	0.0354353	0.115722	0.0222008	0.0126619	0.0693013	0.0372257	0.0606346	0.0499355	1.47e-06	0.00208891	0.00423319	0.064033	0.0364754	0.0210432	0.00569453	3.27e-05	0.0377113	0.204963
pentadecanoic.acid	0.266665	0.442201	0.0143772	0.041163	0.0171131	0.0135451	0.00031539	0.012233	0.00384638	0.00172975	1.08106	0.066525	5.74e-05	0.0215535	0.138783	0.146668	0.046802	0.0194863	0.00841749	0.0945745	0.0234111	0.0792079	0.00830649	0.309107	0.0962251	0.0140595	0.110986	0.0808019	0.0250016	0.0333873	0.00025094	0.0864228	0.217844	0.0861155	0.0123049	0.0174925	0.0125402	0.00564116	0.0216268	0.10431	0.00202594	0.0133131	0.045782	0.0456485	0.187102	0.00990321	0.088125	0.00700679	0.00122949
pelargonic.acid	0.00352926	0.0818762	0.02298	0.343467	0.0309972	0.00110255	0.246054	0.225376	4.26e-05	0.000242628	0.0791669	0.000809948	0.179317	0.104546	0.105672	0.0214329	0.0127948	0.0340259	0.0780005	0.0594136	0.0265913	0.0757176	0.021538	0.0622011	0.126469	0.178137	0.0492492	1.33e-05	0.00729953	0.0120901	0.247961	0.165306	0.211144	0.0841004	0.0382415	0.0452789	0.079262	0.0282032	0.0299523	0.0145011	0.03437	0.00675847	0.0989837	0.143655	0.033332	0.0898424	0.237324	0.113326	0.121895
palmitoleic.acid	0.000731237	0.000339749	0.00101515	0.139048	0.171034	0.17567	0.114927	0.000132989	0.000154533	0.0337383	2.10232	0.0199415	0.240261	0.157607	0.00500288	0.0337985	0.0192733	0.00830684	0.0183143	0.000245143	0.254016	0.0721471	0.000875509	0.760859	0.212287	0.0414777	0.160912	0.0766381	0.017047	0.00017071	0.088526	0.160724	0.460573	0.606176	0.0377122	0.0176977	0.00111776	0.299379	0.022695	0.0549285	0.217207	0.00501677	0.00164135	0.00470483	0.0529022	0.0260271	0.100788	0.0016799	0.014018
palmitic.acid	0.00340611	0.0456034	0.198996	0.00368274	0.0728229	0.00151569	0.00132501	0.00937105	0.000485289	0.000526793	2.90694	0.0695265	0.0427571	0.0150565	0.000349684	0.0470326	0.00194318	0.00523798	0.0107609	0.00097313	0.000875831	1.11e-05	0.000654353	0.0370804	0.091093	0.0158653	0.0392285	0.0120795	0.00746446	0.000550347	0.00973613	0.00386491	0.00451421	0.000138268	0.0086244	0.00453368	0.00227334	0.0595688	0.000143193	0.00203195	0.00434611	0.00771297	4.24e-05	0.00352247	0.0132529	0.0741633	0.00051653	0.00397749	0.0286452
oxoproline	0.0134315	0.0115785	0.00146364	0.015587	0.0222498	0.128444	0.0208643	0.0428737	0.00453218	0.00502099	0.46277	0.0264638	0.0230736	3.31e-08	0.0342447	0.0113662	0.696151	0.101019	0.0875916	0.000345713	0.0454905	0.0132734	0.0365352	0.00147143	0.00644798	0.386636	0.375949	0.136799	0.0147185	0.101785	0.0301294	8.17e-05	0.1003	0.0877995	0.00059671	0.0327711	0.0261737	0.0238277	0.0190238	0.0345793	0.104463	0.069947	0.00465612	0.00167197	0.0246365	0.0618518	0.109825	0.0393261	0.101356
ornithine.4TMS	0.0934492	0.0817673	0.00396316	0.00218983	0.241854	0.0333397	0.0249994	0.00821034	0.00951458	0.031426	1.95337	0.000166796	0.0288688	0.00111409	0.0198047	0.0423168	0.000666154	0.000503229	0.0106206	0.0723306	0.316613	0.0233881	0.118338	0.408667	0.164601	0.014008	0.0432806	0.0197003	1.21e-05	0.020408	0.000337007	0.0733239	0.0620223	0.119846	0.00563323	7.28e-05	0.000300847	0.00275762	8.69e-06	0.0531499	0.00308708	0.0109376	0.00358026	0.0157974	0.138493	0.183422	0.0129722	0.00813876	0.00820278
oleic.acid	0.265778	0.0877736	1.76e-05	0.0048103	0.0362843	0.00404742	0.0760744	0.0272022	0.0666775	0.0462078	0.0107787	0.0401646	0.00547265	0.0435351	0.000125756	0.147449	0.17479	0.020911	0.0874986	0.150306	0.028883	0.126886	0.0126045	0.0503504	0.172603	0.0121311	0.015201	0.0485856	3.49e-05	0.0134903	0.00638422	0.0164594	0.0381986	0.00389926	0.00216114	5.77e-05	0.0232756	0.000113412	0.0243191	0.00323014	0.00165336	0.00587542	0.00191715	0.000891321	0.00855912	0.00960595	0.000461176	0.000241765	0.0192531
octadecanol	0.0646691	0.0184004	0.000123689	0.245804	0.101376	0.187225	0.0302937	0.0107072	0.00107198	0.00394406	2.50205	0.0336193	0.05506	0.0203101	0.0186908	0.0052733	0.00679574	0.0145381	0.00785515	0.00670747	0.076079	0.0407238	0.000724377	0.0181441	0.0101994	0.000105351	0.0632613	0.0198684	0.00279472	0.0104184	0.155716	0.0233942	0.0017847	0.0165465	0.00166514	0.0077499	0.0546787	0.0388624	0.00471082	0.02171	0.00389327	0.0384566	0.00401858	0.0512737	0.0191256	0.000380967	0.00121151	0.0279511	0.0169497
N.methylalanine	0.0416455	0.008474	0.0486768	0.00672192	0.0201937	0.043352	0.0282456	0.139848	0.014941	0.00236753	0.0413322	0.191105	0.0407204	0.0371926	0.0139361	0.00338631	0.00634053	0.0373955	0.0924399	0.242093	0.0318824	0.000491464	0.000571752	0.00588081	0.0413751	3.8e-06	0.0586872	5.08e-05	0.0168166	0.0378533	0.0058091	0.0200448	0.109623	0.0108016	0.0956451	0.00157995	0.00777696	0.00117159	0.0378747	0.135344	1.12e-07	0.0109309	0.0334081	0.0322473	0.0788894	3.43e-05	0.0246131	0.00264813	0.0741261
N.acetylglutamate	0.292462	7.24e-05	0.0839797	0.0130779	0.0853915	0.0260447	0.00307971	0.00179206	0.000142955	0.0528903	0.35293	0.00270926	0.0198963	0.0823142	0.0383828	0.00750212	0.239741	0.00547981	0.0371214	0.0919516	0.0186376	0.127679	0.0204941	0.0617946	0.0695586	0.00169548	0.0198333	0.00691471	0.000944027	0.0573047	0.0563659	0.0019685	0.00595666	0.00905624	0.000202135	0.0146495	0.0705748	0.0615176	0.107052	0.189561	0.0151854	0.242829	0.0200855	0.107119	0.10077	0.0191333	0.148406	0.00465924	0.0107757
myristic.acid	0.00552166	0.0763899	0.0255013	0.021393	0.0317917	0.0587491	0.0553428	0.0114378	0.161892	0.0124456	1.89419	0.139738	0.00600363	0.222623	0.289268	0.155934	0.00729577	0.0669624	0.005259	6.93e-05	0.0315379	0.0547948	3.47e-05	0.0174677	0.0366865	5.06e-05	0.0622516	0.0560873	0.0660556	0.112228	0.00181079	0.00746923	0.0464421	0.0205597	0.0707098	0.100953	0.0662662	0.0275207	0.0072628	0.0701469	0.00381623	0.0100722	0.0249622	0.00925364	0.0191174	0.0130812	0.0147052	0.0637792	0.0889535
monopalmitin.1.glyceride	0.0154239	0.0138465	0.000357067	0.0203083	0.0100916	0.0352099	0.0446136	0.173357	0.0729247	0.00279611	0.0224873	0.00211952	0.000137773	0.0275676	0.0199102	0.000244266	4.73e-05	0.0407027	0.0395974	0.0209923	0.00235267	0.00290324	0.00145563	0.0190877	0.049415	0.109044	0.00565094	0.00996598	0.0295238	0.0229781	0.071541	0.0522914	0.158996	0.00230942	0.0049051	0.0012361	0.00602664	0.0315955	0.025852	0.0360724	0.00452603	0.00304365	0.0162234	0.0110919	0.0179557	0.0554345	0.0103589	0.000916697	0.0015164
methionine.sulfoxide	0.0876557	0.357203	0.104313	0.0956021	0.00927352	0.0315171	0.0868345	0.0545677	0.069554	0.000212532	2.44809	0.0961534	0.0122651	0.0294608	0.00303382	0.0382087	0.312929	0.0194836	0.0354908	0.0396856	0.0810069	0.0573748	0.0169332	0.0107012	0.197027	0.00633692	0.00861497	0.0112956	0.0164694	0.0268827	0.00260912	7.7e-05	0.00038562	0.0862123	0.0144409	0.0117894	8.55e-05	0.0395696	0.0781064	0.0470815	0.0595929	0.0258082	6.84e-06	0.00389272	0.0177139	0.0594721	0.134802	0.021292	0.00490225
methionine	0.000750235	0.0006272	0.000691552	0.0416247	0.078361	6.98e-05	0.140368	0.00834714	0.048347	0.0733648	2.39083	0.000226207	0.00918257	0.0157585	0.0625041	0.00348946	0.00754685	0.452908	0.0268763	0.000883309	0.0338076	0.130088	0.121729	0.00686705	0.0552769	0.0195327	0.121062	0.0691223	0.111185	0.0996149	0.00221955	0.00129136	0.045284	0.0816498	0.277969	0.326918	0.0946541	0.0597411	0.0908602	0.0073396	0.141919	0.146923	0.188895	0.106622	0.692527	0.00445074	0.0284753	0.145267	0.0715757
mannonic.acid.NIST	0.0823911	0.052411	0.00248064	0.0678192	0.109788	0.0229276	0.0859811	0.0145375	0.0907364	0.0699964	0.213843	0.00966519	0.0428296	0.047217	0.181119	0.00111593	0.0279182	0.0229934	0.000679377	0.00137393	0.0386287	0.00678679	0.0135724	0.156124	0.311459	0.0603661	3.55e-05	0.000549716	0.0211509	0.000547354	7.81e-07	0.0853212	0.000759586	0.0941209	0.0157946	0.00628573	0.0206332	0.000387008	0.0989289	0.0633098	0.157339	0.0159919	0.0269495	0.0202858	0.0762089	0.060108	0.00174808	0.000571957	0.0108431
maltose.1	0.317762	0.00180978	0.000908262	0.0413531	0.00635925	0.000680556	0.0177951	0.0741522	0.0604674	0.103887	1.7826	0.161464	0.0149256	0.0302338	0.0017681	0.17448	0.0435946	0.0010993	0.0112565	0.00691073	0.175072	0.00101545	0.117488	0.052407	0.0460515	0.000134657	0.0457383	0.0332274	0.000464196	0.000616118	0.0335003	0.00041738	0.000238384	0.00162464	0.0210871	0.057494	0.0505062	0.105678	0.0276338	0.000413546	0.0025659	0.130049	0.0102099	0.0279413	0.0733693	0.00909362	0.000346865	0.0318579	0.0863275
maleic.acid	0.0486741	0.0121745	0.0432778	0.0543998	0.0481332	0.0718908	0.00125062	0.169453	0.234373	0.408083	0.572253	0.0037193	0.153914	0.000601072	0.0877087	0.00675298	0.000124202	0.0213035	0.291326	0.39561	0.0292622	0.00411229	0.0273251	0.000454282	0.00030284	0.00779881	0.0267588	0.0387326	0.050075	0.00687622	0.0264173	0.0336138	0.00346994	0.0133734	0.0649682	0.0399813	0.00226402	0.0201698	0.0372469	0.12202	0.112819	0.246615	0.0600652	0.00206155	0.00279062	0.0215351	0.0696147	0.00303112	0.221762
lysine	0.00101553	0.0237319	0.0204311	0.00258202	0.132412	0.177324	0.0484685	0.204131	0.0836447	1.47e-05	0.105358	0.0251994	0.000540936	0.00569705	0.0264247	0.0954471	0.214067	0.0120255	0.216968	0.167174	0.203597	9.67e-05	0.0648071	0.00446227	0.00327226	0.0197796	0.0430848	0.0356468	0.0409534	0.00190731	0.0090283	0.384431	0.00143001	0.0264754	0.0276266	0.179936	0.190312	0.140546	0.0351294	0.152321	0.0126874	0.0161752	0.134563	0.223516	0.0519567	0.07251	0.00151314	0.156967	0.00826527
linolenic.acid	0.0107187	0.012735	0.0846844	0.0361255	0.0194295	0.00333946	0.0114539	0.0235298	0.00189927	0.030544	1.12065	0.0387052	0.0105067	0.00187522	0.0126145	0.0804051	0.000596322	0.0109193	0.0869851	0.133763	0.0216174	0.0303223	0.0113302	0.0479918	0.0321344	0.00411638	0.00305007	0.0318302	0.0462666	0.00871975	0.200396	0.0109504	0.193492	0.000299083	0.00798539	0.0385031	0.00493516	0.00789126	0.0450325	0.00607675	0.0706516	0.00982505	0.0163879	0.00311367	0.00522901	0.00820173	0.0161009	0.103018	0.220814
linoleic.acid	0.0193252	8.65e-05	0.00513105	0.0101789	0.00202953	0.0675676	0.000562705	0.0111663	0.00811721	0.00261904	3.29264	0.00605388	0.0131836	0.000159541	0.000560683	0.0288471	0.0235353	0.0076553	0.00485387	0.000566839	0.000413456	0.00143606	0.00180361	0.00422739	0.00915536	0.00373626	0.00762207	0.0712654	0.0222744	0.0482865	0.0153498	0.00571467	0.00204943	0.0686609	0.00820253	0.0307589	0.0207214	0.0130567	0.00342922	0.0642182	0.0610265	0.0214483	0.00518029	0.00664306	0.0895064	0.000369597	0.00919561	0.0394379	0.0972825
levoglucosan	0.00536708	0.127988	0.0799693	0.00149675	0.00497611	0.0562623	0.000632042	0.00284005	0.00138988	0.000249875	3.11358	0.0235329	0.0897733	0.0161523	0.148969	7.25e-05	0.0820903	0.181265	0.207753	0.16879	0.00467379	0.0608568	0.124022	0.150442	0.037268	0.0384099	0.0973297	0.163849	0.0527091	0.0212155	0.00133393	0.00926548	0.0031724	0.0414199	0.0402895	0.0224316	0.0336677	0.00415575	0.0724053	0.00700701	0.084464	0.00918966	0.00926279	0.00464798	0.0939417	0.0121816	0.084804	0.0124398	0.0942232
leucrose	0.00628777	0.143207	0.0972219	0.135892	0.0856262	0.0529546	0.0012558	0.00673729	0.0312675	0.0391543	3.00104	0.00733132	0.0374769	1.51e-07	0.0616155	0.00295304	0.0610052	0.0036269	0.0661531	0.0954395	0.0131606	0.250469	0.0952375	0.00637779	0.0208274	0.0339418	0.0186411	0.0140846	0.0208187	0.00918828	0.110898	0.030418	0.0910969	0.070964	0.00327074	0.0147282	0.0411922	0.00777917	0.0245857	0.0321775	0.0210608	0.0136654	0.0232605	0.0397429	0.00288362	0.0288428	0.104097	0.00323657	0.107434
leucine	0.018901	0.00207223	0.000137955	0.0029862	0.0201932	0.000260103	0.211435	0.0875055	6.88e-07	0.00165194	0.964385	0.000560979	0.043961	0.00778931	0.0893508	0.0979758	0.212711	0.00499342	0.27015	0.338879	0.128449	0.0875761	0.0726982	0.0224762	0.0750829	0.0123703	0.0258266	0.0150977	0.0255262	3.87e-05	0.0329362	0.000404998	0.00184013	2.85e-06	0.00517097	0.0412624	0.0708413	0.00217883	0.000892776	0.000255459	0.00382561	0.000111711	0.00164577	0.00259061	0.00620297	0.0746714	0.000166729	0.0476203	0.0329389
lauric.acid	0.0400588	0.00504623	0.00153766	0.00654836	3.52e-05	0.00489346	2.45e-05	0.0558414	0.0154476	0.119152	1.6099	0.099585	0.00123245	0.0114955	0.132345	0.0103313	0.14991	0.027424	0.00185846	0.0268948	0.0409259	0.0185957	0.0032079	0.00734421	1.88e-05	0.0188792	0.0110794	0.00259239	0.0142692	0.0978064	0.00406559	0.00807474	0.00525063	0.00433399	0.0763167	0.082252	0.108965	0.0238961	0.00369281	0.00833123	0.00431825	0.0200325	0.0474762	0.0626921	0.0015675	0.0422065	0.00868381	0.236495	0.0889785
lactobionic.acid	0.207132	0.00425573	0.004876	0.000444968	0.00107962	0.15343	0.0929895	0.00535684	8.35e-05	0.0196049	0.543206	0.0132719	0.0761009	0.00824132	0.0533514	0.108125	0.00221865	1.8e-05	0.0132375	0.21572	0.105279	0.00402625	0.0302524	0.0251466	0.00875225	0.012512	0.0153446	3.54e-05	0.00492907	0.0442992	0.00245875	6.13e-05	0.190311	0.000548086	0.0192577	0.0565456	0.0376152	0.0421581	0.119959	0.0203443	0.0267959	0.00753546	0.0769463	0.049454	0.101837	0.00980042	0.0370012	0.0891736	0.299413
lactic.acid	0.100094	0.000413303	0.0123295	0.00832259	0.0799305	0.0432335	0.161694	0.0143595	0.0653037	0.00423076	0.90237	0.116514	0.00163777	0.0436359	3.52e-05	8.69e-06	0.0530315	0.00251946	0.00297981	0.00209468	0.00658181	0.370781	0.19525	0.0806245	0.00241736	0.0161035	0.00514261	0.000654341	0.0963742	0.0211646	0.000438552	0.0120067	0.0179859	0.0427077	0.0111845	0.0104828	3.91e-05	0.00145281	0.0463849	0.0601923	0.0246726	1.41e-05	0.0100762	0.01827	0.0826258	0.103041	0.0976436	0.0026377	0.00878612
isonicotinic.acid	0.00873787	0.109165	0.0857727	0.123741	0.0128372	0.00720875	0.0095199	0.00420039	0.0784665	0.0543445	0.231784	0.0596738	0.0916393	0.0118086	0.215641	0.000889971	0.0556548	0.0192329	0.0495431	5.57e-06	0.00156051	0.00194348	0.0472582	0.0324813	0.0891849	0.055768	0.0826332	0.00252114	0.11709	0.0427244	0.236314	0.0540597	0.0318447	0.00579185	0.0299159	2.3e-05	0.0065747	0.0296601	0.0180427	0.0103424	0.00251728	0.0485216	5.28e-05	0.0239063	0.0935477	0.149053	0.00588404	0.0654487	0.00214048
isoleucine.minor	0.000202878	0.0649016	0.0341125	0.0311477	0.0475284	0.00121898	0.0526788	0.00137516	0.095633	0.151416	0.0128412	0.000711241	0.0206794	0.146045	4.23e-05	0.103725	0.0272062	0.0228569	0.079328	0.00478917	0.00794785	0.0679338	0.257118	0.145687	0.17437	0.0623629	9.51e-05	0.0026361	0.00498302	0.0199781	0.0033527	0.0377471	0.00227368	0.161513	0.000214286	0.0139428	0.0577789	9.57e-07	0.0852848	0.027812	0.0565488	0.0298291	0.00239889	0.00688181	0.0539732	0.00276741	0.0462999	0.00606828	0.0120105
isoleucine	0.00659948	0.0154044	0.000213501	0.0552643	0.0445467	0.0157204	0.187718	0.129759	0.000549347	0.00252988	0.968948	4.69e-05	0.00224086	0.0216026	0.0502918	0.0361443	0.224748	0.0027048	0.103469	0.15043	0.0111873	0.180249	0.13264	0.0223076	0.105603	0.0467758	0.00163924	0.00411923	0.00432291	0.00470153	0.0547308	0.0495295	0.00651016	0.000148145	0.00953759	0.0322382	0.119082	0.00865197	0.0016578	0.0380874	0.00114989	0.0145861	0.00965542	0.0368929	0.0139511	0.163161	0.00858065	0.0177252	0.0189547
inulotriose.1	0.00506578	0.0180372	0.0140084	0.0466224	0.00773145	0.333806	0.00888414	0.00519532	0.00852748	0.0915404	1.34968	0.0981448	0.000623275	0.00494396	0.0736892	0.194203	0.211545	0.00864691	0.00118625	0.0690548	0.124387	0.0206298	0.117065	0.0172624	0.0302906	0.262734	0.0437068	0.019025	0.00166274	0.0242681	0.00376634	0.000592996	0.11471	0.00341003	0.0237469	0.00558905	0.0062775	0.0796191	0.00379269	0.142691	0.0103928	0.00057659	0.00103259	0.0040681	0.000538031	0.0937031	0.0145055	0.0726858	0.202417
inulobiose.2	0.08898	0.0150423	0.00390082	0.126078	0.0256847	0.0345007	0.00889526	1.26e-05	0.0019439	1.07e-07	2.26527	9.55e-05	0.0349851	0.0086845	0.0512623	0.00625189	0.0347235	0.0133642	0.0189521	0.00937756	0.0815866	0.00846946	0.0113604	0.0757207	0.0334835	0.0716154	0.000833197	0.0617662	0.120182	0.0208256	0.0174674	0.109221	0.0726481	0.00396261	0.0438282	0.0349283	0.0498126	0.103339	0.170458	0.00140043	0.00199632	0.0159632	0.0281393	0.0270132	0.00138577	0.0125636	9.96e-05	0.0119479	0.0228233
inositol.myo.	0.00431571	0.308575	0.0140437	0.0277721	0.0200833	0.00820082	0.0479145	0.00175346	0.0221039	0.0913465	0.430997	0.00823543	0.00326736	0.0100167	0.0432519	0.0483894	0.0195734	0.00423659	0.0430839	0.0660552	0.00208616	0.195068	0.0791456	0.00391502	0.0589724	0.0353863	0.0465759	0.000202688	0.00096623	0.0910342	0.0350146	0.0245507	0.21944	0.0669042	0.00943887	0.0146687	0.0159732	0.00587512	0.0315063	0.0346264	0.236316	0.0188239	0.017683	0.00943769	0.100168	0.0176019	0.0330814	0.165009	0.0972857
indole.3.acetonitrile	0.00831336	3.6e-06	0.0139558	0.00125439	9.76e-05	0.0126552	0.0105892	0.000714476	0.199221	0.164407	0.275977	0.00170571	0.000115396	0.0412791	0.0394241	0.042477	0.0373176	0.099273	0.244991	0.185085	0.0064394	0.13127	0.00295023	0.0122049	0.0299311	0.0270574	0.0336786	6.25e-05	0.0104196	0.0116907	0.0641369	0.041176	0.00145578	0.0205492	0.0246737	0.00729856	0.0072967	0.0636572	0.294795	0.285211	0.0028098	0.0761711	0.0144154	0.00140434	4.42e-05	0.297253	0.0668849	4.59e-05	0.0117419
hydroxylamine	0.0329892	0.0500077	0.019071	0.0150156	0.0669064	0.154542	0.00888219	0.00271138	0.0188858	0.0144779	0.00954166	0.023091	0.0331687	0.026917	0.0584557	0.00109088	0.0621408	0.0235349	0.0476638	0.0269951	0.000326411	0.103194	6.4e-05	0.0042891	0.0519309	0.00913253	0.000445774	0.0160278	9.65e-05	0.0320577	0.00157898	0.036497	0.064522	0.026155	0.0250371	0.0035173	0.00667065	0.0952992	0.0647064	0.000758447	0.028835	0.000264549	0.00138497	0.0123723	0.134279	0.0331513	0.0099474	0.00347038	0.0167689
homoserine.minor	0.0409943	0.064404	0.308833	0.0188585	0.0343984	0.0674781	0.197238	0.102631	0.014434	0.0995232	1.93147	0.323302	0.0666015	0.00520138	0.294058	0.102686	0.119325	0.118327	0.00260806	0.0160979	0.293559	0.0167226	0.0702491	0.00985983	0.167073	0.0477052	0.0589971	0.243478	0.28122	0.0795526	0.00494788	0.0463684	0.0314572	0.000199018	0.21423	0.191979	0.0414101	0.00794502	0.0172628	0.0104022	0.0043182	0.0200977	0.221781	0.117567	0.145197	8.3e-05	0.00821943	0.152059	0.393689
glycolic.acid	0.000188559	0.105752	0.0383923	0.00321729	0.000540191	0.00331026	0.0163782	0.00844219	0.0595419	0.0426139	0.00214626	0.000351576	0.19602	0.0620887	0.0427538	0.00365791	0.0100417	0.186087	0.0266791	0.00677374	0.000859368	0.0257225	0.0802547	0.00466069	0.00578572	0.0201856	0.152072	0.0121974	0.0821229	0.249324	0.0367612	0.0291105	0.119743	0.0273768	0.0653338	0.00493271	0.0537664	0.0475785	0.0117739	0.225673	0.185672	0.0532945	3.86e-06	0.00467078	0.0266713	0.0128109	0.00103959	0.0621274	0.211766
glycine.TMS1x	0.152612	0.00801997	3.04e-05	0.000812644	0.00315039	0.0768235	0.140143	0.0188389	0.0158551	3.59e-07	2.1767	0.050362	0.0184345	0.00538126	0.0306353	0.0243542	0.120582	0.0164227	0.066206	0.0335151	0.149539	0.0714584	0.0432707	0.0379185	2.59e-05	0.00215898	0.00769102	0.0463015	0.00127763	0.028132	0.00411472	0.00179148	0.0856631	0.103482	0.00487258	0.12082	0.157178	0.0304583	0.142611	0.00673206	0.266509	0.00717548	0.19122	0.241675	8.12e-05	0.0422532	0.00399624	0.0579193	0.0462368
glycine	0.000134339	0.265647	0.000973919	0.0251839	0.0098556	0.051137	0.108201	0.233979	0.00022805	0.027662	1.50651	0.125596	0.00220094	0.011106	0.208253	0.242756	0.707924	0.0225465	0.0456971	0.0260131	0.0281161	0.147037	0.000400424	0.0197006	0.000187516	0.0553928	0.00301732	0.0116225	0.0133051	0.247292	0.00506755	0.00181199	0.010349	0.0728929	1.05e-06	0.234018	0.211963	0.0420045	0.026875	0.00885923	0.102476	0.010596	0.239853	0.265461	0.0256546	0.000205117	0.0649855	0.134208	0.0629065
glycerol.3.galactoside	0.31764	0.00359238	0.018035	1.29e-09	0.027434	0.00645466	0.136928	0.000350876	0.000780515	0.0456371	0.410513	0.0535169	0.0316391	0.0503771	0.0507646	0.031402	0.0551383	5.78e-05	0.00281104	0.00809809	0.00798447	0.0011391	0.242776	0.139214	0.00132253	0.00305761	0.0200235	0.112568	0.285994	0.00309177	0.00588424	0.257643	0.123149	0.0236509	0.00424135	0.0202116	0.0631138	0.0349929	0.382477	0.14448	0.0163821	0.050665	0.0600905	0.110352	0.0729121	0.000110842	0.0024493	0.0150858	0.00925836
glycerol	0.114668	0.036323	0.0193344	0.0565987	0.0412956	0.020523	0.0269722	0.0216194	0.00708059	0.0545659	1.85357	0.00567017	0.039693	0.00334603	0.0868128	0.00360587	0.0179354	3.43e-05	0.122656	0.0869599	0.115389	0.0768921	0.0358505	0.0103349	0.102093	0.00148492	0.0264685	0.015199	0.0278745	0.0114065	0.00159577	0.00170495	0.0121581	0.101291	0.0521681	0.000264984	0.00952243	0.00281345	0.0238908	0.00983985	0.0580933	0.00949608	0.00493788	0.0112517	0.0427702	0.0366132	0.0165006	0.0304188	0.0192938
glyceric.acid	0.00459175	0.0183881	0.0689695	0.0246993	0.00151737	0.0926442	0.0217662	0.0368339	0.00225131	0.000113747	1.68228	0.0866447	0.0242174	0.00258221	0.00176627	0.00570654	0.00593536	0.00683245	0.0364008	0.0135945	0.00152691	0.000403979	0.00947745	2.47e-05	0.0653891	0.0137612	0.000574848	0.00290746	0.000131369	0.00769953	0.00135565	0.007435	0.0669765	0.130116	0.0732893	0.0122752	0.0847483	0.0174835	0.00212423	0.0421823	0.0513394	0.0395014	0.0264377	0.111375	0.138627	0.0645677	0.00119766	0.221461	0.00425611
glutamine	0.258461	0.0434385	0.0346622	0.0761678	0.00136357	0.0659509	0.000117241	0.0671093	0.0002415	0.0911672	2.10745	0.0651555	0.00687798	0.0186573	0.450964	0.0728872	0.0929388	0.0179013	0.0369717	0.106113	0.00646476	0.000857411	0.0593777	0.138866	0.0236354	0.0334164	0.467922	0.336033	0.044191	0.173574	0.000262456	0.0226064	0.031169	0.107787	0.0456671	0.0941792	0.0159297	0.00711443	0.0722863	0.0910321	0.141842	0.0745358	0.0767583	0.00408269	0.00447096	0.66631	0.234402	0.00606454	0.0369304
glutamic.acid	0.112326	0.0302301	0.072299	0.0154977	0.237161	0.0600162	0.0798322	0.0173752	0.000852309	0.00152743	0.576323	0.0554116	0.00975246	0.038108	0.392542	0.226569	0.0614487	0.232789	0.0404916	0.000765109	0.00611325	0.0768855	0.0735333	0.0490782	0.399854	0.122267	0.033624	0.107986	0.153728	0.000410639	0.0597625	0.119614	0.0509606	0.161688	0.0820784	0.0276647	0.00545705	0.23472	0.00914185	0.0152915	0.0387111	0.00390812	0.00533539	0.00653723	0.00760792	0.0287162	0.0459326	0.146471	0.0112168
glutamate.TMS2x	0.00397999	0.417364	0.053498	0.0762641	0.068153	0.133524	0.146028	0.0870266	0.0124168	0.100538	0.0086793	0.0726277	0.113509	0.203974	0.184997	0.000745647	5.69e-05	0.011496	0.0127425	0.0344478	0.0013412	0.0788393	0.132188	0.677889	0.23074	0.625231	0.105388	0.0848231	0.145608	0.0473158	0.00792331	0.501048	0.000705153	0.00383752	0.00836803	0.00671424	0.00107523	0.0168412	0.136383	0.00206759	0.0413388	0.110796	0.056973	0.00959104	0.000834976	0.0145718	0.00782823	0.00313147	0.0596038
glucuronic.acid	0.173373	0.00189833	0.0161449	0.0291198	0.00878444	0.142826	0.0116997	0.0040401	0.084327	0.0112651	0.0131376	0.360462	0.662169	0.484781	0.102417	0.0455274	0.0127427	0.0238977	0.0630773	0.0100608	0.897984	0.00319176	4.64e-06	0.30049	0.0717248	0.468647	0.0661273	0.104768	0.427493	0.07558	0.028481	0.0164406	0.00764678	0.0464735	0.00461952	0.000844549	0.00158561	0.00772172	0.158832	0.0156969	0.105529	0.0239885	0.00872525	0.000247901	0.00857147	0.282201	0.0037677	0.161217	0.194523
glucose.6.phosphate.2	0.0685669	0.104679	0.00540851	0.0113042	0.0705389	0.0339852	0.0541849	0.00643203	0.109459	0.0223478	1.07829	0.142707	0.0578356	0.0180233	0.299568	0.00701779	0.00325578	2.55e-06	0.00160767	0.101867	0.00605623	0.0132543	0.0132646	0.037855	0.0207419	0.00152216	0.0204295	0.00182933	0.0270969	0.0600649	0.0335379	0.130969	0.000416755	0.00110353	0.00628422	0.00776544	0.00536434	0.018375	0.203842	0.0333146	0.00476214	0.0585917	0.0015394	0.00928563	0.0435892	0.0242633	0.00740177	0.0100151	0.168337
glucose.2	0.00237016	8.77e-06	0.0159655	0.0911577	0.00998138	0.0664868	0.00808515	0.00645832	0.00626217	0.0243618	0.761453	0.0545498	0.0923343	0.00165319	0.00507899	0.108404	0.000151296	0.00797866	0.00372918	0.0101247	0.00903868	0.0596289	0.0104605	0.0239662	0.00649819	0.000259729	0.0137557	0.0142305	0.0312835	0.0295295	0.00172244	0.0100398	0.0353456	0.0812952	0.00109805	0.0134293	0.0452805	0.00013571	0.0451952	0.00209135	0.21686	0.00800767	0.0228094	0.0404399	0.00380524	0.02001	0.0316158	0.049364	0.0694839
glucose.1.phosphate	0.0106556	0.0591457	0.0685976	0.0068163	0.00990391	0.0552338	0.0154712	0.00638832	0.00689765	0.00214858	1.48667	0.00375583	0.0537511	0.0130435	0.140045	0.0325278	0.040358	0.0980144	0.127814	0.0718515	0.0188976	0.121628	0.192673	0.0810644	7.57e-05	0.0298329	0.175137	0.0282067	7.14e-05	0.0235811	0.00742096	2.4e-06	0.00350404	0.0315986	0.0122089	0.00217655	0.00486158	0.0891063	0.101784	0.0285007	0.0781031	0.0170363	0.00217915	0.00406189	0.124104	0.000421434	0.0219838	0.00129731	0.0635366
glucose.1	0.00348745	0.00522145	3.78e-05	0.00519863	0.000599024	0.0515459	0.00241637	0.00780758	0.00368626	0.0301595	0.592963	0.0624732	0.122008	6.85e-06	0.0134774	0.0542674	0.00169122	0.0171905	0.0152272	7.49e-05	0.105617	0.0991389	0.0744987	0.0385386	3.45e-06	0.00178355	0.0273286	0.000369043	0.00348706	0.0187123	0.000717889	0.00165795	0.0943961	0.0902119	0.00496394	0.0106039	0.046194	0.00340317	0.016217	0.0218801	0.150446	0.00123398	0.0144435	0.049599	0.00982006	0.0432869	0.0652413	0.0776021	0.0160392
gluconic.acid.lactone	0.0601692	0.116955	0.0044128	0.00544164	0.00877544	0.101297	0.000419857	0.000181964	0.099755	0.0430655	2.57672	0.0458156	0.0404373	0.029146	0.280399	0.0843019	0.11695	0.146448	0.00524231	0.00540014	0.0353865	0.172588	0.22293	0.101544	0.0198175	0.000381262	0.00252409	0.0862621	0.0789746	0.072742	1.31e-07	0.00630713	0.102335	0.0973716	0.0661792	0.00397038	0.000304875	0.0714049	0.0680122	0.0732382	0.31886	0.143144	0.0323081	0.00288569	0.00607349	0.0195955	0.346962	0.00328563	0.00626482
gluconic.acid	0.413283	0.00960914	0.0786476	0.0039962	0.246596	0.19867	0.0339273	0.0423698	0.0234448	0.0268074	1.75409	0.00229723	0.0435631	0.00274067	0.0050997	0.00283172	0.0229793	0.0512194	0.132553	0.0723919	0.328295	0.000561218	0.0497276	0.021477	0.0982449	0.0955928	0.0557546	0.0122197	0.0248761	0.0354876	0.070592	0.121356	0.0023813	0.00905204	0.0284767	0.00270347	0.0010978	0.0327612	0.0235328	0.0122148	0.0117904	0.0710494	0.00170005	0.0018741	0.00896866	0.000480905	0.0234841	0.00317582	0.080823
glucoheptulose	0.0170968	0.14805	0.23798	0.10477	0.0895451	0.169815	0.222432	0.000509151	0.106979	0.19018	0.790744	0.0560241	0.150265	0.0040946	0.182575	0.0140763	0.270242	0.018226	0.0379342	0.00266017	0.00445742	0.00284013	0.0135782	0.122246	0.0285247	0.0022403	0.0193865	0.0039809	0.0395569	0.0248487	0.0909496	0.0260405	0.0525736	0.222041	0.0128113	0.117549	0.0341394	0.000221875	0.191145	0.00826841	0.0296048	0.00762436	0.140844	0.130037	0.136734	0.0011055	9.71e-05	0.0596322	0.343301
galactose	0.223627	0.0827827	0.202538	0.604515	0.0464392	0.054573	0.00119008	0.0658831	0.103054	0.16921	0.0476344	0.43321	0.385286	0.652492	0.0176749	0.00951293	0.000138801	0.00231288	0.0116628	0.0201515	0.476862	0.0112693	0.00220174	0.00422164	0.058929	0.00747422	0.0405121	0.329976	0.0158859	0.0271525	0.0243726	0.177623	0.488474	0.21888	0.000282939	0.327761	0.149766	0.903189	0.103093	0.625708	0.111198	0.00051448	0.277149	0.221784	0.0639032	6.22e-05	0.000134385	0.00369938	0.0510558
galactonic.acid	0.0397624	0.000630815	0.0406138	0.149477	0.000232349	0.101221	0.000282671	0.0323762	0.0250416	5.36e-05	0.000203502	0.0280279	5.09e-06	0.00409476	0.0946123	0.0626944	0.0898383	0.00723297	0.0225736	0.00639744	0.0707145	0.000480266	0.0410215	0.146321	0.0979111	0.000203935	0.0839276	0.0689624	0.0112193	0.042239	0.123721	0.0754946	0.0138285	0.032552	0.0158166	0.148165	0.211139	0.0253938	0.11896	0.0206254	0.00463403	0.00610298	0.14832	0.233303	0.0102528	0.00872249	0.00327954	0.00361165	0.00925057
galactinol.minor.2	0.017399	0.00676124	0.000446809	0.0882691	0.0125733	0.0473419	0.539468	0.199413	0.0191818	0.0375487	7.40103	0.126316	0.0207049	0.00149489	0.0136486	0.0120619	0.056304	0.0709403	0.0352907	0.0044965	0.0480005	0.133389	0.0253957	0.00215977	3.95e-05	0.0259716	0.0366833	0.0158091	0.0231747	0.00027214	0.0737163	4.9e-05	0.00794615	0.00204835	0.387413	0.000366771	0.0597734	0.053409	0.406725	0.266171	0.0455292	0.37903	0.0126975	0.0737966	0.0210551	0.0858421	0.00756152	0.0300821	0.125205
galactinol.major.2	0.0569612	0.186048	0.0744319	0.210333	0.000240154	0.0701587	0.132637	0.0346368	0.0467014	0.000558349	0.32648	0.016028	0.00155947	0.0110415	0.0507411	0.0177737	0.0219322	0.00351713	0.18165	0.0508045	0.00476639	0.000432752	0.0441383	0.0358908	0.0361191	0.0428274	0.00133194	0.00085137	0.0106576	0.0104919	0.035878	0.00470509	0.000333795	0.0126935	0.0188754	0.0115377	0.0365391	0.00117047	0.180771	0.00721636	0.00102463	0.0121924	0.0222707	0.00964981	0.0272212	0.046603	0.0161301	0.14852	0.0345046
GABA	0.0243715	0.00463794	2.73e-06	0.0282484	0.0405163	0.0278311	0.0668416	0.0140828	0.0445995	0.125595	1.87371	0.0168402	0.106269	0.117226	0.0475691	0.00222886	1.7e-07	0.000517821	0.0107347	0.00248633	0.0546406	0.0434441	0.00848937	0.114901	0.0771659	0.2522	0.172709	0.00744307	0.0488499	0.00584918	0.0861303	0.0679765	0.162606	0.0359712	0.0998923	0.00672058	0.0109863	0.00135684	0.102409	5.54e-05	0.155938	0.00181573	0.00769352	0.00560376	0.0952919	0.135028	0.0269673	0.000740948	0.00861621
fumaric.acid	0.0971312	0.0251087	0.101611	0.111197	0.115786	0.117754	0.0329054	0.00059844	0.0159995	0.0047016	0.205058	0.0694523	0.0720742	0.011691	0.0077608	0.135027	0.0831535	0.0894604	0.102215	0.0324669	8.22e-05	0.0421176	0.000141557	0.0289711	0.103631	0.013256	0.0228783	0.000338796	0.00303596	0.232211	0.000346171	0.00157439	3.55e-05	0.0772192	0.211459	0.00714032	9.92e-05	0.00028666	0.0870024	0.0245084	0.0465001	0.17593	0.00210641	0.00041745	2.67e-05	0.00524918	0.032377	0.0830602	0.155607
fucose.1...rhamnose.2	0.0368318	0.0819369	0.0116615	0.0165716	0.00696066	0.0124156	0.0241022	0.00319876	0.0240745	0.00616168	0.042746	0.0406691	0.00081637	0.0031495	0.160694	0.000654213	0.0192995	0.00219401	0.019895	0.00102198	0.0264629	0.041819	0.0002177	0.0099754	0.0152573	0.0227081	0.0685578	9.82e-07	0.0300558	0.0113008	0.0462958	0.0300266	0.0435377	0.0123089	0.0202871	0.0132376	0.0270103	0.0235013	0.0176278	0.0154212	0.00616578	0.0422514	0.0349086	0.0302977	0.0018985	0.0338262	0.00070915	0.0633946	0.00415869
fructose.2	0.0725875	2.62e-05	0.0494033	0.0278062	0.0910798	0.117883	9.65e-06	0.0671402	0.00173281	0.00878388	0.386714	0.00338488	0.0476957	0.0119522	0.0453878	0.00998913	0.00144506	0.0174758	0.0147217	0.0133316	0.100311	0.0496502	0.0478003	0.203601	0.0229963	2.86e-06	0.0378339	0.00685425	0.00021295	0.134938	0.0212363	0.00435105	0.207926	0.057511	0.000131817	0.0481684	0.00983979	0.0176393	0.0150421	0.131591	0.213859	0.0329481	0.0451339	0.00781942	0.0169259	0.0406548	0.195373	0.0455352	0.00468281
fructose.1	0.00349773	0.0147368	0.00310117	0.0102945	0.0159765	0.135672	0.0504282	0.0148288	0.0326625	0.0276161	0.669846	0.0361608	0.286185	0.0517516	0.0250381	0.171449	0.0167841	0.0242242	0.000421804	0.0189009	0.0151638	0.0765657	0.0551668	0.0450563	0.391709	0.0836594	0.0565452	0.0429625	0.0192513	0.0523334	0.212835	3.72e-05	0.106372	0.0441283	0.0644832	0.0229229	0.0370696	0.0302348	0.0471824	0.0732976	0.0184771	0.00867636	0.0138358	0.00725994	0.0197935	5.52e-05	0.0833816	0.0763669	0.0245263
FAD	0.0113635	0.0268709	0.00117726	0.0401463	0.00574148	0.00129392	0.0031301	0.0838652	0.000330614	3.51e-05	0.945748	0.000900665	0.155535	0.0259796	0.00272803	0.0090283	0.0542647	0.0128064	0.000358882	0.00150642	0.0599393	0.196183	0.0790734	0.00215303	0.0206378	0.153988	0.0461803	0.0414218	0.0372961	0.0270656	0.000139739	0.154811	0.0797373	0.00232577	0.11525	0.0597737	0.00589979	0.227568	0.0085638	0.0559591	0.0231677	0.190585	0.177264	0.0335068	0.0106477	0.00752508	0.409068	0.013348	0.0287675
ethanolamine	0.0295894	0.015429	0.155001	0.0449737	0.241136	0.00147511	0.0303284	0.00579139	0.00772266	0.019881	2.57367	0.000599092	0.0493745	0.00195548	0.000169078	0.0339264	0.00811018	0.0591281	0.00904438	0.135703	0.0807435	0.0969097	0.0723971	0.0273832	0.0669784	0.0875687	0.436788	0.0206625	0.00382454	0.0533988	0.00143826	0.0946269	0.154203	0.0713251	0.0370457	0.00740774	0.0200816	0.000157761	0.00563268	8.55e-05	0.0567133	0.00574074	0.00235074	0.0149587	0.0563557	0.0880317	0.0119923	0.0375457	0.000781271
erythrose.1	0.201629	0.0279493	0.0418563	0.0149925	0.44496	0.0190541	0.00204419	0.0328253	0.273419	0.242949	1.51816	0.305995	0.100681	0.0915237	0.0131064	0.0847878	0.103395	0.000438744	0.0383385	0.196398	0.0640643	0.00270711	0.0198901	0.0117268	0.000271745	0.0243285	0.362937	0.0763859	0.0945985	0.0100115	0.445693	0.0308255	5.1e-05	0.0816191	0.0205193	0.0827659	0.0282006	0.0174783	0.0249768	0.000506839	0.0208374	0.142745	0.0132012	0.00278683	0.0522091	0.0239736	0.000673917	0.0954375	0.0160918
erythrose	3.68e-05	0.0458208	0.281607	0.039942	0.0133792	0.0406165	0.226553	0.0539388	0.116466	0.0673314	0.644668	0.0204274	0.107192	0.426189	0.00891124	0.055397	0.01563	0.060724	0.0025987	0.000592175	0.167541	0.117831	0.253941	0.00646416	0.00663388	0.0409039	0.176492	0.0615642	0.0014365	0.0744402	0.0391851	0.012643	0.111997	0.244098	0.00627166	0.0135706	0.00773418	0.0038404	0.054125	0.023436	0.122139	0.0811661	0.0005212	0.0249494	0.19103	0.0123958	0.0950155	0.000180466	0.0507493
erythronic.acid.lactone	0.0317167	0.0481313	0.00863166	0.0650347	0.00926285	0.0214903	0.15873	0.013241	0.012276	0.0388534	0.663975	0.177625	0.00627276	7.69e-05	0.0187201	0.184792	0.000136291	0.00156481	0.0979494	0.0503274	0.00528913	0.0594449	0.00485117	0.000272687	0.0232137	0.0618551	0.0136634	0.0153397	0.00499767	5.39e-05	0.00732064	0.140153	0.126088	0.0943988	0.076036	0.00680265	0.0162768	0.00970971	0.025467	0.0800213	6.53e-05	0.00148527	0.000720304	0.00494078	1.28e-05	0.016039	1.57e-06	0.0463395	0.0887987
erythronic.acid	0.0036313	0.269224	0.00242852	0.0470633	0.320511	0.0100126	0.000982213	0.000565905	0.0464976	0.096487	0.0540236	0.0381677	0.0910915	0.307336	0.000294436	0.00622249	0.000956092	0.0369637	0.0167232	0.0437706	0.0400448	0.612582	0.821028	0.0299287	0.0106653	0.0287771	0.111357	0.0290519	0.00733009	0.118271	0.02738	0.128188	0.0939786	0.265335	0.0057323	0.0274019	0.0318476	0.0711889	0.203861	0.128418	0.403894	0.00269628	0.0597204	0.0775735	0.000154229	0.0363402	0.000998508	0.0458892	0.0286277
erythritol	0.00569474	0.0485925	0.00263661	0.0164807	0.0702215	0.0473547	0.0388366	0.0364209	0.0921379	0.0286598	5.05e-06	0.0401531	0.268061	0.050016	0.0722268	0.00253914	2.36e-05	0.106597	0.104768	0.0213338	6.81e-05	0.0013978	0.145183	5.28e-07	0.000930681	0.300515	0.00634714	0.00458581	0.0890734	0.373889	0.184588	0.0931162	0.0487667	0.0752687	0.00151511	0.00530783	0.00239748	0.0378772	0.051381	0.012503	0.00114914	0.00688927	0.00109356	0.00179554	0.0141713	0.00415287	0.000765351	0.00537584	0.143899
dodecanol	0.0778908	8.58e-05	0.00035505	0.0870243	0.0837746	0.061933	0.0355331	0.00113002	0.00485575	0.00374798	0.139873	0.00539204	0.00472879	0.00831625	0.064956	0.00590421	0.104121	0.0589504	0.0142916	0.00718658	0.126284	0.00151601	0.00973857	0.0346636	0.0410538	0.0751772	0.0591211	0.0555309	0.080847	0.00625743	0.0830404	0.00526865	0.277427	0.023861	0.0130806	0.113908	0.0695064	0.0320374	0.0602182	0.00908517	0.0333365	0.0363657	0.0330874	0.00182497	0.0134084	0.267461	0.0549155	0.0152169	0.000545873
dodecane	0.0228841	0.100631	0.000126806	0.00791317	0.0562523	0.000507555	0.00704152	0.00146524	0.000357103	0.00447223	0.251039	0.0360075	0.000596658	0.019505	0.00425334	0.0695882	0.00301022	0.0360855	0.00867788	0.0973251	0.000835066	0.0603227	0.000815868	0.144222	0.00111785	0.010363	4.18e-05	0.00428348	0.0783912	0.00390882	0.0249555	0.0392863	0.0153718	1.02e-06	0.000531286	0.00407517	0.000753477	0.00533838	0.031039	0.00461147	0.00014839	0.00802327	0.00112772	0.000139456	0.00121886	0.0359226	0.000900598	0.00236291	0.0107263
dihydroabietic.acid	0.127624	0.0870333	0.0985332	0.0234029	0.0199329	0.00517943	0.0503487	0.173686	0.232254	0.0772087	4.21391	0.0655957	0.168777	0.00148818	0.00141434	0.00707343	0.0507639	0.255432	0.0823995	0.00742962	0.0418873	0.179516	0.116761	0.0116014	0.02121	0.0938961	0.020604	0.0178771	0.00542683	0.0859251	0.0317487	0.0150699	0.00634246	0.0315416	0.0197448	0.0115075	0.0295057	0.0482254	0.0206689	0.00853042	0.0654254	0.0192055	0.000150755	1.72e-05	0.000513231	0.237134	0.00427201	0.0013647	0.057796
diacetone.alcohol.NIST	0.0780504	0.164934	0.0255448	0.0683159	0.00143174	0.11926	9.28e-05	0.112943	0.00834041	0.0012405	2.81768	0.00365722	0.0463739	0.0630982	0.132106	0.002844	0.0810436	0.0246394	0.0500436	0.0025565	0.129911	0.0414749	0.138589	0.00159907	0.00412507	0.00960123	0.0878121	0.0111063	0.00364687	0.0281578	0.0103911	0.00877637	0.14669	0.044816	0.0485294	0.0577238	0.0720202	0.0441367	0.00987137	0.05244	0.0736995	0.0122426	0.0984955	0.120323	0.0628071	0.119824	0.000696867	0.112695	0.0132533
dehydroascorbate.3	0.0227001	0.0352937	0.000829967	0.0841638	0.058112	0.00219974	0.0521732	0.0378625	0.00907487	0.0508567	2.19937	0.000931062	0.0169299	0.170137	0.000650004	0.0363792	0.00647708	0.000175242	0.00471448	0.00793764	0.0432207	0.13278	0.0157099	0.00150806	0.00789054	0.00542258	0.283025	0.00639435	0.00124363	0.12105	0.0288145	0.037652	0.0881579	0.000838367	0.000758106	0.0488095	0.0543432	0.012176	0.095452	0.00381596	0.0169852	0.0681633	0.00594658	0.0369446	0.0555614	0.00252967	0.0226881	0.0897123	0.223674
dehydroascorbate.1	0.00555882	0.0440141	0.00589826	0.00424724	7.45e-05	0.0453756	6.87e-05	0.0145504	0.0731947	0.0699674	3.39706	0.0285568	0.010414	0.140161	0.0395726	0.197233	0.0257525	0.000990724	0.0387301	0.012754	0.00491482	0.0850243	0.0465607	0.00372954	0.00576922	0.000535851	0.149104	0.100052	0.200268	0.0930035	0.0618094	0.0307386	0.0755689	0.0257186	0.000907742	0.00320776	0.00322805	0.0689617	0.0612892	0.00595834	0.0823565	0.016034	0.00568409	0.0156765	0.00543955	0.00308791	0.00869673	0.0160041	0.323326
citric.acid	0.00339615	0.0315052	0.101399	0.010164	0.053381	0.244555	0.171776	0.391757	0.00192371	0.116401	0.564818	0.0948294	0.0410418	0.0121416	0.0256241	0.307785	0.0450119	0.124222	0.0255776	0.026388	0.000877055	0.0854188	0.081595	0.0110306	0.242451	0.217447	0.101089	0.000798577	0.0893007	0.000590313	0.0931255	0.0350406	0.00148121	0.10266	0.197937	0.0434131	0.0177893	0.0239145	0.00829929	0.0152865	0.0683106	0.226735	0.0728193	9.75e-05	0.285662	0.000371712	0.0507319	0.0963934	0.055803
cis.sinapinic.acid	0.0313916	0.0841648	0.10898	0.0453722	0.0794382	0.0741367	0.020376	0.0475489	0.0115338	0.00182668	1.32397	0.0891015	0.00502504	0.0652627	0.035425	0.0512567	0.0901248	0.000264689	0.0145752	0.0518854	0.0744205	0.0526493	0.0295637	0.0289811	0.0800984	0.0737074	0.00665007	0.0265416	0.052538	0.00546419	0.0404457	1.85e-05	0.0451472	0.00792396	0.151785	0.0457462	0.0103314	0.00527525	0.160504	0.00575619	0.00214401	0.00316859	0.00262662	0.000595561	0.0479048	0.0137494	0.00492853	0.0392564	0.0867759
cholesterol	0.0430258	0.292346	0.118066	0.399587	0.0416069	0.0612232	0.0755433	0.00537849	0.16605	0.412808	0.795795	0.0303437	0.252794	0.0019262	0.0757093	0.0321174	0.000314416	0.066475	0.0543729	0.0317603	0.0212526	0.120335	0.00875564	0.00116114	0.00108636	0.0025632	0.00253106	0.160215	0.207546	0.0340498	0.363067	0.221314	0.0338091	0.108306	0.193813	0.0425494	0.0230498	0.177612	0.0196665	0.118375	0.10925	0.145636	0.00654529	0.0926751	0.0327445	0.0038507	0.0195777	0.109984	0.318364
chlorogenic.acid.minor	0.0505851	0.0870057	0.00118112	0.00106349	0.119683	0.0156556	0.0146979	0.0114709	0.0799187	0.0232128	0.16424	5.56e-05	0.0290627	0.0773731	0.00666728	0.0550691	0.00127435	0.00430801	0.00497842	0.00510092	0.00219429	0.00926446	0.0274868	0.0014806	0.0883696	0.0193574	0.0204332	0.0304675	0.0379433	0.0384508	4.32e-06	0.0486806	0.000416181	0.0134708	0.0250917	0.0364742	0.0245913	0.013009	0.000997666	0.0434661	0.04393	0.0600133	0.043954	0.0178965	0.000558222	0.0247381	0.0129253	0.0459821	0.00563094
chlorogenic.acid	0.00255046	0.127226	0.0156219	0.00330186	0.000377003	0.0718044	0.00291139	0.00388863	0.156069	0.0901577	0.229739	0.00392979	0.000338158	0.022688	0.0287148	0.000228039	0.012591	0.00599877	0.000810178	7.7e-05	0.0297023	0.0577577	0.115883	0.000361845	0.0110157	0.0287038	0.00744061	0.000123447	0.00635137	0.0617986	0.00497515	0.00652093	0.0264276	0.00085686	0.00223296	0.000305138	0.000483432	0.00939843	2.48e-06	0.0261365	0.0258047	0.00329216	0.00843557	0.0211612	0.000376675	0.00384354	0.00340423	0.0988359	0.00757662
cellobiotol	0.15085	0.00376301	0.0997536	0.208689	0.00415492	0.00209966	0.278498	0.00340322	5.21e-05	0.00667404	0.0659575	0.000287326	0.168162	0.0219278	0.0846852	0.0686613	0.0188038	0.0665746	0.00196383	0.0111696	0.118309	2.82e-05	0.0718462	0.311616	0.186715	0.0282502	0.00833401	0.0661687	0.0588624	0.0246737	0.0597066	0.000404414	0.00863792	0.000883479	0.0131549	0.135961	0.0828164	0.0490958	1.99e-05	0.0473261	0.0108253	0.211287	0.153953	0.0871324	0.00116528	0.0983553	0.0233855	0.0370628	0.0467436
capric.acid	0.00852277	0.0385811	0.0115879	0.00302788	0.00619688	0.0468442	0.0480985	0.0298665	0.000336831	0.000887749	0.00701422	0.0334744	0.0522904	0.00801532	0.0257006	0.00432989	0.0285074	0.131083	0.0138741	0.0395479	0.00127142	1.19e-05	0.000535636	0.0653793	0.0113028	0.000605115	3.15e-05	0.000749883	0.0243006	0.0420375	0.0189973	0.00228665	0.0193972	0.00315599	9.48e-05	0.000894944	0.000735446	0.0222942	0.0555542	0.012127	0.011768	0.0046089	0.0239051	0.022145	7.9e-05	0.0749037	0.0544281	0.00148626	0.0113658
beta.sitosterol	0.0242461	0.230821	0.027389	0.0927431	0.068862	0.0132053	0.0503134	7.67e-06	0.0037826	0.00429172	0.00158081	0.0200974	0.0806016	0.00668004	0.0040579	0.167347	0.190231	0.210384	0.0447558	0.0100815	0.0779867	0.383314	0.129242	0.00311954	0.0260526	0.113335	0.0143944	0.00076894	0.0307587	0.0963877	0.0511368	0.0460204	0.239638	0.0759031	0.00199037	0.107237	0.0766487	0.0355594	0.0125399	0.0402068	0.00618351	0.0376664	0.245604	0.101848	0.023236	0.00492667	0.0101256	0.0217005	0.196334
beta.alanine	0.00555739	0.0719524	0.0218573	0.0664344	0.00407225	0.364985	0.0407145	0.0312938	0.0201159	0.00830601	0.494308	0.140958	0.0291719	0.00185903	0.102141	0.12755	0.10095	0.0113577	0.064756	0.0121226	0.059647	0.0012532	0.0119777	0.154769	0.0213172	0.00469865	0.0153672	0.0071461	0.0325117	0.0103894	0.0367141	0.0283356	0.00363179	0.147616	0.0188238	0.0205183	0.00986411	0.244701	0.000717617	0.0544685	0.104728	0.197286	0.00095154	0.00771433	0.237841	0.197094	0.0501243	0.00562572	0.000172197
benzoic.acid	0.0798781	0.00806995	0.0233522	0.00756026	0.0273118	0.0117474	0.0181056	0.00280432	0.0281569	0.0136511	1.75412	0.00102156	0.0034409	0.00332668	0.0200284	0.0034865	0.00452893	0.00775766	0.00125804	0.00875588	0.00108687	0.0203086	0.0451424	2.34e-05	0.000740833	0.0229219	0.000460724	0.00395273	0.000779003	0.0420456	0.00491933	0.0154982	2.8e-05	0.0475481	0.018891	0.0018671	0.000253273	0.000186785	0.00778718	0.00665688	0.000496966	0.0059772	0.000433039	0.00371644	0.0223024	3.49e-05	0.0120594	2.79e-06	0.0366167
aspartic.acid	0.00246544	0.0276579	0.000817344	0.0828875	0.286158	0.252198	0.108306	0.000276779	0.0265606	0.00741888	0.541275	0.0629386	0.0370635	0.0039844	0.0125922	0.0560943	0.00231886	0.150614	0.127967	0.0351519	0.00403133	0.00177527	0.0105313	0.11869	0.00814738	0.0104599	0.055917	0.0456488	0.0649712	0.000150396	0.135925	0.0399338	0.0317546	0.0623928	0.0696552	0.0656682	0.183984	0.0222902	0.175931	0.150368	0.000394044	0.0135897	0.274456	0.246389	0.146575	0.0112186	0.0533771	0.260127	0.00103325
aspartate.minor	0.0158515	0.0756281	0.0429202	0.0295511	0.0385276	0.0707507	0.0285512	0.000186847	0.00450918	0.00256103	0.50593	0.00499679	0.0456144	0.00305867	0.246583	0.0615873	0.000290744	0.0263274	0.0158134	0.0124695	0.000287289	0.268725	0.202205	0.0168859	0.0902775	0.111924	0.128797	0.259448	0.276067	0.0376297	0.0348556	0.0559211	0.000691317	0.077076	0.00905062	0.0538218	0.0254743	0.0610437	0.00028159	0.00386149	0.203735	0.0256186	0.200444	0.0930328	0.102158	0.268541	0.0601277	0.00135709	0.159622
asparagine.minor	0.000106984	0.153363	0.107045	2.59e-06	0.0464751	0.0532547	0.00961166	4.23e-09	0.0210098	0.0730244	1.55494	0.344331	0.0208477	0.0191074	0.0359815	0.0869501	0.0309955	0.0128293	0.100763	0.415264	0.0997576	0.00332695	0.0628378	0.0112501	0.00297764	0.121518	0.0922062	0.00760511	0.24079	0.16649	1.06e-05	0.0900733	9.22e-05	0.0166363	0.0831227	0.344837	0.319817	0.00783481	0.00254835	0.0422721	0.442418	0.205053	0.227111	0.223363	0.00861473	0.166831	0.0179742	0.0131427	0.0184832
asparagine.dehydrated	0.0664234	0.00829793	0.000495244	0.035347	0.0140452	0.000254509	0.161633	0.00709993	0.0164804	0.0308003	3.47501	0.000603843	0.0257886	0.0266302	0.0842335	0.0865973	0.00268749	0.00629546	0.0694862	0.123716	0.00936993	0.0964587	0.142543	0.0052005	0.0361409	0.118921	0.00401164	0.000113138	0.0403548	0.00871341	0.00192725	0.00148588	0.0489159	0.0160962	0.0712736	0.00968341	0.0120544	0.00510107	0.0156231	0.000572015	0.094097	0.0018531	0.0985144	0.114832	0.0361827	0.0485117	0.00833961	0.00048152	0.0515865
asparagine	0.051786	0.0654156	0.0546775	0.0214017	0.059663	0.311382	0.0154391	0.239897	0.0028573	0.00171237	0.024434	0.140067	0.117569	0.0250185	0.0971235	0.0801772	0.118308	0.00302393	0.122511	0.0110165	0.0169178	0.0046416	0.062262	0.0100307	0.172512	0.0517128	0.0415389	0.0170402	0.00148207	0.00872895	0.0940876	0.00339941	0.00240917	0.125615	0.00402178	0.000185272	0.00167598	0.0819763	0.00328853	0.00177619	0.0472747	0.0017555	0.00131879	0.0152907	0.0258557	0.0135351	0.000175829	0.000549324	0.0402692
ascorbic.acid	0.311412	0.00548538	0.275677	0.309962	0.0290276	0.00627193	0.0218942	0.0992639	0.0275863	0.0475229	0.527948	0.0277357	0.0331395	0.00539372	0.116237	0.105828	0.218803	0.122548	0.0258364	0.0570593	0.0575095	0.00068083	0.0278395	0.00044985	0.101063	0.00764134	0.027793	0.00087156	0.00159416	0.0024185	0.00357147	0.0422815	0.045996	0.208209	0.0482788	0.000973255	0.00180663	0.00904063	0.0025418	0.00579487	0.0087095	2.75e-05	0.00225988	0.00440468	0.0359844	0.13085	0.0973127	0.0477951	0.133298
arginine...ornithine	0.0720212	0.120629	0.098747	0.289553	0.104773	0.104571	0.0362927	0.000869618	0.000245272	0.000919363	0.693691	0.00370581	0.01282	0.0247631	0.0875268	0.0808368	0.00823859	0.00314998	0.0328312	0.0134646	0.265792	0.14205	0.293084	0.0329766	0.00789567	0.00213195	0.325477	0.0601204	0.0308672	0.0437646	0.0149143	0.0100407	0.0047583	0.0260788	0.0142091	0.0423223	0.00602132	0.0751214	0.0216891	8.21e-05	0.0374935	1.26e-05	0.00928955	0.00102306	0.0039856	0.0142553	0.0539965	0.000887833	0.0890391
arachidic.acid	0.0673501	0.0127563	0.434656	0.0965922	0.288886	0.0611768	0.00830623	0.0860168	0.0858841	0.00897142	0.466036	4.38e-08	0.0597458	0.0216789	0.0414091	0.113941	0.0928636	0.141702	0.016493	0.107486	0.201026	0.000171563	0.00300405	0.0287959	0.245206	0.000843724	0.0249632	0.016908	0.0229658	0.233118	0.352995	0.00219301	0.046107	0.00384616	0.00188622	0.00122696	0.00392712	0.0594361	0.0207525	0.0147504	0.00526234	0.102187	0.0859669	0.0451955	0.0256247	0.036903	0.0113244	0.0327404	0.0313039
arabitol	0.0273508	0.0241776	0.0918867	0.258714	0.0116964	0.200871	0.0156929	0.114437	0.0361646	0.0155261	0.127631	0.104333	0.0317951	0.056672	7.4e-05	0.0010061	0.000451094	0.316924	0.0640955	0.00165066	0.00133656	0.0751966	0.0155626	0.277442	0.000205334	0.0109921	0.668637	0.356706	0.0469782	0.00014274	9.87e-05	0.00171003	0.00602164	0.0689253	0.0333977	0.0248966	0.0487143	9.52e-06	0.00606668	0.152284	0.0551263	0.173829	0.0116407	0.0147124	0.00593046	0.00665718	0.00393132	0.182132	0.158428
arabinose	0.0657457	0.0686383	0.0693275	0.109663	0.060647	0.27517	0.0637282	0.00621881	0.0424752	0.00917382	2.25006	0.00690577	0.0885584	0.03643	0.00891564	0.0166303	0.00439007	0.00911472	0.0301118	0.00439434	0.520308	0.031015	0.0220405	0.0231317	0.0713301	0.109673	0.0269856	0.00581969	0.0410875	0.00904332	0.000233879	0.00113021	0.0124478	0.0141243	0.444038	0.000720737	0.0574037	0.0821625	0.0893641	0.113882	0.0231021	0.514388	0.00650694	0.102216	0.0594502	0.135961	0.282443	0.296459	0.000909801
allantoin.5TMS	3.33e-05	0.204765	0.00120236	0.0121909	0.0248056	0.00186011	0.0109909	0.122463	0.00918824	0.0390352	0.160269	0.324677	0.0100674	0.0707687	0.0287598	0.0188426	0.00146439	0.00592241	0.00454472	0.000943882	0.00519663	0.0288028	0.00164011	0.0424306	0.20074	0.023206	0.00136371	0.000526123	0.00759486	0.323325	4.92e-06	0.00524733	0.118558	0.0104032	0.104426	0.00608011	0.0751038	0.02639	0.0165866	0.083247	0.00820034	0.33474	0.00878832	0.0603174	0.00251803	0.212086	0.0250026	0.0711321	3.18e-05
allantoic.acid	0.00734405	0.00156327	0.000450933	0.0382241	0.0267976	0.0078624	0.145493	0.0064718	0.143016	0.0879923	0.32432	0.0133006	0.019434	0.00688415	0.0662336	0.00235076	0.000578449	0.017755	0.0603369	0.0430096	0.000587123	0.0387331	0.0772431	0.0356464	0.0271826	0.0111523	0.020473	0.0167444	0.0082519	0.0728085	0.0475257	0.000249731	0.0733724	0.0498889	0.00774717	0.0873271	0.0440453	0.00815866	0.127612	0.141885	0.144742	0.00193632	0.123366	0.0827581	0.0181386	0.365229	0.111994	0.0505626	0.00392797
alanine.3TMS	0.0705771	0.0393559	0.0695614	0.115916	0.0301583	0.100006	0.0327487	0.0639614	0.00307724	1.65e-05	0.738467	0.00875933	0.0128059	0.0030579	0.180339	0.00872578	0.064772	0.00775556	0.00235481	0.0949398	0.594555	0.102662	0.0851063	0.185818	0.391286	0.408632	0.519169	0.0513395	0.0141354	0.124386	0.260325	0.0125216	3.74e-05	0.0908599	8.14e-05	0.0273664	0.011334	0.0559416	0.0341677	0.0945581	0.28317	0.033441	0.0555621	0.0837211	0.00721998	0.0499294	0.00895679	0.534348	0.251911
alanine	0.0931985	0.0176969	0.00149895	0.001366	0.00010843	0.00102593	2.78e-05	0.0034502	0.0256584	0.0167142	1.03332	0.00229881	0.164163	0.0043206	0.0361941	0.0302381	0.0934217	0.0853356	0.0912748	0.00164571	0.246594	0.0339043	0.105927	0.00736031	0.0137674	0.0144697	0.0528438	0.0521176	0.197169	0.00790076	0.00217873	0.096805	0.0162902	0.112575	0.013905	0.27586	0.196678	0.0128246	0.0214141	0.124039	0.292191	0.0237133	0.237991	0.257735	0.00715191	0.0933135	0.0887123	0.00271633	0.000694767
adipic.acid	0.0987974	0.0229478	0.0252292	0.00190769	0.00475003	0.0496121	0.0181257	2.98e-05	0.021242	0.000316916	0.0572832	5.66e-07	0.00223336	0.00918115	0.00861034	0.0257169	0.000620998	0.0226416	0.142594	0.0733298	8.51e-05	0.0165504	0.00102018	7.63e-05	0.0582027	0.0555906	0.0167611	0.00109794	0.00287721	0.0433675	0.00896759	0.0104592	0.00084494	0.025888	0.0359855	0.0151667	0.00052043	0.0599285	0.0447607	0.000271997	0.00625047	0.0222461	0.00480089	0.00299374	0.0661261	0.113569	0.194491	0.00318155	0.000467141
adenosine	0.0193485	0.0696687	0.154167	0.190986	0.0677111	0.0527953	0.017497	8.52e-05	0.0234846	5.93e-05	0.198697	0.00296787	0.0277737	0.014291	3.06e-06	0.102579	0.06849	0.0213044	0.0219891	0.0277273	0.00293597	0.0012471	0.00817146	0.0142522	0.058209	0.0313389	0.175102	0.00570992	0.0677221	0.00215047	0.00247097	0.0138181	0.0843649	0.179785	0.00407319	0.0213995	0.0342543	0.0362132	0.00157949	0.00696999	0.0783391	0.00682592	0.0750218	0.0468654	0.32646	0.0987777	0.0245349	0.00109132	0.199007
aconitic.acid	0.0313904	0.00949817	0.27657	0.00522638	0.0938005	2.59e-06	0.0379582	0.0233403	0.000337475	0.0670044	0.223092	0.171188	0.0577205	0.0197139	0.00562255	0.000494557	0.0104293	0.00226774	0.0097644	0.0438385	0.358872	0.00722372	0.00257298	0.00159198	0.00846782	0.00990927	0.0468957	0.0456339	0.333638	0.0771332	0.011349	0.00291023	0.0575646	0.0363617	0.00137809	0.0070076	0.0180423	0.0395329	0.000587992	0.076678	0.0224772	0.0437777	0.12395	0.287631	2.42e-06	0.0283881	0.00228986	0.000601664	0.0818918
X6.hydroxynicotinic.acid	0.214674	0.0277679	0.00511046	2.4e-05	0.147302	0.000149845	1.45485	0.0832486	0.03008	0.0764624	0.635324	0.2037	0.0122896	0.0184	0.000245074	0.11632	0.0575294	0.0127416	0.0229273	0.129236	0.744913	0.738365	0.225767	0.00363679	0.638058	5.04e-05	0.748638	0.305177	0.0544284	0.0100907	0.000411566	0.00231004	0.0276992	0.00330819	0.0603102	0.020275	0.131903	0.0705233	0.00434739	0.140835	0.000158194	0.311004	0.000258152	0.028072	0.0557058	1.28e-07	0.00535504	0.0336149	0.00524487
X5.methoxytryptamine	0.249482	0.0355679	0.0395756	0.00026906	0.526828	0.0341472	9.02e-05	0.0159132	0.259255	0.224909	0.12886	0.00723495	0.227152	0.0936255	0.268363	0.500755	0.0164677	0.54505	1.26648	0.465624	0.369188	0.00220286	0.00078793	0.217206	0.740759	0.08125	0.0736446	0.26427	0.0128244	0.0828207	0.0769729	0.0271527	0.00746671	0.0587155	0.000128479	0.0426198	0.00132126	0.0148465	0.0323642	0.00370819	0.0143085	1.92e-05	0.0782698	0.0431166	0.0406752	0.00298383	0.293349	0.0396314	0.351389
X4.hydroxyproline	0.079658	0.0422349	0.0689611	0.0318061	0.0189292	0.062322	0.0538517	0.0117036	0.00320062	0.00165889	0.0461334	0.0273416	0.00633034	0.0548535	0.0708679	0.0688108	0.29642	0.0785571	0.00701116	0.0866461	0.00507448	0.00839726	0.00240746	0.00570904	2.8e-05	0.128135	0.00569246	0.0133738	0.0338428	0.0263659	0.000828478	0.000210587	0.0364505	0.0306777	0.00379133	0.00024706	0.00421275	0.00828434	7.65e-05	0.0018021	0.0388295	0.0285832	0.00931584	2.92e-06	0.135664	0.132497	0.0653354	0.0289817	0.0384873
X3.hydroxypropionic.acid	0.332145	0.147434	0.0260833	2.26e-05	0.052646	0.0632202	0.00208902	0.0235099	0.0364872	0.0385755	0.886727	0.00799188	0.0023633	0.0013433	0.111181	0.0370961	4.06e-05	1.36e-11	0.0774378	0.108601	0.00105623	0.00112876	0.0309307	0.000225555	0.00195502	4.7e-05	0.000276065	0.0292326	0.00923366	0.0761852	0.0023241	0.0033342	0.0015486	0.00115474	0.00687951	0.0203233	0.0123532	0.0469711	0.000426132	0.00667097	0.0240078	0.0123758	0.0140473	0.0162309	0.00469642	0.00854936	0.0599311	0.146057	0.0951132
X2.ketoglucose.dimethylacetal.NIST	0.000427415	0.136641	0.0188426	0.210483	2.96e-06	0.0247268	0.130545	0.283087	0.0503078	0.000803415	2.19613	0.0674039	0.00174869	8.49e-06	0.00648586	0.000805573	0.10171	0.206384	0.0994573	0.00466209	0.123673	0.197692	0.237778	0.212808	0.0155271	0.00418326	0.304529	0.0986742	0.0312492	0.0633553	0.027953	0.0294334	0.269362	0.0231254	0.0315329	0.0199846	0.010783	0.0932957	0.00492753	2.21e-05	0.00128063	0.0947558	0.0734673	0.0289672	0.284999	0.198291	0.192767	0.0327079	0.00874256
X2.hydroxyglutaric.acid	0.128739	0.156063	0.160389	7.73e-05	0.0573064	0.112902	0.241503	0.00130801	0.0267792	0.00165413	0.58106	0.080631	0.00031877	0.00362801	0.0903342	0.00585669	0.109581	0.204869	0.361802	0.000576627	0.339247	0.0503173	0.138513	0.000203597	0.0161129	0.00420533	0.175554	0.0147997	0.0598665	0.194709	0.0138656	0.0282209	0.019472	0.446815	0.183259	0.0309758	0.0231983	0.232487	0.036459	0.0315364	0.497843	0.134176	0.0700422	0.0365646	0.117224	0.0744608	0.000137347	0.0245667	0.0240252
X299539	0.2817	0.0133103	0.00369756	0.00857635	0.00900198	0.0342066	0.00205984	0.0531177	1.16e-05	0.00220722	0.855186	0.108397	0.00463041	0.00183957	0.0203859	0.0599949	0.0134196	0.00141739	0.0188031	0.0733925	0.223606	0.0542851	0.00492914	0.0502547	0.00511445	0.0212956	0.0646206	0.0015034	0.000200155	0.00928864	0.0443142	0.0810402	0.0107875	0.15882	0.0783709	0.108857	0.1026	0.075845	0.000140298	0.0751313	0.0199465	0.158047	0.125567	0.142175	0.042671	0.107369	0.114425	0.00307821	0.00921187
X299532	0.139888	9.62e-05	0.00123147	0.000258222	0.0925394	0.139096	0.000807966	0.00736054	0.022483	0.00872307	0.00531788	0.0398805	0.0464619	0.00270685	0.0899016	0.047795	0.000209047	0.00937146	1.91e-05	0.0170572	0.00796186	0.00432094	0.0605779	0.101519	0.0304463	0.000367938	0.0265841	0.04497	0.00209643	0.00881059	0.00199991	0.0101827	0.00582749	0.0786881	0.0022921	0.00458868	0.00142301	0.00795121	0.0139349	0.00276985	0.0179081	0.000933714	0.0129692	0.00735718	0.0307842	0.0187932	0.127763	0.0299585	0.00253646
X299531	0.00744863	0.023238	0.0121719	0.0211661	0.0911162	0.000815588	8.3e-05	0.0446149	0.0938118	0.100071	0.288194	0.0701698	0.0322351	0.0226472	0.0312981	0.00756994	0.00474033	0.0236948	0.0468173	0.12081	0.0953265	0.0593173	0.0185265	0.000805312	0.0871129	0.0291524	0.000138896	0.0025034	0.0505065	1.55e-05	9.61e-05	0.00101822	0.0430128	0.0787782	0.00472587	0.00427767	0.00404797	0.0133177	0.00298849	0.0157199	0.0328428	0.00285747	0.035004	0.0210247	0.0148259	0.0130059	0.0350185	0.107783	0.0306114
X299526	0.313872	0.0299242	1.43e-06	0.00465801	0.0209399	0.0206438	0.0139257	0.00702122	0.00127092	0.00779671	0.00284256	0.0306574	0.00298583	0.000122688	0.00219489	0.00406113	0.006426	0.00137578	0.00164892	0.000730419	0.00484087	0.132362	0.133807	8.3e-05	0.0337877	0.0319616	0.0197634	0.00106192	0.00028626	0.00169856	0.00772509	0.107551	0.0692214	0.0220566	0.00653687	8.62e-05	7.77e-05	0.0198619	0.0442851	0.00137571	0.0829889	0.00818665	0.012442	0.000947126	0.000265033	0.0041741	0.381567	0.00413962	5.47e-05
X299487	0.000517993	0.129947	0.00721813	0.0308256	0.247029	0.00332276	0.0472336	0.185634	0.0559859	0.0370626	0.0140375	9.54e-05	0.0763424	0.0212774	0.0146444	0.00414618	0.0073863	6.47e-05	0.00516076	0.0154991	0.027208	0.201634	0.170513	0.0678546	0.00336515	0.137918	0.000742907	0.0902359	0.035481	0.0770604	0.0461762	0.0249311	0.00179831	0.00123448	0.0339748	0.00133173	0.0284289	0.0789342	0.0611965	0.00684643	0.00267709	0.0544561	0.0935232	0.232222	0.0657027	0.0822001	0.0901766	0.0959571	0.0069393
X299466	0.011272	0.00673127	0.00316635	0.0220337	0.00736411	0.0239294	0.0574938	0.00610388	0.00157599	0.0283131	0.020738	7.14e-05	0.0870865	0.0299975	0.111933	2.31e-05	0.117065	0.000814618	0.0559525	0.0490993	0.0696025	0.0975994	0.0663681	0.00109414	0.0657058	0.0423207	0.0160444	0.0543343	0.20624	0.00171285	0.0265218	0.0178787	0.00149972	0.0241545	0.0197482	0.0732455	0.033048	0.192815	0.00839198	0.0301446	0.00665321	0.0370811	0.10346	0.0351477	0.0230712	0.1638	0.0393219	0.016755	0.0465266
X299448	0.163961	0.0425767	0.00364829	0.0129487	0.0611712	0.01743	0.0396639	3.91e-05	0.0232965	0.0118619	0.199237	0.00834324	0.022433	3e-05	0.0237872	0.0146833	0.00519316	0.238739	0.133782	0.00234813	0.113758	0.000779287	0.010966	0.0367896	0.0167923	0.000253145	0.0785628	0.0622347	0.147385	0.110023	0.0117238	0.135404	0.00267748	3.11e-06	0.0119208	0.00232524	2.71e-06	0.0195661	0.0212349	0.0374771	0.0350892	0.00740786	0.0109774	0.0362544	0.00219919	0.0669305	0.00537422	0.00157037	0.0655173
X299441	0.330544	0.0144599	9.06e-05	0.0759159	0.171135	0.0203614	0.0576458	0.0655406	0.000672693	0.00733477	0.114833	0.0323949	0.0611604	0.000888573	0.0162103	0.000275137	0.168594	0.160791	0.0627103	0.00276752	0.00914271	0.00478693	0.0336489	0.0927182	0.123455	0.00725114	0.047517	0.303694	0.196885	0.00420771	0.262662	0.000664246	0.0551942	0.0366265	0.0771889	0.071123	0.0134671	0.140109	0.0375512	0.020761	0.0295022	0.0468151	0.005906	0.000566252	0.00428184	0.0142693	0.000657919	0.0453784	0.0324054
X299436	0.109392	0.00130993	0.0229561	0.0223479	0.0108058	0.0440763	0.00478813	0.0142125	0.0026724	0.0537101	9.38e-05	0.0649529	0.00781614	0.121333	0.00112845	0.0376805	0.0310153	0.00515878	0.0745691	0.196106	0.0015626	0.082778	0.061731	0.0074043	0.12415	0.0454455	4.5e-05	0.00232544	0.000237855	0.0116742	0.00230218	0.403258	0.158361	1.62e-05	0.008123	0.00637445	0.00386951	0.0317636	0.162679	0.000693752	0.0205821	0.0195242	0.000277285	0.00256711	0.0608875	0.0128846	0.0159776	0.0112282	0.086617
X299431	0.0991342	2.05e-05	0.00142918	0.0190749	0.00112463	0.0050536	0.0264482	0.0370282	0.00057524	0.00366841	0.0167063	0.025417	0.000318873	0.00200005	0.155305	0.144796	0.000902984	0.000959495	0.000139286	0.0174502	0.141153	0.000299096	0.000721535	0.0298467	0.0414221	0.0228197	0.0414153	0.00974048	0.0712257	0.00162809	0.0521155	0.26691	0.0367916	3.03e-05	0.0398902	0.115764	0.141539	0.0340674	0.152988	0.00458665	0.0613331	0.0665688	0.109002	0.117918	0.0187811	0.0172379	0.0389294	0.0110714	0.0676843
X299430	0.149718	0.0315166	0.0220744	0.0128245	0.044347	0.000251295	0.000739667	5.36e-05	0.000150784	0.0036595	0.0729198	0.0580645	0.00416771	0.000720851	0.014015	0.00229104	0.000487516	0.0015167	0.00420485	0.0388527	0.0270125	0.00388138	0.0112103	0.00111485	0.00275907	0.0207732	0.0565633	0.145098	0.0113919	0.00407892	0.0244777	0.0033564	0.0177578	0.04819	0.0238046	0.0133489	0.00608498	0.000873465	0.000374283	0.00155167	7.41e-05	0.0220782	0.0276529	0.00897549	0.000722782	0.0436193	0.00036663	0.00101898	0.00365944
X299427	0.189363	0.009136	0.199678	0.051198	0.153273	0.0190362	0.0341161	0.00551121	0.017167	0.108549	2.46987	0.0748101	0.0572158	0.000636718	0.00782829	0.0102477	0.0402269	0.00601137	0.0146695	0.00164533	0.0307312	0.00753826	0.0362147	0.0667385	0.0528036	0.00149984	0.0011588	0.00102147	0.00688991	0.00989194	0.0259779	0.0149826	0.00876998	0.00964614	0.0332361	0.159107	0.0788788	0.0996871	0.152177	0.00590168	0.0004331	0.0403983	0.272078	0.190903	0.0358291	0.000235321	0.028359	0.0231185	0.119652
X299418	0.00107009	0.00650215	0.0177776	0.226931	0.00969025	0.00216297	0.00332727	0.101482	0.00609062	0.0267391	1.61929	0.0535302	0.0250105	0.0668706	0.0472621	0.00443963	0.024292	0.000970489	0.0113554	0.000215069	0.00799085	0.0844895	0.0177095	0.0777379	0.00395658	0.165395	0.306489	0.019084	0.00730546	0.013069	0.209956	0.034936	0.0240476	0.0374194	0.379605	0.0785002	0.366138	0.0279129	0.132255	0.000712592	0.036904	0.220711	0.0624231	0.244597	0.00928936	0.0135555	0.00252363	0.0110205	0.000554356
X299415	0.0726345	0.00963807	0.0760777	0.0343426	0.00157424	0.155056	0.0124074	0.00306323	0.000582195	0.00432755	1.36386	0.000503136	0.0118835	0.0581058	0.0120587	0.148899	0.0178749	0.0392213	0.0694273	0.0164195	9.43e-05	0.00888199	0.0477661	0.00755988	0.126111	0.0295019	0.287883	0.00286328	0.00663209	0.0382566	0.00464255	0.021386	0.0059988	0.00238129	0.114528	0.000140177	0.0190553	0.0323447	0.00320091	0.0688939	0.00122356	0.0762016	0.000433909	0.0320503	0.00479251	0.0616655	0.000964988	0.0035973	0.0222243
X299407	0.068853	0.18129	0.000448247	0.0142239	0.00802995	0.0601045	0.00424173	0.0241952	0.00250235	0.015048	0.105593	0.000987576	0.00162357	0.0112202	0.0993313	0.000167842	1.08e-07	0.162912	0.00943721	0.0176981	0.115175	0.318077	0.204307	9.34e-06	0.0303153	2.82e-05	0.0172117	0.0349101	0.0142316	0.160173	0.0140714	0.00146097	0.055317	0.000732416	0.0768224	0.00539852	0.0418278	0.229973	0.023009	0.134668	0.000872161	6.47e-05	0.0150918	0.042667	0.164484	0.0557788	0.0194516	0.059554	0.00560157
X299158	0.575095	0.0115589	0.105435	0.035738	0.00241169	0.0125925	0.00104228	0.000667633	0.00285962	0.003037	3.19387	0.481313	0.0376593	0.00272113	0.0221038	0.00692598	0.0037522	0.0885231	0.299348	0.0286083	0.00111899	0.0980835	0.171799	0.0026761	0.000762186	0.0801539	0.00296132	0.0147636	0.0197449	0.00593908	0.00862384	0.0295829	0.117344	0.00529893	0.023755	0.1563	0.11688	0.0368244	0.0315282	0.0169272	0.0995349	0.0811298	0.141691	0.0761645	0.0311063	0.00198995	0.0287241	0.00320139	0.0706816
X298951	0.00164939	0.0612369	0.0581602	0.00302018	0.00508856	0.00624607	1.2e-05	0.169196	0.0873544	0.020626	0.601121	0.00150927	0.0714167	8.18e-05	8.64e-07	0.00615196	0.00628468	0.000257695	0.0792573	0.142354	0.0352675	1.24e-05	0.0127887	0.0424609	0.00493577	0.000283692	9.78e-05	0.0160213	0.01618	0.0570458	0.00155398	0.000860493	0.0347815	0.032328	8.62e-05	0.0252635	0.00949442	0.0356055	0.00580481	1.27e-05	0.00557646	0.015222	0.00512155	0.00405589	0.133419	0.206227	0.0231333	6.88e-05	0.0550408
X296133	0.528917	0.199301	0.466703	0.320278	0.00877992	0.0618868	0.000266065	0.175794	0.11546	0.000272068	0.0679423	0.063749	5.36e-05	0.051841	0.031405	0.0981476	0.000602207	3.88e-05	0.169178	0.0887135	0.000879398	0.0249772	0.00576742	0.00446815	0.0158024	0.00376108	0.0208028	0.000275187	0.00838563	0.1105	0.289752	0.0464879	0.0149052	0.00974954	0.01634	0.139673	0.13439	0.0432054	6.55e-07	0.0254081	0.12022	0.000496739	0.123092	0.0660686	0.000113985	0.166023	0.0428328	0.0715384	0.0213347
X295269	0.0062652	0.00165094	1.82e-05	0.12118	0.116816	0.0676338	6.25e-05	0.1154	0.0154067	0.0330964	1.14345	0.0070503	0.0365022	0.0346365	0.0215018	0.0283022	0.0909604	0.220847	0.197317	0.00569678	0.00499759	0.0396444	0.0448707	0.168985	0.0706482	0.0315214	0.194596	0.266577	0.00156972	0.000459739	0.000126293	0.0146366	0.000380498	0.00738215	0.212664	0.00818469	0.0234036	0.0627547	0.110514	0.00875345	0.000955531	0.320848	0.00967195	0.0270091	0.0111566	0.021076	0.00939323	0.0054562	0.0192174
X295226	0.00921108	0.0702238	0.0393439	0.149199	0.39708	0.265115	0.0160467	0.0250196	0.000335178	0.00526798	0.500297	0.0766389	0.0296419	0.0081922	0.0421066	0.0228224	0.00616097	0.0013168	0.00739633	0.000919837	0.184006	0.246144	0.0295647	0.110579	0.000706953	0.00554435	0.0172194	0.0976055	0.0114601	0.0173436	0.0766264	0.0172761	0.0181676	0.303149	0.00257355	0.0433219	0.0400917	0.189924	0.0023908	0.0357478	0.0748307	0.00010886	0.0622107	0.070558	0.00830773	0.000489975	0.0688366	0.00491598	0.113738
X295145	0.130558	0.117464	0.116927	0.192157	0.0298614	0.00836373	0.0112935	0.130946	0.0234143	0.00766667	0.985251	0.00592014	0.0680163	0.180959	0.155757	0.00155047	0.0536821	0.0174707	0.0964434	0.0927293	0.286305	0.0231618	0.144254	0.00431474	0.00104259	1.8e-06	0.0179061	0.0202121	0.0137191	0.00512186	0.152311	0.0397517	0.115897	0.00636888	3.26e-06	0.0798793	0.0688023	0.000388053	0.304219	0.00971699	0.0158932	0.0146546	0.0522707	0.0558595	0.114748	0.092676	0.0249283	0.0343238	0.128758
X295067	0.173147	0.0337966	0.032275	0.000253251	0.00954046	0.0550896	0.00707208	0.00312851	0.00924265	0.00232404	0.0456329	0.0381847	0.00801242	0.0325109	0.111115	0.0924837	5.24e-05	0.00113857	0.00232951	0.003271	0.0170898	0.0210582	0.0093235	0.019926	0.0818155	0.00773996	0.00471933	0.0106255	0.113446	0.0644741	0.000620865	0.0146884	0.00184262	0.0320203	0.00706541	0.000327559	2.13e-05	0.00518689	0.0416693	0.015913	0.042983	0.0100831	2.17e-06	0.00679413	0.0102642	4.84e-06	0.0274126	0.0157653	0.0425971
X295066	0.0739969	0.201484	0.404379	0.224316	2.78e-05	0.123684	0.375253	0.0250515	0.0052395	0.00353032	0.0175506	0.0286865	0.138667	0.0269198	0.0217845	0.117671	0.0440657	0.099707	0.00614626	0.0112792	0.00227412	0.13353	0.193207	0.0164749	0.00538917	0.0717682	0.0378476	0.0055582	0.0371459	1.43e-05	0.140125	0.131187	0.0239647	0.258679	0.0202103	0.487184	0.182786	0.00129638	0.00493169	0.114787	0.29369	0.00864846	0.428001	0.314173	5.6e-07	0.000499202	0.0540083	0.00183112	0.080781
X294509	0.00830947	0.028392	0.290179	0.205666	0.0844331	0.00027343	0.0151323	0.00728508	0.000406784	0.00357129	0.00212861	0.276518	0.112499	0.057268	0.10763	0.0629324	0.0544008	0.0146021	0.00250317	0.000615367	0.134803	0.232993	0.277208	0.0114061	1.26e-05	0.0935657	0.00736182	0.0332276	0.00198709	0.154604	0.000378908	6.77e-05	0.124983	0.206835	0.0113423	0.0547427	0.0782861	0.00759984	0.000239966	0.0969902	0.0212129	0.109657	0.00516932	0.0798027	0.00814814	0.0501897	0.046856	0.148428	0.00551933
X294505	0.00060668	0.409989	0.376917	0.0110056	0.0475419	0.0518854	0.0133089	0.0121813	0.00181734	0.00170658	5.74214	0.111571	0.159679	0.0418281	0.00396459	0.000303731	0.000314543	4.67e-10	0.00197897	0.0500642	0.0624627	0.0138732	0.00106807	0.356383	0.011331	0.189719	0.00160296	0.0665135	0.0514998	0.0639826	0.00118369	0.00738394	0.0699278	0.0559514	0.000131682	0.0540488	0.0179169	0.0074258	0.000838586	0.0646895	0.200326	0.0268248	0.227347	0.107663	0.19929	0.000353551	0.0111772	0.0255747	0.000195294
X294504	0.0641296	0.0610727	0.0192412	0.0772298	0.00174452	0.00974335	0.00276169	0.0234791	0.0535145	0.00102003	5.44903	0.085031	0.12489	0.0500682	0.139394	0.0756279	0.186091	0.00506811	0.000853512	0.00748903	0.0123022	0.0226802	0.0218533	0.0663415	0.15248	0.0548145	0.00240797	0.00151887	0.0500171	0.00544037	0.0277188	0.0291844	0.0625633	0.0239509	0.0693306	0.0165196	0.00799867	0.0327805	0.168671	0.0584639	0.086036	0.0193306	0.00232395	2.7e-06	0.0615176	0.000490491	0.10715	0.00159902	0.0178796
X294392	0.291084	0.00365631	0.155467	0.0489096	0.000233921	0.0122063	0.038489	0.151261	0.132833	0.0324651	0.616456	0.0161981	0.000926378	0.0397866	0.013489	0.066592	0.036464	0.0355881	0.00111363	0.0388259	0.00687111	0.0779429	0.0190829	0.0746859	0.0233258	0.00199388	0.149513	0.0010802	0.334385	0.219314	0.197935	0.0558625	0.0287711	0.0331726	0.00989574	0.0372455	0.0130535	0.0277487	0.0626071	0.169334	0.0257922	0.000751019	0.0104104	0.000939262	0.0889322	0.0871497	0.0268311	0.127016	0.0894769
X291025	0.0575414	0.490997	0.147959	0.209961	0.000975662	0.0253064	0.00419005	0.114838	0.143863	0.0169942	0.372729	0.0670513	0.0704062	0.00345884	0.0136519	0.0461679	0.108916	0.104351	0.0636153	0.017292	0.00433528	0.0567361	0.117844	0.0122427	0.00339833	0.0227638	0.0339237	3.75e-05	0.0542265	0.18697	0.0837255	0.00462342	0.121247	0.0716903	0.607922	0.340304	0.0907096	0.00103676	0.000617126	0.249181	1e-05	0.576726	0.379583	0.0681131	0.0781933	0.000490549	0.227716	0.00614587	0.0623895
X289827	0.298533	0.208408	0.00405965	0.0371579	0.0160078	0.100518	0.0709735	0.0166241	3.35e-07	0.0514681	1.77422	0.123902	0.0522317	0.00219797	0.0312504	0.000806347	0.0772792	0.0202126	0.0293831	0.0368862	0.137733	0.000182826	0.25312	0.00485245	0.0204289	0.0955469	0.00373144	0.00094327	0.0428424	0.000318972	0.0542981	0.0712757	0.0949064	0.0153142	0.000886425	0.0611268	0.042417	0.00327152	0.016459	0.0541471	0.0149553	0.00191861	0.0531805	0.0479462	0.00406363	0.00517432	0.237432	0.0544229	0.00307882
X288894	0.0256257	0.216245	0.0159529	0.0140774	0.00198073	2.42e-05	0.001841	0.00193207	0.00512213	0.0138663	0.478775	0.075388	0.183937	0.0622842	0.057324	0.0150386	0.00013728	0.0519383	0.211448	0.00547865	0.0403799	0.109656	0.000713761	0.00470358	0.0801075	0.0424548	0.0467007	0.0105638	0.00358934	0.0195194	0.000234884	0.0020732	0.0470864	0.0175935	0.00233	0.000122331	0.00120011	0.0771764	0.173733	0.0360202	0.0728503	0.112489	0.0363003	0.0193598	0.00381079	0.0377644	0.00272172	0.175129	0.0134476
X288872	0.0860496	0.0252003	0.000209628	0.00355961	0.0302354	0.00850063	0.00165341	0.077461	0.032614	0.00872884	0.112904	0.060644	0.0402676	0.000349033	0.199103	0.129915	0.0822019	0.00733723	0.0210671	0.000296527	0.0560927	0.00285234	0.0996551	0.0336877	0.07287	0.072925	0.00101606	0.0028497	0.0378607	0.00373861	0.00929312	0.00403261	0.0192808	0.0278976	0.100239	0.0034939	0.00349094	0.00959341	0.00879842	0.0153121	0.0821518	0.160593	7.84e-09	0.000635395	0.248136	0.0020724	0.0679885	0.00284373	0.0184249
X288852	0.159101	0.0169282	0.00233248	0.141031	0.24024	0.0801278	0.148977	0.0249984	0.00219252	0.00479553	7.0542	0.174323	0.046165	0.00544582	0.017806	0.00178381	0.0648726	1.39e-06	0.000196232	0.0108566	0.0492357	0.000622158	0.00974341	0.0324564	0.135936	0.145208	5.84e-05	0.0187967	0.017031	0.0282641	0.081858	0.0100097	0.0101628	0.0280587	0.00388651	0.0482917	0.10646	0.110156	0.0806274	0.024872	0.000388679	0.0820826	0.111089	0.10513	0.158278	0.00722031	0.152813	0.233409	0.0258489
X288810	0.143827	0.1593	0.0123153	0.0670303	0.00124041	0.34407	0.0984205	0.0123179	0.0976308	0.177469	0.185841	0.131956	0.0321639	0.00117313	0.254134	0.00100002	0.164322	0.0232528	1.17e-05	0.00334304	0.383412	0.0559392	0.0683963	3.57e-05	0.00241841	0.0667926	0.00546486	0.380859	0.0790954	0.140192	0.00341302	0.0339518	0.13843	0.00474454	0.105653	0.0432697	7.63e-07	0.0101709	0.00025988	0.0178182	0.0327539	2.06e-05	0.0279552	0.0456023	0.0673263	0.000637456	0.0531334	0.188449	0.00443366
X288375	0.0550209	0.0117764	0.00374543	0.0236331	0.0100407	0.00891547	0.0973341	0.0876586	0.0843116	0.162065	0.0833586	0.00259128	0.0130904	0.00229322	0.0261449	0.0760324	0.0162047	0.00230917	0.00287126	0.00340355	0.0613544	0.00371953	0.000366721	3.17e-05	0.0323391	0.391424	0.0297959	0.503097	0.0763292	6.17e-06	0.0134707	0.416631	0.140886	0.0441094	0.02641	0.063929	0.0685481	0.198675	0.118345	0.000158907	0.229799	0.0258536	0.0859104	0.10061	0.0373978	0.0560132	0.0066348	0.0325194	0.0375636
X287966	0.0214001	0.121868	0.0412056	0.0463063	0.0294233	1.42e-05	0.0484168	0.0239068	0.00136737	0.0252861	1.56985	0.123879	5.83e-05	0.11169	0.024544	0.0283902	0.104457	0.075871	0.0138904	0.00210935	0.0903078	0.113651	0.271992	0.12391	0.00380977	0.00510268	6.82e-05	0.0552981	0.100246	0.0214222	0.0968038	0.0384458	0.0306561	0.000535328	0.402772	0.0846882	0.00113975	0.029628	0.017397	0.0965062	0.016735	0.308792	0.0226237	0.0182414	0.000900204	0.0349755	0.00136932	0.0898913	0.000105563
X287425	0.0084478	0.0373072	0.0926101	0.0288585	0.0202279	0.000497195	0.0174816	0.0399081	0.0836189	0.0194641	0.967734	0.00215865	0.0593911	0.0195278	0.0984243	0.177308	0.0981333	0.00186968	0.0280117	0.00548987	0.00871311	0.00156223	0.0110172	0.0265624	0.125757	0.0877545	0.0238499	0.00481819	0.017367	0.00651982	0.00809722	0.00762008	0.00078756	0.121805	0.00455371	0.0140504	0.0155637	0.000697786	0.0131799	0.0316404	0.08775	0.0392226	0.00199108	3.4e-06	0.0135583	0.119162	0.177572	0.0263463	0.00318881
X287419	0.00254393	0.000700265	0.086044	0.00694953	0.00279464	0.0565224	0.0393797	0.0912554	0.020665	0.0248989	2.96907	2.38e-05	0.118079	0.0556165	0.00195605	0.0109911	0.0284829	0.00214871	0.0184663	0.0735675	0.0374804	0.224163	0.14975	0.0145827	0.0306427	0.045409	0.00137797	0.00850869	0.00136488	0.0217319	0.0491507	0.0712518	0.0241454	9.16e-06	0.000196342	0.0368069	0.0354946	0.000264975	0.21084	0.0475256	0.0320029	0.00658867	0.125725	0.0753647	0.0312214	0.00115265	0.0145267	0.0545916	0.214728
X287414	0.00128919	0.114429	0.103237	0.113349	0.0486995	0.0191919	0.00858266	0.0131258	0.000246154	0.02657	0.23505	0.0350769	0.000194878	0.131487	0.0857739	0.00303004	0.0322885	0.000986679	0.0524562	0.0144275	0.0221411	0.180279	0.179406	0.0550534	0.0671388	0.0382677	0.0769504	8.91e-07	0.00399379	0.000533241	0.0187498	0.0637944	0.0808228	0.00440991	0.0107613	0.00174222	4.47e-05	0.0389048	0.0490992	0.189798	0.0437522	0.000166726	0.00331033	0.00455939	0.000803635	0.0637318	0.00757369	0.00538543	0.000832584
X286263	0.0461674	0.11749	0.0527364	0.0423667	0.00468247	0.024061	0.00378201	0.0129191	0.0243543	0.055121	1.02149	0.00987046	0.0279922	0.0424809	0.136129	0.248247	7.23e-05	0.0333789	0.0215171	0.0892447	0.13361	0.0169985	0.0147092	0.0082843	0.00789285	7.3e-05	0.00521683	4.95e-07	0.0648587	9.16e-06	0.108553	0.000328575	0.00980363	9.36e-05	0.437446	0.0626893	0.231375	0.00406643	3.17e-07	0.025559	0.0172458	0.22245	0.17058	0.365855	0.00221557	0.0797545	0.0129887	0.0129483	0.131075
X284386	0.0239884	1.1e-06	0.0560753	0.00447566	0.0395148	0.0612836	0.0363799	0.0572879	0.131649	0.0251202	1.94975	0.00667082	0.00857346	0.0647888	0.000176273	0.0069065	0.0603785	0.01165	0.00103629	0.0359242	0.0213712	0.000545941	0.000187593	0.0347538	0.00187838	3.05e-06	0.0155395	0.000408364	0.0730773	0.0872013	0.0065336	0.00909225	0.023957	0.00749153	0.000211312	0.173521	0.106442	0.118771	0.0144868	0.0422356	0.00627988	0.0144887	0.231885	0.18599	0.0462369	0.00291292	0.0472385	0.0025918	0.0221806
X282690	0.0112844	0.0216499	0.00362614	0.00744423	0.00510982	0.00196264	0.000809531	0.0327618	0.0341647	0.00283908	9.6586	0.00468993	0.0195701	0.0112183	0.0419175	0.263541	0.050161	0.00138358	0.00302852	0.00421006	0.0557283	0.0145145	0.00857777	0.0186577	0.00202737	0.0040722	0.0268939	0.017584	0.00113492	0.111617	0.0184036	0.0224349	0.0859097	0.00838509	0.222148	0.00888047	0.0617886	0.0022744	0.0561991	0.163305	0.0123946	0.0711852	0.0727983	0.149229	0.0138103	0.0063176	0.00293007	0.0172262	0.0294138
X281951	0.0247922	0.0346916	0.000263094	0.0242295	0.0152313	0.0302293	0.000319194	0.0478676	0.0518478	0.000785393	0.0978796	0.000980775	6.61e-05	0.000183977	0.0489376	0.00245719	0.00659639	0.168477	0.143281	0.0184669	0.0663156	0.0537735	0.0352669	0.0358747	0.290447	0.230543	0.148561	0.0956721	0.0105704	0.000162524	0.0342136	0.00686569	0.00837947	0.136998	0.194745	0.00383276	0.0613738	0.0543873	0.00446543	0.00385175	0.114441	0.123915	0.006249	0.0326571	0.0210781	0.00643064	0.00105099	0.0557651	0.000745678
X281575	0.102173	0.247054	0.0283503	0.0370441	0.00670313	0.117078	0.0149097	0.000315792	0.00466927	0.000391371	0.0943596	0.0136459	0.0387956	0.0108494	0.000137796	0.0848294	0.00615136	0.00319816	8.66e-05	0.00025664	0.000371451	0.0684886	0.0820113	0.0829224	0.0200254	0.143115	0.000382983	0.00630243	0.0801582	0.0971239	0.0391776	0.0311476	0.247069	0.31751	0.0813168	0.0339166	0.00418536	0.0177162	0.0151432	0.0240133	0.546039	0.15438	0.0445616	0.00265566	0.161192	0.051144	0.00319727	0.0396005	0.111069
X281189	0.166955	0.0331354	0.0178186	0.0425576	0.00473533	0.0156844	0.0691957	0.2266	0.0720371	0.028891	0.0379739	0.184247	0.0134337	0.162718	0.265998	0.000279646	0.00203234	0.0767307	0.079617	0.047525	0.076341	0.0210689	0.0423387	0.0522775	0.198809	0.00913904	0.0565136	0.0693049	0.0914108	0.00442057	0.00326649	0.0150411	0.0345094	0.0121649	4.45e-05	0.00273561	0.000720419	0.00034849	0.0318956	0.0154548	0.045904	0.00167168	0.0720291	0.0521769	0.0730683	0.0919551	0.00712777	0.0220547	0.0163358
X281147	0.0591442	0.00103879	0.0680926	0.0584268	5.33e-05	0.000579392	0.00531229	0.0236727	0.233225	0.2363	3.48e-05	0.00132628	0.0112911	0.010759	0.0457972	0.0852613	0.0308588	0.103461	0.0110756	0.0114145	0.0745701	0.0258741	0.0552347	0.000401868	0.00869457	0.0437567	0.0188292	0.00056374	0.0636725	0.0308923	0.105323	0.00753648	0.0256735	0.0564669	0.0180144	0.000348456	0.00184126	0.12873	0.016509	8.85e-06	0.187387	0.0869945	0.019026	2.25e-06	0.062188	0.00649678	0.000455775	0.0648571	0.00360745
X280940	0.0104523	0.142487	0.0105595	0.00898627	0.00896939	0.0292341	0.0178752	0.00276748	0.00586115	0.0111608	0.235598	0.000541421	0.018025	0.0308092	0.0417647	2.85e-05	0.0427856	0.110626	0.00527436	0.00338834	0.000375478	0.000835756	0.0192641	0.00824956	0.0161623	0.0243983	0.00740417	0.0214582	0.0825819	0.000578226	0.0399003	0.0323095	0.00392329	0.00251316	0.00113252	8.25e-05	2.2e-05	0.0182649	0.00228884	0.033316	0.0375099	0.0365132	0.00116719	0.000219501	0.00269547	0.000286554	0.000511018	0.0251519	0.0503155
X280737	0.0942032	0.0198188	0.0231639	0.00180707	0.0395838	0.0741911	0.0118123	0.0920738	0.0417909	0.0323241	0.282213	0.00761283	0.000164636	0.178574	0.0917891	0.000420764	0.0113434	0.0829028	0.0835971	0.132008	0.00904678	0.00125336	2.13e-05	0.0925344	0.117743	0.00312114	3.93e-05	0.00571933	0.00503479	0.0170595	0.0301782	0.0607837	0.00426725	0.00922256	0.00768825	6.31e-05	0.0140057	0.0331936	0.0387218	0.127625	0.0105169	0.04901	0.00140836	0.0224171	0.00221294	0.0313071	0.000694541	0.00325213	0.133123
X280727	0.157847	0.000389367	0.00349945	0.000878466	0.0117779	0.0282503	0.0497325	0.000978177	0.0300596	0.0215462	4.73468	0.0808793	0.170194	0.111469	0.0124858	0.0224623	0.0694867	0.00523655	0.0413047	0.0278624	0.00734571	0.000427251	0.0152994	0.134778	0.0392962	0.232865	0.0327104	0.0164456	0.0506509	0.00119866	0.0938581	0.0340998	0.0964641	0.0300375	0.2895	0.160163	0.020959	0.0523865	0.144779	0.000966316	0.0180867	0.0798082	0.136253	0.0443309	0.00164178	3.51e-05	0.0150189	0.0193606	0.172717
X280722	0.00171593	0.081131	0.0205566	0.00371062	0.00697786	0.0391918	0.0129342	0.233391	0.0436217	0.223237	1.15552	0.000700339	0.01093	0.0132059	0.200418	0.000959583	0.0110559	0.00836348	0.0644059	0.0869291	2.93e-06	0.0591691	0.0713958	0.0484728	0.0324741	0.0516345	0.0124955	0.0265524	0.000461629	0.0356417	0.0379855	0.00328825	0.0121601	0.0692356	0.0853882	0.0825985	0.20676	0.0664261	0.233187	0.00991723	0.0545633	0.0190112	0.207614	0.248805	0.00356822	3.68e-06	0.0396465	0.0947914	0.342899
X280712	2.43e-07	0.0304922	0.154409	0.000180346	0.173603	0.00276923	0.00202026	0.00558757	0.0593717	0.0312972	0.447226	0.0564513	0.042922	8.15e-06	0.0110174	0.000552744	0.00637063	1.76e-05	0.145954	0.0419072	0.177666	0.00852355	0.0984575	0.0347582	0.204936	0.416399	0.155829	0.0188088	0.0169787	0.00543979	0.0243834	0.000181985	0.0191709	0.0611785	0.0169615	0.190682	0.162256	0.00161514	0.00015583	4.08e-05	0.0151062	0.0104078	0.104875	0.0703712	0.238224	0.284182	0.020433	0.0388746	0.00212505
X280684	0.0109387	0.151662	0.0688165	0.0201916	0.130298	0.0300099	0.00130519	0.095265	0.0646333	0.0233022	0.140055	0.0147372	0.0142738	0.0783962	0.0444579	0.040874	0.00385901	0.0224575	8.59e-05	0.0199057	0.0635163	0.0683511	0.0711221	0.00522189	0.0272643	0.0920266	0.112173	0.0447531	0.094074	0.413405	0.00279708	0.0326605	0.00423939	0.00993067	0.230162	0.0478812	4.57e-05	0.0548766	0.016369	0.00388101	0.00423155	0.171554	0.193303	0.0358861	0.0367265	0.0218381	0.00208226	0.00041554	0.00842708
X280647	0.00822129	0.0259263	0.00148818	0.0148182	0.0136162	0.25295	0.00490735	0.0086372	0.0110484	0.000171062	0.142631	0.138892	0.0391233	0.10256	0.276839	0.161007	0.227964	0.0160844	0.00487158	0.00880807	0.0285928	0.0125341	0.00673925	0.210431	0.0604347	0.0864194	0.0371328	0.00958461	0.00782653	0.164868	0.00478901	0.0227821	0.0910529	0.0359942	0.216262	0.122608	0.0565882	0.0972773	0.00115516	0.00491472	0.0909723	0.107094	0.101321	0.00455688	0.0444927	0.0808376	0.00524098	0.4023	0.220452
X280606	0.0486381	0.28245	0.017676	0.115851	0.00588654	0.168023	0.160652	0.00709094	0.109279	0.013222	0.245999	0.0233395	0.0153498	0.00492271	0.00103909	0.0533489	0.0492671	0.17492	0.151588	0.0578862	0.113593	0.218974	0.109476	0.00340845	0.0475007	0.126651	0.00458645	7.25e-05	0.0300477	0.0344538	0.00237166	0.00123141	0.0647812	0.00625319	0.00149839	0.00429259	0.00208801	4.12e-05	0.00177887	0.0331001	0.00551999	0.00170064	0.0182214	0.065182	0.0664418	0.0716755	0.000868373	0.0637448	0.170033
X280602	0.0450343	0.0117882	0.00381138	0.000954006	0.0112362	0.0368402	0.00905155	0.0258741	0.00340846	0.0124797	0.0431875	0.00464097	0.00606089	0.0673851	0.00664594	0.0925897	0.0119895	0.0167672	0.00114997	0.0159537	0.0020026	0.00134821	0.00727266	0.0073355	0.0091119	0.0590428	0.00439667	0.0411272	1.35e-05	0.00904029	0.000692246	0.0225942	0.00689792	0.0839394	0.0846312	0.122431	0.0801503	0.00485905	0.0221929	0.00847472	0.00807049	0.167172	0.138257	0.072955	0.0315921	0.033505	0.0176041	0.0026389	0.16794
X280539	0.124248	0.00838546	0.0566453	0.0650123	0.0414193	0.307447	0.000741198	0.121735	0.0352604	0.0036622	0.47514	0.087827	0.011862	0.184418	0.197695	0.0882861	0.0117233	0.105719	0.083856	0.000461289	0.0353067	0.00114175	1.01e-05	0.000446138	0.0145785	0.00523328	0.0638206	0.0289323	0.0399445	0.385037	0.0421597	0.0583105	0.0954264	0.000141234	0.202206	0.00295023	0.0470345	0.051907	0.0533723	0.0862047	0.0277144	0.254387	0.00138714	0.0281637	0.0279842	0.0478324	0.00113669	0.129104	0.00193278
X280537	0.013458	0.003848	0.0336438	0.0352766	7.97e-05	0.0363254	0.0786864	0.0103717	0.000239749	0.0479072	0.088783	0.0016383	0.0232996	0.0639313	0.00415173	0.00579447	0.00669994	0.00016466	0.0659773	0.0971214	0.000341591	0.0795934	0.108721	0.0967405	0.0138461	0.025782	0.0244377	0.00626195	0.0131935	0.00191131	4.15e-05	0.00276317	0.00508577	0.0102348	0.0203919	0.00453569	0.000155275	0.183951	0.0113644	0.00769658	0.0113121	0.0185858	0.0028896	0.00699208	0.54691	0.0873377	0.0346942	0.068763	0.436172
X280051	0.199425	0.205493	0.0400788	0.0435661	4.72e-06	0.142686	0.0350946	0.0275293	0.00660491	0.00179663	1.1691	0.118139	0.0503469	0.0227712	0.036223	0.0567301	0.025475	0.00772871	0.00628043	2.71e-05	0.000262747	2.03e-05	0.023149	0.279644	0.0399544	0.00219397	0.0367627	0.0115381	0.0722244	0.000653079	0.12354	0.00117044	0.000692436	6.09e-09	0.0122313	0.12963	0.0519074	0.000121661	0.148857	0.0726657	0.0108534	0.00592571	0.0667051	0.0506892	0.0451452	0.0323477	0.0019332	0.0215801	0.0316899
X277188	0.122292	0.00117435	0.0100065	0.00573272	0.000105925	0.00221499	0.00903702	0.00862462	0.109664	0.0555418	0.00209777	0.00389219	0.0420315	0.039623	0.0001591	0.0486588	0.0494602	0.0205084	0.0185672	0.0288868	0.0176038	0.0451258	0.00969078	0.0327649	0.0744362	0.0501392	0.0136013	0.00502771	0.0367434	0.000220012	0.0497218	3.15e-05	0.0457661	0.0194964	0.166831	5.05e-05	0.0236493	0.00279518	0.000116716	0.00293834	0.0505298	0.152222	0.0224447	4.21e-06	0.0123253	0.0483019	0.124384	0.0603551	0.0077525
X276947	0.11349	0.144883	0.0841966	0.52563	0.226262	0.192468	0.00509242	0.0203864	0.037436	0.0607987	3.78119	0.00185136	0.0595183	0.0259086	0.00743175	0.000505577	0.0615401	0.0175216	0.000703855	0.0065854	0.0419191	0.000123682	0.00521031	0.160957	0.0735464	0.0020174	0.0209672	0.0239859	0.158834	0.061755	0.125726	0.0992311	0.0120936	0.307682	0.104774	0.0507208	0.215741	0.0701225	0.0108488	0.120072	0.276006	0.299666	0.050676	0.148539	0.000167103	0.0547378	0.0185291	0.0143482	0.0028549
X275608	0.0440285	0.0470957	9.8e-06	0.093869	0.0584105	0.00140277	0.0355141	0.00922652	0.00298057	0.0107933	0.398898	0.0018058	0.00955705	0.00643092	0.0619801	0.0507906	0.0126144	0.0415888	0.0479045	0.00903136	0.0253063	0.0120418	0.231777	0.0205238	0.135516	0.00615552	0.000251243	0.0054722	0.00934498	0.00399274	0.0139099	0.0416479	0.00238897	0.0113588	0.000499076	0.0161989	0.0818122	0.169628	0.0181429	0.0819028	0.18429	0.0115197	0.0543276	0.07589	0.120335	0.0206447	0.156083	3.86e-05	0.0345857
X273985	1.63e-05	0.0163307	0.0221769	0.00580262	0.039922	0.000826859	0.0275805	0.000580056	0.0579955	0.13643	0.500198	0.132835	0.0598163	0.0112282	0.0692822	0.0356127	0.0196291	0.00912684	0.0207232	0.0806158	0.0904608	0.0568384	0.000609956	0.00124758	0.00322415	0.0439116	0.0535084	0.279174	0.0520449	0.332416	0.0129463	0.121135	0.00310569	0.00728923	0.00307456	0.00429361	0.00504349	0.0346805	0.0417035	0.000782459	0.000143739	0.00122851	8.2e-07	0.00189469	0.145008	0.077718	0.00130152	0.0655306	0.0621979
X273984	0.112557	0.0571161	0.0021397	2.8e-05	0.0180402	0.000684771	0.0304454	0.123777	0.00242781	0.0420516	0.000907809	0.0363497	0.0469807	0.0237555	0.360691	0.137609	0.0179711	0.0282114	0.00722768	0.00353007	0.229696	0.000187618	0.000756272	0.0318537	0.037208	9.41e-05	0.0541962	0.00729801	0.00123712	0.00420229	0.0162141	0.0648215	0.0270292	0.0123915	0.00515858	0.00230732	0.000165319	0.000776183	0.109742	0.0210051	0.00354889	0.00568349	0.0135745	0.0158722	0.0217663	0.0240427	0.0139501	0.0258527	0.0355974
X273944	0.0569008	0.00085626	0.0175407	0.165355	0.0766896	0.0454744	0.0649982	0.0781904	0.00238521	1.45e-05	0.312737	0.065956	0.326841	0.144475	0.122396	0.00412398	0.000779653	1.34e-07	0.0266125	0.0610722	0.0242274	0.0126843	0.0467539	0.0482745	0.000220899	0.000222999	0.0453855	0.0150859	0.000462703	0.248457	0.0148979	0.0629127	0.31825	0.29677	0.0640862	0.489791	0.363585	0.0131232	0.414086	0.459922	0.380655	0.0393553	0.439885	0.374593	0.00634819	0.115591	9.09e-05	0.0538727	0.0294928
X273619	0.134476	0.00131752	3.25e-05	0.196057	0.0139303	0.117592	0.0169297	0.00971869	0.021923	0.00705078	2.77111	0.0739876	0.0530827	0.00814469	0.00211577	7.95e-06	0.00502863	0.0129434	0.00886847	0.000123069	0.0697039	0.0761228	0.00120322	0.0156086	0.0385467	0.00998455	0.00594682	0.000162204	0.0149519	0.00241267	0.0630082	0.00455189	0.0207907	0.0336155	0.0041668	0.00875476	0.00114999	0.102631	0.0930845	0.0296569	0.073719	0.000635186	0.0154459	0.00213402	0.011092	0.0361405	0.00161972	0.00163674	0.0149233
X273598	0.091967	0.0105103	0.0472114	0.00588918	0.103944	0.00104951	0.0201023	0.337916	0.00223092	0.0177294	2.90589	0.0460802	0.0453692	0.0385415	0.0654712	0.00373615	0.273975	0.0670674	0.0944113	0.00209724	0.0127682	0.0134786	0.00232282	0.0175004	0.0899994	0.0327604	0.00135052	0.0179356	0.0749154	0.0363913	0.00966088	0.00567514	0.0176526	0.0172241	0.0561679	0.00333838	0.0155953	0.128372	0.196082	0.125404	0.09253	0.0574703	0.000419996	0.001991	0.0311751	0.000300225	0.024965	0.00958071	0.0837149
X273447	0.164093	0.0570664	0.0824135	0.210243	0.135032	0.317893	0.0212699	0.0360712	0.0221308	0.000458708	0.15152	0.177709	0.00184585	0.0879942	0.16385	0.131911	0.0495274	0.207562	0.0019182	0.250087	0.0389405	0.0346352	0.0418389	0.00988935	0.119214	0.22713	0.0182448	0.140178	0.403823	0.108227	0.133822	0.00392441	0.155161	0.000798402	0.00501224	0.395923	0.383104	0.124799	0.0693097	0.00322264	0.00180573	0.0273648	0.186292	0.124631	0.223033	0.0879133	0.0580208	0.0280837	0.148859
X273236	0.0122084	0.00556719	0.236174	0.236485	0.0255854	0.168444	0.00973029	0.148657	0.0333463	0.109001	6.23e-05	0.0116973	0.000584631	0.0249901	0.00322776	2.51e-05	0.0403922	0.00104075	0.0769965	0.0705854	0.0356799	0.0344286	0.119415	0.0255	0.00691494	0.0521501	0.00106383	0.00672161	0.00417453	0.0137343	0.0853283	0.099043	0.242757	0.0628831	0.0226843	0.028596	0.0181406	0.00689395	0.0503738	0.263405	0.0330726	0.00567023	0.00734903	0.0348797	0.0838507	0.000598718	0.0110868	0.0273893	0.0118777
X272849	0.0495888	0.11612	0.00247117	0.0107451	0.0474267	0.0259509	0.0673258	4.66e-05	0.00825921	1.07e-05	1.24781	0.124901	0.0110456	0.0028018	0.109784	0.0343279	0.0080641	0.113269	0.149412	0.062097	0.00597476	0.180186	0.103415	0.00841849	5.3e-05	5.21e-05	0.00602613	0.170574	0.0380267	0.0599208	0.01	0.0477483	0.0223969	0.110223	0.100389	0.0334895	0.073733	0.0875604	0.0315157	0.0193234	0.0332216	0.183642	0.00941207	0.0817671	0.00726059	0.0504309	0.14537	0.0332768	0.0694508
X272698	0.00220273	0.00255031	7.96e-06	0.141881	0.0288016	0.228433	0.00416566	0.0226383	0.020223	0.0172258	0.680867	0.0126496	0.0261162	0.00257175	0.0395701	0.00573865	0.0214186	0.000105452	0.0187125	0.0301025	0.015874	0.0050307	0.0017885	0.0388966	0.0189656	0.0883396	0.115984	0.059941	0.142822	0.0633211	0.003298	0.0878314	0.00554088	0.00520074	0.119787	2.56e-05	0.041596	0.0017224	0.20846	0.0020242	0.00473649	0.0775107	0.00939652	0.0521115	0.00229708	0.00113712	0.0250154	0.0261387	0.00682685
X272306	0.437318	0.0615693	0.0392188	0.0543719	0.136847	0.0391081	0.00515212	0.00195201	0.102524	0.0155569	0.103577	0.0628963	0.0109214	0.0466218	0.187364	0.0044883	0.00734451	0.0195347	0.141471	0.11638	0.0567264	0.0857127	0.00078455	3.55e-05	0.0879287	0.00526972	8.99e-05	0.124234	0.259585	0.00106732	0.0348338	0.0776453	0.100862	0.0454514	0.0586603	0.0873947	0.355829	0.259069	0.0170733	0.0874377	0.129392	0.163169	0.0483713	0.267906	0.0542803	0.0878287	0.0834184	0.0103978	0.0354543
X271426	0.00838107	0.316561	0.173637	0.00827619	0.0523819	0.0416559	0.1207	0.234577	0.000169219	0.00654642	0.169372	0.0785461	0.00258333	0.102906	0.0456586	0.0167117	0.00885646	0.0639377	0.0765099	0.0410986	0.0215869	0.20724	0.00193578	0.00225981	0.0740036	0.00125827	0.0176652	0.0256839	0.0284939	0.0168002	0.00615133	0.00657913	0.00556054	0.000142637	0.0225011	0.0154793	0.0123525	0.0314843	0.00731168	0.0196047	0.000984245	8e-05	0.0128807	0.0272417	0.0136577	0.06323	0.00068232	0.0258421	0.00510914
X271416	0.0159643	0.0192991	0.0118973	0.0829785	0.153918	0.0247166	0.0774063	0.00391935	0.0502713	0.0804632	1.64911	0.000776123	0.000999132	0.0414135	0.0752689	0.099651	0.16507	0.00539221	4.41e-05	0.0288286	0.054394	0.115905	0.168404	2.64e-05	0.000648836	0.0882749	0.0278942	0.014243	0.00472395	0.071668	0.187068	0.0434521	0.0478176	0.0336973	0.0408819	0.000921699	0.0273028	0.0515	0.00173263	0.0142039	0.0231345	0.0814082	0.0119296	0.0466612	0.0311218	0.033861	0.00841859	0.016383	0.0310867
X271121	0.0132229	0.0212164	0.355581	0.349626	0.0389102	0.0294108	0.0507532	0.0788491	0.207491	0.186542	0.0332104	0.0709107	0.0912536	0.00645903	0.0155699	0.226259	0.0726658	0.0149132	0.0665719	0.231527	0.0263067	0.115451	0.0128943	0.0478233	0.055951	0.00912288	0.137634	0.0596951	0.00447351	0.0263078	0.00564839	0.0967939	0.242134	0.0301506	0.00387771	5.4e-05	0.000323157	0.702269	0.00962303	0.0436484	0.000439347	0.0824239	0.0468991	0.0170258	0.299306	0.0706747	0.00201666	0.0446185	0.467462
X271050	0.0106712	0.326992	0.000146331	0.003653	0.103938	9.09e-05	0.0246091	0.186266	0.248261	0.111663	10.9065	0.0412749	2.07e-06	0.000748372	0.000962427	0.00173706	0.0515479	0.191825	0.0302867	0.00947109	0.0658847	0.334825	0.00556301	0.00480456	0.0162295	0.0541202	0.0202004	0.0630019	0.0267722	0.00787225	0.00200827	0.00788628	0.0385622	0.000588995	0.0381496	0.0144472	0.0656765	0.309313	0.0185575	0.0280625	0.00730304	7.64e-05	0.0437402	0.0328911	0.341333	0.0538084	0.00033998	0.0392635	0.00448255
X270547	0.182765	0.0739663	0.0933081	0.0547138	0.000114247	0.160771	0.00163818	0.00997249	0.0216326	0.0262547	0.123468	0.03744	0.00327217	0.00748229	0.058099	0.0628891	0.0791888	0.00309232	0.0100573	0.00584007	0.0564648	0.0271213	0.00557541	0.109211	0.046285	0.00517157	0.0722785	0.127968	0.210876	0.694231	0.121438	0.0576927	4.24e-05	0.121941	0.0150415	0.0619218	0.0893708	0.00388602	0.231589	0.013562	0.238133	0.0093866	0.00480772	0.0132646	0.0976514	0.028958	0.00577339	0.0627506	0.0640713
X270409	0.000205804	0.00232262	0.00418262	0.153934	0.0102023	0.00638997	0.00107452	0.192218	0.0901504	0.113451	1.23494	0.00871147	0.0140934	0.0948385	0.074509	0.209	0.0274367	0.378529	0.138299	0.00240571	0.00837332	0.0432325	0.0510899	0.0468602	0.0587299	0.0106414	0.0129225	0.0404753	0.173185	0.114548	0.0169089	0.0962362	0.0774421	0.000198146	0.00390843	0.0397793	0.0181374	0.000432605	0.0100833	0.000865067	0.0295473	0.016471	0.0371552	0.00397923	0.0843661	0.0361809	0.0879037	0.063134	0.0239853
X270249	8.21e-05	0.00112956	0.000938173	0.193201	0.0225375	0.145041	0.250138	0.0967689	0.0134441	0.00615046	0.707857	0.0512669	0.000517992	0.00151322	0.0881787	0.0175182	0.192638	0.00166739	0.406518	0.545424	0.105582	0.156708	0.06981	0.0595124	0.141468	0.179892	0.00282468	0.0152812	0.0747102	0.0110855	0.0507382	0.0836583	0.0892647	0.00619219	0.0382085	0.0457496	0.160324	0.00332396	0.0227836	0.111733	0.00100289	0.0289263	0.0239758	0.0470911	0.0105882	0.0845041	4.46e-06	0.0122086	0.031299
X270207	0.0218545	0.001608	0.00319033	0.0743744	0.00208395	0.022124	0.475232	0.0329126	0.0374441	0.0363333	0.898277	0.00783552	0.0689412	0.00118281	0.0457988	0.0445774	0.158513	0.0103539	0.382641	0.422383	0.223051	0.0671289	0.011925	0.00396172	0.0946943	0.0522621	0.00411845	0.0127231	0.0316929	0.00305944	0.0132927	0.0459011	0.0155529	0.0166099	7.69e-06	0.089355	0.132051	0.00119633	0.03673	0.00908458	0.0113926	9.16e-05	0.034368	0.0269049	0.0365087	0.117043	0.00213006	0.00557271	0.0230967
X270185	0.113396	0.157589	0.0231667	0.00719767	0.0935116	3.84e-05	0.0235021	0.00884084	0.0304898	0.0115229	2.83458	0.0213027	0.0611525	0.0940584	0.0662463	0.0160258	0.0236057	0.0045158	0.000243661	0.0103229	0.0379284	0.0189231	0.022248	5.06e-05	0.0659553	0.00477446	0.0137637	0.00195667	0.0102219	0.00294762	0.0260427	0.0256346	0.0169032	5.76e-05	0.0386386	0.0025953	0.0132928	0.014465	0.0662198	0.00138007	0.0927023	0.00818778	0.000490242	0.0060912	0.00895561	0.184224	0.00512133	0.0177278	0.133826
X270086	0.0429521	0.263814	0.00860589	0.0503741	0.000218954	0.0478703	0.105731	0.132494	0.0927601	0.00125206	0.383894	0.00487879	0.020146	5.38e-06	0.00693729	0.00180299	0.00795427	0.102962	0.000194739	0.0242948	0.347084	0.30461	0.0866439	0.0304067	0.0430775	0.00919178	0.0102204	0.0375388	0.00170555	0.0505136	0.0547139	0.00280812	0.00169666	0.040041	0.0439492	0.00777669	0.0188526	0.463999	0.00583037	0.0163297	0.0223444	0.143736	0.00374007	0.0312122	0.0388593	0.0661111	0.0186313	0.253558	0.00142899
X269987	0.163414	0.142736	0.00293949	0.0706528	0.047261	0.00142427	0.00116189	0.0466826	0.00271065	0.0170793	6.17632	0.0968616	0.0051665	0.0299383	0.0729205	0.000811157	0.0342875	0.00547209	0.00451706	0.000257207	2.12e-05	0.0339644	0.0122208	0.000226559	0.00477619	0.0194973	0.00381189	0.000209952	0.0141371	0.00863384	0.00240545	0.000855701	0.00109848	9.8e-05	0.010777	0.000425714	0.00191242	0.00628601	0.0405921	0.125088	0.0245028	0.0284395	0.0026194	0.000214084	0.00926461	0.00407776	0.0276658	0.0316063	0.0308947
X269984	0.00911693	0.150088	0.00566481	0.000502513	0.0478306	0.000158711	0.277418	0.0180658	0.000193553	0.000137742	0.00762038	0.395402	0.00279481	0.000574862	0.0660421	0.0444833	0.00245171	0.0502605	0.244769	0.0860717	0.0966729	0.00638953	0.00935949	0.322512	0.00466925	0.107369	0.0761278	0.00585712	0.0129739	0.0132929	0.309924	0.00214114	0.055642	0.243481	0.392591	0.940813	0.352727	0.00774401	0.0591248	0.00321791	0.176719	0.456919	0.805623	0.301161	0.0816198	0.0901071	0.0118527	0.00342963	0.0258257
X269331	0.0336286	0.306464	0.0758005	0.0133089	0.327703	0.0439934	0.0865965	0.408006	0.185793	0.0398396	0.453303	0.0240857	4.94e-07	0.0195663	0.0635554	0.124209	0.138659	0.00476736	0.00111765	0.0309297	0.0276552	0.002213	0.0210257	0.0201049	0.0167915	0.202565	0.517648	0.0680364	0.0548691	0.0914751	0.0211151	0.00137261	0.0224434	0.0110459	0.00924777	0.0560728	0.0906306	0.0256156	0.0125085	0.0109158	0.0239782	0.00206047	0.0283504	0.0550056	0.0398046	0.0143597	0.111725	0.0120583	0.0200611
X269178	0.0204823	0.0125729	0.00449092	0.00748948	0.130448	0.10129	0.00686545	0.0562711	0.00824533	0.0193738	1.37447	0.00262193	0.00386883	0.00145869	0.0830286	0.0534108	0.163752	0.00019867	0.0409568	0.0170203	0.030953	0.0495881	0.00399957	0.00535416	0.000269732	0.0347431	0.00490295	0.290368	0.20415	5.13e-05	0.0103586	0.110975	0.0539798	0.0851956	0.0893089	0.0486053	0.0598054	0.00114333	0.0293465	0.020413	0.0309763	0.00909363	0.127737	0.0688644	0.0311394	0.131135	0.145434	0.00337088	0.0101064
X269160	0.0135318	0.000957556	0.0401913	0.00284906	0.0878398	0.0191752	0.00361142	0.061515	0.0128442	0.00958674	0.529619	0.0503052	0.019221	0.00701416	0.139656	0.169697	0.00505922	0.035994	0.0105018	0.0997653	0.14845	0.0213805	0.00182785	0.0232649	0.0236107	0.0229293	0.0026638	0.00352943	0.00850341	0.00405338	0.0147436	0.0283949	0.00165582	0.0118254	0.0150656	3.79e-05	0.00296674	0.0672582	1.73e-05	0.0633276	0.00140928	0.0463227	0.0412155	0.0271987	0.0224775	0.171099	0.0165673	0.0182062	0.0276754
X269146	0.00812946	0.571275	0.256056	0.0667133	0.00678013	0.0638099	0.040228	0.0125849	0.0544983	0.126864	0.000334344	0.0184591	0.0272207	0.000640922	0.0312694	0.00257371	0.0267286	0.181762	0.131507	0.0414993	0.031298	0.366737	0.341292	0.0167763	0.00423344	0.0996061	0.0175178	0.0104683	0.0665586	0.0108096	0.0545669	0.0197193	0.0092931	0.335917	0.00562858	0.00906584	0.0104754	0.170863	0.0484719	0.0573718	0.339353	0.0741242	0.0457078	0.00190618	0.0587251	0.000310779	0.0129327	0.07469	0.0638642
X268643	0.0742826	0.0318451	0.0433007	0.0318559	0.051962	0.000544277	0.133676	0.00326283	0.00537801	0.00899537	0.0713291	0.0394669	0.000236737	0.0132422	0.00423397	0.0164245	0.0140073	2.85e-05	0.00133287	0.0171168	0.327149	0.140654	0.0289687	0.0720579	0.0457064	0.0247204	0.0722341	0.00023317	0.0308074	0.131025	0.0504574	0.0150185	0.000256299	0.0512678	0.154595	0.0130522	0.0142483	0.0532595	0.159775	0.00482049	0.1027	0.0819795	0.00213051	0.00337459	0.000180371	0.0112826	4.64e-05	0.0948968	0.0828457
X268610	0.0339258	0.122531	0.077002	0.0194955	0.00540628	0.01336	0.464456	0.0897767	0.000432777	0.00315629	0.979647	0.00931296	5.99e-06	0.0210803	0.0131677	0.0130838	0.0533883	0.068547	0.0258344	0.00164549	0.00024468	0.0773103	0.00705467	5.33e-05	0.010957	0.0245869	0.0874174	0.027345	0.00230464	0.0906348	0.0327612	0.000967849	0.0067598	0.00766201	0.111931	3.57e-05	0.0407999	0.00269022	0.249347	0.0919544	0.00812122	0.163092	0.00770849	0.02422	0.000107573	0.00885424	0.0158384	0.0342277	0.0249027
X268565	0.610155	0.105816	0.00135695	0.0164456	0.0644319	0.0505045	0.262986	0.000173498	7.31e-09	0.00915219	0.0372092	0.0422988	0.0109735	0.168329	0.0036383	0.0411175	0.00208134	0.0397263	0.0490232	0.0172009	0.0337136	0.00804914	0.12085	0.0358221	0.0150424	0.00105959	0.0717495	0.0208837	0.0205828	0.12831	0.0356365	0.0213029	0.00978307	0.0184599	0.00415249	0.325918	0.247718	0.00790204	0.044438	0.000543858	0.0476831	0.00224843	0.325473	0.173152	0.000668608	0.0265383	0.0655576	0.0252442	0.0766717
X268533	0.0436243	0.000589311	0.00681572	0.0114576	0.0107532	0.0438266	0.00450963	0.0187081	0.0256503	0.193616	0.095412	0.0562141	0.0196812	0.00539281	0.076495	0.0142043	0.167793	0.0813968	0.000615716	0.00083971	0.0315448	0.0396695	0.0158816	0.00525445	0.218687	0.0491723	0.0328828	0.00241492	0.176016	0.113206	0.109989	0.000117953	0.0821136	0.00853367	0.00785148	0.0725434	0.0256151	0.368022	0.1893	0.0170385	0.00594849	0.0452948	0.0808656	0.022818	0.200497	0.00677687	0.0117117	0.14498	7.47e-05
X268454	0.31044	0.165965	0.00150049	0.0139078	0.0806311	0.016476	0.0291897	0.0012231	0.0222814	0.0456121	3.35932	0.0676301	0.0048222	1.3e-07	0.0107676	0.0961652	0.00195809	0.0218737	0.000695292	0.000200183	0.000261347	0.0206246	0.0076565	0.0733308	0.0438572	0.0787311	0.139781	0.0106415	0.0314198	0.0347249	0.00902969	0.0536676	0.0148133	0.000323524	0.368821	0.00670986	0.0428697	0.185883	0.0154769	0.00710175	0.00110746	0.207722	0.00206848	0.0115244	0.232177	0.349242	0.185168	0.429689	0.156696
X268448	0.406797	0.138994	0.0331208	0.050366	0.0124939	0.00872824	0.0218737	0.0465247	0.016692	0.0351373	2.48365	0.00718389	0.0287852	0.114417	0.357288	0.0266239	0.106707	0.0106534	0.0681187	0.151252	0.407712	1.44e-05	0.000562019	0.015542	0.0259066	0.0349627	0.0694621	0.0107346	0.0454677	0.0804278	0.028358	0.26123	0.0726104	0.0967671	0.0972344	0.0072238	0.00272854	0.0171817	0.377581	0.275007	0.0652981	0.141407	0.00273291	0.000494668	0.055247	0.118503	0.0455957	0.00298951	0.0359692
X268445	0.0511788	0.143401	0.0186945	0.0016743	0.00820429	0.00924706	0.0485652	0.154436	0.091673	0.00327546	1.54321	0.122156	0.0962212	0.0024049	0.0185022	0.00114466	0.311825	0.0656073	0.0108818	0.00236931	0.125371	0.0553707	0.0114161	0.0134333	0.082464	0.140406	0.0216309	0.0291188	0.0417882	0.0659685	0.000744967	0.000143734	0.168591	0.00273252	0.0275911	0.195688	0.30151	0.307008	0.214597	0.0351203	0.204401	0.000322616	0.26983	0.336832	0.0412582	0.260284	0.00304643	0.0140586	0.0801924
X268438	0.014926	0.140867	0.00920688	0.0123545	0.00480658	0.0394637	0.231405	0.703213	0.215421	0.00594629	1.18364	0.0132966	0.0365756	0.0296724	0.075727	0.032425	0.00174321	0.0372429	0.0469889	0.0352698	0.018887	0.00195754	0.0188111	0.100987	0.0666509	0.0114726	0.000211762	0.00799708	0.0100447	0.0959443	0.0183179	0.116104	0.000239446	0.0366118	0.0475821	0.00370553	0.0327293	0.0138928	0.00207992	0.00794728	0.0145844	0.0615215	0.00579593	3.93e-05	0.000140109	0.105675	0.0584679	0.00466423	0.00146634
X268437	0.0129094	0.0150798	0.0391708	0.0311338	0.00179836	0.0337563	0.0278626	0.0253683	0.00574138	0.0483773	0.741481	0.0920211	0.00115237	0.000741158	0.0105157	0.00116968	5.73e-05	2.35e-06	0.0118283	0.0468759	0.0197593	0.326384	0.158302	0.0348317	0.087479	0.0304561	0.000644164	0.0331765	0.00684112	0.000661966	0.0547357	0.0162659	0.0705147	0.0854505	0.00958872	0.113514	0.0881174	0.129936	0.0403451	0.0263723	0.00551508	0.0103465	0.134201	0.193976	0.0127249	1.7e-05	0.0183679	0.264784	0.173781
X268365	0.0851563	0.379609	0.010835	0.0654809	0.353102	0.0170966	0.065602	0.00568981	0.00354951	0.0109346	0.46877	0.016655	5.46e-05	0.0166853	0.0617389	0.0406183	0.0920568	0.000530456	0.00168163	0.00164142	0.000707315	0.00679321	0.0341422	0.158872	0.00203448	0.157913	0.029956	0.30169	0.204271	0.297304	0.00982608	0.0693995	0.0171906	0.0721892	0.000593869	0.154251	0.0598761	0.133846	0.0210193	0.00952325	0.00229863	0.00201441	0.508707	0.421338	0.108384	0.0128378	0.0490722	0.0167085	0.212167
X268313	0.0304721	0.0474947	0.01776	0.0822225	0.0216651	0.0336943	0.00862597	0.0138139	0.042445	0.0743385	0.0183271	0.00468628	0.124155	0.0684712	0.00127946	0.266608	0.00619059	0.019905	0.0124617	0.00526824	0.0312655	0.00384443	0.0105169	0.0161509	0.0752866	0.000139102	0.00161233	0.0875377	0.0111355	0.0165832	0.0796438	0.0044506	0.000893216	0.0761148	0.0111332	0.0412289	0.0357421	0.000736597	0.0120641	0.000939721	0.118446	0.0180802	0.044879	0.0548011	0.0193364	0.00306246	0.0374846	0.0283137	0.0108496
X267649	0.128281	0.0257104	0.128483	0.122701	0.090312	0.310476	0.0460347	0.0328658	0.577436	0.324966	0.000827411	0.070137	0.171212	0.00548824	0.0117585	0.161713	0.000322092	0.00889855	0.283236	0.263659	0.043655	0.00420866	0.000569153	0.0163796	0.025912	0.0109502	0.0837858	0.169726	0.599006	0.0572605	0.221443	0.00458919	0.011447	0.136323	0.202887	0.144775	0.000843777	0.0600861	0.00195648	0.000102099	0.00745211	0.108363	0.0144939	0.00679151	0.0168882	0.0337559	0.000997868	0.00192922	0.000852061
X267647	0.189588	0.0389626	0.01891	0.119794	0.2642	0.29214	0.004949	0.102824	0.034296	0.0135443	0.787721	0.123235	0.0275627	0.0344286	0.0272634	0.01818	0.0683456	0.0972492	0.133227	0.0833987	0.000672463	0.00874737	0.0281899	0.0135742	0.0872595	0.0551161	0.10887	0.000538786	0.00665733	0.0399103	0.0686892	0.0285623	0.0737775	0.0465474	0.00658098	0.00121851	0.00218001	0.00214094	0.0126724	0.0221218	0.0032636	0.013093	0.00426276	8.56e-07	0.175372	0.00581775	3.63e-05	0.0180012	0.118636
X260900	0.0257071	0.0905409	0.0448786	1.32e-07	0.0183769	0.00321242	0.00587257	0.00432355	0.181193	0.189454	0.0166855	0.0100655	0.0970116	0.00677181	0.0089401	0.0280766	0.113966	0.148739	0.119478	0.00359271	0.323578	0.0220975	0.0178877	0.000525762	0.0206251	0.139705	0.0682074	0.0287566	0.0282732	0.0457581	0.0319474	0.0296951	0.00146855	0.0678775	0.0842991	0.00418112	0.00511651	0.0472185	0.0179905	0.00795104	0.0360463	0.0324329	0.00625416	0.000687915	0.19032	0.0597553	0.220004	0.0623184	0.0756397
X252454	0.000277682	0.0326176	0.198306	0.0180857	0.00152151	0.0112755	0.00170071	0.137913	0.0341081	0.0911959	1.80089	0.0270654	0.108675	0.0412507	0.0078182	0.00235652	0.0172192	0.0130791	0.000945683	0.000988998	0.00647992	0.00106368	0.00252431	0.291297	0.0172386	3.26e-06	0.0480175	0.006126	0.00332566	0.235104	0.000980094	0.0446647	0.00245367	0.0834404	0.0101619	0.174156	0.0975178	0.00414415	0.0258349	0.0225299	0.311055	0.010232	0.294743	0.220934	0.0626828	0.172749	0.0176006	0.0157131	0.076763
X250380	0.0494012	0.0408481	0.00405615	0.0592416	0.0094174	0.219218	0.0330149	0.00705612	0.0674	0.073717	0.492113	6.45e-06	0.014815	0.146716	0.059612	0.0966474	0.28979	0.00496981	0.0177166	0.00315222	0.00395067	0.153056	0.163611	0.0114261	0.0198466	0.0150653	0.00509298	0.0674849	0.0928937	0.00442436	0.026272	0.0423795	0.177963	0.0141113	0.0770372	0.01182	0.0026196	0.156491	0.104374	0.0579393	0.057109	0.000326484	6.91e-05	0.00150703	0.0133561	0.12763	0.03192	0.084409	0.0161469
X246170	0.150818	0.0123353	0.0114357	0.0271195	0.0268143	0.0431734	0.000116154	0.000320245	0.0340548	0.0337858	4.06013	0.0187032	0.00558256	0.0256202	0.00692029	0.0275571	0.035105	0.0674628	0.0392706	0.00908524	0.231822	0.00825759	0.00488277	0.0187304	0.0876905	0.0851407	0.005688	0.0277902	0.040688	0.010997	0.097863	0.0210863	6.58e-06	0.0912629	0.00357129	0.00512812	0.0115477	0.0698365	0.170782	0.0976649	0.0921359	7.22e-07	0.00300882	0.000254534	9.14e-05	0.00395847	0.0291732	0.0012271	0.0322832
X245705	0.0158174	0.0174893	0.146609	0.219252	0.00026773	0.00281739	0.191629	0.0369143	0.0191467	0.00155982	0.650442	0.000372445	0.0114285	0.00172383	0.00252419	0.00339007	0.121159	0.0730538	0.076986	0.0572602	0.106398	0.100287	0.0144948	0.0528476	0.0529964	0.00446301	0.0134711	0.0678355	0.0602382	0.0208171	0.106124	4.42e-07	0.00659756	0.00841812	0.00925935	0.0771782	0.119722	0.00347183	0.200504	0.0552735	0.015256	0.0232951	0.175157	0.208129	0.0551391	0.00673501	0.00931205	0.00281575	0.0581471
X243682	0.0946206	0.000181902	0.00357184	0.00455803	0.0352581	0.0336454	0.0466419	0.0378088	0.113897	0.040423	0.282896	0.204501	1.79e-05	0.0503568	0.335676	0.0520508	0.00500024	0.0389064	0.0881025	0.0714794	0.00101491	0.00917349	0.0123927	0.0464393	0.0201775	0.0827652	0.173008	0.200287	0.0496743	0.0324266	0.295299	0.17383	0.0890815	0.205472	0.00326636	0.0147714	0.035746	0.00146849	0.0839971	0.0633032	0.130151	7.83e-05	0.0136542	0.0114737	0.0165295	0.0105636	0.164147	0.013055	0.0478468
X241952	0.370457	0.0111133	0.304377	0.0383119	0.00445991	0.147871	0.00901802	0.0234514	0.0363211	0.001265	0.0336649	0.156995	0.0113664	0.0233772	1.69e-06	0.143429	0.0108501	0.00181536	0.015041	0.0925325	0.0152634	0.000435725	0.0134759	0.0195926	0.00199494	0.103726	0.0700888	0.00364516	0.132837	0.0298774	0.0123761	0.00551109	0.0442467	0.199745	0.128113	0.174904	0.0296829	0.00112919	0.149889	0.0346354	0.157199	0.365351	0.208103	0.0935524	0.0106522	0.155221	0.0806667	0.102194	0.0292599
X241947	0.0578077	0.114067	0.0312357	0.0102021	0.0984382	0.00416245	0.0972736	0.00591259	0.037994	0.0122562	0.0141966	0.00814212	0.000416366	0.00014452	0.0617066	0.0186649	0.0195283	0.0640029	0.052093	0.0500402	0.00652253	0.00937855	0.00201262	0.0234924	8.99e-05	0.121843	0.0302938	0.0342622	0.0603058	0.00413837	0.0179719	0.0123951	0.00286756	0.065229	0.00978432	0.0293056	0.000516737	0.00867772	0.0254965	0.0351758	0.161246	0.00653076	0.0396754	0.00507882	0.0385609	0.0473719	0.0557704	0.0308675	0.0582629
X241920	0.392176	0.00969117	0.134051	0.399536	0.000103458	0.000151045	0.102823	0.0605666	0.496324	0.340969	0.0942198	6.82e-05	0.00699098	0.0236376	0.000826282	0.00961242	0.000182904	0.0820087	0.348818	0.00551561	0.00182284	0.00216437	0.0997123	0.00135432	0.0144782	0.17478	0.0123052	0.0215513	0.0217783	0.141882	0.00393713	0.0547549	0.174086	0.00202192	0.0102497	0.0598833	0.0663036	0.0195154	0.011308	0.00464164	0.111688	0.0112467	0.0101546	0.00488676	0.0276911	0.00201008	0.101072	0.012269	0.230596
X241898	0.0066514	0.0129523	0.154754	0.000325569	0.00955107	1.36e-05	0.00735425	0.00105525	0.0119822	0.0157132	1.44747	0.022288	0.0157477	0.00865301	0.077924	0.0732388	0.0381416	0.0354743	0.0294052	0.001175	0.0250141	0.000181625	0.00793217	0.0214529	0.0404615	0.0920786	0.188005	0.0615413	0.000331884	0.0395563	0.020697	0.00682683	2.09e-05	0.0751597	4.14e-05	0.019499	0.00873675	0.00965471	0.00633118	0.00420956	0.134129	0.031845	8.13e-05	0.000748744	0.0337908	0.0312936	0.0103225	0.143184	0.107618
X241881	0.00630152	0.386133	0.0238966	0.0402047	0.00159525	0.00249046	0.0116966	0.00354045	0.183582	0.108386	0.608843	0.117664	0.17294	0.23706	0.231306	0.134047	0.00223463	0.0529686	0.15788	0.131453	0.247067	2.32e-06	0.0127848	0.0419182	0.0161898	0.0674834	0.00647146	0.0010471	0.00651947	0.0233697	0.198877	0.0899785	0.203715	0.0548119	0.0933779	0.0235263	0.00488331	0.109207	0.581459	0.177526	0.022476	0.124612	0.00279261	0.0171148	7.34e-05	0.0243392	0.00406466	0.0116476	0.00625866
X241572	0.0405862	0.0282655	0.0660273	0.0561584	0.0109582	0.0417666	0.0189869	0.399086	0.00366706	0.0906244	0.26283	0.0219126	0.00176706	0.0194889	0.0337582	0.00404076	0.00397296	0.0866782	0.00132856	0.044895	0.15967	0.222715	0.110989	0.0864957	0.204249	0.147848	4.98e-05	0.00802356	0.000109299	0.0109124	0.0330019	0.0316733	0.00577045	0.0118449	0.181949	0.0454046	0.104833	0.144323	0.0270958	0.000182676	0.00088149	0.0510911	0.0432746	0.0716596	0.159267	0.0042112	0.00257756	0.118862	0.042791
X241387	0.0716391	0.272554	0.300517	0.000126867	0.0912784	0.250305	0.0223915	0.000288924	0.00272385	0.0300042	0.0278398	0.0575991	0.0324117	0.0214947	0.137242	0.00270486	0.00440714	0.0848354	0.000575157	0.00203168	0.0080907	0.062962	0.139244	0.855084	0.0401878	0.351037	0.708449	0.0092335	0.180864	0.0402648	0.00103304	0.559517	0.180486	0.0259947	0.0332962	0.0478854	0.00946629	0.231978	0.0166698	0.0244379	0.0113674	0.0689811	0.0421134	0.0847012	0.209865	0.00403105	0.0395336	0.0249867	0.0100209
X241333	0.346061	0.10686	0.027709	0.047448	0.00375917	0.0212437	0.0515942	0.00169332	0.000739718	0.01498	2.01988	0.0433562	0.0035953	0.0525999	0.442883	0.0271952	0.0876318	0.054599	0.010296	0.0447015	0.0269004	0.180227	0.0732046	0.105417	0.0141795	0.116602	0.00555215	0.303741	0.391034	0.101367	0.0028469	0.0378341	0.102539	0.263624	0.0222291	0.00676833	0.0221192	0.0256156	0.210169	0.074354	0.0752783	0.0399498	0.0339046	0.000752003	0.0144118	0.154812	0.331533	5.6e-05	0.0207146
X241057	0.093169	0.0403685	0.313277	0.173038	0.0905399	0.101335	0.0216112	0.0701542	0.0418026	0.00653975	0.215238	0.00827971	0.0392069	0.0534698	0.113877	0.0150713	0.00594618	0.0246655	0.0028404	0.0388214	0.000302384	0.0343022	0.133692	5.79e-05	0.0281065	0.017815	0.0243945	0.00642985	0.00499837	0.00443876	0.129555	6.55e-05	0.0173724	7.1e-05	0.0349307	0.000916987	0.00273963	0.0612344	0.00751428	0.035839	0.0362904	0.00149812	0.0848021	0.0849583	0.000509515	0.0286188	0.0493653	0.0646755	0.0508546
X240810	0.0475537	0.0579139	1.31e-05	0.00506912	0.000126401	0.386094	0.0839016	0.00232951	0.0180639	0.0131392	0.0142138	0.211403	0.0742667	0.00346868	0.00222952	0.104937	0.0246554	0.0219613	0.052233	0.0029057	0.0395871	0.0159809	0.01194	0.000791346	0.00160521	0.0186362	0.0203782	0.000895226	0.0483608	0.29367	0.0225698	0.0729046	0.041905	0.0387631	0.0164269	0.0274138	0.0632311	0.0533996	0.0258281	0.00620201	1.31e-05	0.00556032	0.00210961	0.000546291	0.0325471	0.0944317	0.000683052	0.0380626	0.0350443
X240441	0.0418955	0.000163441	0.0816925	0.0607563	0.00247275	0.0138114	0.0597383	0.0225447	0.000157357	0.0895562	2.53152	0.0658055	0.0251891	0.0165607	0.0109109	0.0156519	0.0974829	0.0524958	0.0133646	0.00504883	0.00771023	0.00253109	5.9e-06	0.0478655	0.0126104	0.126488	0.196868	0.189704	0.185222	0.0123904	0.00438204	0.0142014	0.00119098	0.000235396	0.0130277	0.031851	0.0267964	1.16e-07	0.00812909	0.00653814	0.0122526	0.00658713	0.104321	0.102902	0.0516803	0.00532879	0.0863011	0.0417059	0.0336987
X240440	0.0290257	0.0635721	0.00483499	0.300374	0.000215622	0.00569876	7.85e-08	0.00485819	0.00808798	0.000967157	2.89848	0.205555	0.0270134	0.0568715	0.293186	0.062175	0.0319461	0.216142	0.0524726	0.00645458	0.00112889	0.0284762	0.0776599	0.0428081	0.0257122	0.03545	0.0612603	0.00472823	0.0583579	0.0147616	0.126667	0.0223065	0.00198656	0.00384037	0.0928472	0.0063261	0.028694	0.000128012	0.11999	0.00448744	0.0770573	0.0834439	0.000742855	0.0141595	0.0309093	0.0429511	0.0555801	0.00894867	0.00070148
X240432	0.00340297	0.302032	0.0163588	0.201226	0.0822712	0.453366	0.643812	0.122849	0.513469	0.277981	0.525725	0.00430705	0.000128886	0.0817742	0.0169226	0.0979335	0.0995112	0.000163112	9.31e-05	0.00527045	0.00118539	0.0297196	0.0211708	0.031388	0.206402	0.00342631	0.000895629	0.0263237	0.0229505	0.000637894	0.00546093	0.0401672	0.0914539	0.0415797	0.0686128	0.0536975	0.165072	0.0266755	0.0523992	8.79e-05	0.0230989	0.0230877	0.210097	0.280475	0.0424678	0.115689	0.0224851	0.138894	0.20653
X239790	0.249515	0.0819353	0.110081	0.162595	0.0129882	0.0652557	0.135349	0.139896	0.0758063	0.034859	0.821405	0.00223662	0.0431417	0.00242816	0.105293	0.204751	0.0301642	0.137315	0.105674	0.0553516	0.0403744	0.031932	0.0250814	0.00370784	0.0196371	0.0264043	0.0112017	0.0577821	0.0108352	0.0326175	0.075532	0.0398286	0.199837	0.0324885	0.264246	0.196049	0.0469278	0.0760632	0.0683532	0.43477	0.116774	0.135646	0.199737	0.0999454	0.00727041	0.272437	0.113485	0.0285065	0.35786
X239344	0.0675153	0.231917	4.92e-05	0.015205	0.291758	0.0474392	0.0484159	0.0321262	0.00454771	0.000172368	3.1083	0.00620758	0.0280794	0.00526194	0.117054	0.00376498	0.0858494	0.0186497	0.0299216	0.0160256	0.107915	0.000545778	0.0124332	8.53e-05	0.0427055	0.00109497	0.000772126	0.0147618	0.0745077	0.00466556	0.0143154	0.00627992	1.24e-05	0.0767146	0.000462135	0.00839841	0.0431128	0.189828	0.0878627	0.0796458	0.146559	0.0425711	0.000417153	0.0178622	0.119937	0.0567686	0.114998	0.00733705	0.0743266
X239067	0.00871041	0.0610374	0.020926	0.184696	0.000624402	0.275997	0.042326	0.0433783	0.213616	0.0547541	0.119601	0.0175183	0.0547925	0.00372577	0.00737851	0.0583728	0.0252151	3.94e-05	0.000363182	0.00937798	0.558716	0.111272	0.0852107	0.0283729	0.131483	0.128131	0.001132	0.024142	0.0462538	0.0349144	0.00925502	0.00263026	0.0225851	0.0751302	0.0203108	0.00871584	0.0104581	0.623729	0.125534	0.0797879	0.0606987	0.000274913	0.0175218	0.042395	0.00374921	0.000409316	0.032944	0.221009	0.0145928
X238955	0.150678	0.00349691	0.0195586	0.000487248	0.14736	0.137483	0.00926918	0.00300237	0.0387854	0.0221667	0.135492	0.0159436	0.000228961	0.00827134	0.137624	0.0208463	0.150321	0.246402	0.116196	0.0176741	0.00670774	0.000227151	0.00375645	0.0181091	0.000650016	0.034187	0.0611383	0.0931447	0.00560463	0.0934317	0.00664192	6.47e-05	0.0510499	0.00492414	0.00709478	0.0038849	0.0908376	0.3016	0.0653992	0.0156465	0.00114582	0.155302	0.000936178	0.0153398	0.0439724	0.00091671	8.42e-05	0.0205567	0.0342946
X238688	0.117939	0.0447006	0.0526434	0.0627531	0.00093913	0.000140296	0.0449579	0.00487282	0.00279936	0.00177974	3.46124	0.0195599	0.00751464	0.0104864	0.328245	0.0241195	0.045429	0.210634	0.174655	0.0767199	0.0599592	0.001484	0.0142399	0.0190501	0.00134506	0.109576	0.0744622	0.00816683	0.0438029	0.00676364	0.00450842	0.0294204	0.0098886	0.122467	0.0297174	0.0142215	0.0334417	0.0030897	0.187305	0.0181827	0.23586	0.0485187	0.000117209	0.00912786	8.15e-05	0.00655514	0.00380022	0.102947	0.0197798
X238655	0.0346861	0.0189739	0.0822756	0.00694507	0.00225871	0.000377437	0.00309174	0.0562944	0.000285984	0.0116286	0.00712087	0.233967	0.0126981	0.013593	0.0134643	0.291055	0.097437	0.0369931	0.0791345	5.74e-06	0.0295173	0.0951883	0.00440277	3.92e-05	0.0163455	0.166444	0.0209586	0.0311507	0.0145899	0.183453	0.0159497	0.000983833	0.0645987	0.022224	8.63e-05	0.0764328	0.10686	0.0350921	0.00120721	0.0454961	0.094685	0.0674488	0.0307312	0.060754	0.0695438	0.0429467	0.00857883	0.00258297	0.00391001
X238550	0.0518447	0.0677018	0.0191102	0.00342872	0.00859388	0.00897977	0.0468592	0.000789583	0.0455647	0.00173361	2.30182	0.00156981	0.00205466	0.0133834	0.00425977	0.000136528	0.00649015	0.0665247	0.0238256	0.010625	0.00774685	0.135221	0.025487	0.0328373	0.14429	0.0527821	0.0176556	0.00551311	2.68e-05	0.0655043	0.0685709	0.0176752	0.086465	0.00704725	0.000597357	0.00925428	0.00907838	0.0450983	0.108004	0.0190655	0.00587848	0.0324142	0.0354124	0.00411173	0.0094643	0.106125	0.0461541	0.0853974	0.0313064
X238469	0.384197	0.028794	0.0137535	0.0345904	0.0166537	0.0276974	0.000470957	0.139497	0.00255623	0.0138437	3.22926	0.103733	0.0126466	0.00296752	0.00662392	0.000159483	0.172212	0.0910109	0.113531	0.0257527	0.220188	0.0553964	0.000272717	0.0234671	0.0249273	0.120717	0.00338571	0.0169475	0.0019848	0.00762166	0.0102067	0.0629766	0.000322495	0.192598	0.0868544	0.00582979	0.00373957	0.0060574	0.216837	0.0635129	0.131544	0.00471312	0.000142741	0.000248641	0.0216557	0.0268009	0.0989706	0.0859592	0.122337
X238427	0.0171031	0.00680831	0.00183639	0.0123209	0.0131838	0.0487498	0.0205996	2.46e-05	0.225544	0.183973	4.1473	0.0126301	0.187544	0.398563	0.0714302	0.00700023	0.000743919	0.187188	0.0611909	0.0061021	0.00433818	0.0446524	0.000120626	0.00358986	0.0405561	0.00380714	0.435764	0.00753707	0.00500407	0.0257576	0.0954183	0.0885868	0.0477255	0.00295987	0.0100581	0.292042	0.346037	0.00826344	0.0267493	0.0438499	0.000106506	0.00552155	0.26975	0.312281	0.0079839	0.000100924	0.0197399	0.026689	0.343213
X238404	0.0372297	0.0379412	0.0383793	0.00841831	0.0260377	8.49e-05	0.00269814	0.102966	0.144187	0.0976166	0.0105008	0.0589773	0.00335761	0.000517724	0.00380112	0.00646	0.00447018	0.00772095	0.0676374	0.0631284	0.000153569	0.00484284	0.011757	0.002783	0.0674034	0.00961264	0.00278995	0.00710617	0.00494716	0.0470341	0.00550117	1.41e-05	0.000733576	0.00568823	0.0084776	0.112241	0.0913951	0.0210512	6.14e-05	0.00575049	0.0141689	0.000392651	0.0685406	0.106938	0.0116327	2.43e-05	0.000759358	0.0445888	0.0323173
X238320	0.0433241	0.0689201	0.106066	0.0112098	0.00789979	0.00990327	0.000817556	0.0301508	0.0375777	0.000125089	3.00855	0.0756566	0.00422076	0.0977132	0.00650176	0.00392696	0.00902035	0.0793692	0.192817	0.0246259	0.00409367	0.0367748	0.00875302	0.113285	0.0138238	0.0662822	0.0222043	0.0536598	0.0202694	0.421177	0.00237471	0.00486626	0.0731225	0.284901	0.0616884	0.00051563	0.014645	0.103888	0.00391525	0.0181736	0.102456	0.000269661	0.00778056	0.0239984	0.0165198	6.72e-05	0.0515601	0.33676	0.590925
X238296	0.0804213	0.0568694	0.00120616	0.110555	0.0225478	0.131685	0.0058422	0.0675769	0.0457721	0.0840224	4.28241	0.0459025	0.0104496	0.0269533	0.0425563	0.00962301	0.0209715	0.0267765	0.000910804	0.0030037	0.905375	0.0149953	0.117183	0.000330082	0.0967464	0.10837	0.00274653	0.0303143	0.00167145	0.00495779	0.071455	0.0890348	0.0494074	0.142506	0.122219	0.000192737	0.0164439	0.150581	0.230202	0.289746	0.215623	0.0605117	0.0371512	0.0730879	0.0295902	0.020793	0.0978634	0.000210883	0.0139518
X238238	0.000231031	0.0506071	0.0301608	0.000160112	0.189834	0.0554673	0.00257077	0.317621	0.102459	0.00079882	0.20131	0.00393697	0.0182492	0.000845925	0.000664469	0.0081074	0.000485909	0.0497207	0.00801102	0.00188106	0.00271814	0.111286	0.0591346	0.0102956	3.81e-05	0.00452357	0.0820069	0.0709608	0.0162136	0.000381348	0.084095	0.000393704	0.018487	0.000538145	0.0089446	0.0358338	0.0321496	0.0286271	0.00819006	0.0018926	8.62e-05	0.00025357	0.0268686	0.0150742	0.00395297	0.0131425	0.03567	4.92e-06	0.0267539
X237193	0.000138138	0.000243057	0.0111117	0.0828906	0.0032536	0.0531269	0.00467989	0.115648	0.0932212	0.0101831	0.408053	0.00286191	0.110559	0.000740008	0.0017112	0.159493	0.0912901	0.014972	0.0343819	0.002018	0.0172918	0.0399697	0.258278	0.00671712	0.00530012	0.0532525	0.12177	0.054372	0.000730762	0.0190196	0.171776	0.0229762	0.00892238	0.00576755	0.0480547	0.00986909	0.00116241	0.240189	0.00262445	0.0459633	0.0318602	0.000655904	0.014154	0.000680255	0.0346728	0.0933646	0.00474958	0.0357989	0.0889786
X236890	0.211329	0.123518	0.00176471	0.216285	0.199433	0.0435689	0.0257929	0.184845	0.00083876	0.00371806	1.27352	0.0489493	0.0557573	0.00659042	0.160651	0.0049778	0.01289	0.00878518	0.013912	0.00391139	0.25857	0.453032	0.398108	0.0895235	0.0795878	0.2563	0.240641	0.0012837	0.0337287	0.0253087	0.223186	0.195825	0.298413	0.532991	1.49e-06	0.0878769	0.0681997	0.0647214	0.112332	0.0704668	0.282002	0.00144007	0.163322	0.17197	0.106776	7.21e-05	0.00149752	0.111658	0.0293339
X236832	0.140169	0.399828	0.049729	0.00358526	0.00512088	0.00672967	9.72e-06	0.011305	0.00550962	0.00752562	0.459405	0.0303241	0.11649	0.0946255	0.0433782	0.096228	0.120981	0.196124	0.00427291	0.0806228	0.000451124	0.0933698	0.0590373	0.135381	0.127665	0.0168942	0.00525376	0.0402649	0.0135426	0.0981211	0.0960211	0.000443825	0.0256283	0.00683084	2.97e-05	0.289183	0.366599	0.00943076	0.0385268	0.0529745	0.0130299	0.0415297	0.181346	0.279413	0.201402	0.00255397	0.0336166	0.12828	0.00946015
X236692	0.0122818	0.067239	0.0882804	0.0160157	0.00219237	0.0233074	0.055474	0.0391629	0.00749632	5.97e-05	3.44255	0.0562529	0.05042	0.0179411	0.0202008	0.0188428	0.000396858	0.0153708	0.00985772	0.121959	0.0059198	0.0627056	0.0985141	0.0785813	0.0499694	0.0131668	0.00449283	0.0314218	0.0453699	0.0209649	0.054052	0.00145103	5.68e-06	0.0409163	0.0157428	0.105691	0.148829	0.0890541	0.131469	0.00390365	0.15718	2.11e-05	0.141555	0.193075	0.000201101	0.0954258	0.0367792	0.10466	0.00426241
X236605	0.0153667	0.180025	0.0708568	0.300644	0.047835	0.15863	0.000621368	0.0363369	0.0600362	0.0884912	1.55929	0.0323363	0.00214885	0.143633	0.0110308	0.019275	0.337633	0.0848978	0.15741	0.163776	0.0389252	0.426556	0.180349	0.0090633	0.092885	0.0999952	0.00399483	0.00140338	0.0300591	0.135103	0.0433377	0.133232	0.497653	6.29e-05	0.000795825	0.00117184	0.00613211	0.259392	0.0337369	0.279391	0.0381754	0.0633265	0.00539544	0.0109125	0.013482	0.0520186	0.0906909	0.0266013	0.0121951
X235327	0.000229376	0.189086	0.172159	0.00688488	0.0873413	0.0439674	0.00534773	0.0833426	0.0467895	0.00276042	0.396196	0.163866	0.00256372	0.0629416	0.0161673	0.00184622	0.0843803	0.129909	0.01325	0.00643913	0.0109075	0.130046	0.21095	0.0468676	5.09e-08	0.0421075	0.364643	0.226234	0.00183237	0.157755	0.029792	0.0328763	0.0513955	0.031809	0.000610477	0.00131527	0.000871416	0.000159027	0.10708	0.0976094	0.051411	0.149771	0.119355	0.0452159	0.00450382	0.0158368	0.0750872	0.0510594	0.0931668
X234717	0.0423763	0.0185402	0.0692123	0.00105369	0.0955233	0.110626	0.0793133	0.00998168	0.0649599	0.1348	1.41583	0.078595	0.0408578	0.0738944	0.0641596	0.0209021	0.0222926	0.00107643	0.0292696	0.076931	0.00519951	0.10649	0.0639216	0.0171107	0.0146525	0.0238497	0.264833	0.0142947	0.0104168	0.165363	0.00391475	0.068466	0.0219511	0.0218199	0.021166	0.00126918	0.00152678	0.0266688	0.0746078	0.0477427	6.82e-05	0.0681432	0.000496569	0.000282495	7.28e-06	0.0143624	0.00230662	0.00230539	0.0114791
X234646	0.0143212	0.00175032	0.0172543	0.0452925	0.000878597	0.0236903	1.29e-08	0.0016303	0.0797966	0.0432452	0.113119	0.0112019	1.16e-05	0.0235038	0.0216412	0.0102636	0.00279789	0.0518254	0.0241938	0.0121265	0.00328145	0.00293466	0.00388559	1.21e-05	0.0174887	0.00019283	0.0304168	0.0440503	0.00539364	0.0778206	0.00974943	0.0169469	0.00740608	0.000150482	0.0237437	0.0163016	0.0029787	0.0190351	0.00603097	0.00258961	0.0633089	0.0155847	0.0220092	0.014213	0.00431796	0.00323496	0.00528127	0.0544993	0.0813894
X233455	9.3e-05	0.0199575	0.00557326	0.108256	0.000359368	0.00997551	3.83e-06	0.0156538	0.177919	0.12396	0.857646	0.0270583	0.0505687	0.0136422	0.00173629	0.103872	0.0420537	0.119249	0.0360467	0.000999459	0.0531505	0.0684447	0.182451	0.115497	0.0968306	0.00424043	0.00157578	0.0299705	0.165193	0.0369855	0.00430709	0.120293	0.0595629	0.00713228	8.24e-05	0.0142135	0.0153474	0.0119579	0.0483254	0.0815027	0.049259	0.00354215	0.00429341	0.00180908	0.0218105	0.034667	0.0341264	0.00116288	0.0377354
X233410	0.0176843	0.134392	0.0507631	0.0290812	0.25325	0.0283492	0.00972596	0.238942	0.000493778	0.00490295	0.828754	0.0815032	0.00537582	0.000465318	0.0493731	0.0523738	0.0123745	0.00244391	0.00417571	0.0368344	0.138419	0.12734	0.331465	0.32394	0.0251136	0.127305	0.294469	2.67e-08	0.24447	0.0858162	0.00342953	0.155898	0.0832308	0.262789	0.038885	0.00162564	0.0214523	0.0432092	0.0162727	0.0366525	0.0221681	0.0059527	0.089896	0.075862	9.58e-05	0.0128617	0.00357468	0.00340049	0.000493729
X233361	0.0725779	0.140774	0.0159977	0.0337205	0.146066	0.182282	4.5e-05	0.000659437	0.00349151	0.0106487	0.000283349	0.00520001	0.0161215	0.000936443	0.190761	0.0127165	0.0636214	0.0452112	0.151754	0.123255	0.228095	0.0251869	0.0162365	0.0415503	0.000437617	0.00437533	0.0243026	0.00521407	0.00983631	0.00826984	0.0508135	0.0901857	0.0446311	0.257253	0.0638484	0.295402	0.271491	0.105381	2.76e-05	0.0563907	0.338764	0.0350131	0.511597	0.522877	0.0013573	0.0155164	0.0868159	0.000602751	0.242754
X233111	0.0230257	0.0285674	0.131723	0.167191	0.00579701	0.00626201	0.0197833	0.0274211	0.098662	0.174468	0.176388	0.0186463	0.0267439	0.214897	0.00363047	0.0759927	0.00319342	0.179432	0.0497096	0.318893	0.0152049	0.0769115	0.0712336	0.12815	0.0868523	3.15e-05	0.0495021	0.0306208	0.176471	0.00090426	0.143358	0.143443	0.00597388	0.0561446	0.0392353	0.0153165	0.00989247	0.016219	0.158494	0.0420145	0.0339311	0.0105397	0.0185674	0.00910031	0.359859	0.0030078	0.000303611	0.0678774	0.0188927
X232219	0.0146763	0.0644399	0.0384141	0.37467	0.0388472	0.0541514	0.0355651	0.0713794	0.183612	0.109254	0.0387546	0.0198125	0.240619	0.110356	0.00372855	0.0436284	0.306312	0.0433601	0.152706	0.053259	0.00336175	0.159234	0.0190583	0.0815642	0.00678935	0.0325555	0.00557525	0.184733	0.283492	0.050508	1.13803	0.479996	0.343657	0.0200349	0.000748252	0.0405421	0.0916711	0.0288979	0.349156	0.0273132	3.27e-05	0.0258736	0.000210662	0.0147089	0.0038725	0.183943	0.192647	0.100635	0.00795555
X231990	0.303566	0.101561	0.531967	0.000503574	0.000488826	0.0362802	0.0269615	0.0201827	0.0894973	0.184357	0.813802	0.266462	0.0471142	0.0429766	0.451737	0.037969	0.194685	1.45e-06	0.000120811	0.00689247	0.0506502	0.0515514	0.237642	0.081589	0.26903	0.000801207	0.0416818	0.0993157	0.0656766	0.106142	0.232502	0.00442656	0.052448	0.000811992	0.000518179	0.00676293	0.000110013	0.0879322	0.0216237	0.262447	0.0542553	0.000110426	0.0294936	0.0340335	0.00230458	0.0809707	0.161564	0.0662698	0.095038
X231947	0.129567	0.00805599	6.73e-05	0.219784	0.356145	0.261499	0.101346	0.00368331	0.00434485	0.019956	1.09059	0.0746045	0.152835	0.043535	0.0025691	0.0288219	0.00572934	0.0105005	0.0328046	3.87e-09	0.00709484	0.0116287	0.0305013	0.00614593	0.0464325	0.00360357	0.00330066	0.00361061	0.0280371	0.0148919	0.0122608	0.0196322	0.024518	0.0735299	0.0279086	0.00701877	0.000322212	0.00138415	0.00102206	0.000533213	0.00274005	0.00272319	0.0010929	0.00224051	0.00401883	0.0162916	0.0969568	0.00777868	0.0950159
X231881	0.0190913	0.0111255	0.00167806	0.000557368	0.0229879	0.181638	0.0734052	0.0340137	0.113177	0.181182	0.320629	0.493055	0.115321	0.0110802	0.0728435	0.102285	0.030867	0.00216731	0.0389753	0.00016797	0.00272558	0.0868574	0.0547203	0.132013	0.0152212	0.0503602	0.0107645	0.00017751	0.0960266	0.0243178	0.0459686	0.105156	2.69e-05	0.163005	0.123614	4.12e-05	0.0136604	0.0438423	9.47e-05	0.00687476	0.235649	0.0119588	0.00583033	0.0315963	0.0944196	0.0152888	0.0200631	0.0806583	0.0957051
X231850	0.0311847	0.0718884	0.0689959	0.0417145	0.00130633	0.0148769	0.0368352	0.00200602	0.2666	0.139617	0.609138	0.0871842	0.106933	0.0124999	0.065674	0.0139133	0.146382	0.102183	0.200046	0.073821	0.0288931	0.000281261	0.0242109	0.000214786	0.0670018	0.00857434	0.0374294	0.0255989	0.322721	0.0317129	0.219006	0.195573	0.133074	0.0454429	0.00321157	0.00257962	0.00282225	0.103496	0.242518	0.0356903	1.46e-05	0.0296994	8e-05	0.0096962	0.00571197	0.0301635	0.0323709	0.0075321	0.0527525
X231674	0.00242211	0.00425688	0.0167989	1.09e-05	0.00551075	0.0082144	0.00296658	0.0786447	0.0544889	0.0392373	0.36849	0.0222406	0.0302679	0.00174376	0.0172975	0.165618	0.00143319	0.0278234	0.0352312	0.163682	0.0615015	0.0512422	0.0133034	0.00706369	0.0202843	0.0549795	0.0125301	0.00406512	0.000466858	0.00590065	0.00453893	0.00216421	0.00733239	0.00617632	0.0154727	0.0062059	0.00162194	0.01961	0.123532	0.00327594	0.00809745	0.0221186	0.0167712	0.000963966	0.000565841	0.308882	0.113118	0.00540235	0.000190483
X231664	0.0809823	0.00654836	0.0498594	0.0961206	0.00665101	0.000973753	0.022518	0.00324917	0.0126857	0.0137588	2.392	0.138938	0.0179736	0.00450794	0.0518979	0.00843998	0.0762422	0.00241114	0.107917	0.146484	0.00280983	1.84e-05	0.172142	0.00121402	0.00385116	0.071111	0.115802	0.0016783	0.000309135	0.0965474	0.209958	0.317359	0.508133	0.0540996	0.0116901	0.428934	0.470501	0.0024118	0.00497515	0.0554346	0.0833589	0.134389	0.393147	0.396568	0.0222943	0.244232	0.0295171	0.304391	0.422195
X231659	0.000139509	0.052083	0.0435464	0.128345	0.0204732	0.0603036	0.102309	0.00830313	0.00554602	0.00287973	0.0348806	0.0502249	0.0258834	0.0182205	0.00438213	0.0295313	0.003955	0.000348109	0.0240032	0.016251	0.0143156	0.000223011	0.002669	0.0309366	0.000317887	0.00209201	0.0100836	0.00230039	0.0510394	0.0419907	0.0250227	0.162495	0.000243032	0.00149074	0.0375602	0.0626617	0.0447126	0.00820758	0.0684877	0.000651299	0.0512339	0.0266366	2.9e-06	0.00130672	0.0814492	0.0697067	0.00649393	0.0307237	0.00404322
X231657	0.0588206	0.0136226	0.0472268	0.100934	0.191	0.0910695	0.0221245	0.00107051	0.0493257	0.05807	0.0727877	0.00160575	0.00912252	0.00841541	0.0269416	0.00680304	0.0482454	0.0194239	0.0115715	0.00827735	0.080268	0.00873284	0.000452911	0.0137425	0.000858469	0.0121724	0.0858694	0.000539754	0.0130242	0.00362902	0.00459637	0.017589	0.104005	0.130761	0.00863851	0.070915	0.120407	0.000250102	0.0241972	0.0267566	0.0920119	0.000578184	0.0731851	0.0705026	0.000268582	0.0124562	3.93e-05	0.00948894	0.0353449
X231656	0.0902663	0.0213279	0.00158739	0.203232	0.0473216	0.0627914	0.00800405	0.391712	0.0154406	0.00828901	6.49174	0.00662325	0.0511581	0.000670577	0.00322186	0.014323	0.000888164	0.0215444	0.0444871	0.086827	0.084731	0.000973606	0.0377166	0.0647228	0.0122373	0.00556114	0.0704073	0.020274	0.0128586	0.0262817	0.0274084	0.00794163	0.00053268	0.0279587	0.0143795	0.0271887	0.0537954	0.0266106	0.024912	0.00137754	0.0913913	0.0810521	0.00233663	0.00351805	0.0292509	0.105744	0.00702212	0.0976408	0.000861558
X231655	0.131699	0.00938769	0.0433482	0.0137014	0.0786092	0.170197	0.000949788	0.0574908	0.00196015	0.000426515	8.12699	0.101682	0.000831524	0.0792522	0.00806766	0.000452539	0.0471834	0.278281	0.416052	0.0480682	0.000874183	0.0544762	0.00119316	0.000766753	0.00159624	0.063177	0.129889	0.0514529	0.0426199	0.305019	0.066539	0.0165852	0.00398412	0.00509656	0.0539815	0.10649	0.0604137	0.00611865	0.111751	0.0738088	0.00943193	0.0664692	0.0717174	0.02546	0.00382716	0.00485582	0.0562421	0.125282	4.5e-05
X231652	0.00481222	0.00313719	0.33789	0.160744	0.175194	0.0316116	0.000146016	0.0739733	0.0795608	0.0147917	0.660951	0.0237417	0.0476953	0.00523592	0.00420847	0.199229	0.000288213	0.160507	0.0657311	0.130213	0.160591	0.0732083	0.0803558	0.0283829	1.23e-06	0.272613	0.087599	5.01e-05	0.210791	0.0056849	0.0106314	0.00789337	0.0725391	0.208528	0.293808	0.0266274	0.00253145	0.0636187	0.000827962	0.0609963	0.154414	0.177985	0.034205	0.00157293	0.27235	0.00973015	0.188712	8.97e-06	0.00977386
X231326	0.000906842	0.00482361	0.0433702	0.0568753	0.0523247	0.00860819	0.0169844	0.0175973	0.0386863	0.0198721	0.880021	0.00928053	0.0204735	0.0153521	0.00377782	0.000402698	0.00152421	0.000188222	0.00160762	0.0326866	0.0140534	0.0157925	0.00127298	0.0176247	0.0215952	0.0750914	0.00607365	0.0427871	0.0302176	0.00629032	0.037869	0.000366686	0.0369564	0.00192429	0.0119577	0.000186402	1.65e-05	0.114474	2.66e-06	0.00239806	0.00634619	1.67e-05	0.000340996	0.0012738	0.00163866	0.00101047	0.00611229	0.0144769	1.77e-05
X231207	0.186845	0.0233246	0.206879	0.0013163	0.00138125	0.0124502	0.0211157	0.0464454	0.00534584	0.129171	0.52761	0.0149173	0.369556	0.0279998	0.00486021	0.0453396	0.00133515	0.00441959	0.00704122	0.00635376	0.25158	0.000946505	0.000269583	0.0155709	0.247652	0.0119761	0.000481485	0.0926242	0.014484	0.0466523	0.00103395	0.107056	0.00939509	0.228675	0.0057042	0.142847	0.0525558	1.06e-06	0.260618	0.0313482	0.0317525	0.0842742	0.432882	0.29068	0.0855544	0.0160634	0.00107102	0.00313837	0.203846
X231194	0.00768252	0.0430642	0.0195096	0.00267336	0.116779	0.0832122	0.0271238	0.0330429	0.0442635	0.021927	0.127009	0.00554608	0.0845117	0.123925	0.0103423	0.000130215	0.00356367	0.00274821	0.0402165	0.0362419	0.0054109	0.00240585	0.0138994	0.00274679	0.0131425	0.0265002	0.0126648	0.0278565	0.0106189	0.0236909	0.000584502	0.00427834	0.00504014	0.0190027	0.0169046	0.00215337	0.00360471	0.00851447	0.0109225	0.0397649	0.071688	0.0149334	0.00616677	3.49e-06	0.000305757	0.207186	0.110099	0.000866664	0.0773077
X231180	0.263155	0.00955607	0.0527245	0.00070412	0.00104593	0.0598381	0.13246	0.161328	0.0234795	0.0207832	1.82891	0.00933278	0.0134632	0.00867398	0.0267198	0.0242596	0.00147302	0.0129447	0.0831409	0.0362538	0.0311914	0.00882027	0.056522	0.0210948	0.00184959	0.0503909	0.0483286	0.0120505	0.00436151	0.044195	0.0382757	3.01e-06	0.000751914	0.0065526	0.00552332	0.0482092	0.0184544	0.0301093	0.127115	0.000874025	0.0810812	0.00819249	0.00618843	0.0125006	0.0202834	0.0360081	0.0884124	0.0431665	0.0562278
X229124	0.291361	0.0306416	0.0266568	0.0379412	0.00304712	0.106135	0.0144791	0.163566	0.156121	0.0718785	3.88515	0.00125543	0.137513	0.0315518	0.0507467	0.0171571	5.84e-06	0.000171347	0.00156662	0.00618377	0.0518403	0.010913	0.00603256	0.0399103	0.0195544	0.0156862	0.150894	0.0431089	0.0357017	0.14922	0.0510662	0.0245043	0.328477	0.13428	0.0509557	0.00210236	0.0119105	0.00227472	0.109177	0.114316	0.107128	0.0781312	0.000555403	0.00629954	0.210421	0.0903204	0.00313146	3.41e-05	0.0648839
X228978	0.12856	0.000522411	0.153587	0.145162	0.208351	0.0135522	0.563568	0.0525611	0.0924907	0.246729	2.76806	0.00149929	0.0915401	0.0399704	0.0405177	0.000388593	0.0358246	0.0108907	0.156818	0.108549	0.0479667	0.00299757	0.01145	0.0144384	0.0539221	0.0114626	0.0504542	0.0180367	0.0154058	0.0359156	0.0245328	0.0176431	0.0149531	0.132353	0.00152646	0.00172132	0.0133818	0.198237	0.22967	0.000156405	0.0375419	0.00401235	0.0126745	4.25e-06	0.0193173	0.275401	0.286618	0.0149618	6.52e-07
X228928	0.0904286	0.00516592	0.0307232	0.0751909	0.000477798	0.0203416	0.0181789	0.143918	0.0872793	0.00990557	0.340166	0.0381734	0.0138238	0.138456	0.192244	0.0427083	0.049025	0.0719933	0.0650018	0.00301548	0.0169124	0.0072161	2.91e-06	0.0154742	0.00898934	0.00502481	0.00421243	0.00290494	0.00189195	0.050686	0.0587622	0.0149124	0.0708646	8.02e-05	0.00195725	0.0266477	0.0103497	0.0190158	1.53e-06	0.00186047	0.0409466	0.00935852	0.0464652	0.0302944	1.2e-05	0.0574699	0.034447	0.00319576	0.190266
X228911	0.0859765	0.0166756	0.0705662	0.0384083	0.0480649	0.0724058	6.06e-05	0.002205	0.00228229	0.0466282	0.0949284	0.0883765	0.0855549	0.00204343	0.0442515	0.0109092	0.00140693	0.00859734	0.023261	0.0254689	0.0646382	0.00759678	0.0402408	0.231544	0.182083	0.0278299	0.10161	0.0589078	0.00451568	0.0114954	0.0012289	0.136778	0.0410728	0.171134	0.0176502	0.00485564	0.0230906	0.12256	0.000113807	0.000516089	0.0275154	0.00758487	0.000377535	3.19e-06	0.0107436	0.13676	0.0117312	0.0603068	0.0119035
X228885	0.0012933	0.000128733	0.0565807	0.0108143	0.0307538	0.00450276	0.00941107	0.00103882	5.32e-05	0.020457	1.10664	0.016448	0.0163932	7.25e-05	0.00159755	0.00827729	0.000299117	0.0327783	0.0343334	0.0534653	0.0360395	0.0373476	0.0200531	0.0347273	0.0358374	0.0270467	0.00533365	0.00144847	0.00874482	0.0195777	0.00845771	0.000563714	0.0567234	0.00873104	0.0247343	0.00671121	0.00641433	0.158523	0.0215956	0.0543283	0.00439	0.00072422	0.0120615	0.0115103	3.69e-07	0.00150126	0.0228366	0.0218962	0.0223756
X228668	0.116443	0.373453	0.0273114	2.63e-05	0.248715	0.0880917	0.118785	0.0412569	0.143965	0.011507	2.28574	0.194207	0.0403573	0.132746	0.284143	0.0542984	0.239225	0.0150808	0.0232126	0.0255107	0.179642	0.0499062	0.0510969	0.0137962	0.140774	0.0414559	0.0101707	0.014532	0.0325338	0.335939	0.0341429	0.161688	6.1e-06	0.00265046	0.211781	6.72e-05	0.0235487	0.0790599	0.312513	0.27178	0.128882	0.132952	7.69e-07	0.0107104	0.0309948	0.00114446	0.00146042	0.0189908	0.00361566
X228613	0.158682	0.140327	0.0842844	0.155902	0.0145334	0.0998999	0.00989263	0.0268954	0.00303572	0.0349021	4.11568	0.0920521	0.241362	0.00623185	0.193767	0.0650366	0.0156851	0.0339191	0.014031	0.149559	0.192928	0.193048	0.0845721	0.268421	0.993509	0.205797	0.0749529	0.0251705	0.055186	0.00673547	0.0233511	0.0333405	8.66e-07	0.374857	0.0157686	0.0330054	0.165253	0.0339383	0.201804	0.00113885	0.45692	0.000252375	0.0780981	0.0535356	0.00862504	0.000492202	0.0992577	0.0465449	0.128734
X228572	0.037232	0.00382476	0.00960025	0.186088	0.143531	0.461447	0.125266	0.00266775	0.0189897	0.00090907	1.24722	0.0430509	0.000755626	0.0698101	0.0410494	0.0099863	0.0555724	0.0566303	0.00694795	0.0793806	0.114248	0.0668057	6.81e-06	0.214973	0.413062	0.0273377	0.00130579	0.0328565	0.0939382	0.0209176	1.89e-06	0.119453	0.0113012	0.107028	0.0117213	0.0123682	0.0840493	0.0419119	0.00591769	0.121581	0.0123856	0.00365689	6.53e-05	0.0387105	0.0503115	0.0916212	0.0706449	0.000876055	0.00329427
X228382	0.0527848	0.00477448	0.0565416	0.128657	0.013753	0.0115078	0.000925448	0.0422185	0.0252858	0.00466044	0.00923312	0.0179543	0.00677227	0.0145693	0.00947007	0.10291	0.0222583	0.00953852	0.00359128	0.00333985	0.0437354	0.000322712	0.00746014	0.00674643	0.0128911	0.043904	0.021616	0.00185134	0.00376879	0.000979504	0.0450038	0.0404116	0.00355451	0.00997829	0.0146236	0.0355682	0.0141852	0.00336687	0.00213513	0.0136416	0.0258276	0.0104063	0.0183381	0.0283457	0.0164384	0.00311893	0.00142043	0.000107055	2.95e-06
X228346	0.0086937	0.0294381	0.100883	0.0649953	0.0646256	0.00746748	0.0279373	0.0458787	0.0199443	1.31e-06	0.194704	0.0334726	0.0728578	0.0450702	0.000974427	0.0124148	0.0818775	0.0415145	0.00308041	0.122872	0.0834416	0.00590734	0.00102627	0.00108073	1.99e-06	0.014874	0.0520239	0.01602	0.0289984	0.00150308	0.0126624	0.0230256	0.00583674	0.0204284	0.00403397	0.042287	0.0374493	0.00477506	0.00147214	0.00811926	0.00122203	0.0220028	0.00116741	0.00636616	0.0142823	0.00352035	0.00113209	0.0336881	0.039352
X228139	0.106765	0.00684399	0.000180478	0.295161	0.0504457	0.0769824	0.0566213	0.0362698	0.0338227	0.0190224	0.211122	0.057755	0.00134121	0.0154291	0.0544123	0.0047487	0.0767062	0.0439934	0.000684691	0.0557064	0.000745128	0.194892	0.109243	0.028093	0.0188591	0.00259784	6.44e-05	0.00205585	0.000434735	0.00100417	0.0320127	0.062933	0.264394	0.00685498	0.0200474	0.0140595	0.0321416	0.162628	0.000789841	0.000517569	0.0280146	0.0204347	0.0127998	0.0361172	0.00453336	0.0963332	0.0335758	0.0858471	0.110127
X228112	0.00220629	0.156926	0.0108794	0.0823226	0.0412105	0.365373	2.54e-05	0.0042451	0.118447	0.0458242	0.0541843	0.0285971	0.0573277	0.174738	0.19705	0.00287528	0.0315968	0.00811033	0.0252944	0.116781	0.000615685	0.0727788	0.20408	0.201558	0.0316734	0.0668061	0.0508784	0.0145806	0.00717103	0.0690032	0.00578395	0.00415997	0.0501562	0.111065	0.00504479	0.00771504	0.0096513	0.298028	0.0426238	0.0787368	0.119597	0.00415087	0.0291931	0.037616	0.0111803	0.0202602	0.0278344	0.163602	0.135716
X228008	0.291065	0.00123	0.00684834	0.0135248	1.31467	0.000669179	0.0550256	0.00309225	0.0405631	0.0744144	0.000357351	0.0636472	0.153279	0.0140086	0.146296	0.00422183	0.00247726	0.153117	0.0758915	0.0865213	0.153949	0.00744073	0.0074845	0.299173	0.0237448	0.0359684	0.331792	0.17525	0.223533	0.000957271	0.0870488	0.380706	0.290343	0.520948	0.206186	0.00529658	0.029073	0.0293135	0.00666824	0.0669235	0.260948	0.056606	0.194947	0.246436	0.382293	0.00134669	0.0189326	0.00885227	0.398575
X227996	0.155138	0.0760941	0.00283357	0.00273142	0.175175	0.000146446	0.00764548	0.164185	0.0726065	0.00359092	1.22548	0.00839085	0.0115675	0.00170714	0.0253945	6.59e-05	0.0100149	0.00135086	0.0295966	0.0771152	0.0399995	0.0253829	0.0159546	0.0319413	0.02426	0.044626	0.0253912	0.01698	0.0508699	0.118323	0.00843858	0.00193351	0.00490671	0.0155761	0.12896	0.121251	0.0742118	0.000852786	0.00268514	0.00183383	0.0146742	0.177859	0.154069	0.0645106	0.000487793	0.0372554	0.0157218	0.0789654	0.205201
X227724	0.00490256	0.0261919	0.0601486	0.0339176	0.0206283	0.000241258	0.0449224	0.0138044	0.000182739	0.0206331	0.00568405	0.00833562	0.0208074	0.00154954	0.000436772	6.66e-05	0.00511067	0.013473	0.0143836	0.036877	0.000213322	0.000590539	0.0229346	0.0262538	0.00216235	0.00229707	0.032429	0.0369638	0.0154595	0.0364765	0.0203434	0.00686373	0.0566131	0.02194	0.0261569	0.0335676	7.91e-06	0.00593446	0.0347681	0.00464351	0.000636907	0.00374073	0.0191724	0.00267831	0.0145622	0.0277603	0.00539349	0.0280033	0.0218756
X227655	0.293624	0.501027	0.00648024	0.107307	0.0500389	0.00647733	0.0792802	0.133247	0.227962	0.00941205	1.69448	0.0015497	0.0672136	0.182821	2.4e-05	0.190253	0.0214699	0.184774	0.0192962	0.00125516	0.124589	0.299606	0.295373	0.0574367	0.00913992	0.0336792	0.0373519	0.055272	0.0116827	0.0451305	0.0723945	0.136974	0.0291322	0.0633487	0.103357	0.015772	0.101463	0.0625968	0.00990296	0.00176546	0.0203605	0.151784	0.000908502	0.0638141	0.0270062	0.0444303	0.142059	0.0684149	0.602101
X227632	0.00666585	0.00031061	0.0226253	0.00953397	0.000255586	0.00331429	0.0272161	0.110974	2.31e-05	0.008487	0.00055025	0.0330271	0.0680696	0.0816262	0.0595541	0.00497713	0.0032362	0.000656367	0.0056067	0.00058702	0.0134375	0.0284578	0.0247688	2.7e-07	0.0791659	0.0634728	0.0448405	0.0894518	0.410788	0.00230032	0.00143666	0.0194863	0.00300965	0.00972332	0.121678	0.0878246	0.0500112	0.11618	0.00307082	0.0231671	0.00178321	0.00547397	0.0272236	0.0126284	0.0346337	0.00100306	0.0623851	0.00038646	1.06e-06
X227367	0.250754	0.409988	0.053728	0.033892	0.0285707	0.0144747	0.092497	0.000655986	0.0329993	0.145895	1.87417	0.00484133	0.0113166	0.0026173	0.011266	0.0489943	0.234024	0.158512	0.34228	0.122807	0.00839551	0.123644	0.0339787	0.01898	0.00458273	0.00077203	0.0461546	0.0797394	0.0339973	0.0041037	0.0615946	0.0554088	0.00399127	0.0049272	0.00787485	0.0464005	0.000592856	0.0650531	0.128595	0.00917114	0.00434838	0.102031	0.0966591	0.0121949	0.00341798	0.038791	0.0418031	0.055743	0.130545
X227366	0.653294	0.0135829	0.0317192	0.134101	0.115205	0.0408767	0.102068	0.0390732	0.077222	0.0709018	1.75125	0.0483898	0.00840306	0.0738036	0.0306384	5.87e-06	0.149521	0.0316661	0.00193019	0.00614648	0.117902	0.0537868	0.0302654	0.00628756	0.101296	0.206268	0.010435	0.0763373	0.0021123	0.0114595	0.0840307	0.0194271	0.232078	0.19111	0.0615722	0.00290993	1.59e-05	0.0759273	0.0872388	0.0427419	0.0596178	0.00295787	0.0762398	0.056252	0.018618	0.329247	0.006278	0.012036	0.00517434
X227322	0.282383	0.00486138	0.0357671	0.13459	0.0491292	0.213203	0.0167313	0.136884	0.0482845	0.000101277	0.316884	0.0214564	0.367746	0.176247	0.000314888	0.210196	0.00470192	0.0568083	0.104324	0.0194131	0.000629626	0.187367	0.139346	0.0862323	0.0771547	0.0419709	0.00243879	0.00830338	0.0273246	0.0366917	0.0163727	0.000479557	0.0403837	0.00507636	0.268064	0.126265	0.00560031	0.0564544	0.000755876	0.0883575	0.0194612	0.0110299	0.0299112	0.00445753	0.000287412	0.054287	0.0283154	0.173158	0.120119
X227307	0.403484	0.00167475	4e-05	0.0397867	0.00773788	0.056119	0.0214064	0.00184509	0.0317483	0.0532855	4.80997	0.0429626	0.00227406	0.0127423	0.000430535	0.0016892	0.0100365	0.0807717	0.0432163	0.00470936	0.129417	0.000576238	0.0199991	0.0172396	0.00934551	0.0394199	0.00847802	0.0119616	2.95e-05	0.0037063	8.37e-05	0.01237	0.00531961	0.108841	0.0130996	0.000167067	0.000817319	0.0215797	0.31295	0.174906	0.17971	0.0032294	2.85e-05	1.34e-06	0.028287	0.0467015	0.109286	0.000322286	0.129119
X227299	1.36e-05	0.0501704	0.175388	0.131599	0.00782638	0.188555	0.0267635	0.0076409	0.00732215	6.16e-06	1.09832	0.0430557	0.0952719	0.000398371	0.0145933	0.0752894	0.0304763	0.0446631	0.0109191	0.0858604	1.81e-05	0.002718	0.133972	0.0233243	0.0928457	0.0114322	0.0827749	0.0968465	0.00216741	0.00072754	0.0060387	0.0115261	0.0247223	0.107841	0.0443494	0.0332115	0.137687	0.269173	0.000449597	0.00390349	0.020728	0.0799344	0.035723	0.0851639	0.00467147	0.00134531	0.098802	0.0126106	0.00131916
X226876	0.0234064	0.0156672	0.578079	5.13e-05	0.0418738	0.0124376	0.211447	0.00542071	0.173396	0.0988724	0.646438	0.0637428	0.135927	0.0130005	0.000173874	0.167585	0.037181	0.0685378	0.0321459	0.110821	0.020946	0.171126	0.0922614	0.00365906	0.08653	0.0167944	0.00889618	3.4e-05	0.0282104	0.0208072	0.0274909	0.0288606	0.0399895	0.0619157	0.0324108	0.100024	0.0470072	0.0206932	0.0426538	0.00218542	0.0647809	0.162396	0.165548	0.103906	0.000300241	0.0120866	0.0402468	0.0101548	0.0620971
X226330	0.000312191	0.0260698	0.0347424	0.0115826	0.0425339	0.0213673	0.00232451	0.000180164	0.0152696	0.0280954	0.161718	0.105397	0.0244371	0.0713308	0.16499	0.00292238	0.0919858	0.0116495	2.59e-05	0.00722825	0.0142719	0.0182048	0.0043991	0.0387153	0.0442471	0.0275554	0.0135557	0.0348403	0.000945168	0.0100396	0.0136267	0.1897	0.000681987	3.32e-06	0.057446	0.245447	0.150502	0.314071	0.0369614	0.00367206	0.0760246	0.015229	0.216613	0.119327	0.285491	0.0439992	0.0078322	0.00575868	0.215557
X226303	0.18371	0.0354714	0.158454	0.3995	0.0534507	0.0386143	1.2e-06	0.166629	0.0333692	0.122544	1.20174	0.301006	0.171138	0.0100908	0.0185285	0.0125418	0.150497	0.0356226	0.0664697	0.163492	0.250222	1.86e-05	0.00836625	0.0253898	0.0542177	0.0142295	0.0934963	0.0308257	0.00463669	0.0671563	0.00182906	0.0343697	0.0419518	0.0231828	0.111417	0.133272	0.372373	0.053514	0.0046602	0.0359015	0.152455	0.0516479	0.276166	0.433335	0.118002	0.0214427	0.0288293	0.021528	0.019575
X226280	0.000143944	0.0774324	0.0313999	0.0901828	0.0431814	0.13908	0.00688194	0.0424967	0.00226983	0.00161289	2.78787	2.27e-05	0.0183028	0.0264752	0.0106572	0.0238394	0.00144581	0.00391141	0.00490273	0.0124089	0.0997432	0.0308124	0.029016	0.000340771	0.0201614	0.00181502	0.0373692	0.0252172	0.0384771	0.0256614	0.00709281	0.000145859	0.0652415	0.0403678	0.0781529	0.0249068	0.0590921	0.127443	0.0423105	0.0334663	0.0515064	0.0397813	0.0383713	0.0666661	0.018622	0.000391699	0.00439903	0.00999117	0.00239812
X226083	0.00187865	0.0144734	0.0302493	0.121953	0.00363729	0.0332768	0.182257	0.0830582	8.86e-05	0.109928	1.03341	0.212098	0.00653601	0.00739932	0.00140454	0.00780122	0.077054	0.154415	0.0973407	0.0106558	0.000192115	0.0978758	0.0133392	0.0303752	0.17373	0.0783795	0.127907	0.000164332	0.0841294	0.0652305	0.01629	0.180588	0.0919156	0.653186	0.0289122	0.198891	0.0621373	0.000345829	0.00306852	0.00197805	0.644382	0.0645443	0.336338	0.161311	0.0358514	0.265947	0.0755236	0.000212544	0.0105196
X226065	0.01797	0.00406605	0.0223659	0.0460012	0.0460408	0.0106939	0.0214711	0.0489038	0.0597806	0.0258464	4.63479	0.0051601	0.0445133	0.0263158	0.00183704	0.0197552	0.0329772	0.00291798	0.0410252	3.67e-05	0.000723031	0.0151108	0.110474	0.00154796	0.326777	0.385834	0.0973791	0.00796612	0.0273534	0.272187	0.00672	0.0214934	0.123934	0.00374708	0.0132455	0.0505474	0.0400748	0.00208091	0.336179	0.0078087	0.00104256	1.81e-05	0.0525	0.0549004	0.0108979	0.110748	0.185106	0.135903	0.0545199
X225923	0.0147458	0.00301003	0.00236355	0.0127042	0.00243103	0.00640933	0.00331954	0.0116135	0.0257867	0.040483	0.0327168	0.0255954	0.00217809	0.000240981	0.223472	0.0315225	0.00694386	0.00123229	0.0107755	0.00716628	0.0967094	0.00163595	0.001631	0.059442	0.0385105	0.00240305	0.119195	0.000530495	0.00471512	0.00185342	0.00766514	0.021796	0.0153559	0.000930963	0.155036	0.00373962	0.00834723	0.000529152	0.0819109	0.0138209	0.0535616	0.0706252	0.00248731	0.00802579	0.039494	0.0592393	0.00237377	0.000269634	0.0549074
X225896	0.0044067	0.176821	0.0398838	0.174279	0.0294513	0.109469	0.0556953	0.0869984	0.0864227	0.0276186	0.684109	0.0100088	0.0253274	0.22693	0.0797719	0.0549575	0.00887948	0.00171882	0.0362056	0.0994711	0.000679942	0.245069	0.309827	0.0540956	0.0114012	0.085156	0.184659	0.0275814	0.0359389	0.100317	0.0949828	0.000453688	0.0194044	0.165415	0.018962	0.00460871	0.00864256	0.148344	0.0157067	0.0273685	0.20914	2.54e-06	0.00627272	0.0031445	0.00135971	0.0757799	0.020039	0.0142901	0.0471561
X225892	0.22059	0.0236438	0.0633028	0.00712409	0.013823	0.00281109	0.00143132	0.00942782	0.0192205	0.00256523	7.26473	0.182428	0.00836015	0.0233957	0.103726	0.00205747	0.123072	0.00738491	0.047946	0.0131929	0.0017727	0.00513667	0.00793385	0.0424305	0.00314135	0.0287165	0.0025211	0.00908964	0.0145343	0.114059	0.00218102	0.0361651	0.00102132	0.00921674	0.106639	0.0159319	0.000135203	0.0304089	0.428802	0.0792293	0.109088	0.00244482	3.3e-06	0.000245427	0.00149373	0.00507359	0.00364114	0.000182531	0.0799027
X225884	0.136348	0.0321116	0.0799354	0.0398034	0.0792314	0.152467	0.246267	0.0100315	0.000104634	0.00652475	4.12803	0.129046	0.0123516	0.0892977	0.43069	0.00258531	0.0705742	0.07165	0.0451541	0.0305702	0.100869	0.0138308	0.0487197	0.010534	0.044286	0.00813927	0.0665322	0.00369261	0.00394741	0.0468343	0.0852234	0.0169905	0.000943261	0.00865242	0.000186639	0.00105292	0.000282931	0.141868	0.280289	0.00655281	0.00760555	0.000625282	0.000168998	0.00301074	0.106315	0.0697713	0.0482922	0.0861066	0.142801
X225863	0.00521456	0.0321332	0.022011	0.00129842	3.48e-07	0.147062	0.27845	0.196217	0.0346788	0.251966	0.06056	0.0596027	0.0720825	0.0109724	0.13352	0.00532681	0.00198554	5.98e-05	0.0767177	0.00524931	0.0007774	0.000511525	0.00431992	0.109357	0.00434743	0.0104131	0.16586	0.219573	0.668131	0.150005	0.00015971	0.185361	0.00594936	0.00418214	0.0439368	0.0310591	0.00714903	0.00124066	0.159442	0.00634055	0.115402	0.136233	0.0129869	0.00708291	0.0958567	0.00788728	0.0139697	0.138594	0.0637545
X225516	0.11534	0.00072422	0.016529	0.0290398	0.0520069	0.0186688	0.0214665	0.0775975	0.0261129	0.00469834	0.954083	0.0818623	0.0212054	0.0355713	0.00173823	0.00823435	0.00783803	0.01432	0.0222557	4.37e-07	0.0210496	0.0115156	0.00331044	0.0591393	0.198385	0.0159599	0.0308141	0.0056112	0.00237652	0.0803022	0.00884022	0.000571939	0.0979333	0.00564483	0.01686	0.0792079	0.0891491	0.0223143	0.01951	0.00375412	0.00410466	0.112887	0.0300793	0.0677222	0.0650543	1.52e-06	0.012218	0.116817	0.0281261
X225481	0.315106	0.000101831	0.059681	0.0358165	0.198257	0.00439649	0.00680401	0.007259	0.00132189	0.000733043	3.74e-06	0.170055	0.190312	0.0408052	0.00448598	0.160051	0.0114681	0.112446	0.117072	0.00899211	0.018089	0.0960526	0.0120681	6.16e-06	0.0122611	0.00135448	0.00731601	0.0222224	0.0177851	0.0324619	0.00740177	0.0360771	0.000227674	0.000319212	0.00253562	0.000699087	0.00100684	0.010125	0.0944457	0.0109994	0.00017277	0.0209998	0.035951	0.0302208	0.0225105	0.0240411	0.0142196	0.0596433	0.0838691
X225387	0.00589518	0.0688713	0.00842456	0.030604	0.0871741	0.106444	0.115186	0.0239197	0.145169	0.0903986	0.040312	0.0301306	3.17e-05	0.024674	0.00104208	0.0177461	0.146889	0.0103964	0.000103658	0.0596965	0.374191	0.045437	0.00747723	0.118351	0.204288	0.238381	0.020152	0.148001	0.0690695	0.0835951	0.0651489	0.0177647	0.000781792	0.0958181	0.262296	0.00697279	0.005598	0.532595	0.0479631	0.0224149	0.0515784	0.136602	5.13e-05	0.0365819	0.0292945	0.105709	0.0152687	0.266314	0.00386031
X225283	0.36971	0.0194473	0.000737625	0.0239555	0.00654378	0.0481831	0.0458956	0.0313905	0.0655874	0.0247584	0.0246203	0.0443277	0.00209311	0.000392384	0.0398618	0.239515	0.00104509	4.9e-06	0.0464887	0.0505872	0.0135288	0.00915695	0.0050703	0.0429722	0.0216392	0.00594458	0.0378081	0.0221152	0.0196634	0.113917	0.312619	0.121155	0.0254419	0.000281267	0.0795311	0.066036	0.0408715	0.005311	0.0354334	0.0337763	0.00297177	0.00498404	0.0371169	0.0121435	0.510377	0.00830704	0.00157668	0.000815891	0.00822793
X224859	0.382847	0.0230773	0.0100246	0.000175845	0.196432	0.00477621	0.0165879	0.156609	0.000121918	0.0433763	1.36113	0.0639595	0.383633	0.0937642	0.448664	0.00754878	0.0507904	0.103006	0.123278	0.00385162	0.0462188	0.117202	0.00136849	0.00183307	0.0196685	0.00120341	0.00433132	0.0923133	0.0194125	0.40386	0.000410596	0.170174	0.107651	0.0388956	0.14913	0.0427822	0.17142	0.093671	0.0769517	0.0184662	0.0617316	0.147937	0.0429924	0.149337	1.13e-06	0.137027	0.00268567	0.10873	0.073855
X224843	0.048645	0.0259522	0.0529954	0.0221887	0.0583368	0.0668568	0.0926825	0.0485535	0.00559211	0.0032731	8.35903	0.211281	0.000128692	0.0241428	0.247441	0.137746	0.132134	0.106755	0.0135342	0.00440644	0.00798179	0.0354535	0.00149253	0.122979	0.0960804	0.0660919	0.247391	0.0172672	0.0306536	0.0623886	0.00270522	0.0186611	0.112185	0.0491884	6.02e-05	0.0135455	0.00203223	0.00777992	0.026338	0.0865613	0.000431641	0.0305407	1.11e-06	0.00302029	0.0574518	0.123367	0.00233851	0.146666	0.0001557
X224790	0.0476563	0.354267	0.00746144	0.29054	0.144353	0.053636	0.127117	0.110473	0.300759	0.356181	0.746645	0.0172361	0.0169979	0.0956395	0.026676	0.0185272	0.00196122	0.0835826	0.0651467	0.0182536	0.0991817	0.00213967	0.000223474	0.0461791	0.0218349	0.013798	0.0500581	0.0281666	0.0181856	0.0265887	0.167474	0.0537303	0.0831678	0.0724367	0.0304528	0.0825974	0.0523909	0.0669967	0.00148445	0.00182575	0.00379252	0.0138837	0.0745375	0.0515957	0.00480563	0.336104	0.185459	0.488724	0.0335302
X224644	0.00713886	0.00123285	0.000227617	0.00619465	0.00333488	0.0302486	0.000369518	0.0200097	0.0191905	1.18e-05	0.00573234	0.00112709	0.000326224	0.00010918	0.0286222	0.0219626	0.00061922	0.0348083	0.0169391	0.000820438	0.056386	0.00108119	0.0015117	0.0208171	0.0753413	0.105938	0.0181324	0.00525913	0.00328776	0.0644753	0.0245584	0.0098077	9.73e-05	0.0167929	0.206925	0.0020265	0.0663128	0.0108101	0.0779869	0.0389864	0.0167035	0.277414	0.000180755	0.0324207	0.000545935	0.145867	0.223141	0.00117274	0.00217035
X224633	0.0699102	0.00698344	0.00905985	0.0486318	0.000143436	0.00537	0.198299	0.00853353	0.000698959	0.0211493	3.01801	0.00544301	0.0132136	0.0642492	0.00354392	0.00213603	0.147208	1.53e-05	0.0167115	0.0613549	0.0823166	0.00592486	0.0292242	0.0607486	0.00136287	0.0140408	0.0691154	0.0857109	0.0613783	0.037794	0.000421676	0.0214474	0.0791745	0.0010536	0.0490738	0.000399805	0.019116	0.0138987	0.0193003	0.102562	0.0439095	0.0168027	0.00380445	0.0256988	0.00389135	4.51e-07	0.0327776	0.0021259	0.000471597
X224627	0.0169825	0.1597	3.59e-05	0.00337652	0.10004	0.0412404	0.039158	0.0191656	0.00271756	0.0176304	0.0841101	0.0004347	0.647369	0.466767	0.00520409	0.0189205	0.0392006	0.000774164	0.0131961	0.0257825	0.120857	0.000981504	0.00171167	0.0198773	0.000113385	0.0116234	0.00310127	3.16e-06	0.103297	0.00847707	0.163253	0.040475	0.154824	0.0947288	0.00132007	0.000124821	4.78e-09	0.113793	0.00358859	0.340622	0.0110575	0.0066929	0.01979	0.00764072	0.00911289	0.124753	0.168011	0.100911	0.0014739
X224616	0.00623013	0.00111279	0.00314803	0.0101581	0.000583888	0.0111641	0.0728019	0.0384955	0.00743505	0.00787724	0.0463199	0.0589525	0.099988	0.043339	0.122991	0.00376339	0.0229316	0.00407363	0.142758	0.240456	0.0606699	0.0654298	0.110531	0.324197	0.0687899	0.0312272	0.286052	0.0423259	0.0232043	0.243536	0.049672	0.120168	0.107605	0.494528	0.00501194	0.115736	0.0834363	0.0165899	0.0157524	0.113517	0.286784	0.104658	0.213567	0.157301	8.05e-05	0.0438453	0.0331286	0.0118549	0.180436
X224574	0.345289	0.118594	0.00276125	0.00061938	1.58e-05	0.009481	0.146763	0.0242612	0.00144888	0.0185142	2.63851	0.00567099	0.278393	0.0535766	0.0164939	0.0283217	0.262297	0.00738662	0.107088	0.0987893	0.0516435	0.00136148	0.00119038	0.055642	0.0618366	0.121479	0.0394738	0.0228893	0.033003	0.133091	0.18867	0.0281814	0.000379431	0.00411894	0.00243003	0.0260777	0.017569	0.00191353	0.192956	0.00887994	0.0300285	0.0072192	0.00304841	0.00169903	0.17291	0.183377	0.015631	0.00159705	0.140394
X224571	0.0900527	0.0120998	0.0465044	0.256935	0.0385688	0.110718	0.00655145	0.263378	0.0423108	0.0259066	4.80211	0.0242453	0.0706769	0.00405465	0.0278606	0.0129341	0.000518071	0.0656175	0.0120331	0.0502479	0.0280653	0.00388211	0.000492826	0.0923465	0.0221508	0.0233462	0.166579	0.0673615	0.076841	0.000770738	0.0324801	0.0249274	0.131142	0.0602926	0.0786547	0.00160742	0.0483914	0.0548893	0.101674	0.0282321	0.0591213	0.0718722	0.0012446	0.0365388	0.0721142	0.121257	2.06e-06	0.0469716	0.00161067
X224551	0.0121458	0.0533987	0.0830315	0.0213839	0.111821	0.016119	0.0373785	0.0823235	0.00317878	0.0558663	0.668634	0.000216554	0.0827341	0.0209943	0.0450053	0.00207274	0.239848	0.083071	0.151371	0.102105	0.0153103	0.259265	0.302115	0.000890203	0.0604767	0.0200137	0.0528504	0.0632287	0.0182446	0.0897515	0.00378065	0.0571004	0.00145842	0.000776175	0.218422	0.0472224	0.00207872	0.271378	0.000210402	0.0873833	0.0513989	0.222101	0.0893258	0.00092894	0.028147	0.0228239	0.106645	0.00368362	0.0909454
X224035	0.0018449	0.00303441	0.104665	0.0303358	0.0169357	0.0106581	0.0164779	0.000879803	0.0139408	0.0677915	0.848339	0.165985	0.0262585	0.000462958	0.0372984	0.00433175	0.0101868	0.133447	0.000452269	0.0637103	0.0188907	0.0141314	0.00283565	0.156351	0.279635	0.0796017	0.0319325	0.051362	0.0370441	0.0985645	0.0179561	0.0164938	0.00250022	0.045825	0.0195968	0.0038654	0.0292656	0.133338	0.0067492	0.0350314	0.0757491	0.0257552	0.000752427	0.00109279	0.00131494	0.0428684	0.132885	0.0296345	0.0240486
X223938	0.00168863	0.0570651	0.0408141	0.0903577	0.0188952	0.00386074	0.0011548	0.0326893	0.0349407	0.0327447	0.00156543	0.0314276	0.00661644	0.000521076	0.190711	0.000242747	0.00480822	9.15e-07	0.0240409	0.000252353	0.00316079	0.0115993	0.00270348	0.185106	0.0479503	0.18311	0.0375868	0.11718	0.000493496	0.184148	0.0132566	0.011324	0.155429	0.0959778	0.0222175	0.118222	0.0885324	0.00116502	0.00836463	0.0670357	0.0601303	3.3e-06	0.172013	0.146181	0.0574	0.151344	0.0186603	0.00692641	0.0104986
X223597	0.00771799	0.0097118	0.00414862	0.00080412	0.0044627	0.0230607	0.00492954	0.0850686	0.00232139	0.00661547	0.0894182	0.0179646	0.00223038	0.0238707	0.0419749	0.0854408	0.000110234	0.00119741	0.0242177	0.0502952	0.00156375	0.0233304	0.00671556	0.00214112	0.0466022	0.00189782	0.00702282	0.00638072	0.0195903	0.0155356	0.0152518	0.0398692	0.0263521	0.00771736	0.000181831	0.0188702	0.00690204	0.0137947	0.000560815	0.104291	0.000623684	0.00569001	0.0457354	0.0304502	0.0301063	0.00519739	0.00600239	0.0372351	0.0274358
X223531	0.166173	0.119973	0.024784	0.00204178	0.211799	0.0183448	0.0483543	0.000550022	0.0781811	1.9e-05	6.52211	0.0991174	0.121181	0.0241652	0.176618	0.00181559	0.132239	0.00958386	0.0169152	5.63e-05	0.104123	7.33e-05	0.00442432	0.0322318	0.0631222	0.021626	0.0117679	0.00036322	0.0829752	0.0796581	0.000110243	0.0377287	0.0482752	0.0651624	0.019535	3.03e-06	0.00197654	0.083602	0.475546	0.212701	0.320928	0.0416842	0.000166201	0.000555196	0.000451848	0.00104706	0.00539176	0.0138195	0.163703
X223521	0.0679512	0.0235	0.147059	0.0260426	0.170554	0.0453881	0.117151	0.0115745	0.00359829	0.00368731	0.258304	0.0133	0.0293293	0.00409749	0.0251693	0.00481671	2.08e-05	0.0215339	0.0148565	0.00720285	0.00593945	0.0339417	0.0538535	0.116426	8.78e-05	0.00154368	0.000338465	0.000838406	0.000835776	0.0111848	0.0054121	0.0110771	3.48e-05	0.066445	0.00384396	0.0201301	0.00110398	0.000278395	0.00828385	0.00927323	0.0676851	0.000487282	0.042326	0.022185	3.09e-05	0.0325386	0.00110409	0.000500753	0.000875915
X223501	0.0360499	0.0924109	0.00861558	0.0108257	0.041017	0.0117969	0.0142288	0.0272156	0.0144006	6e-05	2.06403	0.100586	0.0023789	0.103788	0.0553289	0.046677	0.014564	0.00254418	0.00575333	0.0198392	0.155288	0.0063849	0.0139054	0.0101279	0.0883346	0.000156671	0.0334278	0.0979583	0.0721122	0.0283647	0.0408588	0.00139637	0.000974727	0.16957	0.0518732	0.0141265	0.0432319	0.20976	0.0154703	0.0572861	0.252608	0.0215896	0.0457429	0.0691425	0.0365534	0.0402089	0.00215994	0.0856957	0.000880673
X223500	0.139345	0.00528825	0.587774	0.012771	0.242437	0.313339	0.131804	0.0577284	0.0811603	0.00590242	2.82288	0.0554526	0.231128	0.00417951	0.0497684	0.171628	0.0809349	0.228862	0.212229	0.0156368	0.0300262	0.0925396	0.00649874	0.00477678	0.0138127	0.0376504	0.00082686	0.00834897	0.15147	0.231904	0.0326377	0.00142115	0.00706146	0.0018444	0.0944497	0.0183011	0.03006	0.318285	0.0647332	0.0659678	0.14779	0.239666	0.000738299	0.0174515	0.0024337	0.00603248	0.156572	0.00186345	0.136574
X223120	0.0125819	0.107304	0.031501	0.022111	1.73e-05	0.050696	0.0225397	0.194518	0.18351	0.104067	2.26258	0.027488	0.00113411	0.0409933	0.000327669	0.0468247	0.017428	0.00651939	0.0904266	0.0927406	0.00569948	0.0272824	0.00494392	0.0841783	0.06356	0.048223	0.00694563	0.0484292	0.000339983	0.017325	0.0180964	0.0247746	0.00726205	9.6e-06	0.0102306	0.0166783	0.0115526	0.0023936	0.000171349	0.0346909	0.000623047	3.97e-05	0.00868458	0.0193626	0.0135999	0.0782764	0.0646271	0.0155299	0.0718373
X222199	0.0136398	0.00424491	0.0207385	0.0684974	0.0902494	0.000209114	0.0225234	0.0911817	0.130677	0.21072	0.0170974	0.0510405	0.00573412	0.0086575	4.33e-05	0.184801	0.014296	0.0410192	0.0331981	0.0432482	0.0591657	0.013885	0.274023	0.0151868	0.0291513	0.40355	0.180473	0.306717	0.325549	0.00638441	0.115408	0.0860839	0.0445003	0.923351	0.108662	0.0312158	0.0242086	0.0101618	0.0180416	0.130515	0.234304	0.0136752	0.0201689	0.00783235	0.0910546	0.000444142	0.000145936	0.00116664	0.00178266
X222169	0.000294378	0.000753235	0.100707	0.222553	0.126546	0.0522692	0.000560576	0.000938354	0.0381619	0.104801	0.211239	0.0999003	0.093763	0.0021478	0.0708452	0.000166883	0.0887231	0.00335312	0.121317	0.00880306	0.161604	0.0422976	0.0195749	0.00618846	0.0286604	0.0870993	0.032912	0.0772476	0.0128687	0.00331417	0.0561081	0.00325729	0.00782476	0.0165733	0.00586539	0.114063	0.0172632	0.121656	0.170547	0.00431904	0.0677664	0.0418641	0.0797729	0.0383437	0.0541929	0.0242893	0.00965132	0.261743	0.00681905
X222115	0.0365493	0.0565571	0.177466	0.108233	0.0957909	0.0830653	0.0264434	0.0084922	0.00169923	0.00361846	0.231797	0.0516668	0.0785076	0.0323794	0.0213569	0.0081465	0.0286542	0.0556963	0.0204005	0.00626598	0.00119973	0.00102693	0.00213806	0.0269466	0.0344733	0.0390654	0.0171292	0.00267111	0.00023912	0.0234549	0.0210895	0.016284	0.000228209	0.183438	0.101249	0.000531389	0.0120389	0.289874	0.0204493	0.0305212	0.14134	0.122172	0.0035311	0.0132407	0.011811	0.0463058	0.00122312	0.0030278	0.00567579
X222099	0.356647	0.164255	0.00181706	0.449177	0.00195285	0.0141283	0.170633	0.000564278	0.000100749	0.00575662	1.27589	0.471382	0.472709	0.0432138	0.0130774	0.253692	0.0674118	0.0172956	0.0733193	0.000452702	0.00228887	0.0269962	0.0430196	0.0492698	0.0831614	0.0418141	0.0879526	0.372244	0.00802473	0.301402	0.155237	0.00769181	0.0757172	0.000101612	0.0492978	0.00285755	0.000360655	0.0233797	0.457617	0.127387	0.316002	0.166877	0.00865002	0.00450503	0.0936849	0.00159127	0.100177	0.24211	0.245369
X222036	0.00887952	0.0681539	0.03947	0.00539545	0.00445933	0.000250383	0.0173021	0.0209091	3.76e-05	0.00678122	0.0269473	0.175117	0.0175976	0.0160127	0.0108358	0.218038	0.0603827	0.0373971	0.0872959	0.0016469	0.00185119	0.0331344	0.00294817	0.000111313	4.18e-05	0.191604	0.0410748	0.00780797	0.00737222	0.295092	0.00471181	0.00130123	0.0770592	0.0379647	0.00193768	0.0465891	0.0475392	0.0024291	0.000601913	0.0299179	0.0771187	0.0544251	0.0110008	0.0185027	0.0339628	0.00131624	0.0197311	8.37e-05	0.00206819
X222029	0.787365	0.00176204	0.0520166	0.221626	8.88e-08	0.158217	0.106224	0.0662128	0.0105139	0.0437069	5.42277	0.122661	0.00129053	0.00985529	0.144954	0.0294568	0.0126845	0.330264	0.084857	5.65e-07	0.123494	0.00878189	3.28e-05	0.230652	0.184118	0.0747357	0.00139302	0.00642873	0.0195085	0.0239176	0.00581939	0.00462266	1.13e-06	0.151391	0.0314731	0.00505595	0.02719	0.00205448	0.0498952	0.0466433	0.048772	0.0206425	0.000287292	6.84e-05	0.00189435	0.0929733	0.0137747	0.0810045	0.178162
X221670	0.000353543	0.00778543	0.087399	0.00181214	0.00793712	0.0567205	0.0445621	0.0124157	0.0119999	0.00415414	0.000766018	0.0251008	0.00165576	0.000268749	0.021828	0.0984417	0.015983	0.00122026	0.0213017	0.00202625	0.00769927	0.000543759	0.00327588	0.00800309	0.00333817	0.0016142	0.000604038	0.0265702	0.0199518	0.00308745	0.00867616	0.0598737	0.00377778	0.000235477	0.0145642	0.00285979	0.00045145	0.0302742	5.64e-05	0.00416433	0.0221986	0.00498943	0.00691511	0.0130485	0.00575512	0.000862692	0.00811222	0.0208328	0.0558386
X221569	0.000139383	0.00973666	0.0128522	0.00370201	0.0465842	0.00706561	0.00602375	0.0142732	0.0429899	0.00417113	3.35063	0.0013456	0.00610022	5.31e-06	0.03964	0.0140163	0.0120911	0.0973937	0.0242248	0.0199698	0.0395335	0.0139509	0.000230937	0.119168	0.167581	0.029688	0.0567939	0.111594	0.0399565	0.00602031	0.0673979	0.00501819	0.00513346	0.0606219	0.0442148	0.211486	0.0810738	0.0761479	0.000680295	0.0412343	0.0555248	0.177138	0.210225	0.108495	0.000314759	0.0878896	0.0253497	0.035851	0.00239932
X221568	0.0183121	0.0525713	0.035152	0.015243	0.0588341	0.000137267	0.000814467	0.00183479	0.00233557	0.00298744	1.09626	0.0141563	0.303307	0.00195206	0.104139	0.0275773	0.087083	0.00537631	0.00010859	0.00128582	0.0349114	0.0782371	0.0342343	1.51e-05	0.293532	0.0116879	2.69e-05	0.0187608	0.00108649	0.0218749	0.00355048	0.00899173	0.00797961	2.7e-05	0.00876125	0.0318455	0.0690376	0.147482	0.0269551	0.000468513	0.0018278	0.0717721	0.0429478	0.0637805	0.121512	0.146733	0.0354043	0.0398231	0.102302
X220233	0.182821	0.0327633	0.00300673	0.0076265	0.0508919	0.0784557	0.00780531	0.0762905	0.000323457	0.00981434	0.361195	0.00280089	0.0421802	0.00737326	0.000294775	0.00805843	0.167364	0.000719571	0.0120002	0.00485701	0.120588	0.0113342	0.0378406	0.0264509	0.00079276	0.00929011	0.00660357	0.00331448	0.00625924	0.165772	0.0883867	0.00359694	0.0185547	0.145343	0.0165796	0.0011422	5.94e-07	0.103203	0.0283068	0.00194547	0.0776296	0.0173504	0.00904433	0.000395288	0.0111148	0.0242311	0.00466895	0.0264041	0.0250693
X220230	0.0802527	0.158847	0.00721747	0.110904	0.148964	0.16318	0.0915075	0.00499643	0.0379308	0.017321	0.00918916	0.00155298	0.00724361	0.0235535	0.220696	0.201411	0.142469	0.114684	0.118501	0.000728916	0.338401	0.0018449	0.0665406	0.0718154	0.0584489	0.0515782	0.000316507	0.00221365	0.101516	0.0251166	0.130813	0.081816	0.133249	0.256773	0.0808811	0.122245	0.00576562	0.193599	0.194125	0.19385	0.117428	0.186456	0.168703	0.0149289	5.59e-05	0.475378	0.244951	0.00544211	0.0182166
X220144	0.0703175	0.0014543	0.018083	0.152068	0.00126727	6.41e-06	0.00431067	0.0105626	0.0483595	0.0621683	0.72738	2.91e-06	0.0227457	0.0370245	5.14e-05	0.0639128	0.00411183	0.0071133	0.0069804	0.00667956	0.137356	0.0135823	0.00258436	0.0268273	0.000298614	0.053154	0.0623012	0.0126623	0.0149107	0.0287463	0.0895306	0.0782325	0.0344778	0.16004	0.0950767	0.0663863	0.00183741	0.00577464	0.181394	0.0158454	0.256301	0.0479446	0.0898888	0.0135794	0.0385333	0.00202627	0.00174154	0.0730807	0.00195401
X220143	0.16035	0.245266	0.0131582	0.00744777	0.14078	0.0222526	0.00243941	0.153559	0.022438	0.118817	0.111214	0.001023	0.0153591	0.00396212	0.139569	0.00677283	0.0342825	0.0081513	0.0176224	0.011634	0.0435047	0.033898	0.000332947	0.142989	0.0228922	0.0230463	0.0176365	0.0181231	0.02572	0.0218759	0.00264126	0.167505	0.274464	0.114589	9.27e-05	0.0806262	0.0552729	0.0891581	0.102647	0.019977	0.0381145	0.0119474	0.105986	0.0764643	0.0929919	0.0850872	0.0307975	0.00904916	0.0168406
X220103	0.175708	0.0769236	0.0233912	0.0236972	0.00317338	0.00875861	0.140965	0.0308734	0.0134321	0.0111588	1.61025	0.0431197	0.0591524	0.0568034	0.0766222	0.00929997	0.00976361	0.0626355	0.000812208	0.00179961	0.0628746	0.0196671	0.0435046	0.000620841	0.00211229	0.0103135	0.0869313	0.0431295	0.00712951	0.000272577	0.00805121	0.0819763	0.00349343	0.457268	0.00189214	0.00310364	0.0140637	0.00627622	0.0514984	0.207948	0.430547	0.0546591	0.0412918	0.0556201	0.00351969	0.0159429	0.00728486	0.0221427	0.050968
X220015	0.272687	0.0864967	0.154498	0.0166448	0.0650979	0.0939817	0.000171405	0.0878592	0.000198862	2.51e-05	5.04322	0.127139	0.0409283	0.00248034	0.000167271	0.0204279	0.0115035	0.00112699	2.75e-06	0.00702952	0.0807671	0.0128042	0.00274433	0.0043936	0.0138984	0.0437666	0.105631	0.0278928	0.0303667	0.00366901	0.0242543	6.09e-05	0.0353877	0.0331293	0.0109976	0.030123	0.049255	0.0421319	0.0529403	0.0858736	0.0669553	0.00431478	0.0336214	0.0600982	0.015931	0.00108568	0.0273013	0.00114875	0.0167028
X220011	0.159412	0.0192043	0.0162417	0.00486664	0.00056787	0.0214845	0.00350058	0.0889855	0.0929523	0.0830862	0.40357	0.00117778	0.00148539	0.0782026	0.382169	0.0205017	0.00666098	0.00168839	0.00854968	0.0157936	0.0173542	0.00704257	3.51e-06	0.191685	0.253979	0.00307943	0.00835524	0.00255902	0.00365144	0.0358875	0.000632422	0.0456986	0.065278	0.00152828	0.0469946	0.00883008	0.0164209	0.114618	0.0203	0.130411	0.0744408	0.0680417	0.0024586	4.57e-05	0.00114422	0.0170681	0.0480864	0.0310042	0.0323191
X220009	0.00154282	0.00171746	0.00219176	0.047915	0.0116733	0.0135433	0.079666	0.0504323	0.0407347	0.0447482	7.76001	0.185864	0.0598816	0.14702	0.00333786	0.0143388	0.077813	2.49e-05	0.0374318	0.0121962	0.174866	0.298291	0.135057	0.0205021	0.00502371	0.00231121	0.000465482	0.011367	0.0117946	0.0580321	0.0881178	0.000878878	0.0396079	0.0052052	0.00101164	0.000951688	0.00363749	0.0416447	0.236754	0.260738	0.0966668	0.00394096	0.00106404	0.000723513	0.0389222	0.121586	0.0455777	0.0972667	0.213844
X220005	0.385241	0.00114688	0.00220625	0.325137	0.0927371	0.15478	0.0234258	0.0632884	0.0221509	0.055617	4.85894	0.103224	0.025399	0.00521574	0.0141218	0.101915	0.0783107	0.000568728	0.00431266	0.00287351	0.094242	0.0231109	0.000113695	0.0303979	0.0241052	0.0450636	0.000506332	0.000648528	0.0247803	0.0017679	0.0914517	0.0026469	0.0119013	0.22243	0.11995	0.0228816	0.0705964	0.155716	0.0814826	0.00993237	0.400459	0.11798	0.035296	0.0744251	0.0839603	0.0416349	0.0317941	0.00283475	0.0188877
X219032	0.225538	0.106471	0.1244	0.0141879	0.170267	1.99e-05	0.00123474	0.0240141	0.00936298	0.00639445	0.012737	0.00273428	0.00288732	9.02e-06	0.00325437	0.0531007	0.00701652	0.0188151	0.0169398	0.000948119	0.00655078	0.0300203	0.0131496	0.0190673	0.00035889	0.00202702	0.0802279	0.000370282	0.0860195	0.055404	0.0538245	0.00213553	0.0250369	0.00967385	0.00872015	0.0231285	0.0678663	0.0016566	0.00297937	0.000155608	0.0686278	0.00102889	0.0124257	0.0182971	0.0383252	0.0915623	0.0272695	0.00302096	0.000205781
X219021	0.0109731	0.0759856	0.0075508	0.197868	0.186744	0.212993	0.153168	0.0585485	0.0130289	0.000841568	8.24528	0.0322089	0.0594581	0.10512	0.0285956	0.0323562	0.0134534	0.00783486	0.00609092	0.0112575	0.0182315	0.00150791	0.000631569	5.56e-07	0.0395623	0.00442963	0.0266501	0.0352227	0.0421791	0.000387841	0.0403789	0.0370657	0.0363469	0.0265905	3.78e-06	0.0293207	0.05894	0.074921	0.0531494	0.00316255	0.0137243	0.0823789	0.0995263	0.0405245	0.0268523	0.000913991	0.0337579	0.000888744	0.023382
X218860	0.328242	0.00335295	0.167124	0.0693312	0.473961	0.0163156	0.025682	0.0900775	0.0639983	0.048921	0.0702754	0.0819708	0.00441958	0.000196138	0.123609	0.0384255	0.00567092	0.0464656	0.0234205	0.00367218	0.359611	0.000102576	0.00871265	0.0437744	0.00705854	0.0172967	0.257937	0.0546044	0.0406125	0.0157713	0.0102321	0.0447115	0.0289088	0.116115	0.00172853	0.165725	0.138086	8.17e-06	0.0404927	0.00865172	0.181187	0.0213761	0.19995	0.155785	0.126972	6.94e-07	0.0340475	0.109696	0.0710353
X218835	0.159494	0.0036352	0.0700273	0.0767489	3.83e-05	0.0475949	0.0254117	0.0620029	0.111645	0.18426	0.0100398	3.91e-06	0.013581	0.117667	0.00731206	0.00409034	5.97e-05	0.0191075	0.000977236	0.0176029	0.00301435	0.00449934	0.00977125	0.0445669	0.029474	0.0358064	0.000621565	0.00422219	0.00801118	1.11e-05	0.094871	0.142769	0.127702	0.229496	0.00108394	0.0402221	0.0478537	0.0127886	0.0445918	0.00242469	0.00563531	0.0192821	0.0811963	0.0612785	0.0435586	5.59e-05	0.0572129	9.51e-07	0.0136017
X218798	0.019821	0.00703055	0.174209	0.0226903	0.0238208	0.0488113	0.000183437	0.0501438	0.00796154	0.0049806	1.53469	0.0358113	0.09979	0.0211178	0.0983519	0.0268162	0.0433367	0.000296506	4.03e-05	0.000660602	0.102247	0.0469138	0.092524	0.0316429	0.0406274	0.00711495	0.000184787	0.0356902	0.125505	0.0122372	0.0086379	0.0385636	0.00297568	0.0324782	0.00285134	0.00468962	0.00208444	0.0158937	0.00711742	0.0274136	0.0109861	0.03305	0.00329647	0.0116629	0.0255593	0.0181987	0.0035753	7.66e-05	0.0365579
X218795	0.0155553	0.00981493	0.00493036	0.00170948	0.00359766	0.0764119	0.0034551	0.0120231	0.0431898	0.0320101	1.50082	0.0210012	0.0086671	0.026111	0.7553	0.314561	0.0714656	0.0018078	0.0035735	0.0190762	0.0257721	0.206757	0.0629929	0.0790877	0.0278541	0.0172654	0.000301835	0.0252329	0.000524678	3.52e-05	0.071042	0.0739531	0.000663945	0.051602	0.0110066	0.000904557	0.000144459	0.00935359	0.0770428	0.00334229	0.0773894	0.000596532	0.00948488	0.00962452	0.0334885	0.0779524	0.0587761	0.0451054	0.0137059
X218787	0.00758279	0.936094	0.0392968	0.16026	0.662613	0.0170679	0.155036	0.0644872	0.0668602	0.141785	0.173343	0.543937	0.173309	8.66e-05	0.0320911	0.180092	0.00875258	0.0519372	0.0937689	0.00241775	0.24914	0.0763235	0.687631	0.000837185	0.110882	0.11202	0.0659869	0.0048439	0.0106857	0.381168	0.00824818	0.019247	0.319193	0.0574303	0.159202	0.00727509	0.00842263	0.147016	0.191879	0.215044	0.002518	0.00501472	0.132335	0.112243	0.0391652	0.13193	0.0168614	0.179248	0.0875869
X218768	1.23122	0.00906278	0.0861811	0.0562699	0.122361	0.0682908	0.000288632	0.0160168	0.0231018	0.155752	0.995941	0.104764	0.00131954	0.00149807	0.0408306	0.0154672	0.00617939	0.00857109	0.0219324	0.00107264	0.0316068	0.00528155	0.000615187	0.0554163	0.0353319	0.00344923	0.235164	0.013611	0.009907	0.0536585	0.0386721	0.000347194	0.0357711	0.0200565	0.109587	0.0176829	0.14233	1.4e-07	0.0109484	0.000813914	0.0153579	0.154443	0.0208518	0.0687414	0.0805504	0.0418171	0.0277992	0.0214201	0.000771977
X218767	0.286585	0.0433828	0.112108	0.00755768	0.47428	0.00713171	0.0395234	0.0907468	0.0652593	0.0052767	1.29137	0.00339405	0.0391087	0.0103274	0.0137119	0.00234774	0.00684366	0.181263	0.180143	0.0168108	0.195105	0.00141659	0.0432277	0.00750268	0.0575826	0.0333526	0.00305259	0.0175113	0.0303211	0.0177851	0.00257018	0.000643269	0.00484556	0.0122233	0.0108919	0.0014394	0.00978347	0.0842799	0.00093283	2.03e-05	0.118088	0.00345251	3.93e-06	3.17e-05	0.0897498	9.98e-05	0.00975023	0.0830748	0.0684893
X218759	0.095141	0.0427825	0.0734367	0.0413133	0.0374565	0.0149996	0.00417453	0.0201882	0.0365209	0.0435109	0.119576	0.0409486	0.000500013	0.0302555	0.279207	0.00549202	0.0778033	0.00712267	0.0757603	0.174549	0.0569435	0.187697	0.130725	0.0053931	0.0475648	0.00842884	0.000807727	0.000489899	0.00145146	0.00675468	0.0169319	0.00251269	0.253865	0.0147516	0.00979606	0.0155559	0.0662908	0.106991	0.19779	0.0015893	0.0802359	0.0416755	0.00046686	0.0195448	0.00190359	0.29548	0.0724428	0.116392	0.0799338
X218739	0.00066693	0.25185	0.0497703	0.0993416	0.000180308	0.000602937	0.0169546	0.0167551	0.139144	0.0150901	1.22728	0.0441566	0.000661715	0.00179571	0.129952	0.00908504	0.237103	0.0928828	0.0261541	0.00280095	0.11846	0.032147	0.232554	0.0124725	0.00776072	0.0316567	0.000559168	1.67e-06	0.000713516	0.0616894	0.00178985	0.00212643	0.0505433	0.0147601	0.218429	0.00539792	0.0404833	0.0661397	0.0527416	0.0269498	0.131804	0.0489908	0.0136634	0.11434	0.144336	0.0996564	0.00360581	0.0060758	0.0416384
X218728	0.0040017	0.0374174	0.143316	0.0195574	0.254766	0.0171703	0.000651491	0.275825	0.0301636	0.00951655	4.04975	0.0084898	0.0436192	0.00523578	0.0385082	0.0147949	0.0620933	0.0879215	0.0479091	0.000662232	0.064803	0.0642268	5.64e-05	0.155665	0.0678664	0.00185155	0.173767	0.0387228	0.00167959	0.0381409	0.00118206	0.0176413	0.00142641	0.0492931	0.0323434	0.000691532	0.00478064	0.0459946	0.0392226	6.59e-06	0.0559704	0.000168781	0.00193626	0.00619305	0.00789709	0.0623817	0.00216322	0.000279786	0.000671035
X218710	0.00662903	0.000177922	0.153543	0.300694	0.0531958	5.65e-05	0.175461	0.122484	0.000121719	0.0400327	2.34079	0.0264415	0.0585085	0.119216	0.0123643	0.026308	0.00282359	0.0106336	0.00379213	0.0238608	0.0202637	0.00844994	3.7e-05	0.0230692	0.000560841	0.00215366	0.0289289	0.0237915	0.0740808	0.00538379	0.00924517	0.000102248	0.00360185	0.0186235	0.0398395	0.00382274	0.0423712	0.000561897	0.0414177	0.0184413	0.03535	0.0840243	0.0160755	0.0840044	0.0610998	0.036306	0.0316461	0.00011392	0.0230377
X218708	0.139559	0.0232721	0.0649951	0.00838515	0.0598615	0.0118538	0.00150424	0.169527	0.41917	0.360511	0.0533995	0.00317402	0.00527454	0.0024299	0.190266	0.000528653	0.00502298	0.0465957	0.000728611	0.0170041	0.0402615	0.0660893	0.0142553	0.000143914	0.0159566	0.0483917	0.0383697	0.0551724	0.0988285	0.0530582	0.0513805	0.0317051	0.00617345	0.0319953	0.000684674	0.0525328	0.0150342	0.0516293	0.366662	0.127021	0.0583451	0.0368316	0.0726511	0.0465815	0.000610593	0.384251	0.0869456	0.129389	0.160822
X218702	0.402976	0.04191	0.0128922	0.0344586	0.232121	0.0260827	0.00712041	0.0273761	0.00433058	0.00331569	4.12639	0.0366279	0.0115624	0.0175786	0.326059	0.00474969	0.0377764	0.0612207	0.0187333	0.0115305	0.0634549	0.0149537	0.0049873	0.0773027	0.00120766	0.149233	0.0965825	0.0126766	0.0973336	0.0179862	0.0174387	0.0374587	0.0118786	0.198607	0.0243339	0.00224322	0.000166199	0.158433	0.128447	0.0157872	0.0829457	0.0663348	0.0927011	0.0356517	0.0012264	0.0703129	0.261554	0.0918667	0.0642183
X218699	0.0322341	0.00725528	0.0317597	0.144415	0.324426	0.0797217	0.0759365	0.000177513	0.00480087	0.00171193	1.34385	0.327776	0.171592	0.25521	0.035884	0.176137	0.0660115	0.0233691	8.28e-05	0.143017	0.133283	0.267329	0.0302936	0.0327054	0.0393204	0.0209837	9.24e-07	0.203068	0.354833	0.00165802	0.540552	0.238711	0.00146054	0.00783632	0.134631	0.384835	0.168768	0.0248844	0.241911	0.000247453	0.10951	0.0695149	0.125009	0.0724943	0.0277269	0.0758263	0.00300853	0.0157111	0.0254779
X218693	0.000189207	0.00229515	0.0150716	0.042383	0.00421776	0.105727	0.272027	0.000721136	0.000400177	0.000151047	4.23664	0.0375399	7.12e-08	0.0551941	0.000389999	0.0039317	0.00190382	0.224224	0.241352	0.06128	0.00589064	0.0337629	0.00789846	0.000146139	0.0252982	0.012773	0.0122744	0.0466973	0.0160082	0.0234507	0.0805949	0.0185209	0.0666353	0.0028982	0.112446	0.0633674	0.0276612	0.00195961	0.0173914	0.00806906	0.000246333	0.0468552	0.0467932	0.0180997	0.00348582	0.0264827	0.000199776	0.00222339	0.0944449
X218688	0.0880199	0.00747031	0.00840325	0.316529	6.41e-05	0.162995	0.205216	0.014321	0.0327442	0.0475326	0.873337	0.00137501	0.096928	0.00819513	0.130011	0.00731261	0.211421	0.0412778	0.107262	0.0385313	0.000374974	0.00126082	0.000291273	0.0196628	0.0127192	0.0693458	0.0108734	0.0464084	0.0503729	0.0298214	0.0124315	0.0427723	0.000165114	0.00606424	0.0675943	0.0164664	0.0362947	0.172245	0.0689697	0.0142077	0.0026507	9.42e-05	0.044039	0.0263382	0.028262	0.0264269	0.0240595	0.000477416	0.0242194
X218687	0.0165163	0.30685	0.152053	0.00319348	0.073181	0.0251308	0.0605538	0.0247096	0.0178157	0.0475046	0.909028	4.77e-05	0.0535317	0.0166173	0.0964334	0.00589324	0.00942644	0.0194666	0.00274958	0.00114741	0.0990797	0.00524883	0.148323	0.0567681	0.00565647	0.0497927	0.000346543	0.000805262	0.0226999	0.00860691	0.0211523	0.000780962	0.000969358	0.0611488	0.0408227	0.0157954	0.0343709	0.0320177	0.0128596	0.0283609	0.01894	0.0955699	0.00878038	0.0355093	0.00701005	0.0119269	0.0912263	0.000976791	0.0689014
X218683	0.0765354	0.01646	0.0650049	0.0897836	0.26841	9.02e-05	0.122741	0.0495457	0.0928634	0.0324356	4.20341	0.0176297	0.191565	0.327637	0.121627	0.10549	0.0397303	0.103006	0.0305467	0.00697528	0.0625386	0.291129	0.28257	0.359185	0.0805168	0.159826	0.0896155	0.0494769	0.0360934	0.0167447	0.0258022	0.045441	0.095463	0.495794	0.0885045	0.112536	0.216423	0.07958	0.0924785	0.000668404	0.48703	0.0706136	0.0802426	0.207421	0.300934	0.000421827	0.233156	0.0191424	0.0238352
X218681	0.0137238	3.81e-05	0.0251759	0.00961775	0.000358849	0.583398	0.0944857	0.213018	0.167705	0.133065	0.217925	0.187143	0.0186785	0.000352566	0.0402212	0.172684	6.52e-05	0.00182733	0.0337325	0.0837809	0.0098246	0.0113637	0.0112066	0.00250072	0.00559264	0.00167301	0.000522757	0.0187609	0.0352106	0.0140942	0.000384719	0.00513167	0.00121696	0.000603446	0.142062	0.225775	0.0518261	0.000293065	0.0839444	0.0315625	0.000454936	0.0872839	0.329262	0.115852	0.0750001	0.00499671	0.0227004	8.9e-05	0.152124
X218615	4.64e-05	0.241755	0.119952	0.133587	0.0231353	0.0211838	0.01192	0.00505681	0.00816375	0.00304395	0.354118	0.0224662	0.00359969	0.000940319	0.703062	0.102149	0.267363	0.0158412	0.00415101	0.0439408	0.000132986	0.0496105	0.0943371	0.220146	0.0680385	0.202039	0.0733768	0.0828689	0.0893234	0.0527886	0.000227128	0.133291	0.0117756	0.0564717	0.0234913	0.0022149	0.00133367	0.326677	0.00125456	0.0233204	0.0108731	0.0454888	0.00617476	0.00876701	0.19081	1.73e-05	0.0506786	0.00127629	0.137511
X218556	0.194645	0.0731948	0.0515433	0.0139843	0.212027	0.227773	0.168504	0.00158213	0.00218238	0.0342665	0.445827	0.0469544	0.0684523	0.0847911	0.027354	0.00947055	5.87e-05	0.001227	0.00259866	0.0113426	0.0476722	0.00399186	6.68e-05	0.03569	0.00267197	0.00478143	0.020722	0.0340152	0.0210699	0.0542259	0.00147215	0.0729288	0.233454	0.0226829	0.178677	0.00180045	0.00523707	0.223549	0.194742	0.0264426	0.00890357	0.0459966	0.00279303	0.00258242	0.0123587	0.00105048	0.325791	0.000199257	0.0991292
X218550	0.0217129	0.103823	0.0157393	0.000166869	0.0181093	0.30174	0.0476749	0.238629	0.00911589	0.142106	0.00818748	0.00354464	0.0298414	0.0115877	0.157864	0.00261188	0.0371786	0.0497388	0.00127307	0.00251544	0.00901342	9.15e-05	0.00985778	5.87e-05	0.0390895	0.0240903	0.0139567	0.197859	0.122859	0.159637	0.237814	0.00162655	0.016976	0.000134096	0.0170225	0.00496934	0.0176232	0.0163306	0.0593912	0.0131814	0.00537565	0.0200955	2.15e-05	0.0108573	0.0973455	0.143872	0.000684256	0.013165	0.175907
X218520	0.00242378	0.0320927	0.0707643	0.0287851	0.227965	0.0341819	0.112208	0.0283521	0.0754921	0.0773609	0.0242054	0.0248768	0.233338	0.165204	0.0600461	0.01696	0.0183001	0.00887599	0.294206	0.303228	0.0478794	0.00266047	0.157255	0.144312	0.268713	0.0280645	0.0540791	0.0819242	0.109137	0.187788	0.220091	0.56621	0.00075999	0.0114957	0.128458	0.0629258	0.0148841	0.0402433	0.524464	0.0205034	0.000884391	0.420779	0.198814	0.0282811	0.01947	0.00578208	0.00138233	0.0153395	0.0399601
X218513	0.0718404	0.00474982	0.0811706	4.36e-05	0.0646153	0.160604	0.00666633	0.12179	0.102633	0.00475571	0.6143	0.236737	0.0410815	0.0830387	0.00130034	0.0244309	0.0480818	0.00329207	0.213704	0.365842	0.118197	0.165805	0.0468956	0.136368	0.123554	0.0130968	0.00851745	0.039694	0.00203735	0.195596	0.00850303	0.0691032	0.108162	0.017565	0.0589102	0.127416	0.116025	0.0242258	0.0456838	0.0173775	2.43e-05	0.0630303	0.134231	0.107921	0.0588588	0.0677192	0.0546284	0.0339045	0.0420464
X218467	0.194477	0.026092	6.64e-05	0.0668343	0.0845308	1.97e-05	0.000309227	0.00228308	0.0016469	0.031598	0.164743	0.00100579	0.0136486	0.0615979	0.294424	0.000462662	0.0805989	5.78e-05	0.00531927	0.0291779	0.0660391	0.044098	0.0183041	0.000256506	5.79e-05	0.0857065	0.0041881	0.00717741	0.00380633	0.0249835	0.00562719	0.00370845	0.146258	0.00340399	0.0384087	0.00691235	0.000666801	0.0284414	0.108068	8.68e-05	0.00319771	0.0966247	0.0466199	0.00402235	0.0199514	0.220608	0.0882743	0.016871	0.000299473
X218447	0.00468259	0.0455998	0.00543413	0.064352	0.00155929	0.000497474	0.0329421	0.143884	0.0504503	0.00984327	2.60768	0.0636343	9.59e-05	0.0039159	0.0031456	0.00140237	0.0165215	0.147548	0.0236366	0.00302477	0.0217646	0.211772	0.0526548	0.0102702	0.049513	0.00202143	0.00454901	8e-05	7.48e-06	0.107159	0.00657623	0.00167422	0.0665919	0.000173652	0.12427	0.0109941	0.00104641	0.075477	0.00734096	0.142705	0.024428	0.011639	0.00253825	0.00248098	0.00393087	0.00880286	0.0663576	0.0542942	0.0539547
X218441	0.00238285	0.160631	0.115875	0.706658	0.0358322	0.226671	0.0845618	6.29e-05	0.015892	0.00140979	0.941493	0.00523132	0.0162483	0.00773208	0.156657	0.0037786	0.122914	0.112077	0.162186	0.313906	0.0349212	0.28864	0.17065	0.18466	0.0721158	0.0246793	0.0627056	0.170338	0.0236396	0.0233326	0.0936199	0.000589611	0.135012	0.00578009	0.0140506	0.0556231	0.0396259	6.29e-06	0.0939086	0.0415147	0.0429501	0.036764	0.0895819	0.0218093	1.25e-05	0.0602598	0.0475462	0.0640602	0.129367
X217870	0.298913	0.0806712	1.62e-08	0.459065	0.0537895	0.0879935	1.37e-06	0.106909	6.66e-06	0.000312328	4.24625	0.0736873	0.0234348	0.0565089	0.0167014	0.0210692	0.0230667	0.0909553	0.0388173	0.00898572	0.127806	0.00753926	0.00723911	3.46e-05	0.0017824	0.00650033	0.000421749	0.00504859	0.0947931	0.00143316	0.127159	0.0434976	0.0739044	0.135387	0.0196638	0.0420323	0.0435501	0.100867	0.137078	0.0245986	0.230407	0.0250566	0.0824507	0.100051	0.0932321	0.0896907	0.000412473	0.00104041	0.0287405
X217866	0.448146	0.02267	0.328529	0.380045	0.157753	0.0968835	0.0370148	0.0374784	0.0859633	0.110402	0.552989	0.0373696	0.254925	0.00557869	0.0165634	0.198977	0.0218413	0.0424917	0.00264409	0.0833076	0.0032077	0.0440401	0.357113	4.57e-05	0.000763419	0.000672407	0.0205074	0.0754132	0.0113572	0.105207	0.181063	0.0149151	0.0278121	0.0124697	0.00051465	0.0993167	0.0650975	0.000293831	0.0590749	0.00277168	0.0916624	0.031062	0.0439349	0.0469254	0.0814059	0.131893	0.1503	0.0901046	0.0214357
X217809	0.00270801	0.000474563	0.0477014	0.291297	0.168157	0.365738	0.0668339	0.114875	0.108256	0.0692175	0.222541	0.149645	0.015464	0.0515318	0.410289	0.00950759	0.161197	0.0061368	0.015892	0.15012	0.40428	0.0721948	0.0833835	0.0172964	0.233475	0.0141634	0.113894	0.0201801	0.096697	0.0067464	0.572037	0.0810439	0.000922321	0.0250595	0.197054	0.0119738	0.0291715	0.120857	0.0052448	0.000340125	0.00421205	0.0182045	0.00169225	0.0255625	4.31e-06	0.332378	0.0279247	0.00450919	0.00924008
X217784	0.314305	0.00261503	0.0999229	0.0583801	0.000882958	0.022902	0.00285967	0.209357	0.00763507	0.00101923	5.45138	0.210295	0.130253	0.00520181	0.0317125	2.65e-05	0.150921	0.0161167	0.0802547	0.0146777	0.0699903	0.0514373	0.0400832	0.000112243	6.2e-05	0.0873128	0.00153509	3.32e-06	0.0970349	5.68e-05	0.103567	0.0241912	0.0448318	0.085075	0.0311444	0.0415319	0.087798	0.0163462	0.131247	0.0819679	0.0719284	0.000952371	0.0946629	0.104522	0.130357	0.0924872	1.8e-05	0.0164417	0.0254842
X217783	0.268514	0.0594562	0.0525321	0.481614	0.080973	0.00441107	0.0120142	0.203506	0.155155	0.0632618	0.95421	0.0169392	0.156146	0.0430992	0.323413	0.0074222	0.110836	0.00848445	0.0118534	0.0617138	0.0033764	0.00477314	0.0438728	0.00570485	0.0145659	0.258333	0.380585	0.0419739	0.000375803	0.0387609	0.136631	0.102091	0.192908	0.153439	0.0186165	0.272885	0.209974	0.00973718	0.460026	0.172255	0.116683	0.0228072	0.257101	0.253065	0.0220768	0.00204992	0.00180263	0.0124073	0.170604
X216880	4.47e-05	0.0417921	0.0014913	0.0145399	0.00439037	0.0523758	0.000698476	0.0280878	0.0805602	0.0210352	0.0434613	0.0654772	0.14349	0.00615337	0.0365902	0.0289841	0.0100479	0.00997981	0.103851	0.181115	0.00760384	0.0156851	0.0720291	0.00202369	0.0258063	0.036469	0.0264097	0.00185237	0.103097	8.3e-05	0.0103226	0.00241712	0.00261086	0.0541594	0.0369613	0.00205259	0.00626388	0.0361422	0.0331455	0.0870312	0.00130603	0.203689	0.0434267	0.00649083	0.278793	5.08e-05	0.0241998	0.0497559	6.36e-08
X216865	0.00681858	0.0811331	0.0750556	0.055186	0.0072923	0.000892101	0.0164681	0.0811401	0.151956	0.000488615	0.397505	0.0974231	0.0442245	0.0544415	0.0546745	0.00765518	0.165004	0.00635222	0.000188769	0.0500197	0.00243572	0.146289	0.0806298	0.0153908	0.0282343	0.00452914	0.00169887	0.0328001	0.0216209	0.00305274	0.026885	0.122117	0.0614153	0.0363512	0.00287319	0.116888	0.104882	0.174397	0.0051762	0.0430593	0.00167416	0.0332219	0.277358	0.227366	0.106372	0.478324	0.00272644	0.0465834	0.0123509
X216569	0.0169339	0.00817838	0.00376874	0.0163483	0.0653081	0.00206855	0.00126766	0.00752327	0.0015963	0.00753791	0.845111	0.0641773	0.00375188	0.0280572	0.00588108	0.0102211	0.0246882	0.0190797	0.00615672	0.0122855	0.0489458	0.00130168	0.0329105	1.39e-05	0.0102878	0.00542923	0.000598819	0.022924	0.0992929	0.0095321	0.00402321	0.0209171	0.0809637	0.00327289	0.111012	0.0354754	0.00172465	0.0302801	0.0419167	0.0037149	0.00508515	0.0263089	0.0130674	0.00139765	0.00101513	0.00303984	0.000841742	0.00622721	0.0356129
X216472	0.000217696	0.055211	0.0235654	0.223662	0.00287474	0.0319872	0.0166181	0.103602	0.0135463	0.00660966	1.11787	0.0135085	0.0460452	0.0949181	0.0122163	0.0172723	0.0449289	0.268698	0.0932613	0.00574317	0.0779168	0.138241	0.0582619	7.32e-06	0.00366582	0.0318845	0.0976437	0.012292	0.00375617	0.00345046	0.0107483	0.0574582	0.138645	0.00706793	0.0394178	0.0209741	0.0104088	0.000180161	0.0187462	0.0774508	0.0333879	0.00488262	0.0279747	0.00959881	0.0382838	0.000380066	0.0747905	0.021965	0.00017371
X216454	0.183803	0.0406741	0.166901	0.118179	0.0885082	0.11672	0.000301669	0.0643939	0.00365247	0.00298979	5.79845	0.0256099	0.00704715	0.0356279	0.01496	0.00235595	0.0973917	0.0024505	0.0273035	1.27e-05	0.243533	0.0168025	0.00425242	0.0424254	0.00834452	0.00188971	0.0161067	0.0246269	0.0102964	0.00918822	0.0316198	0.022494	0.0154909	0.105949	0.0233941	0.109135	0.0732183	0.0693488	0.116437	0.0336149	0.292601	0.0151767	0.084384	0.0863568	0.0594409	0.0033038	0.066404	0.0841927	0.000765843
X216449	0.00589964	0.00492937	0.0395165	0.00470648	0.0338258	0.000265201	0.00655928	0.0416566	0.066791	0.0530585	0.0485084	0.00222612	0.0206127	0.0577529	0.00310761	0.00595146	0.205263	0.00177456	0.00206587	0.00790096	0.0145944	0.0299035	0.0513617	0.00246248	0.0219486	0.00697798	1.84e-05	0.103958	0.0761783	0.00308591	0.0358438	0.127314	0.0149754	0.00335215	0.0383803	0.0111021	0.000411454	0.00482958	0.0344869	0.00459061	0.00832128	0.0320662	0.00736878	0.0077322	0.00136615	7.99e-08	0.027138	0.0393158	0.00751722
X216445	0.0146035	0.0430171	0.409199	0.237071	0.0441153	7.05e-05	0.0466853	0.0213951	0.0312652	0.0335794	0.121046	0.0356235	0.00290202	0.0358834	0.0842138	0.253377	0.156101	0.00017474	0.00385043	0.0181714	0.0794418	0.0574806	0.118831	0.160701	0.0804363	0.000914865	0.0334094	0.00188491	0.0195201	0.346327	0.213568	0.0225009	0.134085	0.00019749	0.04101	0.0886126	0.123141	0.0262713	0.0036427	0.012643	0.00223127	0.00140572	0.0386375	0.0299038	0.0233431	0.0474388	0.039709	0.129279	0.00250212
X216428	0.133765	0.344881	0.036813	0.0107358	0.605696	0.0577109	0.00356146	0.076579	0.0807537	0.144717	2.75335	0.00590813	0.0240776	0.2882	0.00513623	4.2e-05	0.0599698	0.0486116	0.000354198	7.21e-05	0.057806	0.0201783	0.111497	0.0625808	0.704642	0.130204	0.194932	0.0464037	0.000802398	0.138146	0.280873	0.0228369	0.537718	0.0545885	0.109796	0.0633671	0.0413388	0.0413081	0.0104458	0.362179	0.029258	0.000272764	0.160207	0.192633	0.363595	0.0935136	0.0291017	0.0122086	0.0223898
X215445	0.0331862	0.179836	0.00990654	0.166286	0.15543	0.00678421	0.0663527	0.210872	0.0236966	0.0590719	0.567694	0.0094786	0.221711	0.240717	0.115683	0.00429917	0.0295037	0.00647603	0.194209	0.115497	0.021642	0.018147	0.00375664	0.0755537	0.0096328	0.00193213	0.246882	0.0308808	0.00150903	0.0412305	0.00370273	0.00155119	0.0211668	0.0217653	0.251734	0.135785	0.0198911	0.0885341	0.0818084	0.000721884	0.0691532	0.106925	0.170017	0.0599209	0.0489428	0.020978	0.0129286	0.0460845	0.261649
X215062	0.256061	0.0299693	0.45768	0.110527	0.052838	0.0121033	0.0117953	0.0193465	0.00926215	0.00119138	0.761749	0.0579835	0.173307	0.0221041	0.00474955	0.00226827	0.00766776	0.0406849	0.101662	0.0196785	0.000217589	2.86e-06	0.0073768	0.0416346	5.93e-06	0.000697075	0.00455666	0.0335131	0.0252229	0.000131044	0.0774121	0.0024148	0.0153617	0.239571	0.05284	0.105659	0.0292861	0.0626206	0.00210794	0.0251975	0.0681008	0.062313	0.0699897	0.0348952	0.015188	0.00127328	0.103526	0.00187256	0.00153425
X214537	0.0518536	0.0060529	0.00278825	0.377236	0.11371	0.372539	0.0104043	0.0176081	5.05e-05	0.00251816	1.32787	0.186904	0.140324	0.131891	0.0835955	3.43e-06	0.352624	0.00796696	0.0869527	0.0581574	0.100022	0.00556868	0.246018	0.0779925	0.00356257	0.001098	0.0603461	0.0326568	0.0575319	0.0432304	0.0202571	0.000338991	0.0730306	0.092619	0.0186513	0.00800948	0.00960617	0.206636	0.128204	5.41e-05	0.181835	0.0258047	0.0221617	0.0273503	0.0783522	0.0865285	0.182959	0.00620662	0.0170709
X214402	0.00476512	0.141299	0.0212526	0.0187797	0.00615053	0.00487592	0.0134475	0.0173886	0.00433174	0.00294299	0.179026	0.0344666	0.0133145	0.000632693	0.0114107	0.0290766	0.00549581	0.0610101	0.00493062	0.040381	0.0553982	0.0249307	0.0107501	0.0840573	0.00863394	0.0652295	0.00392547	0.00545088	0.00613208	0.139127	0.0137416	5.42e-05	0.00728685	0.0226368	0.0417045	0.0357973	0.0753372	0.0645038	0.00487377	0.0618799	0.0391019	2.13e-05	0.0221288	0.0528327	0.134519	0.0121607	0.105297	0.00483447	0.00351907
X214011	0.000700047	0.0622424	0.000479968	0.0390025	0.0477483	0.0149618	0.0187063	0.0267145	0.000685578	0.040067	0.512648	2.29e-05	0.00386095	0.105929	0.0042915	0.0117289	0.0288259	0.010082	0.0171577	0.0304119	0.000627925	0.0198161	0.00645803	0.00216636	0.0612753	0.00248083	0.0584085	0.33922	0.188805	2.17e-05	0.0445166	0.0955252	0.0176294	0.00159683	0.138071	0.00092031	0.0178181	0.00817089	0.00317982	0.00214879	0.0417471	0.0688285	0.0513011	0.072734	0.0219988	0.00339701	0.0163492	0.13089	0.00138569
X213783	0.249155	0.0107672	0.0865234	0.282034	0.000211747	0.160585	0.0548353	0.250407	0.137348	0.10859	0.662231	0.0141852	0.0310021	4.59e-05	0.0470585	0.0460615	0.00860761	0.0222408	0.0974318	0.118164	0.010275	0.0268987	0.0145631	0.00716629	0.00106988	0.152984	0.0399974	0.00581081	0.0093217	0.0146974	0.336217	0.11071	0.123789	0.0230933	3.4e-06	3.71e-05	0.016528	0.0446325	0.0507687	0.172462	0.0387658	0.00790555	0.00909135	0.00198322	0.0248422	3.9e-06	0.0269957	0.0319171	0.00354168
X213730	0.0412472	0.153587	0.0270054	0.0620146	0.0171145	0.0882002	0.00193327	0.0382846	0.000877246	0.00711584	0.0595295	0.0230639	0.0189415	0.000812852	0.00508584	0.0996644	0.00124853	0.00569383	0.00348496	0.0166691	0.017677	0.0767186	0.0726357	0.015422	0.0126873	0.000614671	0.0814476	0.127802	0.0115716	0.0400552	0.00495354	0.0128799	0.00164552	0.026252	0.00904867	9.48e-06	0.00011722	0.0587475	0.0098494	0.000530932	0.0614674	0.0735128	0.0208701	0.00706104	0.0163881	0.145961	0.0121023	5.27e-05	0.0582594
X213720	0.125115	0.0441748	0.13783	0.0902509	0.102988	0.0255111	0.00973839	0.00720013	0.160059	0.127805	0.0284106	0.0235825	0.0217915	0.0135002	0.00144756	0.0746972	0.00564772	0.00584283	0.0919157	0.0183923	0.0261709	0.00107025	0.00433983	7.17e-05	0.0404418	0.083986	0.00989616	0.0180147	0.000263876	0.00197698	0.0370017	0.0800268	0.0259355	7.22e-06	0.0230011	0.00342395	0.0171924	0.0147263	0.00995159	0.000439313	0.137321	0.0221912	0.00292019	0.0173344	7.46e-06	0.0632016	0.0249048	0.0182492	0.013729
X213697	0.495311	0.0770521	0.0229528	0.33801	0.172559	0.158672	0.00409969	0.0371424	0.162347	0.0959668	0.0688846	8.18e-05	0.396492	0.0636923	0.103092	0.0370964	0.0969889	0.0648404	0.0272376	0.0132072	0.289527	0.00358086	0.0553818	0.122324	0.188077	0.113793	0.083185	0.00120293	0.00122765	0.01912	0.135229	0.0621183	0.0535509	0.36647	0.0042442	0.00505047	0.00367098	0.77585	0.297448	0.00924786	0.266908	0.0506553	0.0196886	0.000325237	0.184102	0.0451331	0.0790299	0.0156677	3.87e-05
X213526	0.00449953	0.0883569	0.0395038	0.0232354	0.156987	0.00449918	0.136944	0.0068848	0.0448062	0.0319599	1.29765	0.0489765	0.0307317	0.12206	0.000583108	0.0167074	0.0710263	0.0379642	0.00487094	0.0162671	0.0767349	0.00581136	0.0014354	0.00240381	0.00380892	0.173197	0.140846	0.000543251	0.0203314	0.0116707	0.0801322	0.0744847	0.0435895	0.0970397	0.0310197	0.0224673	0.0126626	0.0012796	0.0154884	0.000653947	0.0334231	0.00514092	0.00974824	0.00546866	0.000253574	0.564845	0.0019257	9.91e-05	0.0243546
X213324	0.00250485	0.00172485	0.000436459	0.290189	0.0758276	0.146607	0.00399465	0.00116234	0.0126835	0.0170537	0.402632	0.000219589	0.000535675	0.0406491	0.0307793	6.74e-05	0.0143913	0.000162434	0.0155804	0.0314589	0.00176202	0.000615825	0.00170158	0.00514358	8.7e-07	0.0610547	0.0182796	0.0388654	0.00601337	0.000160787	0.0622716	0.0102892	0.0141795	0.0558827	0.0127715	0.00512383	0.00459415	0.0421332	0.00227488	0.0033729	0.0173297	0.000359054	0.0202288	0.0142755	0.00995263	0.00390982	0.00103979	0.00341396	0.046734
X213318	0.0315965	0.00440132	0.0988442	0.0161829	0.0502212	0.117509	0.00303954	0.0430586	0.219663	0.183998	0.116204	0.131726	0.0165369	0.00682132	0.152776	0.0487439	0.0375159	0.00150014	0.0736904	0.0955647	0.423451	0.0117171	0.0583929	0.00881957	0.0891505	0.00108354	0.0500807	0.000262865	0.0936888	0.00388304	0.071509	0.00873409	0.0667935	0.0774831	0.0196225	0.314663	0.26495	0.0137928	0.00136748	6.89e-07	0.119198	0.0318467	0.263408	0.192382	0.0230027	0.216752	0.108437	0.165748	0.212965
X213243	0.000700056	0.212825	0.0176828	0.00149322	0.0271535	0.000707005	0.00904173	0.0319288	0.00275495	4.99e-07	2.57048	0.00200153	0.0376617	0.0457169	0.0338675	0.0327753	0.0112623	0.349262	0.233688	0.061501	4.71e-05	0.329332	0.149527	0.0018215	0.0838755	0.000699222	0.0356147	0.000381339	0.0199306	0.170893	0.0237114	0.0519026	0.148246	9.52e-08	0.0806188	4.96e-05	0.00150374	0.0358061	0.0241286	0.0534345	0.000334044	0.0346904	0.00889062	8.8e-05	0.0216988	0.00464277	0.150155	5.09e-05	0.0634013
X213182	0.00233349	0.000413828	0.0505444	0.00862395	0.0238885	0.147114	0.0671272	0.0508376	0.038558	0.0265472	2.0182	0.0126087	0.145949	0.228249	0.192901	0.159495	0.205902	0.252126	0.0776348	0.00096403	0.0616415	0.0160654	0.00309458	0.0200021	0.0720229	0.00551607	0.283156	0.000275783	0.000489149	0.0132975	0.0859576	0.143904	0.0130627	0.143402	0.00020716	0.0599507	0.0825586	0.00398428	0.02229	0.0352218	0.00394083	0.0555489	0.0491898	0.0791245	0.0810336	0.110027	0.0113081	0.00705431	0.119582
X213160	0.12181	0.0145068	0.113481	0.00783769	0.0010465	0.103682	0.00697464	0.00813774	0.0285915	0.0339063	0.0284464	0.00701196	0.00643105	0.0162082	0.345579	0.00530405	0.299278	0.030336	0.0219772	0.230581	0.196098	0.0314962	0.0513526	0.0363343	0.0516552	0.0166052	0.0318535	0.000862453	0.00246596	0.00762436	0.00390228	0.000381939	0.00511786	0.315465	0.00992975	0.0303113	0.0396002	0.0586828	0.0206028	0.000128315	0.0478154	0.0946905	0.0464374	0.0665919	0.0731164	0.00257808	0.146551	0.232083	0.00681823
X213149	0.0351293	0.106563	0.0272591	0.000146647	0.00196509	0.0428249	0.0317526	0.000891296	0.00103038	0.042416	0.238283	0.00132845	0.0522351	0.00966855	0.0882634	0.014357	0.00436295	0.15462	0.00161502	0.0616528	0.00605455	0.107177	0.123606	0.00333712	0.00684191	0.0231566	0.00223097	0.00700593	0.000206758	0.0408129	0.0580544	0.00272367	0.00495352	0.000249651	0.105263	0.0370509	0.00676926	0.0507759	0.00309484	0.00578959	0.00558729	0.0321055	0.00829987	0.00157286	0.0130811	0.0518076	0.0763936	0.19546	0.164774
X213005	0.0654824	0.0107526	0.0949285	0.0207341	0.0242133	0.148683	0.0767305	0.0352297	0.112872	0.0377614	0.659645	0.108986	0.00017958	0.00933386	0.0894582	1.21e-05	0.0978129	0.00027468	0.0219684	0.011405	0.0857635	0.0418635	0.00800333	0.00148678	0.154675	0.0678749	0.00773444	0.032512	0.0161926	0.0490697	0.0997621	0.00288979	0.00131689	0.0294079	0.0257023	0.332464	0.241069	0.00493845	0.00239739	0.000254573	0.170599	0.0657932	0.426993	0.260459	0.0867049	0.0166044	0.27314	0.231981	0.381777
X212748	0.368935	0.125519	0.000654959	0.000316889	0.0262863	0.00553068	0.000284496	0.146373	0.0554516	0.000690523	4.94518	0.00712912	0.00925131	0.00837785	0.453056	0.00838305	0.0124894	0.0536313	0.183884	0.0724749	0.176716	0.306343	0.160815	0.103944	0.185428	0.138543	0.0157945	0.103304	0.0805623	0.322515	5.8e-07	0.110254	0.195727	0.0233916	0.11215	0.00178013	0.0109245	0.0348892	0.0978316	0.133441	0.00544118	0.0095263	0.0156147	0.00358177	0.056776	0.000680752	0.0473006	0.135736	0.0304797
X212646	0.0343439	0.011143	0.0242199	0.0733202	0.0893479	0.0188758	0.0683876	0.00293208	0.012555	0.0302447	1.81313	0.0392517	0.0217739	0.0476972	0.132254	0.0477953	0.0179529	0.00160059	0.000230599	0.000245155	0.00373956	0.00908175	0.0117666	0.0273191	0.0319709	0.00610137	0.0556525	0.049117	0.0122358	0.00190237	0.0191249	0.050435	0.000754224	0.151747	0.0622256	0.00934432	0.00535734	0.0633009	0.0017073	0.066715	0.103284	0.0907736	0.0351074	0.05139	0.000353777	0.0761325	0.114502	0.0155574	0.0978621
X212612	0.0248799	0.00103011	0.0907154	0.00172977	0.0453025	0.018036	0.0462077	0.118734	0.0372429	0.0522088	0.575415	0.0161951	0.0068487	0.170267	0.0220725	0.0113375	0.117505	0.0745303	0.0427787	0.275704	0.00576503	0.00623901	1.03e-05	0.000334047	0.00111264	0.00335694	0.01189	0.0495546	0.0141256	0.0315816	0.108789	0.00148419	0.00240456	0.126196	0.0317548	0.00718702	0.00123073	0.00246412	0.0137715	0.00247992	0.288729	0.0176434	0.00072263	0.0135004	0.0183115	0.23168	0.0735731	0.0298883	0.106383
X212576	0.0313292	0.00857031	0.0451079	2.17e-06	0.000411188	0.150863	0.000325801	0.0220049	0.00535063	0.00626083	1.69928	0.00437939	0.00158217	0.000327625	0.0765481	0.0121783	0.0105811	0.0424114	0.0478282	0.0351503	0.257967	0.0113421	0.0090272	0.010495	0.00327209	0.00873265	0.0220738	0.0454539	0.00741823	0.0491566	0.00168658	0.0554153	0.0154368	0.0628346	0.00652767	2.87e-05	0.000925258	0.182291	0.0120695	0.0190504	0.0100351	0.00736061	0.0198554	0.00096969	0.00356346	0.00368156	0.0255139	0.00103973	0.00383284
X212391	0.025905	0.0018416	0.0238854	0.281523	0.000167625	0.221697	0.135192	0.00564758	0.000796563	0.000224101	0.844771	0.0410921	0.00773455	0.0176864	0.00554424	0.0632867	0.166168	0.195849	0.0728963	0.000501969	0.0661523	0.364535	0.260508	0.00172563	0.0303354	0.113096	0.231262	0.111765	0.067876	0.0972268	0.154216	0.000208108	0.176478	0.0260802	0.0260048	1.61e-05	0.00326498	0.00648659	0.0549639	0.548055	0.0107341	0.138288	0.00932198	0.00318859	0.000353527	0.0329026	0.0334868	0.011213	0.00622623
X212373	0.000948587	0.000435469	0.11891	0.154063	0.0654159	0.0317139	0.022344	0.00831969	0.00828231	0.0525208	1.22668	0.00155192	0.0132812	0.00618973	0.0657471	0.0338042	0.151541	0.114792	0.265909	0.136638	0.0259303	0.0197389	0.00611583	0.0113213	0.0560892	0.148301	0.000453368	0.0807956	0.0793357	0.0290928	0.00354164	0.00479316	0.0258414	0.086524	0.102748	0.005331	1.06e-05	0.00451405	0.225142	0.01091	0.0771878	0.193515	0.0165526	0.00177589	0.0597628	0.0656487	0.106983	0.0391039	0.0329487
X212303	0.0683099	0.0825104	0.000612606	0.00995921	0.0285457	0.0382422	0.193933	0.041768	0.0455407	0.0136639	5.19149	0.0431087	0.0932081	0.0258626	0.126762	0.0256446	0.0149026	0.00584001	0.0164184	0.0140237	0.0943856	0.000432954	0.00756645	0.032327	0.00756153	0.0319094	0.0112648	0.0412154	0.00375283	0.00892086	0.0037389	8.88e-06	0.00700565	0.00219411	0.09518	0.0149515	0.000266596	0.00316051	0.0564756	0.0154998	2.66e-06	0.241349	0.000114408	0.00654596	0.0205792	0.013955	0.00293972	0.000253544	0.0632342
X212282	0.00149965	0.0540536	0.0939237	0.103233	0.000360379	0.0156754	0.184425	0.0348969	0.00744818	0.00441537	1.38262	0.0150525	0.0355926	2.21e-06	0.0102494	0.00956759	0.0654225	0.0658239	0.0298932	0.0305462	0.00298707	0.035654	0.0777105	0.0366445	0.0172977	0.0140774	0.00348932	0.0135489	0.00860227	0.0164885	0.0214409	0.00264748	0.0734293	0.0147615	0.0655314	0.0427851	0.115333	0.00360137	0.026484	0.0276021	0.04483	0.0612554	0.0595489	0.102777	0.000173734	0.0258283	0.00926393	0.0243531	0.136223
X212261	0.00342362	0.0892088	0.0151001	0.00948505	0.00289197	0.236519	0.0866458	0.144569	0.0489214	0.0385398	2.85937	0.057027	0.119348	0.0010225	0.004954	0.0383787	0.00750938	0.11854	0.069532	0.00988753	0.0169825	0.149099	0.0403115	0.0953792	0.0462156	0.0483227	0.00215661	0.0466331	0.00488207	0.156309	0.0220268	0.0132105	0.03377	0.00259744	0.0649957	0.016015	0.00159386	0.0125023	0.0881399	0.0199643	0.000794882	0.0372973	0.014052	0.0114788	0.00230821	0.0257241	0.090193	0.0149276	0.0326949
X212208	0.0515976	0.231911	0.0532326	0.263635	0.124387	0.16236	0.0269277	0.251081	0.227897	0.0428985	0.333935	0.316174	0.00071485	0.00884079	0.000161065	0.0137267	0.000579808	8.83e-05	0.12629	0.0587912	0.162077	0.0466284	0.0120873	0.146052	0.021136	0.0323834	0.012666	0.412896	0.0750266	0.000719971	0.124578	0.089927	0.000947932	0.00631591	0.115968	0.0582453	0.441004	0.212795	0.138185	0.19365	0.0648287	0.0468638	0.182176	0.422234	0.00290829	0.0517791	0.0486612	0.00484366	0.085482
X212181	0.0971493	0.000739179	0.000629708	0.00997432	0.0363438	0.102472	0.00701126	0.0300254	0.0191994	0.00174803	0.00161179	0.101465	0.000851605	0.0657956	0.013247	0.0199784	0.147606	0.00720303	0.0129181	3.09e-05	9.38e-05	0.00973067	0.00614414	0.0161538	0.0924064	0.0129001	0.00489444	0.0366391	0.00931158	0.0110916	0.00572269	0.0160695	0.146888	0.000735469	0.00689849	0.0917794	0.116958	5.19e-06	0.000574715	0.00737478	0.0270292	0.0039629	0.10977	0.0769317	0.0213994	0.0212101	0.000282017	0.00127532	0.00112911
X212022	0.000504091	0.236662	0.031945	0.017958	0.566364	0.00571522	1.92e-05	0.015741	6.83e-05	0.00729156	0.0552581	0.137555	0.00646529	0.0167179	0.0218459	0.0219344	0.0537773	0.0993683	0.207089	0.0416542	0.0277841	0.0371197	0.0985884	0.0182039	0.0231667	0.00831857	6.81e-05	0.00239719	0.0231631	0.107632	0.0216287	0.0485598	0.0306795	0.0123314	0.0128384	0.000176815	0.00387156	0.0496291	0.018487	0.0306923	0.0996732	0.0143856	0.0473248	0.0568008	0.00888492	0.191879	0.0569219	0.552638	0.0992648
X212009	0.0441744	0.0310678	0.131435	0.104618	0.0416193	0.112499	0.0287997	0.0147717	0.00614698	0.00092244	1.51032	0.0268771	0.0681714	0.00806792	0.0603939	0.0206582	0.0224763	0.0400269	0.00855613	0.126029	0.0753749	0.0280761	0.000673659	0.0256619	0.00305884	0.0111477	0.0100124	0.116039	0.13123	0.00328226	0.0774193	0.0154071	0.108761	0.00379257	0.0501001	0.0292749	0.0208649	0.0548803	0.00595337	0.0049348	0.0568075	0.0228806	0.0194744	0.0208215	0.000232911	2.18e-05	0.00279713	0.0541846	0.192273
X211991	0.00673825	0.0599947	0.00156743	0.000189445	0.0142417	0.125448	0.0627655	0.189853	0.0165119	0.00992265	1.1819	0.00576155	0.0577124	0.0232629	9.93e-08	0.00690148	0.0110747	6.92e-05	0.00110224	1.02e-05	0.00394418	0.0263834	0.0116524	0.153551	0.00133926	0.0426812	0.0597316	0.010698	0.0210616	0.0641445	0.00667826	0.0123141	0.0205279	0.00572824	0.0758228	0.00680466	0.000131546	0.0165989	0.000718668	0.0138281	0.0719943	0.0366526	0.000867399	0.00575503	0.00107329	0.0383229	0.0417923	0.0144208	0.000824768
X211982	0.0589941	0.00936798	0.0200457	9.41e-05	0.0256228	0.00292288	0.067284	0.00363575	0.0464264	0.0421286	0.71698	0.0155441	0.0459101	0.0675389	0.0156962	0.016866	0.00474993	0.0084521	0.0345042	0.0472096	0.00198655	0.0401448	0.0596966	0.0399218	0.00199308	0.0259137	0.000688961	6.14e-05	0.018279	0.00563097	0.0179867	0.0292491	0.00945117	0.0708298	0.00918512	0.0654303	0.0436701	0.0179546	0.0786802	0.093745	0.026193	0.0130489	0.101581	0.129575	0.135273	0.313352	0.106135	0.00746037	0.0103707
X211980	0.00322181	0.072195	0.156648	0.00898085	0.021836	0.0568941	0.000331004	0.087003	0.0406502	0.0444541	0.620118	0.00346125	0.0276378	0.00660087	0.0222945	3.73e-07	0.00260366	0.0363854	0.00986202	0.0177464	0.00570646	0.0528587	0.0224518	0.010397	0.000636995	0.00629415	0.000922966	0.0815414	0.0108167	0.242055	0.0240983	0.000170672	0.0698422	0.00536466	0.00149502	0.00512768	0.0241146	0.000257624	0.00100432	0.00172339	0.0106788	0.0293677	0.00405422	0.0127426	0.000868118	0.107872	0.0634973	0.0134757	0.070922
X211978	0.225208	0.21677	5.05e-05	0.298457	0.0733877	0.24256	0.116655	0.0155807	0.0545287	0.0505522	0.0891622	0.00160936	0.197414	0.0724588	0.147358	0.134659	0.0420339	0.0480887	0.124348	0.0113904	0.10039	0.00111329	0.029518	0.0624045	0.115397	0.105723	0.128279	0.0254792	0.0388521	0.0384813	0.294586	0.0722997	0.141852	0.178689	0.0232467	0.0722537	0.0198237	0.140442	0.367593	0.196125	0.0355856	0.133411	0.0552422	0.0102604	0.000446075	0.419864	0.268563	0.0130479	0.0124032
X211965	0.0936088	0.101557	0.026604	0.0299968	0.318497	0.000791137	0.00917304	0.0193966	0.151037	0.109715	0.127865	0.010919	0.013092	0.000186749	0.0153025	0.0335694	0.0123645	0.00888898	0.0221788	0.00566783	0.0194323	0.0248976	0.0615021	0.0180842	0.00149283	0.0607395	0.00256267	0.0311924	0.0498768	0.0023933	0.0571129	0.138428	0.0429556	0.00506656	0.129128	0.153508	0.0228637	0.0744394	0.000467872	0.00168936	0.0046198	0.000471236	0.0884038	0.0284649	0.111559	0.0348735	0.0347205	0.0246095	0.0010222
X211961	0.0663856	0.0633896	0.00303104	0.0211741	0.118909	0.0409511	0.0053763	0.0311903	0.118972	0.0190635	2.47919	4.31e-05	0.0470542	0.00878155	0.111661	0.0245123	0.0371579	0.0244025	0.0133533	0.0507501	0.00093682	0.180206	0.1334	0.0850444	0.0194673	0.000554144	0.00949151	0.0106525	0.00655633	0.0201154	0.0117939	0.0021742	0.00086598	0.0236736	0.0672043	0.0169015	0.00221792	0.0206975	0.179069	0.121395	0.111029	0.185998	0.0404497	0.0135086	0.0548196	0.0664184	0.0202269	0.00940997	0.0515395
X211956	0.344248	0.123126	0.142652	0.00114112	0.428327	0.0386843	0.00208502	0.366906	0.0133059	0.19829	0.0229172	0.0318722	0.00307321	7.9e-05	0.452043	0.587598	0.00415733	0.244582	0.00873835	0.0227004	0.211788	0.0016888	0.000898916	0.0363674	0.116449	1.7e-05	0.0844453	0.0106144	0.0101484	0.0444485	0.0352024	0.361281	0.277502	0.0114901	0.119687	0.250668	0.359924	9.02e-05	0.828259	0.19772	0.00681325	0.0479237	0.301266	0.305691	0.091675	0.0192763	0.0870109	0.424609	0.347011
X211949	0.316947	0.125437	0.0515912	0.0818574	0.000953544	0.0750492	0.0528035	0.0258246	0.000968619	0.00335334	1.85086	0.0178366	0.0091603	0.0449081	0.404996	0.00337962	0.045139	0.0469286	0.00367933	0.103214	0.0106164	0.201419	0.0331147	0.0808395	3.16e-05	0.0856001	0.0620667	0.328945	0.311029	0.0894113	0.0039517	0.072276	0.131506	0.27461	0.000411473	0.0308845	0.000992587	0.00059735	0.368519	0.0450431	0.10548	9.68e-05	0.0472174	0.000591156	0.0355238	0.264115	0.530416	0.000305395	0.0161304
X211946	0.0549053	0.0778174	0.0599275	0.0234798	0.000110882	0.0172154	0.00735194	0.0847585	0.0124439	0.00039767	0.0369875	0.00898238	0.0567299	0.016384	0.107554	0.026147	0.00273925	0.0249682	0.00157271	0.0155504	0.0235491	0.0219141	0.00426752	0.0237858	0.00142119	0.0045315	0.00303106	0.0231835	0.0438691	0.0231259	0.00934397	0.0097083	0.0169197	0.0457216	0.0229537	0.000517639	0.010571	0.000977321	0.00681433	0.000107903	0.0520074	0.00434561	0.038611	0.0166393	0.00562002	0.0306774	0.00656735	0.0593264	0.000966395
X211945	0.00456203	0.0794883	0.00200123	0.0247829	0.00241513	0.00888309	0.00830078	0.00917394	0.00265972	0.0211972	0.825803	0.0621049	0.0533158	0.00783246	0.0560343	4.92e-05	0.00613463	0.00378121	0.0127968	0.0320042	0.0512855	0.0814914	0.106785	0.0129597	3.48e-06	0.000326478	0.0033874	0.238963	0.140255	0.0483993	0.000497952	0.0831212	0.333713	0.0167406	0.040511	0.0135787	0.0224778	0.0128928	0.0980273	0.160574	0.00207382	0.0147312	0.0411089	0.0623091	0.0013028	0.0148298	0.0605662	0.0152724	0.081844
X211932	0.00250465	0.535231	0.0014137	0.0124379	0.0218276	0.196139	0.00371881	0.280234	0.0418721	0.376469	1.43712	0.0166457	0.253131	0.0488151	0.0235307	0.0105153	0.234599	0.236864	0.025256	0.040235	0.0418096	0.123075	0.140751	0.118532	0.0201389	0.0584518	0.0429639	0.00354252	0.0121573	0.0122488	0.0337954	0.0369882	0.179618	0.0176149	0.229404	0.0511586	0.20201	0.00234634	0.0566608	0.119676	0.235318	0.233512	0.0593216	0.208107	0.0837166	0.000803542	0.0115776	0.00522062	0.0288168
X211921	0.171121	0.00179558	0.00128088	6.96e-05	0.0136887	0.000274651	0.199464	0.00119522	0.0440074	0.00593549	0.803954	0.204618	0.0272117	0.0687966	0.003157	0.113456	0.0693674	0.0159731	0.0313769	0.0253746	0.00031347	0.326836	0.0260903	0.0110387	0.00807487	0.0116285	0.00126429	0.0043401	0.00746343	0.0498481	0.0112634	0.00151819	0.000435416	0.0130288	0.035611	0.20651	0.105079	0.00212526	0.0206298	0.0391399	0.00255183	0.0202459	0.136764	0.097682	0.149284	9.13e-05	0.00721231	0.0157373	0.0449162
X211917	0.00036947	0.000940239	0.0638085	0.0375706	9.08e-05	0.0139261	0.000781908	0.0251666	0.000840452	0.0288052	0.0268863	0.0045292	1.1e-06	0.0195852	7.92e-05	0.000558466	0.0681732	0.000660609	0.00231522	0.0162627	0.00465506	0.0694404	0.0103285	0.0197225	0.0439584	0.137798	0.000466117	0.000661786	0.0138233	7.92e-05	0.0302767	0.00379306	0.000711488	0.00168045	0.00320483	0.00229051	4.55e-05	0.0228099	0.0192174	0.00514502	0.0370434	0.000835561	0.00036473	0.00116398	0.0386007	0.0165794	0.0274185	0.0411375	0.00986802
X211902	0.000132778	0.157652	0.0289896	0.0388026	0.0427425	0.411404	0.0125324	0.00854391	0.115584	0.0260951	0.123587	0.0090674	0.0225394	0.0155725	0.0452972	0.00135389	0.0526157	0.0210486	0.081973	0.23751	0.00899831	0.27643	0.0522517	0.164356	0.0114648	5.94e-05	0.138279	0.0451544	0.0287329	0.0470729	0.0320422	0.0359795	0.0567358	0.00899349	0.0261635	0.0699485	0.0595586	0.222087	0.0177187	0.117131	8.4e-05	0.000184516	0.0135249	0.00850058	0.00541193	0.051966	0.00207386	0.0467238	0.173054
X211896	0.264205	0.0134212	0.0796543	0.00792135	0.0345993	0.054487	0.000225428	0.188292	0.146602	0.150332	4.21804	0.0308429	0.0355997	0.00305339	0.0102973	0.0103216	0.089892	0.288347	0.106526	0.00034321	0.125273	0.00111554	0.0233826	0.0824638	0.0333064	0.0132823	0.00969707	0.0268223	0.00495058	0.00662148	0.00403811	0.0118327	0.00522203	0.00901956	0.0747376	0.0270873	0.00224696	0.000108016	0.00222463	0.000111778	0.00821313	0.0389349	0.00135563	0.00128082	0.00175043	0.0884488	0.00680369	0.00920255	0.0666464
X211895	0.00303136	0.0006608	0.0191177	0.0426549	0.003168	5.73e-06	0.0258736	0.0056058	0.0253961	5.1e-08	0.786661	0.0705334	0.0175466	5.26e-05	0.0684382	0.0240907	0.0155409	0.0907496	0.112399	0.124313	0.0214031	0.0584481	0.0179551	0.0369818	0.000359127	0.00541667	0.0625386	0.0436499	0.0496159	0.0166783	0.115007	0.00476596	0.013283	5.89e-05	0.0143943	0.0217984	0.103821	0.00591577	0.00203797	0.00778068	0.0223217	0.0112083	0.0245391	0.0639618	0.00220137	0.0465658	0.1436	0.064309	0.0332558
X210904	0.0422559	0.0708325	0.0556806	0.0853396	0.0188507	0.134299	0.00283075	0.0844745	0.00204982	0.000124646	3.27717	0.0178017	0.0807564	1.09e-05	0.000520794	0.00360065	0.0292962	0.000206335	0.0038226	0.0162219	0.0987045	0.00236631	2.18e-05	0.00428307	0.010679	0.011253	0.0112774	0.0146264	0.0204615	0.00195383	0.0457107	0.00890179	0.00900707	0.0901204	0.110958	0.000410784	0.0154144	0.204718	0.0400507	0.00484427	0.0831149	0.0413148	0.00390825	0.0224016	0.00352714	0.0188473	0.00633554	0.0232952	0.00332889
X210901	0.00528443	0.0026025	0.00794788	0.00812282	0.0560866	0.0260891	0.131804	0.427149	0.0805006	0.0227197	1.2701	0.000125073	0.00264687	0.00706341	0.0373172	0.00559671	0.0105378	0.180667	0.0033804	0.167121	0.0646043	0.00729198	0.0237412	0.054667	0.021441	0.0546453	0.000318739	0.0412797	0.13932	0.19972	0.0184486	0.00170662	0.0496362	0.0462216	0.000290984	0.0104348	0.00301922	0.156076	0.0138138	0.000381224	0.0467221	0.00306927	0.122782	0.0710206	0.0522667	0.0835458	0.013415	0.028313	0.0178348
X210557	0.0142801	0.0182182	0.1325	0.0756712	0.0297345	0.145904	0.00242971	0.0689792	0.0689628	0.000262393	0.701708	0.0814719	0.0377635	0.00372829	0.0587013	0.0150093	0.027333	0.052866	0.00123577	0.0125493	0.000794068	0.0668637	0.00860389	0.0554068	0.0924776	0.0608576	0.000471514	0.0130863	0.0167883	0.00656433	0.00149173	0.00855846	0.027536	0.0871191	0.00887708	0.0291282	0.0230695	0.00182194	0.0403232	0.00487907	0.00641861	0.000601461	0.000740054	0.000218253	0.000929259	0.0116485	0.00917072	0.0104854	0.00997433
X210286	0.0715979	0.114691	0.0235828	0.119654	0.312662	0.00306159	0.000533931	0.0340872	9.72e-05	0.0288912	0.000732259	0.00434605	0.0181681	4.08e-06	0.0440165	0.00463421	0.0119098	0.172061	0.105402	0.00348158	0.0155979	0.0100944	0.0475351	0.025272	0.0708954	0.113775	0.183483	0.556306	0.134862	0.0705711	0.0242665	0.136088	0.0165898	0.23786	0.00106322	0.0123602	0.0123705	0.014855	0.288362	0.0921627	0.090475	0.00169117	0.0633174	0.0292897	0.0391875	0.0150877	0.0954516	0.165242	0.282511
X210215	0.183009	0.0174858	0.00436173	8.6e-06	0.00324277	0.0105952	0.00328506	0.171195	0.0216272	0.00967727	0.951993	0.00295185	0.00193827	0.07664	0.0346661	0.0613897	0.119437	0.291176	0.135839	0.0027407	0.0013307	0.154699	0.0385099	0.0245302	0.000780796	0.00432059	0.00255983	0.0064435	0.0197399	0.0631406	0.0520098	0.101056	0.000683636	0.0498371	0.360348	0.0867726	0.229262	0.0371891	0.178663	0.103435	0.0134331	0.172332	0.0404316	0.105457	0.00136388	0.0011066	0.0670535	0.00691803	0.17667
X208874	0.0574381	0.153252	0.00438839	0.000538484	0.0153848	0.00320672	0.0695914	0.0964651	0.00211452	0.010106	0.0622062	0.0196602	0.00448157	0.000313234	0.00181665	0.0683327	0.0378606	0.0826611	0.103736	0.0750464	0.00964349	0.000655263	8.93e-05	0.0110169	0.140017	0.0395215	0.0554295	0.00783251	0.0016871	0.000124785	0.0131291	0.212541	0.0848075	0.00224327	0.029753	0.00238221	0.00960902	0.0946277	0.0635833	0.0663994	0.0143863	0.00132264	0.0262047	0.0294735	0.00891848	0.0609922	0.0421669	0.0275228	0.0766214
X208850	0.320451	0.125618	0.00236122	0.00992272	0.258725	0.00544177	0.133383	0.00760342	0.0207514	0.0118882	2.17306	0.0118423	0.130845	0.184758	0.0479302	2.29e-07	0.00156183	0.000513145	0.0203772	0.00150212	0.288964	0.0234722	0.0290289	0.0458002	0.00216086	0.0367808	0.0553959	0.0763239	0.00156274	6.36e-05	0.0206684	0.010386	0.00039887	0.00463309	0.273516	0.0309334	0.00997327	0.0401477	0.237785	0.156193	0.0550472	0.0797728	0.0873148	0.0110728	0.0279338	0.0199728	0.156666	0.0410391	0.419884
X208845	0.140824	0.0280401	0.0030839	0.0205466	0.168125	0.0891167	0.0540157	0.144932	0.0226203	0.184096	0.46431	0.336831	0.108506	0.00613923	0.000337093	0.18331	0.00607813	0.0186193	0.00596904	0.00215127	0.000314567	0.001937	0.0932701	0.0178706	0.14853	0.0353845	0.00115216	0.016918	0.0258697	0.207166	0.111482	0.0170607	0.0932139	5.5e-05	0.0574483	0.162795	0.221763	0.00445493	0.000448382	0.209429	0.00412486	0.0182018	0.435964	0.300885	0.000488827	0.000743799	0.00336014	0.0428666	0.107825
X208686	0.00330084	0.0932697	0.00432352	0.000168779	0.0255161	0.0109837	0.0306027	0.000326312	0.0156455	0.000105252	0.0520871	0.000296389	0.000712928	0.00268765	0.119032	0.0054348	0.00500132	0.0023422	0.0572762	0.0791571	0.0993531	0.0445941	0.00998344	0.0537295	0.0388875	0.0526225	0.00325712	0.0298205	0.00531726	0.153153	0.0265475	0.0812497	0.0345629	0.0458934	0.010112	0.00335668	0.000910842	0.104157	0.00557501	0.139775	0.0878807	0.00242731	0.00965131	0.00550283	0.00709975	0.0316108	0.00315167	0.00799025	0.00400562
X208664	0.023793	0.112934	0.00189755	0.0057691	0.0025875	0.00445609	0.0805646	0.01669	0.0279306	0.000979841	0.435363	0.0899285	0.0107333	0.0807276	0.0494705	0.0371295	0.0194275	0.1609	0.0538488	0.0131819	0.0794574	0.00571592	0.000186618	0.0890859	0.00397111	0.0532705	0.134474	0.0517627	0.308717	0.533564	0.0016371	0.0280281	0.0286433	0.018458	0.000232127	0.00885942	0.000637118	0.00437555	0.0125824	0.0300856	0.00756589	0.0241745	0.000259574	2.34e-05	0.000484463	0.00191282	0.0186744	0.090465	0.144831
X208655	0.136798	5.26e-05	0.00107514	0.137818	0.0100092	6.36e-05	0.0255276	0.0433526	0.000177521	0.000965815	1.17886	0.0373392	0.000477698	0.00717618	0.0200157	0.0345231	0.0456475	0.0212878	0.0117083	0.0218056	0.00437133	0.0683982	0.0291143	0.0685567	0.0139067	0.0906812	0.0299074	0.0262152	0.0014092	0.0676919	0.00715489	0.00105035	0.0387478	0.0429274	0.0866667	0.138704	0.0377516	0.0380647	0.0177254	0.00681879	0.082471	0.0297216	0.14242	0.0302515	0.0374425	0.147115	0.121183	0.00200202	0.0433722
X208651	0.0383135	0.163949	0.0239776	0.00192668	0.000447606	0.0228619	0.0688454	0.0204164	0.00121727	0.115723	0.0520441	0.0317548	0.000135535	0.00010247	0.00206042	0.0187492	0.168841	0.2979	0.151264	0.0103504	0.000968307	0.00283076	0.102758	0.0359086	0.152416	0.0360848	0.141072	0.0102545	0.00457405	0.0498504	0.0372698	0.0049464	0.0101466	0.000217783	0.0227482	0.014945	0.00140504	0.0422721	0.0540346	0.00451974	0.00968795	0.410628	0.163979	0.0242737	1.43e-05	0.10343	0.064011	0.0524768	0.00510987
X208538	0.054046	0.0169512	0.00801587	0.00506777	0.0029106	0.00936011	0.00235998	0.0197819	0.0352045	0.0107437	0.541718	0.014878	0.0652895	0.00293383	0.0891663	0.000256898	0.00432497	0.23221	0.0293257	0.404111	0.0717957	0.0311834	0.312545	0.0704127	0.0684057	0.127371	0.110583	0.226328	0.175288	0.0152396	0.00710661	1.61e-06	0.00120604	0.0107904	0.0506621	0.00967781	0.00524403	0.0307996	0.0153951	0.000923391	0.00655381	0.279334	0.0413048	0.0584467	0.374544	0.00170379	0.011041	3.23e-05	0.0646338
X208381	0.0110564	0.0306531	0.110896	0.0318976	4.62e-05	0.115458	0.317769	0.00354932	0.41155	0.405679	0.28472	0.233144	0.00529321	0.0104621	0.00732991	0.126954	0.0806922	0.21907	0.140935	0.185068	0.00284835	0.250311	0.415832	0.0202822	0.000462552	0.0153877	0.0181826	0.0371063	0.00328595	0.0340727	0.045707	0.0272655	0.00500077	0.0139578	0.0651236	0.00433012	0.012656	0.184543	0.190736	0.0250944	0.249917	0.037736	0.00215318	0.0287995	0.00330704	0.0181841	0.0100948	0.0108175	0.0271018
X207684	0.000963404	0.263824	0.00707026	0.064488	0.408021	0.0108238	0.00344115	0.302441	0.244755	0.000429284	0.365767	0.302711	0.0594457	0.11675	0.0657828	0.00447964	0.157888	0.0413075	0.08028	0.0183566	0.186998	0.0432411	2.18e-05	8.19e-05	1.24e-05	0.022094	0.000319662	0.0301913	0.0026385	0.0720472	0.00926318	0.157198	0.338126	0.104948	0.0159928	0.0712383	0.119728	0.0301744	0.00118249	0.0343423	0.0238484	0.0703278	0.192538	0.174325	0.0122514	0.00116998	0.0573147	0.052562	0.0245315
X207241	0.000178182	0.49156	0.0687542	0.691611	0.0544047	0.39827	0.00248676	0.0178416	0.0378254	0.143654	1.85431	0.0107629	0.0571642	0.120004	0.109441	0.0468173	0.0655841	0.482894	0.0599426	0.0837272	0.00301513	0.22874	0.313598	0.065902	0.0142812	0.0880956	0.304552	0.135824	0.00207647	0.00101899	0.000521495	0.206861	0.242181	0.144504	0.00595677	0.0642092	0.0531399	0.0356375	0.112211	0.200352	0.0491352	0.00889405	0.0308371	0.0157019	0.00993115	0.00291351	0.0254932	0.0237014	0.0211585
X205672	0.0931507	0.0910553	0.100545	0.0923362	0.327351	0.294104	0.00565446	0.185474	0.0100894	0.0500938	0.278479	0.114359	0.0618813	0.0279289	0.328208	0.504181	0.00963497	0.0146673	0.0725525	0.134113	0.0503375	0.013015	0.0329189	0.0047892	0.133195	0.00782622	0.156938	0.00926672	0.052663	0.000265228	0.000836327	0.16456	0.034079	0.0141528	0.00969173	0.00840552	0.00978859	0.0378829	0.0260049	0.138378	0.119574	0.253326	0.0920455	0.0496452	0.225271	0.0229949	0.00767329	0.0302073	0.107169
X204426	0.0714598	0.0677797	0.0120063	0.0705326	0.0403876	0.0516722	0.0326144	0.069464	0.000980906	1.32e-05	0.946898	0.0141866	0.00156245	0.00057778	0.271204	0.0488377	0.0339363	0.0136536	0.0193698	0.0329374	0.117422	0.0457071	8.14e-06	0.14266	0.137585	0.0107789	0.171337	0.133205	0.00208672	0.0486281	0.253316	0.121523	0.25737	0.0640165	0.0371001	0.000883809	1.12e-08	0.0363312	0.262909	0.0616611	0.0229006	0.0370724	0.00443125	0.00624182	0.00382898	0.000214441	0.0147405	0.0597632	8.71e-05
X204344	0.00011213	0.117264	0.0409189	0.0367166	0.220838	0.279217	0.00911415	0.0183094	0.0563694	0.000888611	0.535503	0.0129426	0.00218308	0.00805292	0.00422346	0.00593741	0.0242683	0.014693	0.0582335	0.0301798	0.00228658	0.0472705	0.00832989	0.00589513	0.000806672	0.0037037	0.036519	0.00216463	0.0439469	0.00908186	0.00296933	0.163555	0.002692	0.000126565	0.0805389	0.0137383	0.0250981	0.0485921	0.000789016	0.0494364	0.169823	0.00627986	0.00178732	0.00991617	6.16e-05	0.00391139	0.0561264	0.000609083	0.0404375
X204157	0.0192264	1.79e-05	0.0068022	0.000503085	0.0774944	0.0190855	0.00119949	0.041745	0.000103137	0.0102254	2.52531	0.00565653	0.258834	0.0167379	0.183274	0.135482	0.131627	0.124147	0.041457	0.00353316	0.0139544	0.264864	0.0133164	0.19479	0.0302481	0.00221881	0.0331047	5.07e-05	0.000132095	0.0070911	0.00549758	0.0781048	0.0431372	0.0452801	0.111431	0.0428369	0.0414064	0.105196	0.0222654	0.000290676	0.10572	0.0230177	0.0204618	0.0156061	0.0550808	0.00618717	0.0146343	4.53e-05	0.0203496
X203325	0.00104541	9.01e-06	0.0439148	0.297324	0.0141899	0.115666	0.0322217	0.00831339	0.0422123	0.0347011	2.6141	0.0786623	0.0668778	0.0204389	0.00989085	0.0477342	0.0100367	0.0110476	9.51e-05	0.00126689	1.1e-05	0.000128968	0.0120761	0.00779335	0.0426317	0.0290469	0.0105709	0.053928	0.0164065	0.00456522	0.00282217	3.22e-05	0.0293082	0.00615731	0.014372	0.117849	0.142117	0.0707127	0.00824338	0.000460045	0.0233056	0.00492471	0.0782842	0.0836432	0.000167411	0.078711	0.0309666	0.0349758	0.00288585
X203264	0.026337	0.152854	0.10213	0.0511913	0.106865	0.0787607	0.0119296	0.163947	0.00793184	0.0441913	1.44703	0.095811	0.0725758	0.0124534	0.249983	0.316271	0.137456	0.00236702	0.030113	0.0154938	0.0089166	0.0568609	0.0459474	0.183644	0.316707	0.00247235	0.256516	0.00142742	0.0305271	0.141026	0.0269112	0.0211719	0.0374175	0.0106811	0.190719	0.242108	0.0600635	0.241385	0.0211569	0.0422284	0.142576	0.0086413	0.102735	0.0220263	0.0962599	0.0435971	0.412784	0.438645	0.635537
X203259	0.0259067	0.20692	0.0248321	0.021616	0.0169051	0.210349	0.0260715	0.0616676	0.0118574	0.0387699	1.71432	0.0150289	5.1e-05	0.00298082	0.144561	0.0208206	0.000140037	0.0198757	0.00262942	0.0619404	6.12e-05	0.217975	0.196093	0.000144792	0.017924	0.0409015	0.00190622	0.00139929	0.0049058	0.322451	0.0650719	0.0274076	0.303243	0.0175656	0.0289668	0.00369401	5.13e-05	0.0525188	0.0353836	0.0661996	0.00193704	0.0565873	0.0495551	0.0243989	0.00699656	0.0223381	0.0114143	0.127001	0.000373689
X203047	0.0404545	0.000526065	0.00145854	0.0524001	0.0173411	0.0399298	0.0133296	0.0195995	0.000781454	1.4e-05	1.12662	0.00422546	0.0365144	0.0102497	0.000274696	0.00385178	0.00049374	0.0795751	0.00235917	0.0282313	0.00174817	0.023119	0.00354511	0.0313273	0.00905694	0.0115261	7.86e-06	0.000103576	2.31e-05	0.00433573	0.0487896	0.0221273	0.0223362	0.252612	0.0221824	0.0747302	0.0106854	0.0791028	0.100256	0.00451697	0.114056	0.0540417	0.0781303	0.0388528	0.00589225	0.00300987	0.00868547	0.040324	0.021076
X202907	0.0156439	0.00125102	1.52e-09	0.320643	0.010333	0.0641433	0.00223852	0.000105238	9.71e-05	0.0430541	1.24235	0.121139	0.146592	0.0072073	0.0931016	0.00618665	0.0354934	0.179214	0.133272	0.0276439	3.6e-05	0.0500978	0.127983	0.000527461	0.000133485	0.0639004	0.0453776	0.116587	0.0698101	8.6e-05	0.0408682	0.0486168	0.0196506	0.0222823	0.0104676	0.185071	0.084585	0.0977944	0.000980992	0.0392671	0.00835341	0.0146662	0.173643	0.136463	0.000712837	0.012369	0.00109366	0.038292	0.0187971
X202834	0.00436642	0.0275828	0.0349318	0.00275757	0.0474359	0.0275713	0.00502543	0.00164093	0.095546	0.0470953	0.232149	0.0273374	0.000867757	0.00133862	0.0373305	0.021521	0.0814247	0.0629952	0.00114837	0.0894889	0.193687	0.145414	0.101503	0.374598	0.221391	0.0718795	0.0336586	0.151861	0.0718543	0.0342323	0.000631147	9.77e-05	0.0627143	0.106954	0.251009	0.157161	0.0494184	0.00208274	0.216305	0.0184786	0.546513	0.197198	0.0962224	0.149808	0.815949	0.387416	0.0034415	0.0199939	0.00395132
X202687	0.14228	0.0267856	0.037325	0.000484815	0.0319404	4.18e-05	0.00290115	0.0136751	0.00761453	0.00382871	0.00662243	0.00573239	0.000257511	0.0337522	0.024788	0.020536	0.0229424	0.0688482	0.0210757	0.0552066	0.00230582	0.0214382	0.00175841	0.146218	0.178829	0.0557476	0.109972	0.0106512	0.0200801	0.0162132	0.0759645	0.0591518	0.00375645	0.00505364	0.0176793	0.071528	0.000949969	0.00727969	0.00437412	7.66e-05	0.00115975	0.152998	0.1804	0.0407708	0.0380745	0.0134892	0.000140891	0.061523	0.00101966
X202664	0.108353	0.0175476	0.00700598	0.096537	1.75e-05	0.0170795	0.00725659	0.00285987	0.00300165	0.00180427	5.52968	0.0389714	0.0197497	1.77e-06	0.00905555	0.000670431	0.0417687	0.00533744	0.0235922	0.00633396	0.0486645	0.000945645	0.0179041	0.00760219	0.0551096	3.11e-08	0.0545351	0.031941	0.0144447	0.00489736	0.0219212	0.0220224	0.0726257	0.0218281	0.0463854	0.035014	0.0486458	0.0426459	0.0756945	0.0264845	0.0454801	0.118709	0.0172694	0.0467708	0.00862862	0.0116813	0.00648253	0.0327228	0.00428967
X202663	0.00395147	0.0594551	0.0143787	0.0626004	0.109952	8.79e-05	0.0262302	0.114768	0.0105508	0.00288802	1.35936	0.00192997	0.004796	0.00405449	0.000300557	0.006221	0.0321244	0.114032	0.118651	0.101264	8.12e-05	0.145716	0.000347668	0.0246156	0.0529796	0.118154	0.057732	0.0849342	0.000230592	0.0822642	0.0212432	0.000392319	0.00107246	0.160457	0.0536094	0.00596563	0.000298935	5.86e-05	0.0689781	0.066796	0.0195338	0.00892882	0.000955156	0.00586071	0.047762	0.0022488	0.0688622	0.00653193	0.00799185
X202599	0.00422724	0.140872	0.0793961	0.0214553	0.150031	0.351185	0.0389811	0.0904923	2.18e-05	0.0493708	0.556421	0.00336638	0.000651532	0.000482047	0.19197	0.0121366	0.0499432	0.0379358	0.0978235	0.427694	0.00173529	0.0060228	0.0257144	0.0646263	0.355305	0.160611	0.0161775	0.11386	0.275986	0.0602527	0.0366581	0.126522	0.0380544	0.0247427	0.152415	0.160619	0.144733	0.0486573	0.00427269	0.0141574	4.45e-05	0.038973	0.0778094	0.0505295	0.0609791	0.204667	0.0954795	0.050245	0.041611
X202579	7.83e-06	0.238714	0.00317314	0.0176583	0.0679638	0.113903	0.00496796	0.000533424	0.0385677	0.018129	0.167233	0.0777218	0.00528961	0.0220316	0.0250457	0.0222656	0.0956847	0.0365988	0.00101332	0.00888922	0.00920004	0.0178324	0.0885313	0.00299126	0.0135018	0.0251659	0.0670115	0.000307014	0.00999485	0.231798	0.0065523	0.0181726	0.0925875	0.0381445	0.0158025	0.0468287	0.0411124	0.0515525	0.001556	0.234293	0.0103696	0.00586804	0.140178	0.169746	0.0440003	0.000658301	0.0617434	0.00730022	0.0188032
X202571	0.000504671	0.158814	0.00423608	0.00399487	0.000161973	0.151293	0.0318311	0.00119896	0.109056	0.0370812	1.40057	0.00644951	0.0224474	0.0028524	0.0219247	0.000309735	0.0133188	0.182826	0.365351	0.0218665	0.718704	0.317412	0.627924	0.0264722	0.185177	0.142911	0.00463425	8.45e-06	0.0300044	0.00785709	0.003568	0.0065529	0.00116043	0.100804	0.0122418	0.0143844	0.0224859	0.0898844	0.0345403	0.107895	0.115605	0.000655374	0.00854228	0.000562703	0.00854407	0.198786	0.00541076	0.00401633	0.00193956
X202402	0.0139378	0.0349893	0.0387905	0.0161627	0.111372	0.0697977	0.0304353	0.0281178	0.000590759	0.0113892	0.3525	0.00102332	0.0101258	0.00155953	0.0195021	0.00931507	0.0671481	0.000193846	0.0296111	0.0899676	0.26172	0.0587442	0.0166921	0.0207185	0.0216217	0.00630222	0.0265099	0.000222494	0.115306	0.0200096	0.141408	0.0216255	0.0441919	0.0401615	0.0995511	0.0423722	0.000488737	0.0783287	0.0488007	0.0445995	0.00014283	0.00348657	0.0428954	0.00639226	0.00058829	0.00764998	0.00140147	0.090107	0.149409
X202293	1.4e-05	0.0866819	0.131561	0.269785	0.0154565	0.668588	0.11545	0.00295322	1.81e-06	0.0111164	1.68755	0.0105015	0.102789	0.00829725	0.0141769	0.0395972	0.031539	0.00946651	0.0979203	0.061518	0.01525	0.206211	0.0189806	0.0847705	0.00448887	0.000891748	0.00331139	0.023595	0.00142345	0.140868	0.125962	0.0607012	0.0914733	0.229124	0.00948094	0.0320651	0.0468869	0.00104474	0.308877	0.00288415	0.0195796	0.070974	0.095998	0.115952	0.154405	0.000107737	0.0463763	0.00560797	0.094186
X202178	0.0105546	0.0293307	0.023583	0.00220915	0.0594642	0.00116423	0.0604209	1.08e-05	0.0380599	0.0604362	0.796488	0.00943691	0.0127172	0.0608076	0.00895135	0.0385296	0.106735	0.0102436	0.0171912	0.00836129	0.0124456	0.0864807	0.0127709	0.0233173	3.13e-05	0.0287125	0.059293	0.0129644	0.0542813	0.0550042	0.00303747	0.0847346	0.0599025	0.039124	0.14389	0.00950898	0.00106771	0.0134697	0.275575	0.0197712	0.0324945	0.0129105	0.00109069	1.31e-05	0.055731	0.0564169	0.111298	0.0546059	0.00516915
X202083	0.00661922	0.089358	0.208875	0.257522	0.0141529	0.0166277	0.00349087	0.0774564	0.0225078	0.00771338	0.716831	0.0354401	0.0391234	0.019616	0.066665	0.000190022	0.0172572	0.00132626	6.6e-06	0.0117949	0.0433767	0.0722515	0.00486584	0.0183475	0.064288	0.0885503	5.11e-05	0.00124173	0.00427323	0.00423835	0.18727	0.068565	0.0615204	0.122418	0.000262826	0.00233828	0.00355679	0.0440144	0.00728166	0.0630142	0.110494	0.00140384	0.0199525	0.023488	0.0212251	0.0374364	0.00687236	0.0468959	0.0718225
X202056	0.097984	0.00630566	0.00422151	0.019707	0.00598564	0.00344105	0.00811008	0.123549	0.0403694	0.0077089	0.374446	0.0223187	0.234847	0.0254855	0.0790437	0.148547	0.19943	0.00221167	0.0427525	0.035181	0.143457	0.0911234	0.0482535	0.0493761	0.0213488	0.0218685	0.0794319	0.14	0.113093	0.00231593	0.0035794	0.033604	0.118227	0.000527937	0.0186176	0.126122	0.0423424	0.0212839	0.115925	0.128107	0.00882996	0.0500535	0.0803616	0.0630879	0.0022644	0.000897149	0.000199969	0.101703	0.0111174
X201887	0.0819757	0.091329	0.0193323	0.0802395	0.00588538	0.0110137	0.030017	0.0190945	0.000132725	0.00765274	0.84366	0.0172321	0.000269877	0.00494685	0.0026612	0.0298565	0.0063427	0.0286147	0.0530126	0.00493412	0.0302194	0.143253	0.135338	0.106059	0.325892	0.0441071	0.0588324	0.0122626	0.0451985	0.00458147	0.0766381	0.0398453	0.0400165	0.000186592	0.00478597	0.0585255	0.0794202	0.0560679	0.0518274	0.0438735	0.00835808	0.000979441	0.0315397	0.0365864	0.0473717	0.00322122	0.0307606	0.0450284	0.000127509
X201838	0.299818	0.204103	0.0829318	0.180265	0.00717366	0.305755	0.000350482	0.000866701	0.0370074	0.0551645	2.21608	0.0252442	0.00115192	0.0604548	0.00453701	0.054044	0.130752	0.308127	0.0649239	0.0113994	0.0870464	0.000814513	0.0135085	0.0243172	0.00332394	0.0978478	0.00250944	0.0352475	0.0250076	0.0530908	0.0389859	0.000648017	0.00327307	0.264063	0.0488332	0.0161876	0.0640047	0.0115941	0.0900104	0.00964195	0.0671376	0.0231147	0.00603466	0.0197766	0.00326806	0.0555235	0.00115211	0.00677976	0.110965
X201832	0.00119894	0.0504759	0.00131551	0.0305872	0.0412101	0.0989563	0.000234864	0.00611198	0.0565937	0.00217534	0.370919	0.0108754	0.0143495	0.0856741	0.169631	0.00381465	0.00658538	0.00447132	0.0300067	0.111859	0.0156749	0.102952	0.162105	0.0791766	0.00423881	0.0415413	0.076878	0.0042282	0.00977855	0.0435074	0.00246706	0.0206678	0.0243467	0.144692	0.00102648	0.00393957	0.000644347	0.093874	0.140552	0.0109994	0.216982	0.0020139	0.00933541	0.00577743	0.010662	0.0137233	0.117661	0.0453899	0.00404595
X200971	0.000566066	0.0382879	6.27e-06	0.00321484	0.0273679	0.0123998	0.0383776	0.00382091	0.0158872	0.0556122	2.818	0.00772922	0.0824495	0.14311	0.127664	0.0258778	0.00959137	0.00681029	0.00611038	0.0073135	0.000390722	0.0165569	0.0409769	0.039144	0.188386	4.64e-05	0.0328634	0.0424396	0.024811	0.0379143	0.0136895	0.0737003	0.0905115	0.00183746	0.0798286	0.0028417	0.0152637	0.00746571	0.000700875	0.0684667	0.000341822	0.0420927	0.0297114	0.0530014	0.000148299	0.00200603	0.00013894	0.00270605	0.0469834
X200919	4.81e-05	0.0171386	0.00211767	0.0729018	0.0676722	0.0730247	0.0096333	0.00480818	0.0557486	0.00431725	0.0101831	0.0442422	0.319823	0.428573	0.000470834	0.00210925	0.0580355	0.0369922	0.111011	0.012549	0.24433	0.319869	0.494475	0.00533601	0.0127032	0.0121131	0.0598829	0.136301	0.0240497	0.0629701	0.00273555	0.0136068	0.0248751	0.00582807	0.0232753	0.00698899	0.00142363	0.300225	0.00974597	0.0153389	0.00306314	0.0519264	0.0430112	0.0175608	0.00117363	0.0699012	0.122006	0.252894	0.0728892
X200909	0.138305	0.0674588	0.33791	0.469839	0.0456576	0.278576	0.0270645	0.014331	0.0378005	0.0209798	1.6963	0.138577	0.067859	0.0105574	0.0147564	0.00274096	0.040398	0.0378838	0.174463	0.0765016	0.0155782	0.0102988	0.0110527	0.119237	0.0159157	0.0104756	0.0112018	0.143305	0.198335	0.00133463	0.242973	0.0179459	0.135554	0.267985	0.0778302	0.145214	0.0560682	0.00727834	0.0191191	0.00204437	0.0257778	0.0802733	0.143664	0.101342	0.103253	0.00191012	0.0182601	0.0280391	0.129965
X200809	0.0272745	0.0130054	0.0472138	0.00388765	0.0591433	0.00742067	0.000989752	0.016544	0.000332433	5.55e-05	1.17346	0.00775884	3.02e-09	0.0224346	0.127207	0.0563618	4.79e-05	0.00448145	0.00133104	0.00965573	0.0324463	0.0339081	0.0221069	0.0435019	0.0366606	0.0239364	0.00540268	0.0137261	0.00869481	0.0371499	0.000188005	0.0468821	0.0322753	0.00735292	7.95e-06	0.00930742	0.000474478	0.00961149	0.00261503	0.0282118	0.00673329	0.000304778	0.0149345	0.00460555	0.0162619	0.0293544	0.031025	0.0114617	0.0300143
X200735	0.0228672	0.126676	0.120474	0.0572914	0.00142585	0.0594738	0.0327108	0.19773	0.0391725	0.000684012	1.25884	0.0554853	0.00273176	0.00644117	0.0718498	0.00471009	0.0588822	0.0624426	0.0361309	0.0244089	0.0194066	0.0309795	0.00528068	0.0955574	0.00816199	0.000300468	0.191767	0.097809	0.00489825	0.150223	0.0340197	0.0143323	0.0295913	0.0783733	0.000100438	0.000826525	0.000139138	0.0578285	0.0146149	0.00668625	0.0240402	0.0443413	0.00965411	0.000211525	0.0533476	0.00180353	0.0083716	0.0026617	0.00055213
X200680	0.00637755	0.187598	0.00262979	0.0959287	0.126011	0.0089156	0.000393324	0.0739417	0.291944	0.272155	0.0175512	0.000703394	7.71e-05	0.0219013	0.290728	0.0473086	0.00494869	0.020436	0.0059669	2.08e-06	0.00397559	0.0449579	0.0266321	0.0316894	0.0529308	0.0104496	0.109115	0.0795806	0.0514614	0.00370928	0.00921113	0.0532552	0.00174687	0.0209647	0.160155	0.0498449	0.257566	0.0481047	0.116849	0.207221	0.265714	0.0505714	0.268058	0.447753	0.314346	0.184816	0.00204561	0.00615289	0.147234
X200599	0.0602488	0.178692	0.116896	0.117762	0.00698968	0.0236851	0.0714156	0.0178979	0.000767072	0.00517541	1.42089	0.00117165	0.0388802	0.157339	0.0378283	0.000701896	0.00438536	0.0196692	0.0437175	0.0288871	0.0643289	0.00843862	0.0596347	0.011972	0.036764	0.2365	0.10271	0.217471	0.239882	0.031166	0.000175162	0.0494583	0.00854719	0.0444986	0.219747	0.000438753	0.0372608	0.00392655	8.62e-05	0.00172848	0.0101826	0.130191	0.00290269	0.00455545	0.0848763	0.0182936	0.0274264	0.00221707	2.79e-06
X200595	0.0425732	0.0465649	0.035006	0.0581033	0.0334718	0.0109667	0.131245	0.0948212	0.00327767	0.0359502	0.397475	0.0706214	0.124085	0.0224843	0.00970518	0.0547839	0.00245817	0.0251229	0.0777579	0.000347286	0.0218893	0.318647	0.0254387	0.00748429	0.00219829	0.0373	0.15635	0.0046164	0.0230881	0.000794809	0.000883464	0.00707261	0.0992157	0.0118042	0.0398255	0.00767194	0.0285118	0.0777798	0.00362036	0.00145347	0.192244	0.0158403	0.00651397	0.00320261	0.00303057	0.000511283	0.079192	0.00297414	0.00283961
X200589	0.0882806	0.0068753	0.0132147	0.0297753	0.00693016	0.0412643	0.0534487	0.0170354	0.000492552	0.0201693	0.649022	0.253187	0.0144877	0.0105326	0.0554474	0.00772937	3.23e-05	0.0399578	0.00706083	0.028546	0.115476	0.00300494	0.0116331	0.12276	0.0450028	0.00127706	0.0941507	0.130038	0.4164	0.0702125	0.19835	0.0579259	2.18e-05	0.011436	0.00220227	0.0116514	0.000282234	0.00136431	0.0925759	0.0141416	0.00184814	0.00807373	0.00758033	0.0025653	0.000187498	0.000110191	0.00441034	0.0495537	0.0222335
X200523	0.193457	0.00333371	0.00585435	0.114015	0.207642	0.268556	0.102587	0.0997756	0.0598817	0.0268747	1.76836	0.072579	0.0139201	0.0105951	0.0331096	0.0754337	0.062883	0.0854402	0.133591	0.115793	0.0330865	0.00213197	0.173413	0.0233124	0.0225567	0.00161039	0.0252774	0.0337448	0.0536968	5.74e-05	0.0680999	0.00420949	0.09601	0.0608316	0.0210759	0.022053	0.00339054	0.00216094	0.0166351	0.00487591	0.0206229	0.0582142	0.0147321	0.00241724	0.283757	0.000127639	0.00563285	0.0743569	0.223968
X200511	0.00501763	0.00394278	0.000126536	0.213118	0.273457	0.00853002	0.00997753	0.000302777	0.00410328	0.000108511	0.0108671	0.014045	0.00500375	0.0355777	0.00269183	0.0193058	0.00468526	0.00971565	5e-05	0.0903323	0.073162	0.00664683	0.0659709	0.0683287	0.0149049	0.0261014	0.000315843	0.0148818	0.00580506	0.0284992	0.000105875	0.043275	0.0571906	0.113963	0.0718193	0.0260984	0.0520264	0.00936893	0.00350623	0.0280634	0.0291916	0.0154254	0.1352	0.189389	0.00535899	0.187684	0.113602	0.000798848	0.0234204
X200491	0.0989763	0.0126239	0.273877	0.178466	0.03471	0.274352	0.0889681	0.00331952	0.0200589	0.00141117	2.0182	0.149842	0.0301407	0.0056927	0.076345	0.00289834	0.141747	0.0931595	0.0694888	0.0143446	0.00205002	0.00282383	0.00343177	0.073979	0.015158	0.000446985	0.010022	0.00318417	0.00961871	0.00742796	0.0802999	7.9e-06	0.0330427	0.0440453	0.00237738	0.0427137	0.0155546	0.00117301	0.0399683	8.43e-05	0.134024	0.00100319	0.000727606	0.000465484	0.019854	0.0954258	0.0412395	0.0458027	0.0375131
X200486	0.00382526	0.0203445	8.08e-05	0.000752937	0.0613665	0.00452241	0.0288565	0.000578643	0.00642341	0.00889154	0.849373	0.00961907	0.000532144	0.00161317	5.48e-05	0.00017439	0.000126619	0.111847	0.0681656	0.015643	0.00487463	0.137477	0.0142196	0.00798555	0.0485529	0.0107764	0.0286305	0.00501131	0.00410923	0.0724774	0.0230052	0.00280557	0.063925	0.0235553	0.0501081	0.00899674	0.0204831	0.00353145	0.0169089	0.00271435	0.0164725	0.00055437	0.0428961	0.0311778	0.00490066	0.0137307	0.0234925	0.0378138	0.0730834
X200478	0.0968133	0.0260985	0.00127667	0.00116064	0.0355434	0.0107608	0.0133531	0.00693925	0.0479072	0.0377222	6.39262	0.00384047	0.00971381	0.041468	0.00538409	0.119483	0.0288132	0.0932118	0.0964254	0.0176794	0.000998854	0.0582847	0.0072642	0.00206325	0.00040018	0.000735381	0.249061	0.00600204	0.0703561	0.024392	0.0116155	0.0592677	0.0308164	0.0325608	0.0101614	0.0057034	0.0159379	0.00178602	0.000770294	0.000117017	0.0443925	0.00023662	0.00529806	0.00366815	0.00719425	0.0964836	0.0206057	0.0223076	0.214453
X200472	0.00388956	0.0177909	0.112166	0.063749	0.0900115	0.03034	0.0150174	0.0361776	0.0162734	0.00789201	0.00814377	0.158661	0.0109669	0.0464536	0.106052	0.154825	0.0109107	0.174967	0.00759085	0.160461	0.000802417	0.0636087	0.131453	0.17064	0.153017	0.111128	0.00774536	0.000471248	0.0431485	0.0492603	0.045872	0.0973516	0.10657	0.00102923	0.0605774	0.0576303	0.020683	0.0146924	0.00651403	0.13518	1.92e-06	0.151674	0.145839	0.0413384	0.0114343	0.00954767	0.0973289	0.0506635	0.118862
X200464	0.000694407	0.00190324	4.74e-05	0.0965439	0.182664	0.000692177	0.0333276	0.0753219	0.0143434	0.0549388	0.445605	0.0420533	0.0629659	0.00106357	0.00680713	0.000318206	0.0694428	0.00489128	0.122556	0.13536	0.0440763	0.00392169	0.022519	0.110342	0.00747136	0.170759	0.0742078	0.0132858	0.0158909	0.00934807	0.00608393	0.0527638	0.0499346	0.12819	0.0924642	0.0144364	0.000657528	0.000329462	0.00293471	0.00196808	0.0602282	0.0224396	0.00647385	0.000666073	0.0346134	0.212354	2.15e-05	0.0770134	0.0433309
X200462	0.0300235	0.0646208	0.0132887	0.0189379	0.0150123	0.00190439	0.0111677	0.0130953	0.00366295	0.000360419	4.15802	0.0582214	0.233631	0.00103588	0.0236762	0.0222534	0.00711187	0.00257677	0.00536784	0.0214624	0.00446423	0.125195	6.6e-05	0.0116637	0.000401619	0.0496464	0.323132	0.0217726	0.0089049	0.00102181	0.0556069	0.000345378	0.00671774	0.0851961	0.000744392	0.0152582	0.00033029	0.0154163	0.0440759	6.32e-05	0.0833519	5.85e-06	0.0103512	0.00332306	0.014167	0.000617038	0.00311472	0.00281726	0.121344
X200457	0.0225515	0.0266633	0.058733	0.0639776	0.000395331	0.00212051	0.0141058	0.138069	0.0820119	0.0689022	1.1453	0.014734	0.000616053	0.0109478	0.00825339	0.00032468	0.0704553	0.0320746	0.0422235	0.0139172	0.0069251	0.0248283	5.74e-07	0.0364651	0.028639	0.000174992	0.043409	0.00315587	0.0554801	0.0426324	0.0436502	0.012108	0.003415	0.0548628	0.102166	0.0639518	0.00356294	0.0134202	0.0677291	0.00660928	0.040884	0.0194422	0.0126359	0.00229029	5.5e-05	0.000886751	0.0131335	0.0140503	0.0514058
X200450	0.103819	0.0418224	0.384655	0.285757	3.8e-05	0.142451	0.0896295	0.00762337	0.0671607	0.222281	0.108766	0.00792867	0.105922	0.00989847	0.000449823	0.152042	0.00470818	0.0177761	0.130957	0.185292	0.0102226	0.224178	0.0406077	0.292319	0.223251	0.0856708	0.186955	0.0259156	0.0521769	0.0438584	0.101153	0.00400354	0.0299308	0.00578258	0.0459537	0.0940424	0.0437152	0.0369279	0.0113594	0.00433208	0.0468041	0.0689706	0.0397753	0.0177284	0.00582521	0.125016	0.00310898	0.0240694	0.112202
X200421	0.0546554	0.0299288	0.124525	0.0240707	0.0400275	0.136881	0.00935285	0.117837	0.0114933	0.00318365	5.59483	0.111802	0.0259313	0.0262344	0.051754	0.00612563	0.0661066	0.000435822	0.015141	0.0030388	0.229158	0.00193034	2.51e-05	0.000284994	0.00397473	0.0872021	0.0715865	0.00973612	0.00198862	0.00708096	0.00561472	0.00545092	0.0184026	0.0940724	0.0710059	0.0293175	0.0860832	0.388412	0.0236682	0.00552326	0.102063	0.00376554	0.0877469	0.123562	0.00499045	0.0104202	0.00373183	0.0488592	6.06e-05
X200411	0.0510355	0.00593515	0.00784881	0.00245736	0.049845	0.0779268	4.46e-05	0.048135	0.0158404	0.0534003	0.215687	0.0895268	0.0074022	0.063599	0.310726	0.0212773	0.000483452	0.243977	0.0940657	0.0475234	0.0493922	0.112045	0.0791437	0.000152677	0.0188067	0.00438482	0.0482119	0.00111139	0.000378274	0.107166	0.000240671	0.227697	0.00357434	0.0114769	0.00230464	1.19e-06	0.0181321	0.0300906	0.0883959	0.00915041	0.0312302	2.4e-05	0.000792571	0.0143239	0.00317801	0.0680143	0.258334	0.0219191	0.00366408
X200392	1.33e-05	0.226785	0.0895206	0.153884	0.0031115	0.018152	6.82e-05	0.000623728	0.0021549	0.00117791	1.48441	0.0814793	0.0289153	0.00038355	0.0253013	0.020379	0.0417715	0.28112	0.166362	0.0541684	0.0052964	0.179415	0.084806	0.000651881	0.0200705	0.000113954	0.000261707	0.0328305	0.0117197	0.207213	0.0101184	0.0511365	0.0303125	0.0305175	0.0214907	0.00349041	0.000365605	0.0075982	0.0226513	0.0865171	0.0311648	0.0155168	0.00531223	0.0020705	0.0108878	0.000467764	0.00402469	0.0138583	0.0540824
X1.monostearin	0.000171174	0.00976363	0.225707	0.0524375	0.000826657	0.013665	0.00500975	0.0026804	0.00150504	0.0487428	0.00386114	0.00262028	0.00764059	0.0440183	0.025781	0.0355563	0.00208962	0.0181551	0.00155816	0.00110911	0.00334836	0.120102	0.012901	0.0286412	0.000523434	0.00424259	0.17804	0.109433	0.00394248	0.0137974	0.0324726	0.0278949	0.0120497	0.0267859	0.000970654	0.0921421	0.0574117	1.58e-08	6.3e-05	0.00168	0.00143307	0.0135598	0.132605	0.0626434	5.32e-05	0.0364826	0.104141	0.0245699	0.0209925
X1.hexadecanol	0.0193859	0.197008	0.027863	0.0499171	0.00286266	0.0237365	0.00209988	0.00541069	0.0490861	0.012603	1.06202	0.000245982	0.218737	0.0392311	0.243769	0.0187039	0.0725181	0.0439237	0.00184842	0.0538425	0.15525	0.0988841	9.67e-05	0.0740483	0.30058	0.216539	0.0402073	0.0714277	0.0591463	0.0335469	0.2053	0.0774097	0.0192643	0.0199326	0.181671	0.0435225	0.00130765	0.087141	0.177828	0.0170886	0.000995996	0.124728	0.00203935	0.009148	0.0162288	0.189285	0.097549	0.0138218	0.00629784
X199802	0.00969531	0.000393914	0.0106994	0.0517334	0.326297	0.0302276	0.046323	0.0273883	0.0422345	0.0906942	0.274086	0.0156637	0.00637984	0.0455523	4.73e-06	0.00862633	0.103201	0.152534	0.155774	0.0178939	0.116587	0.0147068	0.000871325	0.281652	0.239763	0.118255	0.129464	0.0503707	0.0831195	0.0192895	0.0140574	0.564685	0.407134	0.161088	0.0979417	0.202749	0.0089959	0.0031766	0.0890784	0.0917271	0.165957	0.0176231	0.237653	0.0527071	0.020387	0.0619961	0.00389659	0.0960333	0.362162
X199786	0.021046	3.04e-08	0.0188031	0.00614606	0.0358555	0.107583	0.0429738	0.0178243	0.12234	0.0286483	0.595376	0.000565588	0.083086	0.126553	0.0310646	5.77e-06	0.00321818	0.0685533	0.0594555	5.98e-08	0.0953458	0.219306	0.0105595	0.0239491	0.000335084	0.0752753	0.000320727	0.000289212	7.03e-05	0.00743179	0.133215	0.236277	0.411036	0.00477781	0.0950305	0.00015522	0.00246505	0.00999091	0.0515343	0.095713	0.120997	0.212675	2.24e-05	0.0309302	0.0249459	0.136634	0.143227	0.00519129	0.11645
X199777	0.00566815	0.00980561	0.0263291	0.0504155	0.0950465	0.0696172	0.0509794	0.0358267	0.122485	0.126471	1.22009	0.0315508	0.0366387	0.0978315	0.226913	0.0741349	0.0258008	0.249764	0.13922	0.0743305	0.411434	0.0682203	0.0721354	0.0261969	0.167231	0.0132241	0.218916	0.131981	0.00524792	0.0540849	0.0198403	0.0128719	0.0318137	0.0440014	0.000939393	0.0421797	0.0452418	0.0108547	0.00529212	0.00297496	0.0472566	0.00644574	0.123485	0.106444	0.0403262	0.194699	0.232121	0.0494074	0.145393
X199596	0.0461268	0.0409116	0.0290047	0.0109764	0.00595034	0.0291975	0.0970028	0.103337	0.146397	0.0760147	0.509504	0.0277421	0.307249	0.0803321	0.0109361	0.0315705	0.00984127	0.0604784	0.0215831	0.0115893	0.0223456	0.031322	0.0039173	0.000203106	5.2e-06	0.0111842	0.0620566	0.0617013	0.0399299	0.0588385	0.156979	0.0329538	0.00706283	0.00361131	0.0180545	0.0140684	0.0571654	0.0201752	0.0420461	0.303753	0.0109858	0.019961	0.0522741	0.106819	0.067285	0.0019264	0.0685677	0.103639	0.319146
X199562	0.0628578	0.0603606	0.072291	0.0736857	0.0943608	0.0107727	0.0908898	6.23e-05	0.0455098	0.0640708	0.220972	0.0152397	0.0939577	0.0362936	0.0116419	0.356045	0.148382	0.00496332	0.000605632	0.0019913	0.0130425	0.0217067	0.0655245	0.0946062	5.33e-05	0.0237487	0.00205205	0.0013623	0.00342663	0.00362563	0.00522279	0.00331858	0.0712916	0.00539778	0.0625866	0.0439235	0.00888577	0.12704	0.120962	0.189887	0.0575667	0.000191184	0.000374389	0.000468265	0.0995241	0.080621	0.00352744	0.00624699	0.147782
X199553	0.145827	0.0731985	0.142911	0.197354	0.00283116	0.0027331	0.0161601	0.147944	0.305895	0.228688	0.0732104	0.115016	0.0205757	0.00152524	0.00106846	0.00564503	0.101439	0.127644	0.00293244	0.207016	0.0441307	0.217469	0.0450788	0.000520318	0.237365	0.043531	0.0839848	9.25e-05	0.00498932	0.378725	0.00446254	0.0208198	0.154259	0.0492371	0.000203027	0.0464479	0.0230412	0.264213	0.09391	0.146916	0.0660484	2.93e-05	0.0676456	0.0944357	0.0245804	0.375789	0.0592134	0.147737	0.121212
X199463	0.00158216	0.312513	0.00443422	0.0315848	0.00149327	0.0337767	0.00115513	0.105321	0.0076852	0.00876777	0.716283	0.117634	0.000251135	0.016525	0.000105406	0.000395634	0.0508888	0.0310069	0.00814894	0.00997131	0.0109949	0.046655	0.185173	0.0914464	0.00508876	0.0374839	0.0381696	0.124664	0.0718913	0.156944	0.00243089	0.15118	0.00345252	0.00562883	0.00101123	0.0127938	0.0017563	0.0944428	0.0368463	0.0525846	0.000419079	0.0340536	2.32e-05	0.000296103	0.000197526	0.0183338	0.0073811	0.0727732	0.00121112
X199337	0.343415	0.108212	0.00345005	0.000932064	0.0144686	0.0336519	0.00327265	0.0360241	0.00856066	0.00543184	0.221456	0.00402497	0.0494797	0.0256787	0.0121655	0.028398	0.0852414	0.0229442	0.00274328	0.00720553	0.0841687	0.0507802	3.33e-05	0.0645723	0.0105865	0.0373864	0.0153361	0.0254862	0.0561088	0.0640349	0.000238922	0.0555439	0.015508	0.0209009	0.219301	2.21e-05	0.0519708	0.0251174	0.0387926	0.00448334	0.1228	0.0919258	0.00419669	0.000899702	0.00110841	0.00409391	0.10356	1.29e-05	0.0212122
X199259	0.114813	0.00991512	0.000906097	0.10378	9.45e-05	0.285	0.00573733	0.00730705	0.0106985	0.0507088	0.330108	0.000430892	0.00152186	0.00969839	0.000859517	0.00170258	0.07034	0.00529761	0.0294438	0.0140425	0.000637114	0.0668773	0.0140549	0.0356898	0.00449769	0.00783125	0.0956159	0.116805	4.27e-05	0.0604045	0.0754741	0.000762445	0.0403497	0.00408078	0.011806	0.105535	0.129277	0.0133489	0.00384172	0.0368964	0.000866248	0.134627	0.0678481	0.09574	0.0133656	0.00034303	0.0824829	0.255605	0.0542538
X199250	0.0221565	0.0917028	0.0788291	0.156785	0.0119491	0.292221	0.195544	0.0154939	0.00331766	0.0355414	1.41087	0.019183	0.032988	0.052131	0.00868847	0.0839475	0.000965918	0.0975799	0.00814684	0.000306122	0.00596816	0.0814043	0.0147899	0.00300367	0.0566481	0.0553347	0.183834	0.07474	0.021244	0.00116784	0.117906	0.042131	0.152024	0.00475844	0.108489	0.0940794	0.0250789	2.09e-05	0.023245	0.118438	0.0221968	0.00559189	0.0144174	0.00725864	0.102355	0.0371973	0.00757688	0.0776237	0.207051
X199239	0.0131972	0.0457191	0.0653945	0.000243719	0.324717	0.0229761	0.0428578	0.112237	0.00177889	0.0126408	0.269162	0.000414097	0.0380046	0.0135539	0.00862383	0.069377	0.0915595	0.00754996	0.00434192	0.0345831	0.00275075	0.0211346	0.00717772	0.0208989	0.00537479	0.0391848	0.00641536	3.88e-05	2.36e-05	0.152303	0.00753873	0.0090622	0.161381	0.177223	0.0089981	0.0713048	0.134194	0.0182462	0.122114	0.679876	0.328223	0.00538871	0.0998685	0.156021	0.0332089	0.0100981	0.0268831	0.0407224	0.119389
X199223	0.000270745	0.000371737	0.0368243	0.00212684	0.00123608	0.00961187	0.00036482	0.00127539	0.0204663	0.000242607	0.701488	0.0378146	0.00122612	0.00227546	0.0169997	0.00334606	0.00342225	0.00412228	4.8e-05	0.00261908	0.0172072	0.001926	0.00128592	0.00624884	0.0277573	0.00105968	0.0328808	0.0075992	0.00800492	0.00389908	0.00540182	0.00126257	0.0380356	0.0332023	0.0121628	0.0133411	0.00298807	0.0569799	1.03e-05	0.00166749	0.0014653	0.000192499	2.28e-05	0.000127799	0.14176	0.00621924	0.00838823	0.0298269	0.00827395
X199215	0.0222938	0.00584654	0.0404926	0.000769778	0.0581144	0.00574071	0.271248	0.00253521	0.116928	0.0875472	2.34501	0.156537	0.00365787	0.0597653	0.0349884	0.00733891	0.106417	0.0884791	0.0199581	0.0118252	0.0669037	0.038613	0.00584111	0.0364209	0.00400261	0.00468308	0.000843305	0.0453369	0.0887749	0.0527395	0.0951812	0.00012728	0.0223433	0.0159955	0.285768	0.0367269	5.37e-08	0.0584338	0.0687325	0.00710662	0.0361017	0.15495	0.0184449	2.33e-05	0.116125	0.0773126	0.0869654	0.026024	0.0149765
X199205	0.0792826	0.119584	0.0566314	0.0111453	0.0866634	0.0325283	0.00342133	0.0284206	6.15e-05	3.35e-05	1.34402	0.0307263	0.0514962	0.0234476	0.00155903	0.0285506	0.027342	0.017597	0.0689642	0.0377535	0.0298018	0.0012095	0.0108799	0.253734	0.087912	0.00982915	0.0113428	0.000446058	0.000284207	0.000359236	0.0140465	0.0795961	0.00753491	0.00177576	0.00173173	0.0333248	0.00986381	0.0163437	0.0913618	2.41e-05	0.0166879	0.000501734	0.0351473	0.0214952	0.078875	0.007743	0.000722393	0.0217806	0.00515749
X199177	0.132633	2.11e-06	0.0213844	0.0872209	0.0071986	0.00380178	0.0117053	0.0848685	0.0290139	0.00875055	1.78275	0.00777214	0.0555008	0.00146061	0.00517398	0.000285345	0.0244494	0.00157685	0.00832257	0.00575797	0.073521	0.0189452	0.000103962	0.100226	0.00351385	0.039239	0.0886809	0.0366243	2.02e-06	0.0349693	0.0319408	0.0377728	0.00047888	0.0636752	0.0984032	0.00153615	0.00689025	5.47e-05	0.0663548	0.00997414	0.0249262	0.0184305	0.00512748	0.0160078	0.029838	0.0784988	0.0330817	0.000445597	0.00190818
X1.5.anhydroglucitol	0.00338388	0.000162065	0.00926301	0.00684857	0.0236887	0.0238366	5.46e-05	0.00307521	0.0313822	0.000280747	0.0356632	0.139186	0.0683667	0.034685	8.01e-05	0.0271166	0.000131965	0.0919288	0.0346486	0.00182358	0.18826	0.000178156	0.0600252	0.020843	0.000635435	0.143589	0.00621611	0.000814545	0.0494014	0.0674858	0.0258343	0.00266958	0.0191399	0.16718	0.100416	0.00639551	0.000961673	0.0590369	0.0027933	0.0215652	0.173105	0.0729913	0.00945077	0.00119951	0.000142513	0.00935405	0.0818964	0.040498	0.0163292
X1.3.diaminopropane	0.0703466	0.060775	0.0758364	0.062255	0.019502	0.0880727	0.0101474	0.171083	0.014089	0.0102797	0.0776864	0.0157204	0.0122578	0.0522861	0.104461	0.0463325	0.00592633	0.041122	0.000164868	0.00834514	0.140009	0.426937	0.264505	0.0109746	0.017576	0.013306	0.00134485	0.0530177	0.0130029	0.00115715	1.69e-05	0.130471	0.811394	1.73e-06	0.0324536	0.0610495	0.0638656	4.94e-05	0.00101075	0.337638	0.0790995	0.0196488	0.059686	0.0438213	0.00014615	0.000110082	0.000626769	0.0398176	0.00676741
X1.2.anhydro.myo.inositol.NIST	0.0746086	0.111687	0.0343562	0.04758	0.0131968	0.141553	0.0121602	0.012863	0.00540033	5.59e-05	3.10219	0.0281676	0.0246537	0.010592	0.0236417	0.0431264	0.0255673	5.09e-05	0.00216861	0.0139813	0.0275503	0.000338228	0.0350559	0.0537663	0.0521726	0.0779061	0.0505419	0.0287644	0.00411583	0.101172	0.0466525	0.0344888	0.106635	0.00121923	0.049389	0.0801197	0.168518	0.00901961	0.00621807	0.00251694	0.00257317	0.0968575	0.00753559	0.0573068	0.0423112	0.106148	0.0674652	0.110423	0.050651
Aliphatic glucosinolates
	AL.CV.II.4	AL.CV.III.38	AL.CV.IV.17	AL.CV.IV.26	AL.CV.IV.47	AL.CV.V.26	AL.CV.V.82	Maternal	AL.CV.II.4*AL.CV.III.38	AL.CV.II.4*AL.CV.IV.17	AL.CV.II.4*AL.CV.IV.26	AL.CV.II.4*AL.CV.IV.47	AL.CV.II.4*AL.CV.V.26	AL.CV.II.4*AL.CV.V.82	AL.CV.II.4*Maternal	AL.CV.III.38*AL.CV.IV.17	AL.CV.III.38*AL.CV.IV.26	AL.CV.III.38*AL.CV.IV.47	AL.CV.III.38*AL.CV.V.26	AL.CV.III.38*AL.CV.V.82	AL.CV.III.38*Maternal	AL.CV.IV.17*AL.CV.IV.26	AL.CV.IV.17*AL.CV.IV.47	AL.CV.IV.17*AL.CV.V.26	AL.CV.IV.17*AL.CV.V.82	AL.CV.IV.17*Maternal	AL.CV.IV.26*AL.CV.IV.47	AL.CV.IV.26*AL.CV.V.26	AL.CV.IV.26*AL.CV.V.82	AL.CV.IV.26*Maternal	AL.CV.IV.47*AL.CV.V.26	AL.CV.IV.47*AL.CV.V.82	AL.CV.IV.47*Maternal	AL.CV.V.26*AL.CV.V.82	AL.CV.V.26*Maternal	AL.CV.V.82*Maternal
	X2_311554	MSAT3.6	C4_1416972	C4_2727033	C4_7559598	ICE5	C5_22259506	Maternal	X2_311554:MSAT3.6	X2_311554:C4_1416972	X2_311554:C4_2727033	X2_311554:C4_7559598	X2_311554:ICE5	X2_311554:C5_22259506	X2_311554:Maternal	MSAT3.6:C4_1416972	MSAT3.6:C4_2727033	MSAT3.6:C4_7559598	MSAT3.6:ICE5	MSAT3.6:C5_22259506	MSAT3.6:Maternal	C4_1416972:C4_2727033	C4_1416972:C4_7559598	C4_1416972:ICE5	C4_1416972:C5_22259506	C4_1416972:Maternal	C4_2727033:C4_7559598	C4_2727033:ICE5	C4_2727033:C5_22259506	C4_2727033:Maternal	C4_7559598:ICE5	C4_7559598:C5_22259506	C4_7559598:Maternal	ICE5:C5_22259506	ICE5:Maternal	C5_22259506:Maternal	Residuals
OH3	0.054913	0.000367392	1.0551	0.0324604	0.000215895	0.0183519	5.53e-09	0.0476235	0.0196353	0.051442	0.0882092	0.0278872	0.00843813	0.0618845	0.0364441	0.0336435	0.0221153	0.172286	0.0260584	0.0852477	0.0106659	0.00359993	0.0764601	0.000829468	0.0308435	0.00435677	0.046553	1.69e-05	0.0149132	0.021828	0.000412176	0.0233662	0.150125	0.0467708	0.131479	0.252563	12.3295
MSO3	0.702594	0.0547299	0.279603	0.031732	0.0792253	0.00175859	0.0889907	0.18689	0.16976	0.126559	0.502278	0.00144304	0.00313828	0.0835761	0.0385394	8.53e-05	0.0298212	0.0642621	0.0177391	0.0231858	0.00369107	0.648322	0.14518	0.262805	0.217542	0.0490275	0.320373	0.0224505	0.176721	0.00120773	0.0598512	0.188461	0.163225	0.0108728	0.104387	0.283426	19.2532
OH4	0.109231	0.00286379	0.0360689	0.15755	0.248332	0.0194368	0.00365856	0.0292056	0.000534087	0.0538455	0.0070087	0.000331085	0.0257852	0.00033283	0.00889125	0.00133306	0.00412707	0.00495335	0.039872	0.00148643	4.35e-05	0.0294724	0.0426596	0.020775	3.75e-05	0.0212211	0.000828147	0.0153008	0.00124044	0.0074729	0.0137174	0.000766666	5.05e-06	0.00129311	0.00164791	0.0013877	3.92884
Allyl	0.000414943	0.112769	1.82556	0.00120204	0.152139	0.0575871	0.000111751	0.0335761	0.0460607	0.0480255	0.0216873	0.0187164	0.00296522	0.00229058	0.0103217	0.0287017	0.000322134	0.0863089	0.000214147	0.010584	0.000446323	0.103692	0.000257059	0.00858021	8.31e-05	0.129344	0.000470295	0.0146866	0.0133623	0.0526607	0.0236218	0.358266	0.016221	0.169189	0.00420385	0.110334	10.0745
Butenyl	0.0112449	0.0120856	0.31642	0.00218052	0.0440107	0.0602659	0.0237897	0.00194209	0.0144553	0.032565	0.0111684	0.0203089	0.00596408	3.91e-05	0.0099384	0.00737335	2.28e-06	0.0192763	0.00633667	0.00538236	0.00189317	0.0127656	0.000244384	0.0159868	0.0964244	0.0766331	0.00118894	0.000837312	0.0489133	0.0521415	0.00545887	0.0247107	5.39e-07	0.027715	0.00105957	0.0401379	4.55295
MT3	0.209076	0.226021	0.0156268	0.0464752	0.0335407	0.00415916	0.000756775	0.0698413	0.175649	2.71e-05	0.0290089	0.00720608	0.0142741	0.020387	0.0359646	0.000812081	0.0110587	0.0124332	0.00270305	0.01165	0.0059476	0.000281411	0.0368746	0.00140476	0.000497029	0.0290172	0.053896	0.0304855	0.000243695	0.00268084	0.0517023	6.55e-05	0.134162	0.00945307	0.000339356	0.013058	6.63262
MSOH	0.13702	0.0518568	0.0105324	0.00373806	0.101958	0.212595	0.0212838	0.00120937	0.00276678	0.00548403	0.00985867	0.00199616	0.156107	0.00136179	0.0498159	0.00364512	0.0125444	0.000137661	0.00850051	0.0182272	0.0038044	0.0168923	0.0289855	0.000378575	0.0069745	0.0721746	0.0752198	0.0141132	0.0239594	0.0233807	0.0290224	0.019573	0.0722099	0.0183418	0.000229547	0.107634	8.23821
MSOO	0.0617321	0.00052905	0.0150412	0.0111666	0.0824367	0.221169	0.106578	0.00186625	0.0604474	0.16989	0.157124	2.83e-06	0.0549626	0.0106649	0.103127	0.090382	0.0387388	0.087471	0.0114564	0.00707314	0.000157618	0.00271544	0.0178179	0.000253594	0.0121906	0.0622861	0.0733697	0.000742334	0.107264	0.10955	0.016794	0.143779	0.0970486	0.198999	0.178321	0.000358608	10.6133
MT8	0.0505145	0.00505763	0.0168995	7.65e-05	0.354781	0.44848	0.260421	0.555361	0.058104	0.196122	0.0244113	0.122853	0.0572366	0.320929	0.0102565	0.000874367	0.0339761	0.0514695	0.02754	0.0125032	0.0167946	0.10569	0.0143427	8.88e-05	0.12121	0.0929841	0.00152013	0.00121875	0.0775325	0.196429	0.0126468	0.0312724	0.0630639	0.202378	0.00652098	0.000944353	13.9399
SC	0.0875233	0.457744	0.0197996	0.0198149	0.0095283	0.13582	0.0517439	0.00984633	0.0833935	0.0349309	0.00452354	0.000642972	0.0358746	0.0900226	0.0120672	0.0934573	0.0712607	0.148918	0.0170755	0.0312392	0.00388447	0.000249343	1.19e-05	0.0206201	0.00551654	0.0484166	0.00267305	0.0320902	0.00146806	0.118961	0.0013981	0.0758528	0.0558663	0.000509239	0.0161423	0.051239	11.1406
LC	0.00515314	0.038975	0.00652453	0.00544443	0.00981676	0.0822932	0.00928958	0.00472564	0.00071229	0.00666733	0.021372	0.0199263	0.00107609	0.00644744	0.116712	0.0656135	0.0688949	0.0454563	0.104135	0.0389593	0.000540679	0.00519855	0.000596387	0.00167094	0.000374784	0.044953	0.00696909	2.7e-06	0.00347474	0.0574157	0.0101206	0.0463854	0.0193781	0.0450985	0.00835604	0.0619612	9.21728
TotAli	0.0336067	0.387277	0.021236	0.01292	0.00565178	0.10674	0.0369904	0.00505257	0.0162423	0.0184361	0.000748802	0.00389931	0.025388	0.0805024	0.0358844	0.0227347	0.0116196	0.158484	0.0186471	0.0150411	6.42e-05	0.0011876	0.000646927	0.00742706	0.00904958	0.011621	0.000848379	0.0143669	0.00319045	0.0413779	0.000198481	0.0845167	0.0320814	0.000262548	0.00656354	0.0814995	10.3572
SCpTAli	0.0136818	0.00203136	0.000480051	0.00146784	5.5e-05	0.00459344	0.0021236	0.000912634	0.0170309	0.000864053	0.000559061	0.000845447	0.000969811	0.000428472	0.000162765	0.0154241	0.0113418	0.00227549	0.000115392	0.0110464	0.00228725	0.00265119	4.81e-05	0.000421562	0.0182474	4.08e-06	0.000675856	7.14e-05	0.0158095	0.000759007	0.0038156	0.00111648	8.99e-05	0.000436824	0.000648496	0.00654169	0.792468
MTOpMTMSOO	0.00108834	0.116401	0.00360977	0.0118641	0.0337155	0.333363	0.67384	0.710321	0.0207253	0.0108897	0.0395145	3.38e-05	0.0691697	0.108075	0.0128275	0.0638367	0.229269	0.201091	0.00597224	0.00417254	0.00104834	0.157505	0.00924851	0.0281605	0.0604501	0.00688897	0.00729104	0.00127333	0.169867	0.00104103	0.00170725	0.00547658	0.0094228	0.0170411	0.00718323	0.00803941	11.4986
Indole_Glucosinolates
	IN.CV.III.10	IN.CV.IV.17	IN.CV.IV.68	IN.CV.IV.87	Maternal	IN.CV.III.10*IN.CV.IV.17	IN.CV.III.10*IN.CV.IV.68	IN.CV.III.10*IN.CV.IV.87	IN.CV.III.10*Maternal	IN.CV.IV.17*IN.CV.IV.68	IN.CV.IV.17*IN.CV.IV.87	IN.CV.IV.17*Maternal	IN.CV.IV.68*IN.CV.IV.87	IN.CV.IV.68*Maternal	IN.CV.IV.87*Maternal
	X3.2231413	C4_1416972	C4_11731431	X4.17608717	Maternal	X3.2231413:C4_1416972	X3.2231413:C4_11731431	X3.2231413:X4.17608717	X3.2231413:Maternal	C4_1416972:C4_11731431	C4_1416972:X4.17608717	C4_1416972:Maternal	C4_11731431:X4.17608717	C4_11731431:Maternal	X4.17608717:Maternal	Residuals
Indole	0.00377235	0.0425039	0.00187281	0.00719826	0.0834286	0.00942228	0.0255842	0.00823702	0.00293773	0.0196873	0.0732504	0.0167956	0.0196091	0.0118572	0.00541423	5.88942
MO4pInd	0.237381	0.0511652	0.00622007	0.000425551	0.134364	0.0271005	0.0262559	0.0312962	0.042068	0.00535816	0.0822997	0.00395614	0.026534	0.00364929	0.0219608	5.30767
I3M	0.482595	0.0386294	0.480758	0.0535264	0.40862	0.0243837	0.0607536	0.0216038	0.000265761	0.0437099	0.0298778	0.00170053	0.0630626	7.43e-05	0.139961	13.0167
MOI3M4	0.0125347	0.311872	0.0165514	2.82e-06	0.00465925	0.00695742	0.0287625	0.147048	0.187805	0.0571835	0.108435	5.44e-05	0.0334086	0.0019253	0.00219942	7.62393
NMOI3M	0.00128376	0.000519121	0.0562276	0.685364	0.0634866	0.143079	0.0164183	0.00057076	0.0125084	0.0619065	0.0023823	0.0615533	0.0319617	0.00569718	0.00437285	8.14721
Growth
	GR.CV.1.19	GR.CV.III.2	Maternal	GR.CV.1.19*GR.III.2	GR.CV.1.19*Maternal	GR.CV.III.2*Maternal
	C1_5693045	C3_434943	Maternal	C1_5693045:C3_434943	C1_5693045:Maternal	C3_434943:Maternal	Residuals
Day09	0.0964711	0.00564053	0.00973998	0.00980135	0.0322131	0.0689819	6.11508
Day11	0.000342907	0.0282364	0.0129397	0.0202118	0.0360231	0.0976536	4.92154
Day15	0.047625	0.0455517	0.0475789	0.0570986	0.0324456	0.116441	5.18824
Day19	0.0340894	0.0200068	0.0323951	0.0179902	0.0127253	0.164782	4.88406
Day23	0.0292132	0.0527118	0.0411515	0.0183247	0.00122094	0.141735	4.63366
[truncated: 20 more columns]
